# Supplementary material for: Occupational exposure and its mechanistic link to allergic asthma and lung function decline; a data-driven approach coupled to mining of adverse outcome pathway signatures
Source: Front Toxicol. 2025 Sep 8;7:1589380. doi: 10.3389/ftox.2025.1589380 (PMC12450882; doi:10.3389/ftox.2025.1589380)
Supplement: Supplementary file 1 [file DataSheet7.xlsx]

## Sheet: reading guide
Data Sheet 7. Reading guide. In each of these sheets, aside a generic “numbering” (column A), the enriched GO BP terms are shown in column B and C, respectively as “geneSet” (identifier for the GO term) and “description” (name of the GO term). In column N “Overlap”, a description is provided of the overlapping GO BPs from the toxicogenomics experiments corresponding to GO BPs derived from a gene …

## Sheet: PA
numbering	geneSet	description	link	enrichmentScore	normalizedEnrichmentScore	pValue	FDR	size	plotPath	leadingEdgeNum	leadingEdgeId	userId	Overlap
0	GO:0044282	small molecule catabolic process	http://amigo.geneontology.org/amigo/term/GO:0044282	0.522216	2.39569	0	0	421	./Project_wg_result1704912389_GSEA/GO_0044282.png	155	51084;1491;26061;9784;113675;2954;10005;3613;11332;51181;3033;5191;5092;2108;27034;384;5825;3155;191;6652;55276;2184;5236;10455;83667;4860;593;2746;6342;224;5446;132789;5264;978;594;100;11112;11001;5828;10247;2720;130589;5230;26275;1666;34;64080;874;171586;56952;1806;2747;25828;35;56922;60489;53343;55577;2530;2110;5213;64087;132158;10449;9582;51166;84693;2584;27294;217;4329;5019;2805;3612;83440;5…	AADAT;ABCD3;ABHD10;ABHD16A;ABHD3;ACAA2;ACAD8;ACADM;ACADS;ACADSB;ACAT1;ACAT2;ACOT4;ACOT7;ACOT8;ACOX1;ACOX3;ADA;ADA2;ADH5;ADPGK;ADPRM;ADTRP;AFMID;AHCY;AKR1C3;ALDH2;ALDH3A2;ALDH3B1;ALDH4A1;ALDH5A1;ALDH6A1;ALDH7A1;APOBEC3B;APOBEC3C;APOBEC3F;APOBEC3G;ARG2;ASRGL1;AUH;BAD;BCAT1;BCAT2;BCKDHA;BCKDHB;BCKDK;BDH1;BDH2;BLMH;BPGM;CBR3;CDA;CRAT;CRYL1;CTH;CUBN;CYP24A1;DCXR;DDAH2;DECR1;DERA;DHDH;DPYD;ECH1;ECHDC1;…	['Disgenet Allergic asthma']
1	GO:0043574	peroxisomal transport	http://amigo.geneontology.org/amigo/term/GO:0043574	0.636908	2.33021	0	0	69	./Project_wg_result1704912389_GSEA/GO_0043574.png	34	26061;10005;7321;5191;10901;3155;10965;8504;10455;6342;5264;11001;5828;4358;5189;847;122970;570;8540;3417;5824;283927;2053;8443;1962;7322;1384;3416;51;5192;55825;3295;8310;1891	ACOT2;ACOT4;ACOT8;ACOX1;ACOX3;AGPS;BAAT;CAT;CRAT;DHRS4;ECH1;ECI2;EHHADH;EPHX2;GNPAT;HACL1;HMGCL;HSD17B4;IDE;IDH1;MPV17;NUDT7;PECR;PEX1;PEX10;PEX19;PEX2;PEX3;PEX7;PHYH;SCP2;SLC27A2;UBE2D1;UBE2D2	[]
2	GO:0006732	coenzyme metabolic process	http://amigo.geneontology.org/amigo/term/GO:0006732	0.502689	2.25363	0	0	343	./Project_wg_result1704912389_GSEA/GO_0006732.png	156	2954;10005;8801;11332;51181;5092;93058;11019;201562;3155;8836;10965;5571;4144;55276;23171;5236;4860;55856;10654;4200;84274;25874;9054;10229;5230;51805;5209;4190;23590;64080;874;5805;6515;27430;2180;56922;128240;3418;1737;5163;683;8803;5213;64087;5162;51166;4191;84693;5165;2584;1528;54981;64834;23530;2593;5164;83440;122970;570;55163;51004;119391;79717;9446;9200;27249;2023;6697;55328;6120;3417;7298…	AADAT;AASDHPPT;ACACA;ACAT1;ACOT13;ACOT2;ACOT4;ACOT7;ACOT8;ACSL1;ACSL5;ACSM5;ACSS2;ADPGK;AFMID;AKR1A1;AMD1;APIP;BAAT;BPGM;BST1;CBR3;COQ10A;COQ3;COQ4;COQ5;COQ6;COQ7;CROT;CYB5A;CYB5R3;DBI;DCAKD;DCXR;DERA;DGAT2;DHFR;DLAT;DLD;EIF6;ELOVL1;ELOVL2;ELOVL3;ELOVL6;ELOVL7;ENO1;ENOPH1;FAR1;FDXR;FOLH1;FOLR1;GALK1;GAMT;GCDH;GCK;GCLC;GGH;GPAM;GPD1;GPD1L;GPD2;GPHN;GSTO1;GSTO2;GSTZ1;HACD1;HACD2;HMGCL;HMGCR;HSD17B4…	[]
3	GO:0072350	tricarboxylic acid metabolic process	http://amigo.geneontology.org/amigo/term/GO:0072350	0.688703	2.16767	0	0	37	./Project_wg_result1704912389_GSEA/GO_0072350.png	17	8801;2746;2271;4200;4190;3420;6391;3418;1737;8803;6392;5162;4191;54949;23530;3417;445	ASS1;DLAT;FH;GLUD1;IDH1;IDH2;IDH3B;MDH1;MDH2;ME2;NNT;PDHB;SDHAF2;SDHC;SDHD;SUCLA2;SUCLG2	[]
4	GO:1903509	liposaccharide metabolic process	http://amigo.geneontology.org/amigo/term/GO:1903509	0.54394	2.0825	0	0.000119267	102	./Project_wg_result1704912389_GSEA/GO_1903509.png	52	4758;9488;51097;5281;27090;5283;65258;2720;51227;8706;2581;8813;55650;1201;4706;64090;4668;23556;1390;84720;427;8707;2760;51228;27315;79152;285362;2583;581;54965;7915;93210;8703;84992;4759;128869;94005;10026;93183;313;5277;256435;30815;54344;3815;5279;79690;412;8733;3074;5660;54872	ALDH5A1;AOAH;ASAH1;B3GALNT1;B3GALT2;B4GALNT1;B4GALT3;BAX;CLN3;CREM;DPM1;DPM3;FA2H;GAL3ST2;GAL3ST4;GALC;GLB1;GLTP;GM2A;GPAA1;HEXB;KIT;MPPE1;NAGA;NDUFAB1;NEU1;NEU2;PGAP2;PGAP3;PIGA;PIGB;PIGC;PIGF;PIGG;PIGH;PIGK;PIGM;PIGN;PIGO;PIGP;PIGS;PIGU;PIGV;PIGX;PIGY;PSAP;SCCPDH;ST6GALNAC3;ST6GALNAC4;ST6GALNAC6;STS;SUMF1	[]
5	GO:0072523	purine-containing compound catabolic process	http://amigo.geneontology.org/amigo/term/GO:0072523	0.628044	2.09661	0	0.000134175	49	./Project_wg_result1704912389_GSEA/GO_0072523.png	23	11332;191;4860;100;56952;1806;53343;10591;283927;4521;316;51816;5138;4907;22875;7498;11163;38;3094;22978;3251;272;3704	ACAT1;ACOT7;ADA;ADA2;AHCY;AMPD3;AOX1;DNPH1;DPYD;ENPP4;HINT1;HPRT1;ITPA;NT5C2;NT5E;NUDT1;NUDT4;NUDT7;NUDT9;PDE2A;PNP;PRTFDC1;XDH	[]
6	GO:1901657	glycosyl compound metabolic process	http://amigo.geneontology.org/amigo/term/GO:1901657	0.527439	2.13032	0	0.000153343	137	./Project_wg_result1704912389_GSEA/GO_1901657.png	61	8574;191;4860;978;55669;5634;7083;100;5631;9054;387;56952;1806;51292;29922;2519;60489;231;347736;9582;2773;4354;8226;1716;205;54981;221443;4668;2593;8644;56474;27350;132;55347;139596;10591;262;10400;5901;51071;57462;4832;2987;3615;51816;4907;22875;8573;83549;1633;50808;51715;55034;51074;200316;4338;22978;10243;3251;58478;4337	ABHD10;ADA;ADA2;ADK;AHCY;AK3;AK4;AKR1B1;AKR1C3;AKR7A2;AMD1;APIP;APOBEC3B;APOBEC3C;APOBEC3F;APOBEC3G;CASK;CDA;CTPS2;DCK;DERA;DGUOK;DNPH1;DPYD;ENOPH1;ENPP4;FUCA2;GAMT;GMPR2;GNAI3;GPHN;GUK1;HPRT1;IMPDH2;MFN1;MOCOS;MOCS1;MOCS2;MPP1;MYORG;NAGA;NFS1;NME3;NME7;NME9;NMRK1;NT5C2;NT5E;OARD1;PEMT;PNP;PRPS1;PRPS2;PRTFDC1;PUDP;RAB23;RAN;RHOA;TK1;UCK1;UPRT	[]
7	GO:0005996	monosaccharide metabolic process	http://amigo.geneontology.org/amigo/term/GO:0005996	0.46947	2.05503	0	0.000165139	268	./Project_wg_result1704912389_GSEA/GO_0005996.png	84	51084;5366;57001;467;54575;54659;54600;51181;8402;2171;6652;55276;5236;83667;2720;130589;5230;5209;4190;5372;64080;6515;4938;1407;2519;1737;5163;4351;231;2530;5213;54578;132158;5162;4191;5165;2584;1528;27294;11266;115209;2805;54658;1353;5164;83440;572;55277;119391;9446;1390;2023;6120;55347;5226;145173;3953;5223;26007;669;55829;51094;51763;11164;84649;3486;1432;6097;4485;10269;1727;2642;7915;7355;…	ABHD10;ADIPOR1;ADPGK;AKR1B1;ALDH5A1;ATF3;B3GLCT;BAD;BPGM;COX11;CREM;CRY1;CRYL1;CYB5A;CYB5R3;DCXR;DGAT2;DHDH;DLAT;DUSP12;ENO1;FABP5;FGGY;FUCA2;FUOM;FUT8;GALK1;GALM;GCGR;GCK;GLB1;GLYCTK;GOT1;GPD2;GSTO1;GSTO2;IGFBP3;INPP5K;LEPR;MAPK14;MDH1;MDH2;MPI;MST1;NUDT5;OAS1;OMA1;PDHB;PDK1;PDK2;PDK3;PFKFB3;PFKM;PFKP;PGAM1;PGD;PGK1;PGM1;PGM2;PMAIP1;PMM1;POMC;RBKS;RORC;RPE;SDHAF3;SELENOS;SERP1;SESN2;SLC25A1;SLC2…	[]
8	GO:0006520	cellular amino acid metabolic process	http://amigo.geneontology.org/amigo/term/GO:0006520	0.486426	2.156	0	0.0001789	294	./Project_wg_result1704912389_GSEA/GO_0006520.png	122	1491;113675;2954;670;1371;5092;112399;27034;384;5184;3155;191;2184;593;2746;10549;594;79731;29968;11112;10247;9054;26275;4947;5805;95;1806;2747;5464;25828;56922;4953;10491;64087;51166;10667;1201;55157;4329;2805;1728;2593;80222;55256;36;56267;570;56474;2653;5831;5034;642;9056;54583;4594;445;5033;27068;23464;2875;10400;79814;549;84706;3028;8659;57038;125061;63826;2937;5723;501;441024;123688;586;791…	AADAT;AASDHPPT;ABAT;ACAD8;ACADSB;ACAT1;ACY1;ADI1;AFMID;AGMAT;AHCY;ALDH18A1;ALDH4A1;ALDH5A1;ALDH6A1;ALDH7A1;APIP;ARG2;ASL;ASPG;ASRGL1;ASS1;ATCAY;AUH;AZIN1;AZIN2;BAAT;BCAT1;BCAT2;BCKDHA;BCKDHB;BCKDK;BLMH;BPHL;CARNMT1;CKB;CLN3;CPOX;CRTAP;CTH;CTNS;CTPS2;DALRD3;DARS2;DCT;DDAH2;DPEP1;DPYD;EGLN1;EGLN3;ENOPH1;ERO1B;FAH;FARS2;GAMT;GATB;GATM;GCAT;GCDH;GCLC;GCSH;GLDC;GLS;GLUD1;GLUD2;GOT1;GPT;GPT2;GSS;GSTZ1;…	[]
9	GO:0006091	generation of precursor metabolites and energy	http://amigo.geneontology.org/amigo/term/GO:0006091	0.446973	2.05504	0	0.0001789	453	./Project_wg_result1704912389_GSEA/GO_0006091.png	211	8630;8801;93058;6341;2108;30968;3155;9016;8574;22977;5571;2992;55276;5236;2271;4720;1355;983;4200;2632;2745;9377;387;8560;10229;5230;5209;4711;4190;10105;3420;6391;9167;60493;2631;10539;65018;664;56181;4688;7386;3418;1737;9249;8803;231;2110;6715;5213;6392;8013;847;5162;4191;51022;2584;1528;1349;27294;4706;144363;217;5019;54949;10632;1353;23530;1728;83440;4722;27166;128;1537;2235;2230;506;65985;29…	AACS;ACAT1;ACO1;ACOX1;ACSS2;ADH5;ADH7;ADPGK;ADSL;AKR1A1;AKR1B1;AKR7A2;AKR7A3;ALDH1B1;ALDH2;ALDH4A1;ALDH5A1;ALDOA;AOX1;ATP5F1A;ATP5F1B;ATP5F1C;ATP5MG;ATP5PB;ATP5PD;BDH1;BDH2;BID;BNIP3;BPGM;C15orf48;CAT;CCNB1;CDK1;CIAPIN1;COA6;COQ10A;COQ7;COX11;COX15;COX20;COX5A;COX7A1;COX7A2;COX7A2L;COX7B;COX7B2;CROT;CYB5A;CYB5R4;CYBA;CYC1;DEGS1;DHDH;DHRS3;DLAT;DLD;DNAJC15;EIF6;ENO1;ETFA;ETFDH;ETFRF1;FAHD1;FASTKD5…	[]
10	GO:0006631	fatty acid metabolic process	http://amigo.geneontology.org/amigo/term/GO:0006631	0.4606	2.05543	0	0.000195164	346	./Project_wg_result1704912389_GSEA/GO_0006631.png	115	51084;26061;2954;10005;11332;3033;5191;11019;2108;201562;2171;7923;5825;28965;10965;5571;10455;83667;6342;224;5446;5264;11001;5828;8560;26275;22949;1666;34;171586;10613;28976;35;2180;1573;7376;5163;2110;8013;10449;5468;5445;84693;5165;5577;4706;64834;5164;122970;36;65985;8644;570;873;8399;1390;9200;84266;401494;11160;255189;79071;1632;3692;3032;11283;51141;9536;549;51094;39;283927;84649;2053;5489…	AACS;ABCD3;ABHD16A;ABHD3;ACAA2;ACAD9;ACADM;ACADS;ACADSB;ACAT1;ACAT2;ACOT2;ACOT4;ACOT7;ACOT8;ACOX1;ACOX3;ACSL1;ACSL5;ACSS2;ADIPOR1;ADIPOR2;ADTRP;AKR1C3;ALDH3A2;ALDH5A1;ALKBH7;AUH;BAAT;BDH2;CBR1;CRAT;CREM;CRYL1;CYP2A6;CYP2D7;CYP2J2;CYP4F8;DECR1;DEGS1;DGAT2;DLD;ECH1;ECHDC1;ECHS1;ECI1;ECI2;EHHADH;EIF6;ELOVL1;ELOVL2;ELOVL6;ELOVL7;EPHX2;ERLIN1;ERLIN2;ETFA;ETFDH;FA2H;FABP5;GNPAT;GPAM;GSTZ1;HACD1;HACD2;H…	['Disgenet Allergic asthma']
11	GO:0007031	peroxisome organization	http://amigo.geneontology.org/amigo/term/GO:0007031	0.578964	2.15711	0	0.000214681	79	./Project_wg_result1704912389_GSEA/GO_0007031.png	37	26061;10005;7321;5191;10901;5825;3155;10965;8504;10455;6342;5264;11001;5828;4358;5189;847;56947;122970;570;8540;3417;51024;5824;283927;2053;8443;1962;7322;1384;3416;51;5192;55825;3295;8310;1891	ABCD3;ACOT2;ACOT4;ACOT8;ACOX1;ACOX3;AGPS;BAAT;CAT;CRAT;DHRS4;ECH1;ECI2;EHHADH;EPHX2;FIS1;GNPAT;HACL1;HMGCL;HSD17B4;IDE;IDH1;MFF;MPV17;NUDT7;PECR;PEX1;PEX10;PEX19;PEX2;PEX3;PEX7;PHYH;SCP2;SLC27A2;UBE2D1;UBE2D2	[]
12	GO:0006643	membrane lipid metabolic process	http://amigo.geneontology.org/amigo/term/GO:0006643	0.494876	2.0686	0	0.000214681	191	./Project_wg_result1704912389_GSEA/GO_0006643.png	95	8612;4758;171546;201562;9488;259230;51097;5281;224;27090;5283;65258;2720;8560;10558;51227;8706;2581;8813;55650;1201;57515;4706;64090;64834;4668;23556;1390;9200;84720;401494;5515;8611;79071;4258;10400;427;27429;8707;54898;2760;51228;51495;27315;5538;79152;81537;285362;5518;2583;581;54965;7915;9517;10955;93210;8703;84992;4759;8702;64801;128869;2531;8879;166929;94005;221;23659;79993;10026;125981;931…	ACER1;ACER2;AGK;ALDH3A2;ALDH3B1;ALDH5A1;ARV1;ASAH1;B3GALNT1;B3GALT2;B4GALNT1;B4GALT3;B4GALT4;BAX;CERS2;CERS5;CLN3;CREM;DEGS1;DPM1;DPM3;ELOVL1;ELOVL2;ELOVL3;ELOVL6;ELOVL7;FA2H;FUT6;GAL3ST2;GAL3ST4;GALC;GLB1;GLTP;GM2A;GPAA1;HACD1;HACD2;HACD3;HACD4;HEXB;HTRA2;KDSR;KIT;MGST2;MPPE1;NAGA;NDUFAB1;NEU1;NEU2;ORMDL2;ORMDL3;P2RX1;PEMT;PGAP2;PGAP3;PIGA;PIGB;PIGC;PIGF;PIGG;PIGH;PIGK;PIGM;PIGN;PIGO;PIGP;PIGS;P…	[]
13	GO:0033865	nucleoside bisphosphate metabolic process	http://amigo.geneontology.org/amigo/term/GO:0033865	0.51766	2.03421	0	0.000230015	127	./Project_wg_result1704912389_GSEA/GO_0033865.png	60	2954;10005;8801;11332;201562;3155;10965;55856;10654;25874;8460;9061;2180;1737;5163;8803;64087;5162;51166;84693;5165;64834;5164;122970;570;79717;9200;10380;79071;283927;84649;54898;79877;5538;1738;8459;84188;6576;6319;1622;57678;51703;3295;55902;38;79993;8802;8050;51660;25830;9060;54677;54988;2639;4597;31;347734;3156;8942;9374	AADAT;ACACA;ACAT1;ACOT13;ACOT2;ACOT4;ACOT7;ACOT8;ACSL1;ACSL5;ACSM5;ACSS2;BAAT;BPNT1;CROT;DBI;DCAKD;DGAT2;DLAT;DLD;ELOVL1;ELOVL2;ELOVL6;ELOVL7;FAR1;GCDH;GPAM;GSTZ1;HACD1;HACD2;HMGCL;HMGCR;HSD17B4;KYNU;MCCC2;MCEE;MPC1;MPC2;MVD;NUDT7;PAPSS1;PAPSS2;PDHB;PDHX;PDK1;PDK2;PDK3;PMVK;PPCS;PPT1;PPT2;SCD;SLC25A1;SLC35B2;SUCLA2;SUCLG1;SUCLG2;SULT4A1;TPST1;TPST2	[]
14	GO:0072527	pyrimidine-containing compound metabolic process	http://amigo.geneontology.org/amigo/term/GO:0072527	0.528334	2.02403	0	0.000268351	95	./Project_wg_result1704912389_GSEA/GO_0072527.png	45	129607;978;7083;5631;10560;1635;1806;29922;6240;60489;347736;9582;8226;54981;4329;56474;27350;139596;9519;7298;4832;23583;51020;1854;4907;4913;79178;83549;60386;252969;1633;50808;5594;200316;57678;10423;8760;6470;51251;51727;4968;56953;79077;7084;4833	AK3;ALDH6A1;APOBEC3B;APOBEC3C;APOBEC3F;APOBEC3G;CDA;CDIPT;CDS2;CMPK1;CMPK2;CTPS2;DCK;DCTD;DCTPP1;DPYD;DUT;GPAM;HDDC2;MAPK1;NEIL2;NME3;NME4;NME7;NME9;NMRK1;NT5C3A;NT5E;NT5M;NTHL1;OGG1;PRPS1;PUDP;RRM1;SHMT1;SLC19A2;SLC25A19;SMUG1;TBPL1;THTPA;TK1;TK2;TYMS;UCK1;UPRT	[]
15	GO:0009259	ribonucleotide metabolic process	http://amigo.geneontology.org/amigo/term/GO:0009259	0.440943	2.02719	0	0.000286241	478	./Project_wg_result1704912389_GSEA/GO_0009259.png	197	2954;670;10005;8801;11332;201562;30968;3155;10965;5571;5236;55856;4720;1355;55669;10654;983;5634;109;25874;8460;9054;9377;387;10229;5230;5209;4711;706;10105;6391;9167;2631;65018;518;9061;56952;51292;2180;29922;7386;1737;5163;53343;8803;5213;6392;526;64087;347736;5162;2773;51166;4354;84693;5165;2584;205;4706;54981;54949;10632;516;64834;5164;83440;4722;1537;572;122970;523;506;29796;570;4436;515;564…	AADAT;ACACA;ACAT1;ACOT13;ACOT2;ACOT4;ACOT7;ACOT8;ACSL1;ACSL5;ACSM5;ACSS2;ADCY3;ADK;ADORA2A;ADPGK;ADSL;AK1;AK2;AK3;AK4;AMPD3;ATP5F1A;ATP5F1B;ATP5F1C;ATP5MC1;ATP5MC3;ATP5MG;ATP5PB;ATP5PD;ATP6V1A;ATP6V1B2;BAAT;BAD;BID;BPGM;BPHL;BPNT1;CASK;CDK1;CMPK1;COQ7;COX15;COX5A;COX7A1;COX7A2L;CROT;CTNS;CTPS2;CYC1;DBI;DCAKD;DGAT2;DLAT;DLD;DMAC2L;DNAJC15;DNM1L;EIF6;ELOVL1;ELOVL2;ELOVL3;ELOVL6;ELOVL7;ENO1;FAR1;GAL…	[]
16	GO:0043648	dicarboxylic acid metabolic process	http://amigo.geneontology.org/amigo/term/GO:0043648	0.518058	2.01228	0	0.000315707	104	./Project_wg_result1704912389_GSEA/GO_0043648.png	58	57001;10005;8801;1371;2746;2271;5264;4200;4190;2747;3418;8803;51166;4191;2805;122970;56267;3417;445;10797;84706;8659;9380;1738;4199;6390;79944;441024;7915;435;5832;4942;1719;56954;2744;8802;85300;6472;92259;6470;2729;25902;8942;2348;8564;2687;131669;349565;23498;6507;2356;2806;144193;27165;2572;47;112817;137362	AADAT;ACLY;ACOT4;ACOT8;ALDH18A1;ALDH4A1;ALDH5A1;AMDHD1;ASL;ASS1;ATCAY;CPOX;DHFR;DLD;FH;FOLR1;FPGS;GAD2;GCLC;GGT5;GLS;GLS2;GLUD1;GLUD2;GOT1;GOT1L1;GOT2;GPT2;GRHPR;HAAO;HOGA1;IDH1;IDH2;KMO;KYAT3;KYNU;L2HGDH;MDH1;MDH2;ME1;ME2;MRPS36;MTHFD1L;MTHFD2;MTHFD2L;NIT2;NMNAT3;OAT;PHYH;SDHAF3;SDHB;SHMT1;SHMT2;SLC1A3;SUCLA2;SUCLG1;SUCLG2;UROC1	[]
17	GO:0051188	cofactor biosynthetic process	http://amigo.geneontology.org/amigo/term/GO:0051188	0.454045	1.9879	0	0.000536701	276	./Project_wg_result1704912389_GSEA/GO_0051188.png	124	2954;11332;1371;5092;93058;11019;201562;51629;5571;4144;5236;4860;1355;29968;84274;25874;9054;10229;5230;51805;5209;706;23590;5805;27430;2180;128240;3418;1737;5163;8803;5213;5162;5165;2584;54981;7390;64834;5164;83440;2235;55163;51004;3145;79717;9200;27249;2023;6697;55328;79071;3692;4258;5223;669;7389;54898;79877;57107;2232;51522;5538;55312;125061;2937;55316;1738;494143;4199;6576;5214;55034;4837;5…	ACACA;ACAT1;ACOT7;ACSL1;ACSL5;ACSS2;ADPGK;AFMID;AKR1A1;ALAD;ALDOA;BDH2;BPGM;CHAC2;CNDP2;COQ10A;COQ3;COQ4;COQ5;COQ6;COQ7;COX15;CPOX;CTNS;CYBA;DCAKD;DHFR;DLAT;DLD;EIF6;ELOVL1;ELOVL2;ELOVL3;ELOVL6;ELOVL7;ENO1;FDXR;FECH;FPGS;GALK1;GCDH;GCH1;GCK;GCLC;GGCT;GGT5;GPD1;GPHN;GSS;GSTZ1;HAAO;HACD1;HACD2;HAGH;HMBS;IDH2;KMO;KYNU;LDHA;LIAS;MAT2A;MAT2B;MBIP;ME1;MGST2;MMAB;MMADHC;MOCOS;MOCS1;MOCS2;MPC1;MPC2;MTHFD…	[]
18	GO:0042157	lipoprotein metabolic process	http://amigo.geneontology.org/amigo/term/GO:0042157	0.499526	1.97791	0	0.000590372	124	./Project_wg_result1704912389_GSEA/GO_0042157.png	56	9488;11152;127018;5281;5283;65258;9474;55062;55146;9388;51227;8813;51125;55650;23556;55733;84720;9140;10400;26090;254887;84649;51304;27315;5538;253832;54965;93210;84992;10434;128869;1622;94005;10026;84287;51104;93183;5277;158866;258010;10533;55937;80831;54344;51201;83734;5279;147111;8733;29800;254359;64429;84945;54872;56270;283576	ABHD12;ABHD13;ABHD17B;APOL5;APOM;ATG10;ATG12;ATG5;ATG7;DBI;DGAT2;DPM1;DPM3;GOLGA7;GPAA1;HHAT;LIPG;LYPLA1;LYPLAL1;MPPE1;NOTUM;PEMT;PGAP2;PGAP3;PIGA;PIGB;PIGC;PIGF;PIGG;PIGH;PIGK;PIGM;PIGN;PIGO;PIGP;PIGS;PIGU;PIGV;PIGX;PIGY;PPT1;SVIP;WDR45;WDR45B;WIPI1;ZDHHC1;ZDHHC15;ZDHHC16;ZDHHC2;ZDHHC20;ZDHHC22;ZDHHC23;ZDHHC24;ZDHHC3;ZDHHC4;ZDHHC6	[]
19	GO:0042737	drug catabolic process	http://amigo.geneontology.org/amigo/term/GO:0042737	0.493655	1.98022	0	0.000621444	133	./Project_wg_result1704912389_GSEA/GO_0042737.png	64	113675;2954;5092;1486;2184;10549;132789;100;10247;1806;4128;1573;55577;847;51166;25824;217;5019;23530;7511;8029;2653;10007;54498;5973;23464;3042;51816;6531;4907;55821;1564;3416;10935;80150;26002;1548;221;38;2731;2878;1369;622;1512;3050;219;5860;272;64064;5052;43;1565;3049;1555;131;9588;3242;1553;137902;1559;27159;2329;10993;50506	AADAT;ACAT1;ACHE;ADA;ADA2;ADH7;ALDH1B1;ALDH2;ALDH3B1;ALLC;AMPD3;ASRGL1;BDH1;CAT;CHIA;CPN1;CTBS;CTSH;CUBN;CYP2A13;CYP2A6;CYP2B6;CYP2C9;CYP2D6;CYP2D7;CYP2J2;DPYD;DUOX2;FAH;FMO4;GCAT;GCSH;GLDC;GNPDA1;GNPDA2;GPX3;GSTZ1;HBM;HBQ1;HBZ;HPD;IDE;MAOA;MOXD1;NAGK;NNT;NT5E;OXCT1;OXCT2;PCBD1;PRDX1;PRDX3;PRDX4;PRDX5;PRDX6;PXDNL;QDPR;RENBP;RIDA;SDS;SDSL;SLC6A3;SMOX;XPNPEP1	[]
20	GO:0006790	sulfur compound metabolic process	http://amigo.geneontology.org/amigo/term/GO:0006790	0.439839	1.96214	0	0.000868945	339	./Project_wg_result1704912389_GSEA/GO_0006790.png	128	1491;2954;10005;8801;11332;11019;201562;3155;191;10965;4144;55856;58472;10654;25874;8460;9054;2720;84191;10560;10539;51647;9061;80224;25828;27430;2180;56922;150274;1737;5163;8803;6776;64087;5162;51166;51022;56548;84693;5165;81689;2947;64834;23474;2593;5164;55256;122970;411;570;119391;9446;9200;642;3417;4594;10380;79071;262;27247;2941;4258;10400;9536;2739;10678;283927;84649;54898;100131187;55790;5…	AADAT;ACACA;ACAT1;ACOT13;ACOT2;ACOT4;ACOT7;ACOT8;ACSL1;ACSL5;ACSM5;ACSS2;ADI1;AHCY;ALDH5A1;AMD1;APIP;ARSB;B3GNT2;B3GNT4;B4GALT3;B4GALT4;B4GAT1;BAAT;BLMH;BPNT1;CHAC2;CHST1;CHST7;CIAO2A;CIAO2B;CSGALNACT1;CSPG5;CTH;CTNS;DBI;DGAT2;DLAT;DLD;DPEP1;ELOVL1;ELOVL2;ELOVL6;ELOVL7;ENOPH1;ETHE1;FAR1;FMOD;GAMT;GCDH;GCLC;GGCT;GLB1;GLCE;GLO1;GLRX2;GLRX3;GNS;GPAM;GSR;GSS;GSTA4;GSTM3;GSTO1;GSTO2;GSTT1;GSTZ1;HACD1;…	[]
21	GO:0015949	nucleobase-containing small molecule interconversion	http://amigo.geneontology.org/amigo/term/GO:0015949	0.660214	1.9581	0.00189753	0.000975821	26	./Project_wg_result1704912389_GSEA/GO_0015949.png	15	2745;1635;51292;205;56474;7298;204;4832;2987;25961;1854;203;2936;51727;4833	AK1;AK2;AK4;CMPK1;CTPS2;DCTD;DUT;GLRX;GMPR2;GSR;GUK1;NME3;NME4;NUDT13;TYMS	[]
22	GO:0009123	nucleoside monophosphate metabolic process	http://amigo.geneontology.org/amigo/term/GO:0009123	0.438847	1.94653	0	0.00121341	306	./Project_wg_result1704912389_GSEA/GO_0009123.png	139	670;30968;5571;129607;5236;4720;1355;983;5634;7083;100;5631;9377;387;10229;5230;5209;4711;706;10105;1635;6391;9167;2631;65018;518;56952;51292;7386;53343;5213;6392;526;4354;2584;1716;205;4706;54981;54949;10632;516;83440;4722;1537;572;523;506;29796;4436;515;4729;132;4717;2023;139596;7298;637;204;10591;3692;4718;5223;4700;669;3312;114789;158;2987;3615;11164;27109;51103;55312;51020;1854;1738;4907;471…	ADA;ADK;ADPGK;ADSL;AK1;AK2;AK3;AK4;ALDOA;AMPD3;ATP5F1A;ATP5F1B;ATP5F1C;ATP5MC1;ATP5MC3;ATP5MG;ATP5PB;ATP5PD;ATP6V1A;ATP6V1B2;BAD;BID;BPGM;BPHL;CASK;CDK1;CMPK1;CMPK2;COA6;COQ7;COX15;COX5A;COX7A1;COX7A2;COX7A2L;CTNS;CYC1;DCK;DCTD;DGUOK;DLD;DLG2;DMAC2L;DNAJC15;DNM1L;DNPH1;DUT;EIF6;ENO1;GALK1;GCK;GMPR2;GPD1;GUK1;HDDC2;HPRT1;HSPA8;IMPDH2;LDHA;LDHC;LHPP;MPP1;MSH2;MYH8;NDUFA10;NDUFA12;NDUFA4;NDUFA6;NDUF…	[]
23	GO:1901293	nucleoside phosphate biosynthetic process	http://amigo.geneontology.org/amigo/term/GO:1901293	0.432351	1.93449	0	0.00122675	328	./Project_wg_result1704912389_GSEA/GO_1901293.png	125	2954;11332;201562;30968;5571;129607;5236;4860;5634;7083;109;100;25874;5631;5230;5209;1635;65018;518;9061;2180;29922;128240;6240;3418;1737;5163;5213;347736;5162;5165;2584;1716;205;54981;10632;516;64834;5164;83440;1537;506;515;56474;79717;132;9200;2023;55328;139596;9519;7298;204;79071;3692;5223;669;4832;158;2987;3615;4879;27109;54898;79877;5538;55312;51020;125061;1854;1738;4199;441024;3948;83549;16…	ACACA;ACAT1;ACOT7;ACSL1;ACSL5;ACSS2;ADA;ADCY3;ADK;ADORA2A;ADPGK;ADSL;AFMID;AK1;AK2;AK3;AK4;AMPD3;ATP5F1A;ATP5F1B;ATP5F1C;ATP5MC1;ATP5MC3;ATP5MG;ATP5PB;ATP5PD;BPGM;CDS2;CMPK1;CMPK2;CTPS2;CYC1;DCAKD;DCK;DCTD;DGUOK;DLAT;DLD;DMAC2L;DUT;EIF6;ELOVL1;ELOVL2;ELOVL3;ELOVL6;ELOVL7;ENO1;GALK1;GCDH;GCK;GPAM;GPD1;GSTZ1;GUK1;HACD1;HACD2;HDDC2;HPRT1;IDH2;IMPDH2;KMO;KYNU;LDHA;LDHC;LHPP;MAPK1;ME1;MPC1;MPC2;MTHFD2…	[]
24	GO:0033013	tetrapyrrole metabolic process	http://amigo.geneontology.org/amigo/term/GO:0033013	0.553465	1.9367	0	0.00123243	57	./Project_wg_result1704912389_GSEA/GO_0033013.png	27	1371;51629;1355;706;5646;8803;6947;7390;54658;2235;8029;3145;644;27249;4594;3163;55788;7389;51522;55316;81693;5498;4891;56898;259;210;6948	ALAD;AMBP;AMN;BDH2;BLVRA;COX15;CPOX;CUBN;FECH;HMBS;HMOX2;LMBRD1;MMADHC;MMUT;PPOX;PRSS3;RSAD1;SLC11A2;SLC25A39;SUCLA2;TCN1;TCN2;TMEM14C;TSPO;UGT1A1;UROD;UROS	[]
25	GO:1901136	carbohydrate derivative catabolic process	http://amigo.geneontology.org/amigo/term/GO:1901136	0.459056	1.93764	0	0.00123854	182	./Project_wg_result1704912389_GSEA/GO_1901136.png	69	4758;11332;191;1486;55276;23171;4860;132789;978;100;2720;56952;1806;2581;2519;26270;60489;53343;55577;9582;4668;411;27350;10007;5973;55347;51071;55741;57462;283927;4521;2760;23583;51816;1854;6382;5138;10675;4907;4913;22875;252969;11163;11253;4759;3423;200316;2820;38;3094;2331;10855;313;2799;3251;2262;51251;272;4968;56953;3704;3161;79077;2819;4245;3074;254773;5660;114770	ABHD10;ACAT1;ACOT7;ADA;ADA2;AHCY;AMPD3;AOAH;APOBEC3B;APOBEC3C;APOBEC3F;APOBEC3G;ARSB;CDA;CSPG5;CTBS;DCTPP1;DERA;DPYD;DUT;EDEM2;ENPP4;FBXO6;FMOD;FUCA2;GALC;GLB1;GM2A;GNPDA1;GNPDA2;GNS;GPC5;GPD1;GPD1L;GPD2;HEXB;HINT1;HMMR;HPRT1;HPSE;IDS;ITPA;LYG2;MAN1B1;MGAT1;MYORG;NAGA;NAGK;NEIL2;NEU1;NEU2;NT5C3A;NT5E;NT5M;NTHL1;NUDT1;NUDT4;NUDT7;NUDT9;OGG1;PDE2A;PGLYRP2;PGM2;PNP;PRTFDC1;PSAP;RENBP;SDC1;SMUG1	['Disgenet Allergic asthma']
26	GO:0009141	nucleoside triphosphate metabolic process	http://amigo.geneontology.org/amigo/term/GO:0009141	0.443059	1.94128	0	0.0012523	292	./Project_wg_result1704912389_GSEA/GO_0009141.png	133	670;30968;5571;129607;5236;4720;1355;55669;983;100;9054;9377;387;10229;5230;5209;4711;706;10105;6391;9167;2631;65018;518;29922;7386;5213;6392;526;347736;2773;2584;1716;205;4706;54949;10632;516;83440;4722;1537;572;523;506;29796;4436;515;56474;4729;132;4717;2023;9519;7298;637;204;3692;4718;5223;5901;4700;669;3312;4832;114789;2987;3615;11164;27109;4521;51103;1854;1738;4719;4701;3948;83549;11315;5080…	ADA;ADK;ADPGK;AK1;AK2;AK3;AK4;ALDOA;AMPD3;ATP5F1A;ATP5F1B;ATP5F1C;ATP5MC1;ATP5MC3;ATP5MG;ATP5PB;ATP5PD;ATP6V1A;ATP6V1B2;BAD;BID;BPGM;BPHL;CDK1;CMPK1;CMPK2;COA6;COQ7;COX15;COX5A;COX7A1;COX7A2;COX7A2L;CTNS;CTPS2;CYC1;DCTPP1;DGUOK;DLD;DMAC2L;DNAJC15;DNM1L;DUT;EIF6;ENO1;GALK1;GCK;GNAI3;GPD1;GPHN;GUK1;HSPA8;IMPDH2;ITPA;LDHA;LDHC;MBIP;MFN1;MOCOS;MOCS1;MOCS2;MSH2;MYH8;NDUFA10;NDUFA12;NDUFA4;NDUFA6;NDUFA…	[]
27	GO:0036230	granulocyte activation	http://amigo.geneontology.org/amigo/term/GO:0036230	0.420155	1.93033	0	0.0012523	489	./Project_wg_result1704912389_GSEA/GO_0036230.png	203	6372;4758;25801;23412;5702;2171;10120;25797;8836;2992;6286;55276;4973;5236;51316;3606;4860;5724;10549;978;2150;3608;11001;6590;175;64114;2720;10576;387;8560;10562;2665;10857;12;965;55860;26578;80301;6515;8673;5719;1520;2519;5646;3326;683;51806;847;51125;5713;11333;6279;5701;5878;6947;8907;2040;961;55313;5908;55004;5869;9145;966;5683;411;1675;29099;8895;1774;4893;6352;2352;5686;116844;3417;306;516…	ACTR10;ACTR1B;ACTR2;ADA2;ADAM10;ADGRE5;ADGRG3;AGA;ALAD;ALDH3B1;ALDOA;ALOX5;AMPD3;ANXA3;AP1M1;APAF1;APEH;ARPC5;ARSB;ASAH1;ATG7;ATP11B;ATP6AP2;ATP6V1D;AZU1;BIN2;BST1;BST2;C6orf120;CAB39;CALML5;CAT;CCL5;CCT2;CD47;CD53;CD55;CD58;CD59;CD63;CDA;CEACAM1;CFD;CKAP4;CMTM6;COMMD3;COMMD9;COPB1;COTL1;CPNE1;CPNE3;CPPED1;CREG1;CRISPLD2;CTSC;CTSH;CTSS;CXCL6;CXCR1;CXCR2;CYB5R3;CYBA;CYFIP1;CYSTM1;DBNL;DDOST;DEGS1;…	['Disgenet Allergic asthma']
28	GO:0043094	cellular metabolic compound salvage	http://amigo.geneontology.org/amigo/term/GO:0043094	0.624095	1.93854	0	0.00128808	34	./Project_wg_result1704912389_GSEA/GO_0043094.png	18	4860;978;7083;100;56952;51292;8226;1716;55256;132;51020;83549;1633;51074;3251;58478;272;7084	ADA;ADI1;ADK;AMPD3;APIP;CDA;DCK;DGUOK;ENOPH1;GMPR2;HDDC2;HPRT1;PNP;PRTFDC1;PUDP;TK1;TK2;UCK1	[]
29	GO:0019692	deoxyribose phosphate metabolic process	http://amigo.geneontology.org/amigo/term/GO:0019692	0.624455	1.9307	0	0.00129549	33	./Project_wg_result1704912389_GSEA/GO_0019692.png	20	129607;55276;100;1635;1716;132;9519;7298;51071;2987;4521;23583;51020;1854;4913;252969;6470;4968;56953;79077	ADA;ADK;CMPK2;DCTD;DCTPP1;DERA;DGUOK;DUT;GUK1;HDDC2;NEIL2;NT5M;NTHL1;NUDT1;OGG1;PGM2;SHMT1;SMUG1;TBPL1;TYMS	[]
30	GO:0072522	purine-containing compound biosynthetic process	http://amigo.geneontology.org/amigo/term/GO:0072522	0.434006	1.89539	0	0.00177878	257	./Project_wg_result1704912389_GSEA/GO_0072522.png	102	2954;11332;201562;30968;5571;5236;4860;5634;109;100;25874;5631;5230;5209;65018;518;9061;56952;51292;2180;29922;1737;5163;5213;347736;5162;5165;2584;1716;205;10632;516;64834;5164;83440;1537;506;515;79717;132;9200;2023;204;79071;262;3692;5223;669;4832;158;2987;3615;4879;27109;54898;79877;5538;51816;1738;4907;441024;3948;1633;50808;6576;5214;2645;4880;6319;51703;55902;38;4846;79993;203;3939;8050;325…	ACACA;ACAT1;ACOT7;ACSL1;ACSL5;ACSS2;ADA;ADA2;ADCY3;ADK;ADORA2A;ADPGK;ADSL;AK1;AK2;AK3;AK4;AMD1;AMPD3;ATP5F1A;ATP5F1B;ATP5F1C;ATP5MC1;ATP5MC3;ATP5MG;ATP5PB;ATP5PD;BPGM;CYC1;DCAKD;DCK;DGUOK;DLAT;DLD;DMAC2L;EIF6;ELOVL1;ELOVL2;ELOVL3;ELOVL6;ELOVL7;ENO1;GALK1;GCDH;GCK;GMPR2;GPD1;GSTZ1;GUK1;HACD1;HACD2;HPRT1;IMPDH2;LDHA;LDHC;MPC1;MPC2;MTHFD1L;MTHFD2L;NME3;NME4;NME7;NME9;NOS3;NPPB;NPPC;NPR1;NT5E;PAICS;P…	[]
31	GO:0009112	nucleobase metabolic process	http://amigo.geneontology.org/amigo/term/GO:0009112	0.607276	1.90161	0	0.00179953	34	./Project_wg_result1704912389_GSEA/GO_0009112.png	19	978;100;5631;56952;1806;51292;6240;4329;23028;56474;7298;316;7498;5594;3251;10606;6470;51727;25902	ADA;ALDH6A1;AOX1;CDA;CMPK1;CTPS2;DPYD;GMPR2;HPRT1;KDM1A;MAPK1;MTHFD1L;PAICS;PRPS1;PRTFDC1;RRM1;SHMT1;TYMS;XDH	[]
32	GO:0002446	neutrophil mediated immunity	http://amigo.geneontology.org/amigo/term/GO:0002446	0.414798	1.90533	0	0.00185406	486	./Project_wg_result1704912389_GSEA/GO_0002446.png	201	6372;4758;25801;23412;5702;2171;10120;25797;8836;2992;6286;55276;4973;5236;51316;4860;5724;10549;978;2150;3608;11001;6590;175;64114;2720;10576;387;8560;10562;2665;10857;12;965;55860;26578;80301;6515;8673;5719;1520;51135;2519;5646;3326;683;51806;847;51125;5713;11333;6279;5701;5878;6947;8907;2040;961;55313;5908;55004;5869;9145;966;5683;411;1675;29099;8895;1774;4893;2352;5686;116844;3417;306;51646;4…	ACTR10;ACTR1B;ACTR2;ADA2;ADAM10;ADGRE5;ADGRG3;AGA;ALAD;ALDH3B1;ALDOA;ALOX5;AMPD3;ANXA3;AP1M1;APAF1;APEH;ARPC5;ARSB;ASAH1;ATG7;ATP11B;ATP6AP2;ATP6V1D;AZU1;BIN2;BST1;BST2;C6orf120;CAB39;CALML5;CAT;CCT2;CD47;CD53;CD55;CD58;CD59;CD63;CDA;CEACAM1;CFD;CKAP4;CMTM6;COMMD3;COMMD9;COPB1;COTL1;CPNE1;CPNE3;CPPED1;CREG1;CRISPLD2;CTSC;CTSH;CTSS;CXCL6;CXCR1;CXCR2;CYB5R3;CYBA;CYFIP1;CYSTM1;DBNL;DDOST;DEGS1;DERA;…	[]
33	GO:1901568	fatty acid derivative metabolic process	http://amigo.geneontology.org/amigo/term/GO:1901568	0.459945	1.89105	0	0.00190827	150	./Project_wg_result1704912389_GSEA/GO_1901568.png	68	11332;201562;2171;3155;5446;22949;2180;241;1573;5445;5019;64834;65985;8644;873;8399;9200;255189;79071;4258;11283;9536;84649;2053;54898;5538;10728;10464;50640;84188;6576;1564;51;5742;6319;1800;1548;51703;3295;56898;38;79993;7920;10998;622;5595;9261;27306;158584;2639;31;145482;64064;9374;83401;2687;1565;4048;1555;240;4259;3158;92086;5743;59344;1553;1907;1559	AACS;ABHD16A;ACACA;ACAT1;ACOT7;ACOX1;ACSL1;ACSL5;AKR1C3;ALOX5;ALOX5AP;ALOXE3;BDH1;BDH2;CBR1;CYP2A13;CYP2A6;CYP2B6;CYP2C9;CYP2D6;CYP2D7;CYP2J2;CYP4F8;DGAT2;DPEP1;EDN2;ELOVL1;ELOVL2;ELOVL3;ELOVL6;ELOVL7;EPHX2;FAAH2;FABP5;FAR1;GCDH;GGT5;GGTLC1;HACD1;HACD2;HMGCL;HMGCS2;HPGDS;HSD17B4;LTA4H;MAPK3;MAPKAPK2;MGST2;MGST3;OXCT1;OXCT2;PIBF1;PLA2G10;PLA2G4F;PNPLA8;PON2;PON3;PPT1;PPT2;PTGES;PTGES3;PTGR1;PTGR2;…	[]
34	GO:0042440	pigment metabolic process	http://amigo.geneontology.org/amigo/term/GO:0042440	0.53203	1.90549	0	0.001912	67	./Project_wg_result1704912389_GSEA/GO_0042440.png	32	54575;54600;1371;51629;1355;100;5631;706;1652;56952;7390;54658;2235;6490;3145;644;3163;7389;51522;4435;5498;4891;56898;259;210;4935;1497;3251;10606;6470;25902;1638	ADA;ALAD;AMBP;BDH2;BLVRA;CITED1;COX15;CPOX;CTNS;DCT;DDT;FECH;GPR143;HMBS;HMOX2;HPRT1;MTHFD1L;PAICS;PMEL;PPOX;PRPS1;PRTFDC1;SHMT1;SLC11A2;SLC25A39;TMEM14C;TSPO;UGT1A1;UGT1A10;UGT1A9;UROD;UROS	[]
35	GO:0072524	pyridine-containing compound metabolic process	http://amigo.geneontology.org/amigo/term/GO:0072524	0.467005	1.90747	0	0.00193905	150	./Project_wg_result1704912389_GSEA/GO_0072524.png	60	51181;5571;55276;23171;5236;4860;4200;29968;25874;5230;5209;4190;64080;128240;3418;683;5213;5162;4191;2584;54981;23530;83440;55163;2023;55328;6120;3417;5226;3692;5223;51071;669;316;125061;1738;4199;4907;5214;4837;2645;200035;7086;10135;2820;3939;8050;51660;5313;53632;8942;8564;57103;6774;6888;2819;5211;349565;23498;7167	ADPGK;AFMID;AOX1;BPGM;BST1;DCXR;DERA;DLD;EIF6;ENO1;GALK1;GCK;GPD1;GPD1L;GPD2;HAAO;IDH1;IDH2;KMO;KYNU;LDHA;MDH1;MDH2;ME1;ME2;MPC1;MPC2;NAMPT;NAXE;NMNAT3;NMRK1;NNMT;NNT;NT5E;NUDT17;PDHB;PDHX;PFKFB3;PFKL;PFKM;PFKP;PGAM1;PGD;PGK1;PGM1;PGM2;PKLR;PNP;PNPO;PRKAG1;PRKAG3;PSAT1;RBKS;RNLS;RPE;STAT3;TALDO1;TIGAR;TKT;TPI1	[]
36	GO:0016042	lipid catabolic process	http://amigo.geneontology.org/amigo/term/GO:0016042	0.426944	1.8868	0	0.00203076	297	./Project_wg_result1704912389_GSEA/GO_0016042.png	86	8630;26061;9784;4758;10005;11332;3033;5191;2108;2171;5825;51170;81579;10455;83667;6342;224;200879;5264;11001;5828;8228;26275;1666;34;171586;60526;9388;2581;35;51573;2110;6715;10449;1019;84693;4668;8644;8399;3417;56261;255189;1632;4258;3032;26090;549;1149;39;283927;3030;2760;1591;55862;5538;79153;26580;1962;84830;50640;285148;374569;3712;1384;79887;1892;4759;51;8879;55825;3295;56898;5051;23659;529…	ABCD3;ABHD12;ABHD16A;ABHD3;ACAA2;ACADM;ACADS;ACAT1;ACAT2;ACBD5;ACER1;ACOT7;ACOT8;ACOX1;ACOX3;ADTRP;AKR1C3;ALDH3A2;AOAH;ASPG;AUH;BDH2;BSCL2;CDK4;CIDEA;CRAT;CYP24A1;DECR1;ECH1;ECHDC1;ECHS1;ECI1;ECI2;EHHADH;ETFA;ETFDH;FABP5;GALC;GDE1;GDPD3;GM2A;GPCPD1;HACL1;HADH;HADHA;HADHB;HIBCH;HSD17B11;HSD17B4;HSD17B6;IAH1;IDH1;IVD;LDAH;LIPG;LIPH;LPIN3;MCEE;MGST2;NAGA;NEU1;NEU2;NUDT7;PAFAH2;PECR;PEX2;PEX7;PHYH;PI…	['Disgenet Allergic asthma']
37	GO:0034404	nucleobase-containing small molecule biosynthetic process	http://amigo.geneontology.org/amigo/term/GO:0034404	0.454032	1.88386	0	0.00214681	180	./Project_wg_result1704912389_GSEA/GO_0034404.png	68	11332;5571;5236;4860;978;7083;100;5230;5209;56952;29922;53343;5213;347736;2584;8226;54981;83440;56474;132;2023;139596;10591;262;3692;5223;51071;669;4832;2987;283927;3615;11164;4521;23583;51816;1854;5138;4907;4913;83549;7498;252969;1633;11163;5214;2645;200035;38;3094;22978;3939;10924;3251;5313;51727;53632;272;4968;56953;3704;79077;57103;6774;7084;4833;2819;5211	ACAT1;ACOT7;ADA;ADA2;ADK;ADPGK;AMD1;AMPD3;BPGM;CDA;CMPK1;CTPS2;DCK;DCTPP1;DERA;DNPH1;DUT;EIF6;ENO1;GALK1;GCK;GPD1;GUK1;HINT1;HPRT1;IMPDH2;ITPA;LDHA;NEIL2;NME3;NME4;NME7;NME9;NMRK1;NT5C2;NT5E;NT5M;NTHL1;NUDT1;NUDT17;NUDT4;NUDT5;NUDT7;NUDT9;OGG1;PDE2A;PFKFB3;PFKL;PFKM;PFKP;PGAM1;PGK1;PGM1;PKLR;PNP;PRKAG1;PRKAG3;PRTFDC1;PUDP;SMPDL3A;SMUG1;STAT3;TIGAR;TK1;TK2;UCK1;UPRT;XDH	[]
38	GO:0009262	deoxyribonucleotide metabolic process	http://amigo.geneontology.org/amigo/term/GO:0009262	0.599082	1.87404	0	0.00231194	35	./Project_wg_result1704912389_GSEA/GO_0009262.png	20	129607;100;1635;6240;1716;132;9519;7298;51071;2987;4521;23583;51020;1854;4913;252969;6470;4968;56953;79077	ADA;ADK;CMPK2;DCTD;DCTPP1;DERA;DGUOK;DUT;GUK1;HDDC2;NEIL2;NT5M;NTHL1;NUDT1;OGG1;RRM1;SHMT1;SMUG1;TBPL1;TYMS	[]
39	GO:0050690	regulation of defense response to virus by virus	http://amigo.geneontology.org/amigo/term/GO:0050690	0.615279	1.86422	0	0.0025225	29	./Project_wg_result1704912389_GSEA/GO_0050690.png	10	1174;8905;1173;3932;8907;10053;1175;163;375;162	AP1B1;AP1M1;AP1M2;AP1S1;AP1S2;AP2B1;AP2M1;AP2S1;ARF1;LCK	[]
40	GO:0016999	antibiotic metabolic process	http://amigo.geneontology.org/amigo/term/GO:0016999	0.453148	1.84221	0	0.00322021	142	./Project_wg_result1704912389_GSEA/GO_0016999.png	71	8801;8574;2271;10549;132789;4200;4190;3420;6391;65018;5880;3418;1737;8803;55577;231;6392;847;5162;25824;4191;217;54949;54658;23530;128;8644;10007;5973;3417;3042;4314;6390;7915;11315;10935;124056;48;1800;221;55902;2878;8802;1497;3050;219;730249;25902;5052;1535;81889;6774;55907;3419;131669;3049;6647;131;9588;137902;144193;47;50506;57016;2098;1645;84869;216;1646;1580;2876	ACLY;ACO1;ACOD1;ACSS2;ADH5;ADH7;AKR1B1;AKR1B10;AKR1C1;AKR1C2;AKR1C3;AKR7A2;ALDH1A1;ALDH1B1;ALDH2;ALDH3B1;ALDH5A1;AMDHD1;CAT;CBR4;CMAS;CTNS;CYBA;CYP4B1;DLAT;DPEP1;DUOX2;ESD;FAHD1;FH;GNPDA1;GNPDA2;GPX1;GPX3;HBM;HBQ1;HBZ;IDH1;IDH2;IDH3A;IDH3B;MDH1;MDH2;ME2;MMP3;MTHFD1L;NAGK;NNT;NOXO1;PARK7;PDHB;PINK1;PRDX1;PRDX3;PRDX4;PRDX5;PRDX6;PXDNL;RAC2;RENBP;SDHAF2;SDHB;SDHC;SDHD;SOD1;STAT3;SUCLA2;SUCLG1;SUCLG2…	[]
41	GO:0033108	mitochondrial respiratory chain complex assembly	http://amigo.geneontology.org/amigo/term/GO:0033108	0.486966	1.84541	0	0.00329875	93	./Project_wg_result1704912389_GSEA/GO_0033108.png	49	57001;6341;389203;51300;4720;4711;493753;90871;80224;28976;55863;4706;54949;84987;4722;51241;29796;4729;83943;4717;4718;4700;25915;51103;285521;4719;4701;137682;116228;29090;4705;7019;4724;91942;4708;4709;28958;7381;55572;4715;55744;55967;84275;79133;6834;51287;4723;135154;4702	ACAD9;COA1;COA3;COA4;COA5;COX14;COX16;COX18;COX20;DMAC1;FOXRED1;IMMP2L;NDUFA10;NDUFA12;NDUFA6;NDUFA7;NDUFA8;NDUFAB1;NDUFAF1;NDUFAF2;NDUFAF3;NDUFAF5;NDUFAF6;NDUFB2;NDUFB3;NDUFB5;NDUFB9;NDUFC1;NDUFC2;NDUFS1;NDUFS2;NDUFS3;NDUFS4;NDUFV1;NDUFV2;NUBPL;SCO1;SDHAF2;SDHAF3;SDHAF4;SLC25A33;SMIM20;SURF1;TFAM;TIMM21;TIMMDC1;TMEM126B;UQCR10;UQCRB	[]
42	GO:0007492	endoderm development	http://amigo.geneontology.org/amigo/term/GO:0007492	-0.576041	-2.08417	0	0.00370294	74	./Project_wg_result1704912389_GSEA/GO_0007492.png	19	3912;3914;1284;123169;3915;4851;2335;2131;6928;9968;677;1289;83595;3624;22943;29072;9241;3975;2186	BPTF;COL4A2;COL5A1;DKK1;EXT1;FN1;HNF1B;INHBA;LAMB1;LAMB3;LAMC1;LEO1;LHX1;MED12;NOG;NOTCH1;SETD2;SOX7;ZFP36L1	[]
43	GO:0006081	cellular aldehyde metabolic process	http://amigo.geneontology.org/amigo/term/GO:0006081	0.499322	1.82828	0	0.00376939	73	./Project_wg_result1704912389_GSEA/GO_0006081.png	27	157506;8574;22977;55276;224;653;64080;3418;132158;128;8644;55163;6120;3417;5226;5223;26007;51071;2739;8659;9380;501;11315;7086;27122;3029;221	ADH5;AKR1C3;AKR7A2;AKR7A3;ALDH3A2;ALDH3B1;ALDH4A1;ALDH7A1;BMP5;DERA;DKK3;GLO1;GLYCTK;GRHPR;HAGH;IDH1;IDH2;PARK7;PGAM1;PGD;PGM2;PNPO;RBKS;RDH10;RPE;TKFC;TKT	[]
44	GO:0042180	cellular ketone metabolic process	http://amigo.geneontology.org/amigo/term/GO:0042180	0.43606	1.82547	0	0.0038301	183	./Project_wg_result1704912389_GSEA/GO_0042180.png	56	2954;93058;10901;2171;157506;8574;84274;10229;51805;23590;653;4947;874;10613;4953;7376;5163;231;6715;8013;5468;51166;5165;10948;5019;1728;5164;56267;8644;51004;9056;11160;3692;51141;2739;51094;84649;57107;2232;79602;125061;1958;10464;11315;4946;2531;23408;27122;3029;2820;9946;9926;3293;51117;85300;51686	AADAT;ADIPOR1;ADIPOR2;AFMID;AKR1B1;AKR1C3;AKR7A2;ATCAY;BMP5;CBR3;COQ10A;COQ3;COQ4;COQ5;COQ6;COQ7;CRYZL1;DGAT2;DHRS4;DKK3;EGR1;EIF6;ERLIN1;ERLIN2;FABP5;FDXR;GLO1;GPD2;GSTZ1;HAGH;HSD17B3;INSIG2;KDSR;KYAT3;LPGAT1;NQO1;NR1H2;NR4A3;OAZ1;OAZ2;OAZ3;ODC1;OXCT1;PARK7;PDK1;PDK2;PDK3;PDSS1;PDSS2;PIBF1;PPARG;RDH10;SIRT5;SLC7A7;SRD5A1;STARD3	[]
45	GO:0010257	NADH dehydrogenase complex assembly	http://amigo.geneontology.org/amigo/term/GO:0010257	0.513315	1.81624	0	0.0041982	61	./Project_wg_result1704912389_GSEA/GO_0010257.png	37	51300;4720;4711;90871;80224;28976;55863;4706;4722;4729;4717;4718;4700;25915;51103;4719;4701;137682;29090;4705;4724;91942;4708;4709;55572;4715;55744;55967;79133;4723;4702;4704;4712;4695;5018;54539;4716	ACAD9;COA1;DMAC1;FOXRED1;NDUFA10;NDUFA12;NDUFA2;NDUFA6;NDUFA7;NDUFA8;NDUFA9;NDUFAB1;NDUFAF1;NDUFAF2;NDUFAF3;NDUFAF5;NDUFAF6;NDUFB10;NDUFB11;NDUFB2;NDUFB3;NDUFB5;NDUFB6;NDUFB9;NDUFC1;NDUFC2;NDUFS1;NDUFS2;NDUFS3;NDUFS4;NDUFV1;NDUFV2;NUBPL;OXA1L;TIMM21;TIMMDC1;TMEM126B	[]
46	GO:0030431	sleep	http://amigo.geneontology.org/amigo/term/GO:0030431	0.584132	1.80347	0	0.00447632	31	./Project_wg_result1704912389_GSEA/GO_0030431.png	7	2353;3606;100;10874;2030;1737;6715	ADA;DLAT;FOS;IL18;NMU;SLC29A1;SRD5A1	[]
47	GO:0046390	ribose phosphate biosynthetic process	http://amigo.geneontology.org/amigo/term/GO:0046390	0.417624	1.80571	0	0.00448029	247	./Project_wg_result1704912389_GSEA/GO_0046390.png	96	2954;11332;201562;30968;5571;5236;5634;109;25874;5631;5230;5209;65018;518;9061;2180;29922;1737;5163;5213;347736;5162;5165;2584;205;54981;10632;516;64834;5164;83440;1537;506;515;56474;79717;132;9200;2023;139596;204;79071;3692;5836;5223;669;4832;158;2987;3615;4879;27109;54898;79877;5538;55312;1738;3948;83549;50808;6576;5214;2645;4880;6319;51703;55902;38;79993;203;3939;8050;3251;10606;51660;5313;906…	ACACA;ACAT1;ACOT7;ACSL1;ACSL5;ACSS2;ADCY3;ADK;ADORA2A;ADPGK;ADSL;AK1;AK2;AK3;AK4;AMPD3;ATP5F1A;ATP5F1B;ATP5F1C;ATP5MC1;ATP5MC3;ATP5MG;ATP5PB;ATP5PD;BPGM;CMPK1;CTPS2;CYC1;DCAKD;DLAT;DLD;DMAC2L;EIF6;ELOVL1;ELOVL2;ELOVL3;ELOVL6;ELOVL7;ENO1;GALK1;GCDH;GCK;GPD1;GSTZ1;GUK1;HACD1;HACD2;HPRT1;IMPDH2;LDHA;LDHC;MPC1;MPC2;NME3;NME4;NME7;NME9;NMRK1;NPPB;NPPC;NPR1;PAICS;PAPSS1;PAPSS2;PDHB;PDHX;PDK1;PDK2;PDK3;…	[]
48	GO:0051181	cofactor transport	http://amigo.geneontology.org/amigo/term/GO:0051181	0.533679	1.79784	0.00399202	0.00467377	48	./Project_wg_result1704912389_GSEA/GO_0051181.png	18	8402;115286;788;10560;9429;6947;8029;2352;22;9197;55788;283600;55640;5538;60386;81693;6948;8884	ABCB7;ABCG2;AMN;CUBN;FLVCR2;FOLR3;LMBRD1;PPT1;SLC19A2;SLC25A11;SLC25A19;SLC25A20;SLC25A26;SLC25A47;SLC33A1;SLC5A6;TCN1;TCN2	[]
49	GO:0006457	protein folding	http://amigo.geneontology.org/amigo/term/GO:0006457	0.421213	1.78972	0	0.00512605	203	./Project_wg_result1704912389_GSEA/GO_0006457.png	98	2281;3306;5481;267;51234;131118;11140;10575;11080;10549;10576;121506;5480;10105;9049;10574;9526;3326;10491;2280;9694;2773;8195;2770;22948;6782;6767;573;10681;165721;6905;27348;134492;9403;5034;22824;10693;5824;2289;3312;53938;548645;81572;4879;81562;6102;3329;5203;79031;10728;7265;10130;653505;146862;10961;80273;51182;4880;374407;908;7466;9531;7411;3338;6950;10450;56605;83460;79139;3301;325;59345…	AIP;ALG12;AMFR;APCS;BAG1;BAG3;CCT2;CCT4;CCT5;CCT6A;CCT6B;CCT7;CDC37;CLU;CRTAP;CSNK2A1;DERL1;DNAJA1;DNAJA2;DNAJB1;DNAJB11;DNAJB13;DNAJB4;DNAJB6;DNAJB8;DNAJC19;DNAJC25;DNAJC3;DNAJC4;DNLZ;EMC2;EMC3;EMC4;EMC6;ENTPD5;ERO1B;ERP27;ERP29;FKBP1A;FKBP1B;FKBP5;GNAI1;GNAI2;GNAI3;GNB4;GNB5;GRPEL1;HSP90AB1;HSPA13;HSPA14;HSPA2;HSPA4L;HSPA5;HSPA8;HSPD1;HSPE1;LMAN2L;MKKS;MLEC;MPDU1;NGLY1;NPPB;NPPC;NUDC;NUDCD2;P4H…	[]
50	GO:0016053	organic acid biosynthetic process	http://amigo.geneontology.org/amigo/term/GO:0016053	0.392785	1.78504	0	0.00521674	391	./Project_wg_result1704912389_GSEA/GO_0016053.png	152	1491;10005;11332;11019;201562;2171;7923;157506;5825;5571;5236;2746;6342;29968;11001;8560;5230;5209;171586;1806;2747;10613;241;7376;8803;5213;2584;4706;7390;2805;64834;2593;83440;55256;8644;570;873;5831;9200;2023;401494;11160;445;1382;255189;2875;79071;3692;4258;5223;51141;9536;669;84706;51094;1593;2053;54898;51495;79602;79152;63826;5723;10728;10675;441024;586;10464;50640;7358;3948;60496;11315;109…	AASDHPPT;ABAT;ABCC5;ABCD3;ABHD3;ACACA;ACOT12;ACOT7;ACOT8;ACSM5;ACSS2;ADI1;ADIPOR1;ADIPOR2;ADPGK;AKR1A1;AKR1C3;ALDH18A1;ALDH1A2;ALDOA;ALOX5;ALOX5AP;ALOXE3;AMACR;APIP;ASL;ASPG;ASS1;BAAT;BCAT1;BCAT2;BPGM;CBR1;CDO1;CEACAM1;CH25H;CRABP2;CSPG5;CTH;CYP27A1;CYP2C9;CYP2D6;CYP8B1;DECR2;DEGS1;DHFR;DPYD;EDN2;EIF6;ELOVL1;ELOVL2;ELOVL3;ELOVL6;ELOVL7;ENO1;ENOPH1;ENTPD5;EPHX2;ERLIN1;ERLIN2;FA2H;FABP5;FADS3;FOLH1…	['Disgenet Allergic asthma']
51	GO:0097164	ammonium ion metabolic process	http://amigo.geneontology.org/amigo/term/GO:0097164	0.423837	1.78065	0	0.00543016	189	./Project_wg_result1704912389_GSEA/GO_0097164.png	68	4929;126969;2171;1725;8574;81579;259230;58488;154141;10558;34;171586;4128;6583;4953;231;10162;6715;1201;54947;8644;8399;54498;255189;262;10400;79814;23446;81537;79153;56994;501;6531;55217;50640;9517;11315;1384;79887;220074;2531;1622;166929;60482;26002;23659;7200;125981;6620;5153;5320;10924;64900;3251;2170;18;54677;6470;51582;340485;56910;113451;4881;43;1814;6610;376497;590	ABAT;ABHD3;ACADM;ACER1;ACER2;ACHE;AGMAT;AKR1B1;AKR1C3;AKR7A2;ALDH7A1;AMD1;AZIN1;AZIN2;BCHE;CHPT1;CLN3;CRAT;CROT;DBI;DHPS;DRD3;FABP3;FABP5;GDPD3;HPRT1;KDSR;LPCAT2;LPCAT3;LPIN3;LRTOMT;MAOA;MBOAT1;MOXD1;NPR1;NR4A2;ODC1;PARK7;PCTP;PDE1B;PEMT;PLA2G10;PLA2G12A;PLA2G15;PLA2G2A;PLA2G4F;PLBD1;PNPLA8;SGMS1;SGMS2;SGPP1;SHMT1;SLC22A4;SLC27A1;SLC44A1;SLC44A3;SLC5A7;SLC6A3;SMOX;SMPD2;SMPDL3A;SNCB;SPTLC1;SPTLC2…	[]
52	GO:0045454	cell redox homeostasis	http://amigo.geneontology.org/amigo/term/GO:0045454	0.499006	1.76744	0	0.00585492	65	./Project_wg_result1704912389_GSEA/GO_0045454.png	33	10549;2745;10539;25828;81542;347736;25824;51022;56255;23530;51075;5034;55829;10190;51714;1738;10130;10935;328;51218;4846;79770;2936;115861;2729;81567;56605;57544;5052;114112;2923;9588;4843	APEX1;DLD;ERO1B;GCLC;GLRX;GLRX2;GLRX3;GLRX5;GSR;NME9;NNT;NOS2;NOS3;NXNL1;P4HB;PDIA3;PDIA6;PRDX1;PRDX3;PRDX4;PRDX5;PRDX6;SELENOS;SELENOT;TMX1;TMX2;TMX4;TXN2;TXNDC15;TXNDC16;TXNDC5;TXNDC9;TXNRD3	[]
53	GO:1902600	proton transmembrane transport	http://amigo.geneontology.org/amigo/term/GO:1902600	0.427236	1.76749	0	0.00596335	148	./Project_wg_result1704912389_GSEA/GO_1902600.png	59	30968;533;9016;64924;81031;1355;9377;10105;9167;518;9114;9550;526;1528;1349;154091;8992;10632;516;1353;23530;1537;523;506;515;11182;9197;55002;27109;26503;1182;50617;27032;170712;51296;11315;84419;148811;528;4697;4891;121260;9296;84329;479;1346;498;51382;90423;113655;6834;10476;509;496;1814;150159;1347;56901;529	ATP12A;ATP2C1;ATP4B;ATP5F1A;ATP5F1B;ATP5F1C;ATP5MC1;ATP5MC3;ATP5MG;ATP5PB;ATP5PD;ATP6V0A4;ATP6V0B;ATP6V0D1;ATP6V0E1;ATP6V1A;ATP6V1B2;ATP6V1C1;ATP6V1D;ATP6V1E1;ATP6V1E2;ATP6V1F;ATP6V1G1;C15orf48;CLCN3;COX11;COX15;COX5A;COX7A1;COX7A2;COX7A2L;COX7B;COX7B2;CYB5A;CYC1;DMAC2L;DRD3;HVCN1;MFSD3;NDUFA4;NDUFA4L2;NNT;PARK7;PM20D1;PPIF;SLC11A2;SLC15A3;SLC15A4;SLC17A5;SLC25A14;SLC2A10;SLC2A12;SLC2A6;SLC30A5;S…	[]
54	GO:0055076	transition metal ion homeostasis	http://amigo.geneontology.org/amigo/term/GO:0055076	0.442552	1.76357	0	0.00603789	130	./Project_wg_result1704912389_GSEA/GO_0055076.png	43	84317;6341;79901;64924;6717;26872;10539;25800;9114;51076;9550;80762;3932;6279;9429;10463;261729;150684;5621;1318;523;54583;22;4499;147007;6500;3163;8301;3077;64116;4738;375;84560;79689;4891;48;56898;1317;23479;28952;23516;7780;4682	ABCB7;ABCG2;ACO1;ARF1;ATP6V0D1;ATP6V1A;ATP6V1G1;BDH2;CCDC115;CCDC22;COMMD1;CUTC;CYBRD1;EGLN1;GLRX3;HFE;HMOX2;ISCU;LCK;MT1M;MT4;NDFIP1;NEDD8;NUBP1;PICALM;PRNP;S100A8;SCO1;SKP1;SLC11A2;SLC30A2;SLC30A5;SLC30A9;SLC31A1;SLC31A2;SLC39A14;SLC39A6;SLC39A8;SRI;STEAP1;STEAP2;STEAP4;TMEM199	[]
55	GO:0070671	response to interleukin-12	http://amigo.geneontology.org/amigo/term/GO:0070671	0.527806	1.77057	0.0019305	0.00604821	49	./Project_wg_result1704912389_GSEA/GO_0070671.png	23	9049;27250;5055;961;5908;9446;6648;5034;998;5306;3936;3185;375;3594;1072;6950;6175;4478;552900;3586;829;6888;6647	AIP;ARF1;BOLA2;CAPZA1;CD47;CDC42;CFL1;GSTO1;HNRNPF;IL10;IL12RB1;LCP1;MSN;P4HB;PDCD4;PITPNA;RAP1B;RPLP0;SERPINB2;SOD1;SOD2;TALDO1;TCP1	[]
56	GO:0009410	response to xenobiotic stimulus	http://amigo.geneontology.org/amigo/term/GO:0009410	0.406145	1.76774	0	0.00605561	267	./Project_wg_result1704912389_GSEA/GO_0009410.png	109	5997;4929;54575;54659;670;54600;8574;22977;64754;1429;5724;5446;100;2354;874;95;9049;2180;9076;1573;11200;3326;6776;6715;5925;54578;5468;1020;2947;5577;9915;5111;54658;1728;25976;2235;570;119391;9446;2706;445;2941;4258;1977;8639;84557;2053;3329;63826;2937;84152;6097;5138;1958;6531;10728;6283;1564;2052;5742;801;1800;1548;4176;845;5153;8682;3251;18;2729;6261;10533;54206;890;5567;10014;57103;5309;15…	ABAT;ACSL1;ACY1;ADA;ADORA2A;AIP;AKR1C1;AKR7A2;AKR7A3;AOC3;ARNT2;ASIC1;ASS1;ATG7;BAAT;BCHE;BPHL;CALM1;CASP9;CASQ2;CBR3;CCNA2;CDK5;CDO1;CHEK2;CLDN1;CNR2;CRYZ;CYP26B1;CYP2A13;CYP2A6;CYP2B6;CYP2C9;CYP2D6;CYP2D7;CYP2J2;DPEP1;DRD2;DRD3;DRD5;EGR1;EIF4E;EPHX1;EPHX2;ERRFI1;FECH;FOSB;GCLC;GHRH;GJB2;GOT2;GSS;GSTA4;GSTM1;GSTM3;GSTO1;GSTO2;GSTP1;HDAC5;HNF4A;HPRT1;HSP90AB1;HSPA5;HSPD1;MAP1LC3A;MCM7;MGST2;MGST3…	['Disgenet Allergic asthma']
57	GO:0046434	organophosphate catabolic process	http://amigo.geneontology.org/amigo/term/GO:0046434	0.412832	1.74955	0	0.00698653	199	./Project_wg_result1704912389_GSEA/GO_0046434.png	65	3613;11332;5571;55276;23171;5236;4860;100;5230;5209;56952;9388;51573;53343;5213;2584;3612;83440;4952;2023;3417;4923;56261;255189;10591;3692;5223;26090;51071;669;51763;283927;11164;4521;23583;79153;1854;5138;4907;4913;50640;7498;252969;11163;5214;2645;200035;2820;23659;38;3094;22978;3632;3939;10924;3251;5313;53632;272;4968;56953;3704;79077;57103;6774	ABHD12;ACAT1;ACOT7;ADA;ADPGK;AMPD3;BPGM;DCTPP1;DERA;DNPH1;DUT;EIF6;ENO1;GALK1;GCK;GDE1;GDPD3;GPCPD1;GPD1L;GPD2;HINT1;HPRT1;IDH1;IMPA1;IMPA2;INPP5A;INPP5K;ITPA;LDHA;LIPG;NEIL2;NT5C2;NT5E;NT5M;NTHL1;NTSR1;NUDT1;NUDT17;NUDT4;NUDT5;NUDT7;NUDT9;OCRL;OGG1;PDE2A;PFKFB3;PFKM;PFKP;PGAM1;PGK1;PGM1;PGM2;PKLR;PLA2G15;PLA2G4F;PNP;PNPLA8;PRKAG1;PRKAG3;PRTFDC1;SMPDL3A;SMUG1;STAT3;TIGAR;XDH	['Disgenet Allergic asthma']
58	GO:0006605	protein targeting	http://amigo.geneontology.org/amigo/term/GO:0006605	0.383559	1.73909	0	0.00775441	406	./Project_wg_result1704912389_GSEA/GO_0006605.png	151	26061;4285;10005;7321;196294;5191;10901;84709;3155;84938;10965;8504;131118;11140;10455;6342;5264;11001;5828;56993;4358;5189;9454;706;28972;5372;65018;5880;10055;55146;6729;9049;29082;55486;847;6726;26521;51125;1020;2040;60559;5621;4074;5174;9145;56947;122970;11337;10053;570;6747;128866;6746;8540;83943;6160;130617;11154;3417;23471;51024;637;5824;54332;10953;254887;3920;3312;51763;283927;27429;2053…	ACOT2;ACOT4;ACOT8;ACOX1;ACOX3;AGK;AGPS;AIP;AP1M2;AP3B1;AP3M1;AP4S1;ARIH2;ARL6;ARL6IP1;ATG4C;BAAT;BAG3;BID;BNIP3L;C2CD5;CAT;CDC37;CDK5;CHM;CHMP4A;CHMP4B;CIB1;CRAT;CROT;DECR2;DHRS4;DNAJC15;DNAJC19;DNLZ;ECH1;ECI2;EHHADH;EPHX2;FBXO7;FIS1;GABARAP;GDAP1;GNPAT;GOLGA7;GRPEL1;HACL1;HMGCL;HOMER3;HSD17B4;HSPA8;HSPD1;HTRA2;ICMT;IDE;IDH1;IMMP1L;IMMP2L;INPP5K;KCNB1;LAMP2;M6PR;MFF;MGARP;MIPEP;MPV17;NCOA4;NEDD4;…	[]
59	GO:0006575	cellular modified amino acid metabolic process	http://amigo.geneontology.org/amigo/term/GO:0006575	0.413074	1.73467	0	0.00816878	183	./Project_wg_result1704912389_GSEA/GO_0006575.png	78	2954;112399;8836;191;81579;10549;154141;34;6583;10491;10162;51022;2947;57515;23474;2593;8399;5034;54583;3417;445;5033;255189;7298;10797;2941;4258;10400;26090;9536;2739;8659;2937;494143;501;55217;5359;441024;7915;60496;11315;10955;1384;1152;51074;1719;1800;3029;79017;8974;51449;51301;2952;6472;1497;2936;5320;2628;58478;8876;54677;6470;2729;56605;25902;138199;55748;2348;2687;2346;376497;6647;6535;2…	AASDHPPT;ABHD12;ACADM;AHCY;ALDH4A1;ALDH5A1;ALDH7A1;APIP;ASS1;CARNMT1;CHAC2;CKB;CNDP2;CRAT;CROT;CRTAP;CTNS;DHFR;DPEP1;EGLN1;EGLN3;ENOPH1;ERO1B;ETHE1;FOLH1;FOLR1;FPGS;GAMT;GATM;GCH1;GCLC;GCNT4;GGCT;GGH;GGT5;GGTLC1;GLO1;GLRX2;GOT2;GSR;GSS;GSTA4;GSTM1;GSTM3;GSTT1;GSTZ1;HAGH;IDH1;LPCAT3;MBOAT1;MGST2;MTHFD1L;MTHFD2;MTHFD2L;P4HA1;P4HA2;P4HB;PARK7;PCYOX1;PEMT;PLA2G10;PLA2G12A;PLA2G2A;PLA2G4F;PLSCR1;PRDX4…	[]
60	GO:0051262	protein tetramerization	http://amigo.geneontology.org/amigo/term/GO:0051262	0.429006	1.726	0	0.00901658	127	./Project_wg_result1704912389_GSEA/GO_0051262.png	50	1491;51181;5092;10901;7923;3155;1429;55856;978;7083;23590;1666;51076;128240;6240;847;6767;11051;6648;6352;9033;158;3028;3615;57107;63826;4199;7915;3416;3858;51074;2744;2878;80146;79054;6472;3251;3759;6470;31;6261;3156;7408;10059;79077;5311;1104;43;5211;23373	ACACA;ACHE;ACOT13;ADSL;ALDH5A1;APIP;CAT;CCL5;CDA;CRTC1;CRYZ;CTH;CUTC;DCTPP1;DCXR;DECR1;DHRS4;DNM1L;GLS;GPX3;HMGCL;HMGCR;HPRT1;HSD17B10;HSD17B8;IDE;IMPDH2;KCNJ2;KRT10;ME1;NAXE;NUDT21;PCBD1;PDSS1;PDSS2;PFKL;PKD2;PKD2L1;RCC1;RRM1;RYR1;SHMT1;SHMT2;SOD2;SRR;ST13;TK1;TRPM8;UXS1;VASP	[]
61	GO:0006414	translational elongation	http://amigo.geneontology.org/amigo/term/GO:0006414	0.431687	1.72267	0.00189394	0.00918551	130	./Project_wg_result1704912389_GSEA/GO_0006414.png	59	28998;9775;84340;51650;285381;51611;84545;28957;64968;51253;118487;28973;1984;51073;65003;10573;6726;10102;6183;51081;51021;124995;29088;26284;29074;65008;55168;51649;51714;65080;51642;79590;219927;3396;51258;55173;60488;23107;7284;85476;11222;28977;92259;64978;63931;9553;116541;65993;1915;56648;51023;132864;6176;64981;51263;57129;64983;65005;100132911	CHCHD1;CPEB2;DPH3;DPH3P1;DPH5;EEF1A1;EIF4A3;EIF5A;EIF5A2;ERAL1;GFM1;GFM2;MRPL1;MRPL10;MRPL11;MRPL13;MRPL15;MRPL18;MRPL21;MRPL24;MRPL28;MRPL3;MRPL30;MRPL32;MRPL33;MRPL34;MRPL37;MRPL38;MRPL4;MRPL42;MRPL43;MRPL44;MRPL47;MRPL48;MRPL51;MRPL54;MRPL58;MRPL9;MRPS10;MRPS12;MRPS14;MRPS16;MRPS18A;MRPS18B;MRPS18C;MRPS23;MRPS27;MRPS28;MRPS33;MRPS34;MRPS35;MRPS36;MRPS6;MRPS7;RPLP1;SELENOT;SRP9;TSFM;TUFM	[]
62	GO:0018196	peptidyl-asparagine modification	http://amigo.geneontology.org/amigo/term/GO:0018196	0.579044	1.70896	0.00579151	0.0107687	28	./Project_wg_result1704912389_GSEA/GO_0018196.png	17	58505;1603;29880;2530;256281;7991;6184;432;3703;51465;7327;4245;100128731;1650;201595;4247;124872	ALG5;ASGR1;B4GALNT2;DAD1;DDOST;FUT8;MGAT1;MGAT2;NUDT14;OST4;OSTC;RPN1;STT3A;STT3B;TUSC3;UBE2G2;UBE2J1	[]
63	GO:0072593	reactive oxygen species metabolic process	http://amigo.geneontology.org/amigo/term/GO:0072593	0.393741	1.69909	0	0.0115689	255	./Project_wg_result1704912389_GSEA/GO_0072593.png	73	5366;5025;2644;384;9973;83667;4689;5446;10549;378;2150;2537;4358;387;10229;706;9474;65018;664;5880;27244;9314;4688;55486;3326;1984;683;1490;847;2773;25824;5165;961;23530;1728;4722;8644;83943;6648;6697;445;3692;3042;54;8678;185;7048;55829;57580;2053;4314;1432;55312;3329;11334;4719;11315;7498;5873;1026;23564;10935;124056;23408;1719;100528032;5159;51167;4846;2878;4724;1497;91942	ACP5;AGTR1;AKR1C3;ARF4;ARG2;ASS1;ATG5;BECN1;BNIP3;BST1;CAT;CCN2;CCS;CD47;CDKN1A;COQ7;CTNS;CYB5R4;DDAH2;DHFR;EIF5A;EIF6;EPHX2;F2RL1;GCHFR;GNAI3;GPX3;HBM;HSP90AB1;HSPD1;IFI6;IMMP2L;KLF4;KLRC4-KLRK1;MAPK14;MMP3;MPV17;NCF2;NCF4;NDUFAF2;NDUFS1;NDUFS3;NDUFS4;NNT;NOS3;NOXO1;NQO1;P2RX4;PARK7;PARL;PDGFRB;PDK3;PINK1;PMAIP1;PON3;PRDX3;PRDX4;PRDX5;PREX1;RAB27A;RAC2;RFK;RHOA;SELENOS;SESN1;SESN2;SIRT5;SOD2;SPR…	['Disgenet Allergic asthma']
64	GO:0006839	mitochondrial transport	http://amigo.geneontology.org/amigo/term/GO:0006839	0.390942	1.69182	0	0.0125286	232	./Project_wg_result1704912389_GSEA/GO_0006839.png	90	5366;4285;196294;84709;10651;30968;9016;23456;55013;131118;788;25874;56993;28978;221154;706;10105;65018;664;5880;10055;9049;55486;10449;26521;91689;10948;10632;7531;1537;572;56947;506;253512;515;83943;84266;51024;637;57380;54332;10166;10018;10953;90550;29074;578;27429;23593;292;6993;51522;3329;581;25793;87178;27113;5663;7263;665;7027;6576;5599;80273;10425;401505;29090;9868;6721;51100;9531;10971;2…	ABCB10;ACAA2;ACACA;AIP;ALKBH7;ARIH2;ATP5F1A;ATP5F1B;ATP5F1C;ATP5MG;ATP5PB;ATP5PD;BAD;BAG3;BAK1;BAX;BBC3;BCL2L11;BID;BLOC1S2;BNIP3;BNIP3L;CAMK2A;CYC1;DNAJC15;DNAJC19;DYNLT1;FBXO7;FIS1;GDAP1;GRPEL1;HEBP2;HSPD1;HTRA2;IMMP1L;IMMP2L;MAPK8;MCU;MCUB;MCUR1;MFF;MGARP;MICU2;MIPEP;MOAP1;MPC1;MPC2;MRPL18;MRS2;MTX2;PARL;PINK1;PMAIP1;PMPCB;PNPT1;PPIF;PSEN1;RAC2;SAE1;SH3GLB1;SLC25A1;SLC25A14;SLC25A15;SLC25A20;S…	[]
65	GO:0070585	protein localization to mitochondrion	http://amigo.geneontology.org/amigo/term/GO:0070585	0.419448	1.6824	0	0.0135909	135	./Project_wg_result1704912389_GSEA/GO_0070585.png	45	5366;4285;196294;84709;23788;131118;56993;706;65018;5880;10055;9049;55486;26521;7531;572;56947;83943;51024;637;54332;10018;10953;27429;285521;3329;581;25793;27113;665;7027;5599;80273;10425;401505;801;29090;9868;6721;51100;9531;10971;29103;9804;7332	AIP;ARIH2;BAD;BAG3;BAX;BBC3;BCL2L11;BID;BNIP3L;CALM1;COX18;DNAJC15;DNAJC19;FBXO7;FIS1;GDAP1;GRPEL1;HSPD1;HTRA2;IMMP1L;IMMP2L;MAPK8;MFF;MGARP;MIPEP;MTCH2;PARL;PINK1;PMAIP1;RAC2;SAE1;SH3GLB1;SREBF2;TFDP1;TIMM21;TIMM8B;TOMM20;TOMM22;TOMM34;TOMM5;TOMM70;TSPO;UBE2L3;YWHAE;YWHAQ	['Disgenet Allergic asthma']
66	GO:0019882	antigen processing and presentation	http://amigo.geneontology.org/amigo/term/GO:0019882	0.406246	1.67342	0	0.0146698	166	./Project_wg_result1704912389_GSEA/GO_0019882.png	61	1174;22920;10120;5696;83871;3127;6890;11258;8905;1173;9474;55860;3135;8673;1520;51128;10134;9341;5641;10484;9554;8907;5720;54209;6396;5869;10121;3133;5867;3123;10053;1175;10437;830;1510;1515;8773;163;10981;3077;1514;3693;11004;375;9632;162;10671;5873;8722;3134;832;83547;3835;3140;2209;6363;1781;9363;3109;3902;1512	ACTR10;ACTR1A;ACTR1B;AP1B1;AP1M1;AP1M2;AP1S1;AP1S2;AP2B1;AP2M1;AP2S1;ARF1;ATG5;BCAP31;CAPZA2;CAPZB;CCL19;CTSE;CTSF;CTSH;CTSL;CTSS;CTSV;DCTN3;DCTN6;DYNC1I2;FCGR1A;HFE;HLA-DMB;HLA-DRB1;HLA-DRB5;HLA-E;HLA-F;HLA-G;IFI30;ITGB5;KIF22;KIF2C;KIFAP3;LAG3;LGMN;MR1;PSMB8;PSME1;RAB27A;RAB32;RAB33A;RAB34;RAB4A;RAB5B;RILP;SAR1B;SEC13;SEC22B;SEC23A;SEC24C;SNAP23;TAP1;TREM2;VAMP3;VAMP8	['Disgenet Allergic asthma']
67	GO:0000041	transition metal ion transport	http://amigo.geneontology.org/amigo/term/GO:0000041	0.429287	1.66783	0	0.0149329	106	./Project_wg_result1704912389_GSEA/GO_0000041.png	31	6341;57348;533;64924;25800;9114;201266;51076;9550;526;10463;261729;6947;8992;1318;93380;523;8301;3077;64116;50617;27032;79689;528;4891;1317;6948;27173;9296;23516;7780	ATP2C1;ATP6V0A4;ATP6V0B;ATP6V0D1;ATP6V0E1;ATP6V1A;ATP6V1B2;ATP6V1C1;ATP6V1F;ATP6V1G1;CUTC;HFE;MMGT1;PICALM;SCO1;SLC11A2;SLC30A2;SLC30A5;SLC30A9;SLC31A1;SLC31A2;SLC39A1;SLC39A11;SLC39A14;SLC39A6;SLC39A8;STEAP2;STEAP4;TCN1;TCN2;TTYH1	[]
68	GO:0051187	cofactor catabolic process	http://amigo.geneontology.org/amigo/term/GO:0051187	0.472405	1.66822	0.00390625	0.0151238	60	./Project_wg_result1704912389_GSEA/GO_0051187.png	26	11332;191;10549;874;847;25824;54658;23530;8029;644;3042;3163;283927;494143;10935;200035;38;259;2878;3050;5052;2687;3049;9588;92086;137902	ACAT1;ACOT7;AHCY;AMBP;BLVRA;CAT;CBR3;CHAC2;CUBN;GGT5;GGTLC1;GPX3;HBM;HBQ1;HBZ;HMOX2;NNT;NUDT17;NUDT7;PRDX1;PRDX3;PRDX4;PRDX5;PRDX6;PXDNL;UGT1A1	[]
69	GO:0034976	response to endoplasmic reticulum stress	http://amigo.geneontology.org/amigo/term/GO:0034976	0.381361	1.66491	0	0.0152143	262	./Project_wg_result1704912389_GSEA/GO_0034976.png	69	4189;1491;5366;467;3725;5295;9131;51528;267;10987;83667;29982;121506;58477;6388;11015;55062;11236;51569;337867;9114;10613;56005;81542;26270;84216;10134;7993;10897;5706;7844;148327;79876;6782;6396;6464;8720;54499;51009;5034;7009;11160;2135;10488;10018;9709;55741;55829;578;440275;80279;79089;84699;581;6048;10211;116138;10273;27113;11315;10955;10130;23376;285533;11253;9797;23435;27230;10961	AIFM1;AMFR;ATF3;ATP6V0D1;BAK1;BAX;BBC3;BCAP31;BCL2L11;CDK5RAP3;COPS5;CREB3;CREB3L3;CREB3L4;CTH;DERL2;DNAJB9;EDEM2;EIF2AK4;ERLIN1;ERLIN2;ERP27;ERP29;EXTL2;FBXO6;FLOT1;HERPUD1;HSPA13;JKAMP;JUN;KDELR3;KLHDC3;MAN1B1;MBTPS1;MYDGF;NRBF2;P4HB;PARK7;PDIA6;PIK3R1;PMAIP1;PSMC6;RNF103;RNF139;RNF175;RNF5;SDF2;SEC13;SELENOS;SERINC3;SERP1;SESN2;SHC1;SRPRB;STUB1;TARDBP;TATDN2;TMBIM6;TMCO1;TMEM117;TMUB2;TMX1;UBA…	[]
70	GO:0042537	benzene-containing compound metabolic process	http://amigo.geneontology.org/amigo/term/GO:0042537	0.562738	1.65333	0.00369004	0.0171591	24	./Project_wg_result1704912389_GSEA/GO_0042537.png	13	5446;51166;2947;54658;56267;125061;8942;8564;23498;3620;2806;2944;169355	AADAT;AFMID;GOT2;GSTM1;GSTM3;HAAO;IDO1;IDO2;KMO;KYAT3;KYNU;PON3;UGT1A1	[]
71	GO:0031163	metallo-sulfur cluster assembly	http://amigo.geneontology.org/amigo/term/GO:0031163	0.588088	1.64719	0.00567108	0.0179606	21	./Project_wg_result1704912389_GSEA/GO_0031163.png	14	9054;84191;10539;51647;80224;150274;81689;27247;10101;23479;4682;64210;57019;552900	BOLA2;CIAO2A;CIAO2B;CIAPIN1;GLRX3;HSCB;ISCA1;ISCU;MMS19;NFS1;NFU1;NUBP1;NUBP2;NUBPL	[]
72	GO:0044262	cellular carbohydrate metabolic process	http://amigo.geneontology.org/amigo/term/GO:0044262	0.376063	1.64332	0	0.0184864	263	./Project_wg_result1704912389_GSEA/GO_0044262.png	77	5366;57001;3613;6652;2992;55276;5236;83667;5724;2632;2720;51805;5209;64080;2132;1407;3418;5163;55577;9677;231;5213;5165;2584;11266;2805;3612;1353;5164;572;55277;4952;6120;3417;4923;55347;5226;3953;5836;5223;26007;55829;5255;10678;51094;51763;84649;3486;5500;55790;2710;6097;4485;10269;2642;23262;5443;5507;4759;2645;5504;2820;5834;7033;6513;3632;11041;5341;388581;313;10776;3038;414328;79369;5745;51…	ABHD10;ADIPOR1;AKR1B1;AOAH;ARPP19;B3GNT2;B3GNT4;B4GAT1;BAD;C1QTNF12;COQ3;COX11;CRY1;CSGALNACT1;DGAT2;DUSP12;EXT2;FGGY;GALK1;GBE1;GCGR;GCK;GK;GLB1;GOT1;GPD2;GYG1;HAS3;IDH1;IDH2;IDNK;IGFBP3;IMPA1;IMPA2;INPP5A;INPP5K;KAT2B;LEPR;MST1;NAGK;NEU2;NTSR1;OCRL;PCDH12;PDK1;PDK2;PDK3;PFKFB3;PFKM;PGAM1;PGD;PGM1;PGM2;PHKA1;PLEK;PMAIP1;POMC;PPIP5K1;PPIP5K2;PPP1CB;PPP1R2;PPP1R3C;PTAFR;PTH1R;PYGB;PYGL;RBKS;RORC;R…	[]
73	GO:0051647	nucleus localization	http://amigo.geneontology.org/amigo/term/GO:0051647	-0.683147	-1.94093	0	0.0203662	23	./Project_wg_result1704912389_GSEA/GO_0051647.png	10	161176;23353;84376;23224;5108;153241;29109;4628;199953;80336	CEP120;FHOD1;HOOK3;MYH10;PABPC1L;PCM1;SUN1;SYNE2;SYNE3;TMEM201	[]
74	GO:0009308	amine metabolic process	http://amigo.geneontology.org/amigo/term/GO:0009308	0.440812	1.62477	0.00203252	0.0221297	87	./Project_wg_result1704912389_GSEA/GO_0009308.png	31	4929;1725;4947;4128;51573;4953;51166;1728;9056;54498;262;79814;8639;23446;125061;501;6531;11315;4946;26002;7200;85300;51686;5153;3251;18;2639;51582;8942;113451;8564	AADAT;ABAT;AFMID;AGMAT;ALDH7A1;AMD1;AOC3;ATCAY;AZIN1;AZIN2;DHPS;GCDH;GDE1;HPRT1;KMO;KYNU;MAOA;MOXD1;NQO1;NR4A2;OAZ1;OAZ2;OAZ3;ODC1;PARK7;PDE1B;SLC44A1;SLC6A3;SLC7A7;SMOX;TRH	['Disgenet Allergic asthma']
75	GO:0007033	vacuole organization	http://amigo.geneontology.org/amigo/term/GO:0007033	0.390204	1.60769	0	0.0256329	152	./Project_wg_result1704912389_GSEA/GO_0007033.png	43	84317;84938;1203;83871;11152;60673;55353;81631;51510;115201;5899;9474;55062;65018;29082;55858;1201;23557;9554;643246;11345;64400;55004;411;5861;11337;128866;8720;90410;83452;9140;147007;9896;440026;8678;84557;5538;375;27072;6048;25989;5663;256471	AKTIP;ARF1;ARSB;ATG101;ATG12;ATG4A;ATG4C;ATG5;BECN1;CCDC115;CHMP4A;CHMP4B;CHMP5;CLN3;CLN5;FIG4;GABARAP;GABARAPL2;IFT20;LAMTOR1;LAPTM4B;MAP1LC3A;MAP1LC3B;MAP1LC3B2;MBTPS1;MFSD8;PINK1;PPT1;PSEN1;RAB1A;RAB33B;RAB34;RALB;RNF5;SEC22B;SNAPIN;TMEM165;TMEM199;TMEM41B;ULK3;VPS41;WDR45;WIPI1	[]
76	GO:0090662	ATP hydrolysis coupled transmembrane transport	http://amigo.geneontology.org/amigo/term/GO:0090662	0.516247	1.60788	0.0149254	0.0259647	33	./Project_wg_result1704912389_GSEA/GO_0090662.png	15	533;518;9114;526;10257;8992;516;523;50617;528;9296;479;90423;5023;529	ABCC4;ATP12A;ATP5MC1;ATP5MC3;ATP6V0A4;ATP6V0B;ATP6V0D1;ATP6V0E1;ATP6V1A;ATP6V1B2;ATP6V1C1;ATP6V1E1;ATP6V1E2;ATP6V1F;P2RX1	[]
77	GO:0016052	carbohydrate catabolic process	http://amigo.geneontology.org/amigo/term/GO:0016052	0.392203	1.60423	0.00197628	0.0260583	150	./Project_wg_result1704912389_GSEA/GO_0016052.png	38	51084;4758;51181;6652;5571;1486;55276;5236;2720;130589;5230;5209;64080;2530;5213;132158;2584;27294;4668;83440;572;2023;6120;55347;3692;5836;5223;26007;51071;669;11164;2760;2710;5214;4759;2645;2820;5834	ABHD10;ADPGK;BAD;BPGM;CRYL1;CTBS;DCXR;DERA;DHDH;EIF6;ENO1;FUT8;GALK1;GALM;GCK;GK;GLB1;GLYCTK;GM2A;GPD2;NAGA;NEU1;NEU2;NUDT5;PFKFB3;PFKM;PFKP;PGAM1;PGK1;PGM1;PGM2;PRKAG1;PYGB;PYGL;RBKS;RPE;SORD;TKFC	[]
78	GO:0098727	maintenance of cell number	http://amigo.geneontology.org/amigo/term/GO:0098727	-0.467825	-1.89587	0	0.0265377	146	./Project_wg_result1704912389_GSEA/GO_0098727.png	42	8861;4849;22823;3280;2624;57190;23091;84376;56478;9126;2146;4853;283149;9443;2309;5108;8202;123169;4848;607;129563;57167;56339;3516;4851;6928;678;9968;7476;8289;3981;51586;57721;79692;55183;259266;79918;79648;6662;3976;25836;9241	ARID1A;ASPM;BCL9;BCL9L;CNOT2;CNOT3;DIS3L2;EIF4ENIF1;EZH2;FOXO3;GATA2;HES1;HNF1B;HOOK3;LDB1;LEO1;LIF;LIG4;MCPH1;MED12;MED15;MED7;METTL14;METTL3;MTF2;NCOA3;NIPBL;NOG;NOTCH1;NOTCH2;PCM1;RBPJ;RIF1;SALL4;SELENON;SETD6;SMC3;SOX9;WNT7A;ZC3H13;ZFP36L2;ZNF322	['Disgenet Allergic asthma']
79	GO:0006730	one-carbon metabolic process	http://amigo.geneontology.org/amigo/term/GO:0006730	0.552732	1.59601	0.0150943	0.0277691	24	./Project_wg_result1704912389_GSEA/GO_0006730.png	11	191;4144;27430;7298;10797;441024;1719;6472;6470;25902;10768	AHCY;AHCYL1;DHFR;MAT2A;MAT2B;MTHFD1L;MTHFD2;MTHFD2L;SHMT1;SHMT2;TYMS	[]
80	GO:0010038	response to metal ion	http://amigo.geneontology.org/amigo/term/GO:0010038	0.353679	1.5937	0	0.0280736	347	./Project_wg_result1704912389_GSEA/GO_0010038.png	115	2353;760;5025;3398;3725;836;7134;4982;8836;79901;6652;64924;983;360;7518;10397;706;10105;2354;7341;308;664;9076;241;1843;310;353174;847;1019;5641;6279;1528;553115;2805;5621;5111;1728;2235;572;632;8644;8895;5515;445;4499;3726;4331;9536;8678;2021;84557;4521;3077;2937;6382;1894;6531;5601;11315;84560;466;5066;5599;5594;2742;801;4891;48;1800;140576;210;845;2696;125981;10243;6620;5595;1742;221184;7780;…	ABAT;ACER1;ACO1;ADCY7;AHCYL1;AKR1C3;ALAD;ALOX5AP;ANXA5;ANXA7;APBB1;AQP2;AQP3;ASS1;ATF1;BAD;BECN1;BGLAP;BMP6;BNIP3;C1QA;CA2;CALM1;CAMK2D;CASP3;CASP9;CASQ2;CAT;CDK1;CDK4;CLDN1;CLIC4;CPNE1;CPNE2;CPNE3;CYB5A;CYBRD1;DLG2;DLG4;DPEP1;DUSP1;ECT2;EIF2B5;EIF2S1;ENDOG;FECH;FOS;FOSB;FUS;GCLC;GGH;GIPR;GLRA2;GOT1;GPHN;GSS;HAAO;HFE;HVCN1;ID2;JUN;JUNB;JUND;KCNMA1;KCNMB4;KIT;LGMN;MAP1LC3A;MAPK1;MAPK3;MAPK8;MAPK9;…	['Disgenet Allergic asthma']
81	GO:1901264	carbohydrate derivative transport	http://amigo.geneontology.org/amigo/term/GO:1901264	0.435001	1.58734	0.00408998	0.0293759	73	./Project_wg_result1704912389_GSEA/GO_1901264.png	24	55974;100;9474;2030;8673;9341;10237;10559;8399;9197;10577;291;114789;2987;51006;84255;26503;51228;292;60386;7355;2542;2705;55032	ADA;ATG5;GJB1;GLTP;GUK1;NPC2;PLA2G10;SLC17A5;SLC25A19;SLC25A25;SLC25A4;SLC25A5;SLC29A1;SLC33A1;SLC35A1;SLC35A2;SLC35A5;SLC35B1;SLC35C2;SLC37A3;SLC37A4;SLC50A1;VAMP3;VAMP8	[]
82	GO:0009132	nucleoside diphosphate metabolic process	http://amigo.geneontology.org/amigo/term/GO:0009132	0.401608	1.58572	0	0.0294112	114	./Project_wg_result1704912389_GSEA/GO_0009132.png	45	5571;129607;5236;5230;5209;29922;53343;5213;347736;4354;2584;205;83440;572;2023;204;3692;5223;669;4832;2987;283927;11164;8573;50808;5214;2645;8802;203;3939;5313;51727;53632;272;57103;6774;4833;2819;5211;7167;1740;226;957;4830;5224	ADPGK;AK1;AK2;AK3;AK4;ALDOA;AMPD3;BAD;BPGM;CASK;CMPK1;CMPK2;DLG2;EIF6;ENO1;ENTPD5;GALK1;GCK;GPD1;GUK1;LDHA;MPP1;NME1;NME3;NME4;NME7;NME9;NUDT5;NUDT7;NUDT9;PFKFB3;PFKL;PFKM;PFKP;PGAM1;PGAM2;PGK1;PGM1;PKLR;PRKAG1;PRKAG3;STAT3;SUCLG1;TIGAR;TPI1	[]
83	GO:0097066	response to thyroid hormone	http://amigo.geneontology.org/amigo/term/GO:0097066	0.537793	1.57756	0.0113636	0.0314467	25	./Project_wg_result1704912389_GSEA/GO_0097066.png	13	308;1520;1984;6495;231;1514;5962;4005;9804;1512;2729;54675;3815	AKR1B1;ANXA5;CRLS1;CTSH;CTSL;CTSS;EIF5A;GCLC;KIT;LMO2;RDX;SIX1;TOMM20	[]
84	GO:0009225	nucleotide-sugar metabolic process	http://amigo.geneontology.org/amigo/term/GO:0009225	0.49491	1.57612	0.00974659	0.0315868	35	./Project_wg_result1704912389_GSEA/GO_0009225.png	14	670;132789;2762;5372;4351;55577;2530;10007;5973;2135;2987;55790;7358;5238	BPHL;CSGALNACT1;EXTL2;FUT8;GMDS;GNPDA1;GNPDA2;GUK1;MPI;NAGK;PGM3;PMM1;RENBP;UGDH	[]
85	GO:0061842	microtubule organizing center localization	http://amigo.geneontology.org/amigo/term/GO:0061842	-0.606232	-1.75218	0.00591716	0.0319735	25	./Project_wg_result1704912389_GSEA/GO_0061842.png	12	55171;51490;23353;3799;54820;1739;23224;51199;29109;10142;5903;259266	AKAP9;ASPM;DLG1;FHOD1;KIF5B;NDE1;NIN;RANBP2;SPOUT1;SUN1;SYNE2;TBCCD1	[]
86	GO:0016569	covalent chromatin modification	http://amigo.geneontology.org/amigo/term/GO:0016569	-0.40209	-1.83982	0	0.032771	451	./Project_wg_result1704912389_GSEA/GO_0016569.png	148	64426;6018;80335;11176;55806;10847;9025;6419;8864;9767;6879;9869;7291;84678;63925;3054;84159;2145;2122;51317;53615;93624;51780;5978;10626;51230;11177;79813;51547;26122;1810;23304;22992;2138;158880;54531;8861;23512;22823;3553;8193;30827;55689;221037;3622;29128;94104;200424;1107;2624;165918;122953;9329;9320;79903;7874;3070;6830;6421;51322;2146;9739;10782;79447;147746;23309;9730;9960;54904;51564;903…	AKAP8;ARID4A;ARID4B;ARID5B;ASH1L;ASXL1;ATRX;ATXN7;AURKB;BAZ1A;BAZ1B;BAZ2A;BCOR;BEND3;BRCA2;BRD1;BRD4;BRPF1;CARM1;CDK9;CHD1;CHD3;CHD4;CLOCK;CREBBP;CRTC2;CTCF;CXXC1;DCAF1;DPF1;DR1;EHMT1;EP300;EP400;EPC2;EYA1;EZH1;EZH2;GATA2;GATA3;GFI1;GTF3C4;HASPIN;HCFC1;HDAC7;HELLS;HIPK4;HR;IL1B;ING2;ING5;IWS1;JADE1;JADE2;JADE3;JDP2;JMJD1C;JMJD6;KANSL1;KAT14;KAT6A;KAT6B;KAT7;KDM2A;KDM2B;KDM3B;KDM4A;KDM5A;KMT2A;KMT…	[]
87	GO:0009636	response to toxic substance	http://amigo.geneontology.org/amigo/term/GO:0009636	0.339965	1.56802	0	0.0333394	486	./Project_wg_result1704912389_GSEA/GO_0009636.png	125	5997;2353;4929;1138;2954;3725;670;9131;836;2059;2281;8836;55364;22977;9973;83667;6415;5446;10549;4487;1140;983;100;387;10105;65018;10280;664;4067;27244;9314;9076;8683;241;1843;6715;8013;847;5603;11235;5445;25824;1019;51022;6279;2947;5019;5111;54658;23530;1728;54840;10202;128;2235;572;632;65985;23028;119391;5831;9446;6648;642;6352;445;51024;84293;7298;1665;4499;3042;4258;10400;8678;2021;4155;55829…	AACS;ABTB2;ACTR2;ADA;ADH5;AIFM1;AKR7A3;ALAD;ALOX5AP;APEX1;APTX;ASS1;BAD;BAK1;BAX;BECN1;BGLAP;BLMH;BNIP3;BPHL;CALM1;CASP3;CAT;CCL5;CCS;CDK1;CDK4;CDKN1A;CHRNA3;CHRNA5;CHRNB1;CHRNB3;CHRND;CHRNE;CLDN1;DHFR;DHRS2;DHX15;DUSP1;ECT2;EGR1;ENDOG;EPHX1;EPHX2;EPS8;FECH;FIS1;FKBP1B;FOS;GGH;GLRA2;GLRX2;GPX3;GSR;GSTM3;GSTO1;GSTO2;GSTT1;GSTZ1;HBM;HSPD1;HTRA2;IMPACT;JUN;KDM1A;KLF4;LDHA;LYN;MAP1LC3A;MAPK1;MAPK13;M…	['Disgenet Allergic asthma']
88	GO:0009311	oligosaccharide metabolic process	http://amigo.geneontology.org/amigo/term/GO:0009311	0.464406	1.56884	0.011976	0.0333531	49	./Project_wg_result1704912389_GSEA/GO_0009311.png	18	4758;1486;8706;9526;2530;4706;4668;8707;2760;11253;4759;6513;30815;3906;79690;3074;11181;4247	B3GALNT1;B3GALT2;CTBS;FUT8;GAL3ST4;GM2A;HEXB;LALBA;MAN1B1;MGAT2;MPDU1;NAGA;NDUFAB1;NEU1;NEU2;SLC2A1;ST6GALNAC6;TREH	[]
89	GO:0008213	protein alkylation	http://amigo.geneontology.org/amigo/term/GO:0008213	-0.442286	-1.80721	0	0.0334587	165	./Project_wg_result1704912389_GSEA/GO_0008213.png	45	23512;54093;22823;30827;2935;94104;200424;80204;6830;2146;9739;10782;79447;54904;11108;54790;55677;4221;8085;10498;10664;57673;23476;4204;54496;6839;22976;54880;64324;4297;5926;9836;9682;546;55183;79918;51742;58508;23067;51111;29072;2672;55870;2625;55904	ARID4A;ARID4B;ASH1L;ATRX;BCOR;BEND3;BRD4;CARM1;CTCF;CXXC1;EZH2;FBXO11;GATA3;GFI1;GSPT1;IWS1;KDM4A;KMT2A;KMT2C;KMT2D;KMT2E;KMT5B;LCMT2;MECP2;MEN1;MTF2;NSD1;NSD3;PAGR1;PAXBP1;PAXIP1;PRDM4;PRMT7;RIF1;SETD1A;SETD1B;SETD2;SETD4;SETD6;SUPT6H;SUV39H1;SUZ12;TET2;TET3;ZNF274	[]
90	GO:0099132	ATP hydrolysis coupled cation transmembrane transport	http://amigo.geneontology.org/amigo/term/GO:0099132	0.444505	1.56083	0.00587084	0.033577	58	./Project_wg_result1704912389_GSEA/GO_0099132.png	22	533;518;308;9114;526;8992;10632;516;523;506;515;50617;27032;528;9296;479;498;90423;10476;509;5023;529	ANXA5;ATP12A;ATP2C1;ATP5F1A;ATP5F1B;ATP5F1C;ATP5MC1;ATP5MC3;ATP5MG;ATP5PB;ATP5PD;ATP6V0A4;ATP6V0B;ATP6V0D1;ATP6V0E1;ATP6V1A;ATP6V1B2;ATP6V1C1;ATP6V1E1;ATP6V1E2;ATP6V1F;P2RX1	[]
91	GO:0035966	response to topologically incorrect protein	http://amigo.geneontology.org/amigo/term/GO:0035966	0.37416	1.56147	0	0.0336902	185	./Project_wg_result1704912389_GSEA/GO_0035966.png	50	4189;1491;467;5295;3306;51528;267;10987;11080;58477;6388;11015;55062;9114;56005;26270;3326;10897;148327;6782;51768;27348;6464;8720;51009;7009;22824;10133;2135;10488;10018;9709;55741;55829;3312;578;80279;84699;3329;581;64224;6048;116138;10273;80311;10130;285533;9797;27230;51182	AMFR;ATF3;ATP6V0D1;BAK1;BAX;BCL2L11;CDK5RAP3;COPS5;CREB3;CREB3L3;CREB3L4;CTH;DERL2;DNAJB4;DNAJB9;EDEM2;EXTL2;FBXO6;HERPUD1;HERPUD2;HSP90AB1;HSPA13;HSPA14;HSPA2;HSPA4L;HSPA8;HSPD1;JKAMP;KDELR3;KLHDC3;KLHL15;MBTPS1;MYDGF;OPTN;PDIA6;PIK3R1;RNF175;RNF5;SDF2;SELENOS;SERP1;SHC1;SRPRB;STUB1;TATDN2;TM7SF3;TMBIM6;TOR1B;WIPI1;YIF1A	[]
92	GO:0051604	protein maturation	http://amigo.geneontology.org/amigo/term/GO:0051604	0.35136	1.55862	0.00198807	0.0337526	315	./Project_wg_result1704912389_GSEA/GO_0051604.png	92	4285;196294;836;11019;2281;1725;30968;1203;9973;55848;10549;175;725;5230;29100;84191;28972;10539;83596;51647;11236;51107;9049;55851;1520;150274;5646;51098;2280;5641;5552;81689;1201;23557;4706;115209;10098;83464;60559;5621;199713;966;572;2653;83943;84779;2023;29934;708;90701;7448;27247;1510;51126;23478;578;27429;4179;4803;3329;3818;23555;10269;5627;10273;715;5663;80150;7850;11331;80218;10159;51218…	AGA;AIP;APH1A;APH1B;ASPRV1;ASRGL1;ATP6AP2;BAD;BAK1;BCL2L12;C1QA;C1QBP;C1R;C4BPA;C4BPB;CARD18;CASP3;CCS;CD46;CD55;CD59;CIAO2A;CIAO2B;CISD3;CLN3;CLN5;CPE;CPN1;CTSE;CTSH;CTSS;DHPS;EEF1AKMT4-ECE2;ENO1;FKBP1A;FKBP1B;GCSH;GLRX3;GLRX5;HSCB;HSPD1;HTRA2;IFT52;IL1R2;IMMP1L;IMMP2L;ISCA1;KAT2B;KLK1;KLK6;KLKB1;LDLRAD3;LGMN;LIAS;MIPEP;MMS19;NAA11;NAA20;NAA35;NAA50;NDUFAB1;NFU1;NGF;NLRP7;OMA1;PGK1;PHB2;PLGRKT;P…	[]
93	GO:0048678	response to axon injury	http://amigo.geneontology.org/amigo/term/GO:0048678	0.435465	1.56537	0.00980392	0.0338438	67	./Project_wg_result1704912389_GSEA/GO_0048678.png	11	5025;3725;3670;2281;5604;378;983;706;4067;9314;25828	ARF4;CDK1;FKBP1B;ISL1;JUN;KLF4;LYN;MAP2K1;P2RX4;TSPO;TXN2	[]
94	GO:0035329	hippo signaling	http://amigo.geneontology.org/amigo/term/GO:0035329	-0.541974	-1.77827	0.00416667	0.0340465	38	./Project_wg_result1704912389_GSEA/GO_0035329.png	17	8994;7082;7004;9113;92597;4140;55841;7005;84962;9231;6789;26524;9414;284086;154810;23286;51421	AJUBA;AMOTL1;AMOTL2;DLG5;LATS1;LATS2;LIMD1;MARK3;MOB1B;NEK8;STK4;TEAD3;TEAD4;TJP1;TJP2;WWC1;WWC3	[]
95	GO:0017004	cytochrome complex assembly	http://amigo.geneontology.org/amigo/term/GO:0017004	0.49046	1.56155	0.0120968	0.0340528	34	./Project_wg_result1704912389_GSEA/GO_0017004.png	19	6341;389203;1355;493753;3052;84987;1353;51241;29796;285521;116228;29090;28958;7381;55744;84275;1535;6834;51287	COA1;COA3;COA4;COA5;COX11;COX14;COX15;COX16;COX18;COX20;CYBA;HCCS;SCO1;SLC25A33;SMIM20;SURF1;TIMM21;UQCR10;UQCRB	[]
96	GO:0031109	microtubule polymerization or depolymerization	http://amigo.geneontology.org/amigo/term/GO:0031109	-0.462652	-1.75257	0	0.0344065	106	./Project_wg_result1704912389_GSEA/GO_0031109.png	37	79649;1859;3796;4233;58497;2801;1639;114791;4926;27124;54820;55755;23332;23271;84722;51199;347240;9793;7756;6249;9181;57662;58526;146057;23116;85378;10142;146909;157922;57551;9928;4204;4281;324;25;55835;81930	ABL1;AKAP9;APC;ARHGEF2;CAMSAP1;CAMSAP2;CAMSAP3;CDK5RAP2;CENPJ;CKAP5;CLASP1;CLIP1;DCTN1;DYRK1A;GOLGA2;INPP5J;KIF14;KIF18A;KIF18B;KIF24;KIF2A;MAP7D3;MECP2;MET;MID1;MID1IP1;NDE1;NIN;NUMA1;PRUNE1;PSRC1;TAOK1;TOGARAM1;TTBK2;TUBGCP5;TUBGCP6;ZNF207	[]
97	GO:0006766	vitamin metabolic process	http://amigo.geneontology.org/amigo/term/GO:0006766	0.394551	1.56159	0	0.0344487	127	./Project_wg_result1704912389_GSEA/GO_0006766.png	57	157506;29968;10560;874;6515;56922;5646;64087;5641;1528;6947;1583;8644;8029;55163;119391;873;9446;27249;4594;10797;54;55788;6615;1591;79001;316;55312;441024;1727;79178;60386;60496;81693;1719;6948;6513;6472;8876;6470;2729;25902;8942;10327;2348;8564;5096;326625;8854;23498;5947;2356;5826;51293;3141;686;7274	AASDHPPT;ABCD4;ACP5;AKR1A1;AKR1C3;ALDH1A2;AMN;AOX1;BTD;CBR1;CBR3;CD320;CUBN;CYB5A;CYB5R3;CYP11A1;CYP24A1;DHFR;FOLR1;FPGS;GCLC;GSTO1;GSTO2;HAAO;HLCS;KMO;KYNU;LGMN;LMBRD1;MCCC1;MCCC2;MMAB;MMADHC;MMUT;MTHFD1L;MTHFD2;MTHFD2L;PCCB;PNPO;PRSS3;PSAT1;RBP1;RDH10;RFK;SHMT1;SHMT2;SLC19A2;SLC25A19;SLC2A1;SLC2A3;SNAI1;TCN1;TCN2;THTPA;TTPA;VKORC1;VNN1	[]
98	GO:0006302	double-strand break repair	http://amigo.geneontology.org/amigo/term/GO:0006302	-0.412494	-1.73899	0	0.034649	211	./Project_wg_result1704912389_GSEA/GO_0006302.png	56	22992;2138;158880;5371;51750;2305;9907;22891;165918;24144;9320;78996;6421;348654;54617;7515;64110;23137;84501;84464;10111;7405;113510;85456;51366;2187;8924;55317;4796;1663;9156;22976;9401;83990;51341;8438;5591;126074;3981;51588;9656;55183;64859;64421;10721;641;23503;23064;29072;11044;25836;7516;79000;55137;675;254225	AP5S1;AP5Z1;AUNIP;BLM;BRCA2;BRIP1;CYREN;DCLRE1C;DDX11;EXO1;EYA1;FANCB;FIGN;FOXM1;GEN1;HELQ;HERC2;INO80;KDM2A;LIG4;MAGEF1;MDC1;NABP1;NIPBL;PAXIP1;PIAS4;PML;POLQ;PRKDC;RAD50;RAD54L;RECQL4;RIF1;RNF168;RNF169;RTEL1;SETD2;SETX;SFPQ;SLX4;SMC5;SPIRE2;SWSAP1;TENT4A;TFIP11;TNKS1BP1;TONSL;TRIP12;UBR5;USP51;UVRAG;XRCC1;XRCC2;ZBTB7A;ZFYVE26;ZNF365	[]
99	GO:0008214	protein dealkylation	http://amigo.geneontology.org/amigo/term/GO:0008214	-0.569743	-1.75541	0.0042735	0.0358512	32	./Project_wg_result1704912389_GSEA/GO_0008214.png	17	23135;51400;84864;10765;3720;80853;55806;84678;84159;51780;22992;221037;23210;9682;5927;54784;79697	ALKBH4;ARID5B;HR;JARID2;JMJD1C;JMJD6;KDM2A;KDM2B;KDM3B;KDM4A;KDM5A;KDM5B;KDM6B;KDM7A;PPME1;RIOX1;RIOX2	[]
100	GO:0018126	protein hydroxylation	http://amigo.geneontology.org/amigo/term/GO:0018126	0.511809	1.55046	0.0287253	0.0359177	27	./Project_wg_result1704912389_GSEA/GO_0018126.png	10	112399;121506;10491;253982;5034;54583;5033;10536;55214;8974	ASPHD1;CRTAP;EGLN1;EGLN3;ERP27;P3H2;P3H3;P4HA1;P4HA2;P4HB	[]
101	GO:0031122	cytoplasmic microtubule organization	http://amigo.geneontology.org/amigo/term/GO:0031122	-0.539456	-1.81803	0.00187617	0.0359494	52	./Project_wg_result1704912389_GSEA/GO_0031122.png	21	3837;51361;1778;1855;114791;9748;4926;55704;84376;23332;23271;1739;1263;5108;57662;153241;85378;157922;57562;667;55137	CAMSAP1;CAMSAP2;CAMSAP3;CCDC88A;CEP120;CEP126;CLASP1;DLG1;DST;DVL1;DYNC1H1;FIGN;HOOK1;HOOK3;KPNB1;NUMA1;PCM1;PLK3;SLK;TUBGCP5;TUBGCP6	[]
102	GO:0140053	mitochondrial gene expression	http://amigo.geneontology.org/amigo/term/GO:0140053	0.378083	1.54727	0.00192308	0.0361841	155	./Project_wg_result1704912389_GSEA/GO_0140053.png	62	28998;84340;51650;84769;84545;28957;60493;64968;51253;118487;28973;51073;65003;10573;55006;55157;92170;10102;6183;80222;51081;25821;51021;708;124995;29088;26284;29074;65008;3028;55168;57038;51649;54802;65080;87178;4701;51642;79590;219927;51335;3396;51258;55173;60488;23107;7019;6472;7284;85476;11222;28977;28958;5188;55699;92259;64978;63931;9553;64216;116541;65993	C1QBP;CHCHD1;COA3;DARS2;ERAL1;FASTKD5;GATB;GFM1;GFM2;HSD17B10;IARS2;MPV17L2;MRPL1;MRPL10;MRPL11;MRPL13;MRPL15;MRPL18;MRPL21;MRPL24;MRPL28;MRPL3;MRPL33;MRPL37;MRPL38;MRPL4;MRPL42;MRPL43;MRPL44;MRPL48;MRPL51;MRPL54;MRPL58;MRPS10;MRPS12;MRPS14;MRPS16;MRPS18A;MRPS18B;MRPS23;MRPS27;MRPS28;MRPS33;MRPS34;MRPS35;MRPS36;MRPS6;MRPS7;MTG1;MTO1;NDUFA7;NGRN;PNPT1;RARS2;SHMT2;TARS2;TFAM;TFB2M;TRIT1;TRMT61B;TSF…	[]
103	GO:0030258	lipid modification	http://amigo.geneontology.org/amigo/term/GO:0030258	0.349364	1.54733	0	0.0365657	284	./Project_wg_result1704912389_GSEA/GO_0030258.png	91	26061;8612;10005;3613;5295;3033;5191;2108;5825;10455;83667;84513;6342;224;5264;11001;5828;26275;1839;1666;34;5880;35;685;2110;8013;10449;3932;5468;3612;55004;4952;8651;8611;10380;1632;3032;185;549;90809;51094;39;51763;84649;2053;3030;55862;1432;79602;79152;2583;1962;3712;1384;1892;118788;51;5159;55825;3295;139189;56898;9365;5294;8503;38;8310;1891;4534;3632;2261;146850;2885;2170;8776;54677;2639;22…	ABCD3;ABCG1;ACAA2;ACADM;ACADS;ACAT1;ACAT2;ACOT8;ACOX1;ACOX3;ADIPOR1;ADIPOR2;AGTR1;ALDH3A2;AUH;B4GALNT1;BDH2;BPNT1;BTC;CD19;CRAT;CROT;DECR1;DECR2;DGAT2;DGKK;ECH1;ECHDC1;ECHS1;ECI1;ECI2;EFR3A;EHHADH;EPHX2;ETFA;ETFDH;FA2H;FABP3;FGF9;FGFR3;GCDH;GRB2;HACL1;HADH;HADHA;HADHB;HBEGF;HIBCH;HSD17B4;IMPA1;IMPA2;INPP5A;INPP5K;IVD;KIT;KL;LAMTOR1;LCK;MAPK14;MTM1;MTMR1;MTMR4;NR4A3;OCRL;PDGFRB;PECR;PEX2;PEX7;PHYH…	[]
104	GO:0002244	hematopoietic progenitor cell differentiation	http://amigo.geneontology.org/amigo/term/GO:0002244	-0.463544	-1.78113	0	0.0371451	112	./Project_wg_result1704912389_GSEA/GO_0002244.png	30	7161;5978;861;96459;5777;8861;3280;5610;9841;2624;9739;4780;10272;10443;6654;170506;56339;4851;25942;7153;4297;5591;64428;147808;3981;3624;25;23212;2625;23215	ABL1;CIAO3;DHX36;EIF2AK2;FNIP1;FSTL3;GATA2;GATA3;HES1;INHBA;KMT2A;LDB1;LIG4;METTL3;N4BP2L2;NFE2L2;NOTCH1;PRKDC;PRRC2C;PTPN6;REST;RRS1;RUNX1;SETD1A;SIN3A;SOS1;TOP2A;TP73;ZBTB24;ZNF784	[]
105	GO:0062012	regulation of small molecule metabolic process	http://amigo.geneontology.org/amigo/term/GO:0062012	0.345936	1.54205	0	0.0374435	337	./Project_wg_result1704912389_GSEA/GO_0062012.png	104	5366;57001;2954;2171;157506;5571;83667;5724;978;10654;983;4200;387;51805;5209;706;10105;653;9167;65018;4947;10613;1407;4953;7376;5163;8013;5468;1595;5165;11266;1353;1728;5164;572;8644;8720;2023;9056;11160;4923;9453;79071;3692;3953;5223;51141;5901;55829;51094;1717;51763;6615;84649;2053;3486;79602;6097;4485;1958;4199;10269;10464;2642;11315;5443;4946;64801;3422;2645;6319;23408;27122;57678;7033;6721;…	ABCG1;ACACA;ADIPOR1;ADIPOR2;AKR1C3;ARPP19;ARV1;ATCAY;AZIN1;BAD;BMP5;C1QTNF12;CDA;CDK1;CEACAM1;COQ3;COX11;COX7A1;COX7A2L;CRY1;CYP51A1;DGAT2;DHCR7;DKK3;DNAJC15;DNM1L;DUSP12;EGR1;EIF6;ELOVL6;ENO1;EPHX2;ERLIN1;ERLIN2;FABP3;FABP5;GCGR;GCK;GGPS1;GPAM;GSTZ1;HMGCR;IDI1;IGFBP3;INPP5K;INSIG2;KAT2A;KAT2B;KIT;LEPR;LPGAT1;MBTPS1;ME1;ME2;MST1;MVD;NFYB;NOS3;NQO1;NR1H2;NR4A3;NTSR1;OAZ1;OAZ2;OAZ3;ODC1;PARK7;PDK1;…	['Disgenet Allergic asthma']
106	GO:0045995	regulation of embryonic development	http://amigo.geneontology.org/amigo/term/GO:0045995	-0.453909	-1.7584	0	0.0385106	121	./Project_wg_result1704912389_GSEA/GO_0045995.png	37	7917;25819;65125;79813;3909;92344;1855;26146;60436;3280;10399;2624;9904;9320;5598;23332;9620;2668;4780;6996;7976;170506;6789;90102;4851;6928;51057;7289;2535;1289;57822;1877;22943;3911;25836;3975;2625	BAG6;CELSR1;CLASP1;COL5A1;DHX36;DKK1;DVL1;E4F1;EHMT1;FZD2;FZD3;GATA2;GATA3;GDNF;GORAB;GRHL3;HES1;HNF1B;LAMA3;LAMA5;LHX1;MAPK7;NFE2L2;NIPBL;NOCT;NOTCH1;PHLDB2;RACK1;RBM19;STK4;TDG;TGIF2;TRAF3IP1;TRIP12;TULP3;WDPCP;WNK1	[]
107	GO:1904837	beta-catenin-TCF complex assembly	http://amigo.geneontology.org/amigo/term/GO:1904837	-0.568132	-1.71491	0.0060241	0.0388809	30	./Project_wg_result1704912389_GSEA/GO_1904837.png	13	6932;83439;283149;123169;1387;4221;607;8085;6934;8295;4609;6597;2033	BCL9;BCL9L;CREBBP;EP300;KMT2D;LEO1;MEN1;MYC;SMARCA4;TCF7;TCF7L1;TCF7L2;TRRAP	[]
108	GO:0043462	regulation of ATPase activity	http://amigo.geneontology.org/amigo/term/GO:0043462	0.417733	1.53571	0.00197239	0.0393656	78	./Project_wg_result1704912389_GSEA/GO_0043462.png	34	7134;3306;131118;11080;169200;10105;7341;150274;11345;5867;1266;5217;151194;482;5359;203547;8775;1660;26092;29103;23397;5216;10598;3301;483;496;51726;10294;4635;8655;3337;5018;4607;10049	AHSA1;ATP1B2;ATP1B3;ATP4B;CNN3;DHX9;DNAJA1;DNAJA2;DNAJB1;DNAJB11;DNAJB4;DNAJB6;DNAJC15;DNAJC19;DYNLL1;GABARAPL2;HSCB;HSPA2;METTL21A;MYBPC3;MYL4;NAPA;NCAPH;OXA1L;PFN1;PFN2;PLSCR1;PPIF;RAB4A;SUMO1;TMEM64;TNNC1;TOR1AIP1;VMA21	[]
109	GO:0016072	rRNA metabolic process	http://amigo.geneontology.org/amigo/term/GO:0016072	-0.4029	-1.71928	0	0.0398066	228	./Project_wg_result1704912389_GSEA/GO_0016072.png	82	4931;10813;705;92345;284119;9188;64282;84365;55695;6232;6217;51602;9724;57647;51202;54663;27042;8602;8568;5394;10607;63899;9875;6223;9092;29997;51547;387338;79922;54680;10528;64963;64768;29102;84916;25983;54464;23076;84154;6041;55661;84128;23560;9329;117246;55646;83732;27043;28987;130916;6229;285855;54059;22984;23160;129563;79050;10171;1663;6839;5393;10521;51106;51575;146857;10199;79066;57602;231…	BYSL;CAVIN1;CHD7;DDX11;DDX17;DDX21;DDX27;DDX47;DHX37;DIS3L2;DROSHA;ESF1;EXOSC10;EXOSC9;FTSJ3;GEMIN4;GTF3C1;GTF3C4;GTPBP4;IPPK;KRI1;LOC102724159;LYAR;MDN1;METTL16;MPHOSPH10;MRM1;MRPS11;MTERF4;NAF1;NGDN;NIFK;NOB1;NOC4L;NOL8;NOP14;NOP2;NOP53;NOP56;NOP58;NSUN3;NSUN4;NSUN5;NVL;PDCD11;PELP1;POLR1B;RCL1;RIOK1;RNASEL;RPF2;RPL7L1;RPS16;RPS19;RPS24;RPS27;RRP1;RRP1B;RRS1;SART1;SIRT7;SLFN13;SMARCA4;SUV39H1;T…	[]
110	GO:0018205	peptidyl-lysine modification	http://amigo.geneontology.org/amigo/term/GO:0018205	-0.413364	-1.84184	0	0.0400381	348	./Project_wg_result1704912389_GSEA/GO_0018205.png	109	6879;9869;7291;63925;3054;2145;2122;53615;83475;93624;7917;10626;51230;11177;79813;26122;9189;1810;26054;5987;2138;5970;8861;23512;54093;5371;22823;3553;8193;30827;55689;7052;8985;200424;54795;205564;2624;54552;9329;79903;6830;2146;9739;10782;79447;54904;51564;200186;84289;8202;54790;79960;9575;23338;57325;55167;1387;55257;55677;4221;8085;55209;10664;57673;8648;23210;23476;26155;4204;8295;112869;…	ARID4A;ARID4B;ASH1L;ATRX;BAG6;BAZ1A;BCOR;BEND3;BRCA2;BRD1;BRD4;BRPF1;CLOCK;CREBBP;CRTC2;CTCF;CXXC1;DOHH;DPF1;DR1;EHMT1;EP300;EP400;EPC2;EYA1;EZH1;EZH2;GATA2;GATA3;GFI1;GNL3L;GTF3C4;HCFC1;HDAC7;IL1B;ING5;IWS1;JADE1;JADE2;JMJD6;KANSL1;KAT14;KAT6A;KAT6B;KAT7;KDM4A;KIAA1586;KMT2A;KMT2C;KMT2D;KMT2E;KMT5B;LDB1;LIF;LIPT1;MBD3;MECOM;MECP2;MEN1;MRGBP;MSL2;MTF2;NAA60;NCOA1;NCOA3;NOC2L;NSD1;NSD3;PAGR1;PAXIP…	[]
111	GO:0044380	protein localization to cytoskeleton	http://amigo.geneontology.org/amigo/term/GO:0044380	-0.49605	-1.70436	0	0.0410591	53	./Project_wg_result1704912389_GSEA/GO_0044380.png	20	55722;51134;1855;57787;26005;11190;4926;84376;23636;7272;5108;286077;636;146057;4281;324;22994;9851;79648;2804	APC;BICD1;C2CD3;CEP131;CEP250;CEP72;CEP83;DVL1;FAM83H;GOLGB1;HOOK3;KIAA0753;MARK4;MCPH1;MID1;NUMA1;NUP62;PCM1;TTBK2;TTK	[]
112	GO:0046685	response to arsenic-containing substance	http://amigo.geneontology.org/amigo/term/GO:0046685	0.496009	1.52934	0.0271318	0.0413036	30	./Project_wg_result1704912389_GSEA/GO_0046685.png	12	467;4982;79752;10105;5603;2235;119391;9446;2872;1026;210;6047	ALAD;ATF3;CDKN1A;FECH;GSTO1;GSTO2;MAPK13;MKNK2;PPIF;RNF4;TNFRSF11B;ZFAND1	[]
113	GO:0033044	regulation of chromosome organization	http://amigo.geneontology.org/amigo/term/GO:0033044	-0.383316	-1.69728	0	0.0415552	313	./Project_wg_result1704912389_GSEA/GO_0033044.png	89	29945;26054;5609;991;5371;22823;3553;23049;51750;3622;10403;54464;94104;84861;2624;699;65057;5588;4926;54552;122953;9320;7874;51112;6830;55755;6421;3181;348654;9739;7272;10782;80119;11011;7515;23381;7014;23137;84464;54904;7756;54454;10111;1025;10270;25865;55677;51366;3178;170506;55209;10664;81620;23476;84101;26155;4204;7175;4609;1663;990;22976;25942;7153;54880;64324;6871;4297;26036;3981;324;9682;…	ACD;AKAP8;ANAPC4;APC;ATAD2B;ATRX;AURKB;BCOR;BRD4;BUB1;CDC20;CDC6;CDK5RAP2;CDK9;CDT1;CENPE;CENPF;CTCF;DDX11;DHX36;GATA2;GATA3;GEN1;GFI1;GNL3L;HNRNPA1;HNRNPA2B1;IL1B;ING2;IWS1;JDP2;KAT7;KDM4A;KDM5A;KLHL22;KMT2A;KMT2E;LIF;LIG4;MAD1L1;MAP1S;MAP2K7;MAP3K4;MCPH1;MECP2;MKI67;MTF2;MYC;NDC80;NIPBL;NOC2L;NSD1;NSD3;NUMA1;PAXBP1;PAXIP1;PIF1;PML;PRKCQ;PRKD2;RAD50;RIF1;RTEL1;SENP6;SETD1A;SETD5;SFPQ;SIN3A;SLX4;…	[]
114	GO:1901571	fatty acid derivative transport	http://amigo.geneontology.org/amigo/term/GO:1901571	0.454852	1.5259	0.0227273	0.042239	44	./Project_wg_result1704912389_GSEA/GO_1901571.png	17	5025;81579;10257;8399;4923;255189;4828;50640;5320;8600;147011;1814;5608;4843;6578;8398;1813	ABCC4;DRD2;DRD3;MAP2K6;NMB;NOS2;NTSR1;P2RX4;PLA2G10;PLA2G12A;PLA2G2A;PLA2G4F;PLA2G6;PNPLA8;PROCA1;SLCO2A1;TNFSF11	[]
115	GO:0048483	autonomic nervous system development	http://amigo.geneontology.org/amigo/term/GO:0048483	-0.508948	-1.68568	0.00607287	0.0423061	45	./Project_wg_result1704912389_GSEA/GO_0048483.png	10	3280;4763;2637;2668;7976;7020;2335;65979;3212;2625	FN1;FZD3;GATA3;GBX2;GDNF;HES1;HOXB2;NF1;PHACTR4;TFAP2A	[]
116	GO:0022613	ribonucleoprotein complex biogenesis	http://amigo.geneontology.org/amigo/term/GO:0022613	-0.372017	-1.68107	0	0.0423634	433	./Project_wg_result1704912389_GSEA/GO_0022613.png	135	103;6217;51602;9724;57647;51202;54663;472;10946;27042;55052;8602;8568;54960;9129;5394;10607;10146;6426;55299;63899;9875;6169;6223;9092;29997;51631;25819;10153;5433;8994;387338;79922;1778;80153;54680;10528;64963;8661;29102;84916;25983;26747;23076;84154;7375;55794;6041;55661;57002;84128;23560;54552;26164;23405;6134;117246;27161;1983;55646;83732;56949;23369;27043;84946;28987;96764;130916;11171;6229;…	ADAR;AGO2;AGO3;ATM;ATXN2;ATXN2L;BICD1;BRIX1;CD2BP2;CEBPZ;CHD7;CLNS1A;CNOT2;CPSF7;DDX17;DDX27;DDX28;DDX31;DDX47;DHX37;DICER1;DIS3L2;DROSHA;DYNC1H1;EDC3;EIF3A;EIF3B;EIF3C;EIF5;ESF1;EXOSC10;EXOSC9;FTSJ3;G3BP1;GEMIN4;GEMIN5;GEMIN8;GNL2;GNL3L;GTPBP4;KRI1;LIMD1;LOC102724159;LTV1;LUC7L;LUC7L2;LUC7L3;LYAR;MDN1;METTL16;MPHOSPH10;MRM1;MRPL20;MRPS11;MTERF3;MTERF4;MTG2;MYBBP1A;NGDN;NOB1;NOC2L;NOC4L;NOCT;NOL8…	[]
117	GO:0006644	phospholipid metabolic process	http://amigo.geneontology.org/amigo/term/GO:0006644	0.330793	1.52338	0	0.0426842	452	./Project_wg_result1704912389_GSEA/GO_0006644.png	154	8612;3613;5295;126969;2171;9488;30968;81579;23171;259230;5281;84513;200879;10654;58488;5283;65258;154141;10558;1839;5880;4067;171586;9388;51227;9314;685;51573;10162;8813;3932;55650;1201;57515;4706;3612;23556;5867;54947;8399;55224;8895;4952;84720;3417;8651;114971;56261;9453;255189;8611;59339;10380;9896;10400;26090;27440;90809;51763;23446;55500;27315;8443;81537;79153;375;56994;54965;5359;50640;7915…	ABHD12;ABHD3;ACHE;AGK;ALDH5A1;ARF1;BPNT1;BTC;CCL19;CD19;CDIPT;CDS2;CHPT1;CLN3;CPNE1;CPNE3;CRLS1;CSF1R;DBI;DPAGT1;DPM1;DPM3;EFR3A;ETNK1;ETNK2;FABP3;FABP5;FAR1;FGF18;FGF9;FGFR3;FIG4;FITM1;GATA6;GDE1;GDPD3;GGPS1;GNPAT;GPAA1;GPAM;GPCPD1;GPD1;GPD1L;GRB2;HBEGF;HDHD5;HEXB;HMGCS2;IDH1;IDI1;IMPA1;IMPA2;INPP4B;INPP5A;INPP5K;KIT;KITLG;KL;KLF4;LCK;LGALS13;LIPG;LIPH;LIPI;LPCAT2;LPCAT3;LPGAT1;LPIN3;LYN;MBOAT1;…	['Disgenet Allergic asthma']
118	GO:0032259	methylation	http://amigo.geneontology.org/amigo/term/GO:0032259	-0.380306	-1.68793	0	0.0433147	326	./Project_wg_result1704912389_GSEA/GO_0032259.png	83	56257;387338;79922;51490;23512;54093;22823;30827;54931;2935;54815;158234;94104;200424;85002;80204;91801;23091;6830;117246;2146;9739;10782;79447;56980;54904;96764;130916;11108;115708;54790;80745;25917;55677;4221;8085;10498;55621;10664;57673;56339;23476;4204;201164;54496;63977;4609;54482;6839;22976;54880;51106;64324;4297;29890;5926;9836;79066;9682;79977;55729;57721;546;55183;55039;79918;4234;346171…	ALKBH8;ARID4A;ARID4B;ASH1L;ATF7IP;ATRX;BCOR;BEND3;BRD4;CARM1;CTCF;CXXC1;EZH2;FAM86B1;FBXO11;FTSJ3;GATA3;GATAD2A;GFI1;GRHL2;GSPT1;IWS1;KDM4A;KMT2A;KMT2C;KMT2D;KMT2E;KMT5B;LCMT2;MECP2;MEN1;MEPCE;METTL1;METTL14;METTL16;METTL18;METTL3;MPHOSPH8;MRM1;MTERF4;MTF2;MTR;MYC;NOP2;NSD1;NSD3;NSUN4;NSUN6;PAGR1;PAXBP1;PAXIP1;PLD6;PRDM10;PRDM15;PRDM4;PRMT7;RBM15B;RIF1;SETD1A;SETD1B;SETD2;SETD4;SETD6;SMYD4;SPOUT1…	[]
119	GO:0048706	embryonic skeletal system development	http://amigo.geneontology.org/amigo/term/GO:0048706	-0.425573	-1.66354	0	0.0435466	123	./Project_wg_result1704912389_GSEA/GO_0048706.png	22	1739;3217;7046;6670;3207;7020;3200;2131;3201;9968;7289;79977;3223;3204;3221;3199;29072;3225;3212;25836;9241;3975	DLG1;EXT1;GRHL2;HOXA11;HOXA2;HOXA3;HOXA4;HOXA7;HOXB2;HOXB7;HOXC4;HOXC6;HOXC9;LHX1;MED12;NIPBL;NOG;SETD2;SP3;TFAP2A;TGFBR1;TULP3	[]
120	GO:0034453	microtubule anchoring	http://amigo.geneontology.org/amigo/term/GO:0034453	-0.572072	-1.65423	0.0103093	0.0440924	24	./Project_wg_result1704912389_GSEA/GO_0034453.png	11	5195;1639;9648;84376;23332;5108;51199;636;57662;22981;9857	BICD1;CAMSAP3;CEP350;CLASP1;DCTN1;GCC2;HOOK3;NIN;NINL;PCM1;PEX14	[]
121	GO:0072512	trivalent inorganic cation transport	http://amigo.geneontology.org/amigo/term/GO:0072512	0.470056	1.51781	0.0129151	0.0442047	37	./Project_wg_result1704912389_GSEA/GO_0072512.png	14	533;9114;9550;526;261729;8992;523;3077;50617;79689;528;9296;51382;90423	ATP6V0A4;ATP6V0B;ATP6V0D1;ATP6V0E1;ATP6V1A;ATP6V1B2;ATP6V1C1;ATP6V1D;ATP6V1E2;ATP6V1F;ATP6V1G1;HFE;STEAP2;STEAP4	[]
122	GO:0031023	microtubule organizing center organization	http://amigo.geneontology.org/amigo/term/GO:0031023	-0.409453	-1.63586	0	0.0443196	131	./Project_wg_result1704912389_GSEA/GO_0031023.png	43	25914;26973;55722;3832;2801;84612;79864;57787;26005;11190;1639;9648;1107;54820;55755;23636;23332;348654;23224;5108;51199;9793;9475;153241;7405;152185;151648;9639;163786;899;4659;7514;22994;9851;22995;79648;55835;10769;93323;8481;7516;85459;675	ARHGEF10;BRCA2;C2CD3;CCNF;CDK5RAP2;CENPJ;CEP120;CEP131;CEP152;CEP250;CEP295;CEP72;CHD3;CHORDC1;CKAP5;CLASP1;DCTN1;GCC2;GEN1;GOLGA2;HAUS8;JHY;KIAA0753;KIF11;MARK4;MCPH1;NDE1;NIN;NUP62;OFD1;PARD6B;PCM1;PLK2;PPP1R12A;ROCK2;RTTN;SASS6;SGO1;SPICE1;SYNE2;UVRAG;XPO1;XRCC2	[]
123	GO:0021915	neural tube development	http://amigo.geneontology.org/amigo/term/GO:0021915	-0.39887	-1.61908	0	0.0450108	159	./Project_wg_result1704912389_GSEA/GO_0021915.png	44	6692;57534;222894;57728;23654;23242;5914;92344;1855;26146;26005;8985;3280;6932;2909;4763;9620;2637;57619;7249;221322;7976;57167;6789;4851;7189;7248;58495;9968;7289;6297;677;2535;8289;79977;1969;4040;7798;54910;25;57822;65979;29072;9241	ABL1;ARHGAP35;ARID1A;C2CD3;CELSR1;COBL;DVL1;EPHA2;FERD3L;FZD2;FZD3;GBX2;GORAB;GRHL2;GRHL3;HES1;LRP6;LUZP1;MED12;MIB1;NF1;NOG;NOTCH1;OVOL2;PHACTR4;PLOD3;PLXNB2;RARA;SALL2;SALL4;SEMA4C;SETD2;SHROOM3;SPINT1;STK4;TBC1D32;TCF7;TRAF3IP1;TRAF6;TSC1;TSC2;TULP3;WDR19;ZFP36L1	[]
124	GO:0071103	DNA conformation change	http://amigo.geneontology.org/amigo/term/GO:0071103	-0.394561	-1.66392	0	0.0451682	201	./Project_wg_result1704912389_GSEA/GO_0071103.png	55	85453;148479;9557;51750;79172;1107;1106;79903;7156;3070;3181;54617;50485;6832;7150;80119;23523;1616;55320;10111;10270;170506;10051;57697;10664;26155;7175;10036;6046;1663;5813;9401;83990;8438;7153;57082;23522;83743;7994;1108;29855;546;79142;51773;1105;79648;6662;2074;641;23064;55870;1060;11044;25836;57680	AKAP8;ASH1L;ATRX;BLM;BRD2;BRIP1;CABIN1;CENPC;CENPO;CHAF1A;CHD1;CHD1L;CHD2;CHD3;CHD4;CHD8;CTCF;DAXX;DDX11;DHX36;ERCC6;FANCM;GRWD1;HELLS;HNRNPA2B1;INO80;KAT6A;KAT6B;KNL1;MCPH1;MIS18BP1;NAA60;NIPBL;NOC2L;PHF13;PHF23;PIF1;PURA;RAD50;RAD54L;RECQL4;RSF1;RTEL1;SETX;SMARCAL1;SMC4;SOX9;SUPV3L1;TENT4A;TOP1;TOP2A;TOP3A;TPR;TSPYL5;UBN1	[]
125	GO:0035148	tube formation	http://amigo.geneontology.org/amigo/term/GO:0035148	-0.405722	-1.63705	0	0.0451819	145	./Project_wg_result1704912389_GSEA/GO_0035148.png	42	4781;7291;84678;153090;8092;3198;6692;57534;23654;23242;5914;1855;7052;2909;9620;2668;57619;7249;7976;57167;6789;4851;7189;7248;6928;58495;80184;9968;7289;2535;8289;79977;4040;7798;54910;6662;25;57822;65979;29072;9241;2625	ABL1;ALX1;ARHGAP35;ARID1A;CELSR1;CEP290;COBL;DAB2IP;DVL1;FZD2;FZD3;GATA3;GDNF;GRHL2;GRHL3;HNF1B;HOXA1;KDM2B;LRP6;LUZP1;MED12;MIB1;NFIB;NOG;NOTCH1;OVOL2;PHACTR4;PLXNB2;RARA;SALL4;SEMA4C;SETD2;SHROOM3;SOX9;SPINT1;STK4;TGM2;TRAF6;TSC1;TSC2;TULP3;TWIST1	[]
126	GO:0007163	establishment or maintenance of cell polarity	http://amigo.geneontology.org/amigo/term/GO:0007163	-0.399981	-1.66727	0	0.0454415	200	./Project_wg_result1704912389_GSEA/GO_0007163.png	50	84612;9267;3993;382;22902;57787;9578;1639;56288;3280;10399;253260;55914;10403;4983;4926;2909;54820;55755;23332;10193;4140;1739;2011;9793;390;1741;9475;9181;57662;22841;4627;9231;55691;7465;51057;399687;4131;7476;154810;391;667;23286;8729;4649;2195;79648;51421;23255;2625	AMOTL1;AMOTL2;ARF6;ARHGAP35;ARHGEF2;CAMSAP3;CDC42BPB;CDK5RAP2;CKAP5;CLASP1;CYTH1;DCTN1;DLG1;DLG3;DLG5;DST;ERBIN;FAT1;FRMD4A;GATA3;GBF1;HES1;LLGL2;MAP1B;MARK2;MARK3;MARK4;MCPH1;MTCL1;MYH9;MYO18A;MYO9A;NDC80;NDE1;NUMA1;OPHN1;PARD3;PARD6B;RAB11FIP2;RACK1;RHOG;RICTOR;RND3;RNF41;ROCK2;RUFY3;WDPCP;WEE1;WNT7A;WWC1	[]
127	GO:0048568	embryonic organ development	http://amigo.geneontology.org/amigo/term/GO:0048568	-0.362639	-1.62385	0	0.0455991	416	./Project_wg_result1704912389_GSEA/GO_0048568.png	94	3373;7291;84678;121227;8092;3249;3198;388389;53615;6169;1956;51168;10253;6692;57534;1954;57728;1051;3203;2138;23242;5914;1855;26146;26005;3280;6932;144455;10848;2624;668;6134;1739;9620;3217;90;2637;2668;7046;161882;1942;5930;6670;28996;1906;3399;7976;25806;6789;8648;3207;3516;4851;7020;3200;79893;3201;6928;51057;58495;80184;9968;7289;677;4297;2535;2304;8289;79733;10019;79977;1969;4040;3204;5469;3…	ACVR1;ALX1;ARID1A;ARID2;BIRC6;BPTF;C2CD3;CCDC103;CCN1;CEBPB;CELSR1;CEP290;CHD7;COBL;DLG1;DVL1;E2F7;E2F8;EDN1;EFNA1;EGFR;EPHA2;EYA1;FOXE1;FOXL2;FZD2;FZD3;GATA2;GATA3;GBX2;GDNF;GGNBP2;GRHL2;GRHL3;HES1;HIPK2;HNF1B;HOXA1;HOXA11;HOXA2;HOXA3;HOXA4;HOXA6;HOXA7;HOXB2;HOXB7;HOXC4;HOXC9;HPN;HYAL1;ID3;KDM2B;KMT2A;LHX1;LIF;LRIG3;LRP6;MBD3;MED1;MED12;MEGF8;MIB1;MYO15A;NCOA1;NIPBL;NOG;NOTCH1;NR2F2;OVOL2;PHACTR…	['Disgenet Allergic asthma']
128	GO:0006397	mRNA processing	http://amigo.geneontology.org/amigo/term/GO:0006397	-0.36435	-1.65482	0	0.0456815	474	./Project_wg_result1704912389_GSEA/GO_0006397.png	138	8731;10283;55660;54960;9129;201626;1859;6426;60625;10262;9295;984;9092;1659;283989;51631;25819;5433;23350;5978;64852;10150;5094;10081;6432;5936;11100;6429;8106;154007;9716;55131;64062;80004;23076;51503;57794;7375;351;6041;8241;84991;54883;29894;24144;9904;23091;80746;6830;6421;3181;55149;23450;56949;84811;54033;84950;55599;96764;55702;11171;23144;123169;5930;1025;221662;55696;57661;9877;8570;9541…	AKAP17A;APP;AQR;BUD13;CCAR1;CCNT1;CD2BP2;CDC40;CDK11A;CDK11B;CDK12;CDK13;CDK9;CIR1;CLASRP;CLNS1A;CPSF1;CPSF7;CSTF1;CSTF2T;CWC15;CWC22;CWC25;CWC27;DDX17;DHX35;DHX36;DHX8;DYRK1A;ESRP2;GEMIN4;GEMIN5;GEMIN8;GPATCH1;HNRNPA1;HNRNPA2B1;HNRNPUL1;IWS1;JMJD6;KHSRP;LEO1;LSM11;LUC7L;LUC7L2;LUC7L3;MBNL2;METTL14;METTL16;METTL3;MTPAP;NCBP3;NOCT;NSRP1;PABPC1L;PABPN1;PAN3;PCBP2;PDCD11;PDCD7;PDE12;PHRF1;PNN;POLR2D…	[]
129	GO:0008380	RNA splicing	http://amigo.geneontology.org/amigo/term/GO:0008380	-0.358941	-1.61994	0	0.0457982	406	./Project_wg_result1704912389_GSEA/GO_0008380.png	119	10283;55660;54960;9129;1859;6426;60625;1198;10262;9295;9092;1659;283989;51631;5433;23350;5978;10150;5094;10081;6432;5936;11100;6429;8106;154007;9716;55131;80004;23076;51503;57794;7375;8241;84991;54883;29894;24144;9904;23091;80746;6830;57396;6421;3181;23450;56949;84811;54033;84950;55599;96764;55702;11171;221662;55696;8570;9541;51634;55692;1207;24148;10421;55677;3178;55285;10594;6733;11066;51362;56…	AHNAK2;AKAP17A;AQR;BUD13;CCAR1;CD2BP2;CDC40;CDK12;CDK13;CIR1;CLASRP;CLK3;CLK4;CLNS1A;CPSF1;CPSF7;CSTF1;CSTF2T;CWC15;CWC22;CWC25;CWC27;DDX17;DHX35;DHX8;DYRK1A;ESRP2;GEMIN4;GEMIN5;GEMIN8;GPATCH1;HNRNPA1;HNRNPA2B1;HNRNPUL1;IWS1;JMJD6;KHSRP;LUC7L;LUC7L2;LUC7L3;MBNL2;METTL14;METTL16;METTL3;MPHOSPH10;NSRP1;PABPN1;PCBP2;PDCD7;PNN;POLR2D;PPIG;PRCC;PRMT7;PRPF3;PRPF38A;PRPF38B;PRPF40A;PRPF4B;PRPF6;PRPF8;RB…	[]
130	GO:0031123	RNA 3'-end processing	http://amigo.geneontology.org/amigo/term/GO:0031123	-0.405069	-1.60548	0	0.0460158	134	./Project_wg_result1704912389_GSEA/GO_0031123.png	37	5433;64852;6432;6429;8106;54931;351;29894;389421;55149;6832;23144;123169;1025;9877;26024;904;170506;51362;25888;134353;5393;9984;677;26512;57187;114034;1477;8189;79670;25896;80336;10250;79869;23283;11044;22828	APP;CCNT1;CDC40;CDK9;CPSF1;CPSF7;CSTF1;CSTF2T;DHX36;EXOSC9;INTS6;INTS7;LEO1;LIN28B;LSM11;MTPAP;PABPC1L;PABPN1;POLR2D;PTCD1;SCAF8;SRRM1;SRSF4;SRSF7;SUPV3L1;SYMPK;TENT4A;THOC1;THOC2;TOE1;TRMT10C;TUT1;TUT7;ZC3H11A;ZC3H3;ZFP36L1;ZNF473	[]
131	GO:0043543	protein acylation	http://amigo.geneontology.org/amigo/term/GO:0043543	-0.381923	-1.63784	0	0.0462868	232	./Project_wg_result1704912389_GSEA/GO_0043543.png	65	9767;6879;7291;25921;3054;8260;53615;401647;93624;7917;10626;51230;11177;26122;1810;8861;3553;8193;55689;2624;84140;9329;79903;200186;84289;8202;79960;9575;23338;9425;57325;55167;1387;55257;55677;79612;55209;10664;57673;8648;57551;26155;4204;8295;24142;112869;22976;25942;6871;4297;23522;7994;26036;7862;51773;11143;80018;57634;23774;2033;3976;284058;2625;85459;675	BAG6;BAZ1A;BEND3;BRCA2;BRD1;BRPF1;CDYL;CEP295;CLOCK;CREBBP;CRTC2;CTCF;DPF1;DR1;EP300;EP400;EPC2;FAM161A;GATA2;GATA3;GOLGA7B;GTF3C4;HCFC1;IL1B;ING5;IWS1;JADE1;JADE2;JADE3;KANSL1;KAT14;KAT6A;KAT6B;KAT7;KMT2A;LDB1;LIF;MBD3;MECP2;MRGBP;MSL2;NAA10;NAA16;NAA25;NAA60;NAA80;NCOA1;NCOA3;NOC2L;PAXIP1;PHF20;RSF1;SETD5;SGF29;SIN3A;TADA2A;TADA2B;TAF7;TAOK1;TRIM16;TRRAP;TWIST1;YEATS2;ZDHHC5;ZNF451	[]
132	GO:0006260	DNA replication	http://amigo.geneontology.org/amigo/term/GO:0006260	-0.379411	-1.64107	0	0.0463506	261	./Project_wg_result1704912389_GSEA/GO_0006260.png	66	10714;51750;4999;144455;23560;22891;65057;55704;7156;9126;348654;54617;50485;5424;7150;80119;63922;7014;84464;84289;5930;10111;1025;55294;5429;3399;253461;57697;81620;10036;4796;1663;990;5813;9156;9401;83990;57695;25942;9984;27000;4782;63967;83743;3981;79733;23054;90381;7270;259282;26057;546;79736;84126;79915;253980;11143;10721;51514;51455;1877;641;5980;91603;11232;675	ACD;ANKRD17;ATAD5;ATRIP;ATRX;BLM;BOD1L1;BRCA2;BRIP1;CCDC88A;CDC6;CDK9;CDT1;CHAF1A;CHTF18;CLSPN;DDX11;DNAJC2;DTL;E2F7;E2F8;E4F1;EXO1;FANCM;FBXW7;GEN1;GRWD1;GTPBP4;ID3;ING5;INO80;KAT7;KCTD13;LIG4;NCOA6;NFIC;ORC2;PIF1;POLD1;POLD3;POLG2;POLH;POLQ;PURA;RAD50;RBBP6;RECQL4;REV1;REV3L;RTEL1;SIN3A;SLX4;SMARCAL1;SMC3;TEFM;TERF2;THOC1;TICRR;TONSL;TOP1;TOP3A;TTF1;USP37;ZBTB38;ZNF365;ZNF830	[]
133	GO:0051653	spindle localization	http://amigo.geneontology.org/amigo/term/GO:0051653	-0.508537	-1.64491	0.0139442	0.046419	41	./Project_wg_result1704912389_GSEA/GO_0051653.png	23	5048;56776;81565;54908;8976;4134;3064;3837;10253;9700;3993;1778;1639;10403;4926;54820;55755;23332;84501;9181;4627;259266;79648	ARHGEF2;ASPM;CDK5RAP2;CLASP1;DCTN1;DYNC1H1;ESPL1;FMN2;HTT;KPNB1;LLGL2;MAP4;MCPH1;MYH9;NDC80;NDE1;NDEL1;NUMA1;PAFAH1B1;SPDL1;SPIRE2;SPRY2;WASL	[]
134	GO:0051383	kinetochore organization	http://amigo.geneontology.org/amigo/term/GO:0051383	-0.57533	-1.59124	0.0260304	0.0464679	20	./Project_wg_result1704912389_GSEA/GO_0051383.png	9	26054;10403;51112;10051;81620;23126;1063;1060;1062	CDT1;CENPC;CENPE;CENPF;NDC80;POGZ;SENP6;SMC4;TRAPPC12	[]
135	GO:0030856	regulation of epithelial cell differentiation	http://amigo.geneontology.org/amigo/term/GO:0030856	-0.407412	-1.61192	0	0.0465304	134	./Project_wg_result1704912389_GSEA/GO_0030856.png	33	3551;10626;861;130120;1051;3553;3280;5624;8609;4926;2146;23764;1513;2668;8202;9475;9575;7132;4851;2116;58495;677;4659;6820;7716;79977;3204;5469;4097;6662;3976;3975;2625	CEBPB;CLOCK;CTSK;ETV2;EZH2;GATA3;GDNF;GRHL2;HES1;HOXA7;IKBKB;IL1B;KLF7;LHX1;LIF;MAFF;MAFG;MED1;NCOA3;NOTCH1;NUMA1;OVOL2;PPP1R12A;PROC;REG3G;ROCK2;RUNX1;SOX9;SULT2B1;TNFRSF1A;TRIM16;VEZF1;ZFP36L1	['Disgenet Allergic asthma']
136	GO:0007051	spindle organization	http://amigo.geneontology.org/amigo/term/GO:0007051	-0.390788	-1.60668	0	0.0466108	163	./Project_wg_result1704912389_GSEA/GO_0007051.png	56	3796;79884;79866;55857;55722;3837;9700;3832;2801;26054;1778;991;2316;1639;57519;10403;114791;49856;1107;4926;114327;23636;23332;9126;84722;54617;1739;7272;643699;9793;7756;6867;153241;90417;7405;85378;4627;79598;152185;3833;4204;7175;9611;57562;9639;5116;546;23015;259266;9493;9212;10769;93323;8481;79000;1062	ARHGEF10;ASPM;ATRX;AUNIP;AURKB;BORA;CDC20;CENPE;CEP120;CEP126;CEP72;CEP97;CHD3;CKAP5;CLASP1;DCTN1;DLG1;DYNC1H1;EFHC1;ESPL1;FLNA;GOLGA2;GOLGA8A;GOLGA8N;HAUS8;INO80;KIF11;KIF23;KIF2A;KIFC1;KIZ;KNSTRN;KPNB1;MAP9;MECP2;MYH9;NCOR1;NDC80;NUMA1;NUP62;OFD1;PCNT;PLK2;PSRC1;SENP6;SMC3;SPICE1;STARD9;TACC1;TPR;TTK;TUBGCP5;TUBGCP6;UVRAG;WRAP73;ZNF207	[]
137	GO:1902850	microtubule cytoskeleton organization involved in mitosis	http://amigo.geneontology.org/amigo/term/GO:1902850	-0.411147	-1.62419	0	0.0468313	130	./Project_wg_result1704912389_GSEA/GO_1902850.png	44	3064;3796;79884;79866;3837;10253;9700;3832;2801;1778;991;2316;1639;10403;114791;49856;4926;114327;54820;55755;23636;23332;9126;84722;7272;7756;6867;9181;85378;79598;152185;3833;4204;7175;57562;9639;5116;79648;9493;9212;29072;10769;8481;1062	ARHGEF10;ARHGEF2;AURKB;BORA;CDC20;CDK5RAP2;CENPE;CEP126;CEP97;CLASP1;DCTN1;DYNC1H1;EFHC1;ESPL1;FLNA;GOLGA2;HTT;KIF11;KIF23;KIF2A;KIFC1;KPNB1;MAP9;MCPH1;MECP2;NDC80;NDE1;NUMA1;NUP62;OFD1;PCNT;PLK2;PSRC1;SETD2;SMC3;SPICE1;SPRY2;TACC1;TPR;TTK;TUBGCP5;TUBGCP6;WRAP73;ZNF207	[]
138	GO:0006310	DNA recombination	http://amigo.geneontology.org/amigo/term/GO:0006310	-0.371294	-1.59244	0	0.0468834	254	./Project_wg_result1704912389_GSEA/GO_0006310.png	52	9907;22891;165918;6830;6421;348654;54617;6832;79447;80119;9730;7515;64110;7014;23137;84464;23075;10111;113510;57697;2187;3516;55317;4796;9156;22976;9401;83990;7011;27030;8438;7153;9984;5591;126074;3981;23054;23529;55183;79915;64859;64421;10721;641;23503;23064;29072;25836;7516;79000;55137;675	AP5S1;AP5Z1;ATAD5;AUNIP;BLM;BRCA2;BRIP1;CLCF1;DCAF1;DCLRE1C;EXO1;FANCB;FANCM;FIGN;GEN1;HELQ;INO80;LIG4;MAGEF1;MLH3;NABP1;NCOA6;NIPBL;PAGR1;PAXIP1;PIF1;POLQ;PRKDC;RAD50;RAD54L;RBPJ;RECQL4;RIF1;RNF168;SETD2;SETX;SFPQ;SLX4;SMC5;SUPT6H;SUPV3L1;SWAP70;SWSAP1;TEP1;TERF2;THOC1;TONSL;TOP2A;XRCC1;XRCC2;ZFYVE26;ZNF365	[]
139	GO:0051056	regulation of small GTPase mediated signal transduction	http://amigo.geneontology.org/amigo/term/GO:0051056	-0.377104	-1.66851	0	0.046918	327	./Project_wg_result1704912389_GSEA/GO_0051056.png	107	116984;85360;57449;2245;9909;3707;23229;7409;221002;10395;2;23101;23362;23221;9411;57480;8878;64857;8874;10160;23092;10928;2664;19;79574;5921;50649;94134;57221;153090;9448;7074;4233;253959;153478;9828;348;23189;10253;867;57186;26084;55160;2840;9267;382;8567;8036;2305;57148;23550;81848;57522;4983;55738;2909;3675;9322;23636;64283;4763;23380;50618;4853;55200;80728;9353;23370;57584;55114;23779;55785;…	A2M;ABCA1;ABL1;AKAP13;ALS2;APOE;ARAP2;ARF6;ARFGAP1;ARFGEF3;ARHGAP11A;ARHGAP11B;ARHGAP12;ARHGAP17;ARHGAP21;ARHGAP26;ARHGAP29;ARHGAP32;ARHGAP35;ARHGAP39;ARHGAP5;ARHGAP8;ARHGEF1;ARHGEF10;ARHGEF10L;ARHGEF17;ARHGEF18;ARHGEF2;ARHGEF26;ARHGEF28;ARHGEF4;ARHGEF5;ARHGEF7;ARHGEF9;CBL;CYTH1;CYTH2;DAB2IP;DENND4B;DLC1;DNMBP;EPS8L3;FAM13B;FARP1;FGD1;FGD4;FGD6;FOXM1;GBF1;GDI1;GNA13;GPR17;HEG1;ITGA3;ITPKB;ITSN2;K…	[]
140	GO:0006360	transcription by RNA polymerase I	http://amigo.geneontology.org/amigo/term/GO:0006360	-0.463506	-1.62641	0.00828157	0.0472125	56	./Project_wg_result1704912389_GSEA/GO_0006360.png	16	29997;7343;64768;2316;84128;9013;23160;1663;6597;7270;25885;5469;84172;79101;2074;9015	DDX11;ERCC6;FLNA;IPPK;MED1;NOP53;POLR1A;POLR1B;SMARCA4;TAF1A;TAF1C;TAF1D;TTF1;UBTF;WDR43;WDR75	[]
141	GO:0016051	carbohydrate biosynthetic process	http://amigo.geneontology.org/amigo/term/GO:0016051	0.354008	1.50935	0.00207039	0.0474122	198	./Project_wg_result1704912389_GSEA/GO_0016051.png	57	57001;467;3613;8402;6652;2992;55276;5236;83667;5724;2632;5230;4190;2132;8706;9526;1407;231;2530;4191;4706;2805;3612;5164;2023;4923;5226;3953;5223;55829;10678;51763;84649;8707;55790;4485;6576;5507;2645;7086;2820;2542;6513;11041;5341;388581;10776;3038;79369;5745;8850;2648;9653;8908;53632;30815;10327	AKR1A1;AKR1B1;ARPP19;ATF3;B3GALNT1;B3GALT2;B3GNT2;B3GNT4;B4GAT1;C1QTNF12;CRY1;CSGALNACT1;DGAT2;ENO1;EXT2;FUT8;GBE1;GCK;GOT1;GPD2;GYG1;GYG2;HAS3;HS2ST1;IMPA1;IMPA2;INPP5K;KAT2A;KAT2B;LEPR;MDH1;MDH2;MPDU1;MST1;NDUFAB1;NTSR1;PDK2;PGAM1;PGD;PGK1;PGM1;PGM2;PLEK;PPP1R3C;PRKAG3;PTAFR;PTH1R;SDHAF3;SELENOS;SESN2;SLC25A1;SLC25A11;SLC2A1;SLC37A4;SORD;ST6GALNAC6;TKT	[]
142	GO:0034470	ncRNA processing	http://amigo.geneontology.org/amigo/term/GO:0034470	-0.358376	-1.60706	0	0.047616	350	./Project_wg_result1704912389_GSEA/GO_0034470.png	107	103;6217;51602;150962;9724;57647;51202;54663;26173;27042;8602;8568;54913;54859;10248;5394;10607;134637;63899;9875;6223;9092;283989;29997;79691;64852;387338;79922;54680;10528;64963;29102;84916;25983;54931;54522;158234;23076;84154;10557;6041;55661;84128;23560;91801;80746;389421;23405;117246;3181;27161;55646;83732;57117;57505;27043;28987;130916;115708;6229;27304;285855;26024;80745;25917;54059;84881;…	AARS2;ADAR;ADAT2;AGO2;AGO3;ALKBH8;ANKRD16;CHD7;DDX17;DDX27;DDX47;DGCR8;DHX37;DICER1;DIS3L2;DROSHA;ELP6;ESF1;EXOSC10;EXOSC9;FTSJ3;GEMIN4;GTPBP4;HNRNPA2B1;INTS1;INTS12;INTS6;INTS7;KRI1;LCMT2;LIN28B;LOC102724159;LYAR;MDN1;METTL1;METTL16;METTL3;MOCS3;MPHOSPH10;MRM1;MRPS11;MTERF4;NGDN;NOB1;NOC4L;NOL8;NOP14;NOP2;NOP53;NOP56;NOP58;NSUN3;NSUN4;NSUN6;PDCD11;PELP1;POP1;POP7;PTCD1;PUS1;PUS10;QTRT2;RCL1;RIOK…	[]
143	GO:0035455	response to interferon-alpha	http://amigo.geneontology.org/amigo/term/GO:0035455	-0.576539	-1.593	0.0324544	0.0478016	20	./Project_wg_result1704912389_GSEA/GO_0035455.png	9	103;2621;201626;3455;5610;3437;7175;3433;2625	ADAR;EIF2AK2;GAS6;GATA3;IFIT2;IFIT3;IFNAR2;PDE12;TPR	[]
144	GO:0045103	intermediate filament-based process	http://amigo.geneontology.org/amigo/term/GO:0045103	-0.482127	-1.59498	0.0101626	0.0481167	48	./Project_wg_result1704912389_GSEA/GO_0045103.png	11	55914;83481;1832;5339;5493;2055;286077;2125;667;23499;23336	CLN8;DSP;DST;EPPK1;ERBIN;EVPL;FAM83H;MACF1;PLEC;PPL;SYNM	[]
145	GO:0006338	chromatin remodeling	http://amigo.geneontology.org/amigo/term/GO:0006338	-0.395112	-1.59743	0	0.0482044	146	./Project_wg_result1704912389_GSEA/GO_0006338.png	46	23198;473;401541;2491;6944;11176;10847;9025;125476;53615;93624;11177;1810;57492;9557;79172;3070;6830;54617;7150;6601;9031;1616;55320;114803;57459;7175;11335;4609;51341;57082;6871;1108;8289;6597;546;51773;1105;6662;80336;55636;1060;29994;2186;57680;2625	ARID1A;ARID1B;ATRX;BAZ1A;BAZ1B;BAZ2A;BAZ2B;BPTF;CBX3;CENPC;CENPI;CENPO;CENPP;CHD1;CHD1L;CHD4;CHD7;CHD8;DAXX;DR1;GATA3;GATAD2B;HELLS;INO80;INO80C;KNL1;MBD3;MIS18BP1;MYC;MYSM1;PABPC1L;PSME4;RERE;RNF8;RSF1;SMARCA4;SMARCC2;SOX9;SRCAP;SUPT6H;TADA2A;TADA2B;TOP1;TPR;VPS72;ZBTB7A	[]
146	GO:1903311	regulation of mRNA metabolic process	http://amigo.geneontology.org/amigo/term/GO:1903311	-0.365589	-1.57312	0	0.0519923	263	./Project_wg_result1704912389_GSEA/GO_1903311.png	67	201626;1859;6426;10262;984;25819;5978;10150;6432;5936;6429;8106;9704;54464;55802;6041;8241;84991;4343;9904;6830;79072;3181;27161;23367;54033;23369;2668;23034;56829;8021;123169;1025;221662;8570;904;55677;9698;3178;728642;170506;6733;56339;23210;84081;79048;29896;5393;51341;10521;55095;678;677;29890;79066;7514;27327;23112;57721;26058;6651;6433;84069;79869;57703;58517;83759	AGO2;CCNT1;CDK11A;CDK11B;CDK9;CPSF7;CWC22;DCP1A;DDX17;DHX34;DHX36;DYRK1A;EXOSC9;FASTKD3;GDNF;GIGYF2;HNRNPA1;HNRNPA2B1;IWS1;JMJD6;KHSRP;LARP1;LEO1;MBNL2;METTL14;METTL16;METTL3;MOV10;NOCT;NSRP1;NUP214;PABPN1;PDE12;PLEKHN1;PUM1;PUM2;RBM10;RBM11;RBM15B;RBM17;RBM19;RBM24;RBM25;RBM4;RBM4B;REST;RNASEL;SAMD4A;SAMD4B;SECISBP2;SF3B4;SFSWAP;SON;SRPK2;SRSF1;SRSF4;SRSF7;SUPT6H;TNRC6A;TNRC6B;TRA2A;XPO1;XRN1;ZB…	[]
147	GO:0045930	negative regulation of mitotic cell cycle	http://amigo.geneontology.org/amigo/term/GO:0045930	-0.363535	-1.57482	0	0.0523426	252	./Project_wg_result1704912389_GSEA/GO_0045930.png	69	9400;1956;29997;80198;9735;51696;51776;991;4849;2619;5371;835;11073;10403;144455;84861;699;7508;23087;55755;348654;2146;1739;7272;4194;1263;7756;79960;4848;55031;51347;58190;85456;5774;51512;7976;10498;81620;57551;5546;84101;7175;7465;990;1820;7153;678;677;5591;63967;79733;324;9656;90381;26058;546;123879;1063;64859;8379;79648;25;6347;1877;641;9212;2033;10769;91603	ABL1;APC;ARID3A;ATRX;AURKB;BLM;BUB1;CARM1;CASP2;CCL2;CDC20;CDC6;CDK5RAP2;CDT1;CENPF;CLSPN;CNOT2;CNOT3;CTDSP1;DCUN1D3;DLG1;E2F7;E2F8;E4F1;EGFR;EP300;EZH2;FZD3;GAS1;GEN1;GIGYF2;GTSE1;HECA;JADE1;KLHL22;KNTC1;MAD1L1;MAP3K20;MCPH1;MDC1;MDM4;MUS81;NABP1;NDC80;NOP53;PLK2;PLK3;PML;PRCC;PRKDC;PTPN3;RECQL5;TAOK1;TAOK3;TICRR;TNKS1BP1;TOP2A;TOPBP1;TPR;TRIM35;TTK;USP44;USP47;WEE1;XPC;ZFP36L1;ZFP36L2;ZNF207;ZN…	[]
148	GO:0006720	isoprenoid metabolic process	http://amigo.geneontology.org/amigo/term/GO:0006720	0.381747	1.49472	0.00795229	0.0529861	114	./Project_wg_result1704912389_GSEA/GO_0006720.png	24	54659;54600;10901;157506;224;5264;10654;8228;54884;23590;9249;6715;8813;54658;5949;128;8644;9453;1382;10577;27429;84649;57107;6382	ADH5;AKR1C3;ALDH3A2;CRABP2;DGAT2;DHRS3;DHRS4;DPM1;GGPS1;HTRA2;NPC2;PDSS1;PDSS2;PHYH;PMVK;PNPLA4;RBP3;RDH10;RETSAT;SDC1;SRD5A1;UGT1A1;UGT1A3;UGT1A9	[]
149	GO:0006308	DNA catabolic process	http://amigo.geneontology.org/amigo/term/GO:0006308	0.465101	1.49525	0.0340909	0.0532769	39	./Project_wg_result1704912389_GSEA/GO_0006308.png	10	9131;836;22803;79033;1777;3669;1774;2021;1149;581	AIFM1;BAX;CASP3;CIDEA;DNASE1L1;DNASE2;ENDOG;ERI3;ISG20;XRN2	[]
150	GO:0040029	regulation of gene expression, epigenetic	http://amigo.geneontology.org/amigo/term/GO:0040029	-0.36404	-1.57537	0	0.0533184	235	./Project_wg_result1704912389_GSEA/GO_0040029.png	62	1956;5433;8994;51132;4641;23304;373863;5987;5936;121536;51490;57492;23512;29102;22823;4343;3070;389421;23405;3181;27161;2146;23369;9031;54454;9425;84962;6996;9013;9698;8085;10664;57673;56339;57169;4204;54496;6839;9611;25942;29890;55051;5926;8289;27327;9931;23112;25885;26058;10514;55183;79670;54487;346171;84172;79101;192669;2074;80336;51742;2033;9015	AEBP2;AGO2;AGO3;AJUBA;ARID1A;ARID1B;ARID4A;ARID4B;ATAD2B;BAZ1B;BEND3;CDYL;CTCF;DGCR8;DICER1;DND1;DROSHA;EGFR;EP300;ERCC6;EZH2;GIGYF2;HELLS;HELZ;HNRNPA2B1;KMT2D;LIMD1;LIN28B;MECP2;METTL3;MOV10;MTF2;MYBBP1A;MYO1C;NCOR1;NRDE2;PABPC1L;POLR1A;POLR1B;POLR2D;PRMT7;PUM1;PUM2;RBM15B;RBM4;RIF1;RLIM;SIN3A;SPOUT1;SUV39H1;SUZ12;TAF1A;TAF1C;TAF1D;TDG;TNRC6A;TNRC6B;TRIM27;TUT7;UBR2;ZFP57;ZNFX1	[]
151	GO:0061458	reproductive system development	http://amigo.geneontology.org/amigo/term/GO:0061458	-0.347817	-1.5654	0	0.0534748	417	./Project_wg_result1704912389_GSEA/GO_0061458.png	69	3280;9420;6932;3622;835;144455;329;6874;2624;668;7110;1739;51665;9353;2309;7046;3371;10272;54477;6670;80000;4221;6789;8648;3207;3516;4851;2116;79893;83990;2175;9510;58495;677;899;7476;5926;8289;79733;132625;56977;2188;79977;2707;4040;546;5927;259266;5469;3624;6662;51742;3976;4216;29072;55870;57448;81930;55636;3491;25836;91603;9241;3975;7026;2186;2625;675;8061	ADAMTS1;ARID1A;ARID4A;ARID4B;ASB1;ASH1L;ASPM;ATRX;BIRC2;BIRC6;BPTF;BRCA2;BRIP1;CASP2;CCN1;CCNF;CHD7;CYP7B1;DLG1;E2F7;E2F8;ETV2;FANCA;FANCF;FOSL1;FOXL2;FOXO3;FSTL3;GATA2;GATA3;GGNBP2;GJB3;GREB1L;GRHL2;HES1;HOXA11;ING2;INHBA;KDM5A;KIF18A;LHX1;LIF;LRP6;MAP3K4;MED1;MEN1;NCOA1;NIPBL;NOG;NOTCH1;NR2F2;OVOL2;PLEKHA5;RBPJ;SETD2;SLIT2;SOX9;SP3;STK4;STOX2;TAF4;TCF7;TGFBR1;TMF1;TNC;WNT7A;ZFP36L1;ZFP42;ZNF830	['Disgenet Allergic asthma']
152	GO:0070988	demethylation	http://amigo.geneontology.org/amigo/term/GO:0070988	-0.438343	-1.56575	0.00798403	0.0544147	66	./Project_wg_result1704912389_GSEA/GO_0070988.png	29	23135;51400;84864;10155;8846;10765;3720;80312;80853;55806;84678;25974;84159;51780;54726;22992;121642;221037;200424;7874;54790;6996;23210;8239;9682;5927;54784;79697;2625	ALKBH1;ALKBH2;ALKBH4;ARID5B;GATA3;HR;JARID2;JMJD1C;JMJD6;KDM2A;KDM2B;KDM3B;KDM4A;KDM5A;KDM5B;KDM6B;KDM7A;MMACHC;OTUD4;PPME1;RIOX1;RIOX2;TDG;TET1;TET2;TET3;TRIM28;USP7;USP9X	[]
153	GO:0045117	azole transport	http://amigo.geneontology.org/amigo/term/GO:0045117	0.496614	1.48896	0.0517241	0.0545887	25	./Project_wg_result1704912389_GSEA/GO_0045117.png	11	100;10560;4067;8673;9341;58533;8773;8723;60386;6845;121260	ADA;LYN;SLC15A4;SLC19A2;SLC25A19;SNAP23;SNX4;SNX6;VAMP3;VAMP7;VAMP8	[]
154	GO:1904950	negative regulation of establishment of protein localization	http://amigo.geneontology.org/amigo/term/GO:1904950	0.356319	1.48952	0.00598802	0.0548061	174	./Project_wg_result1704912389_GSEA/GO_1904950.png	56	5734;3033;2281;384;307;2150;285381;308;11142;337867;91543;80762;3418;5552;1020;8724;199713;5715;6422;51009;29934;7009;1149;56943;51763;5138;2149;131177;84830;5905;11315;51715;10961;10434;7850;54602;51465;2633;9531;59082;353500;55024;91942;258010;3156;28984;27248;3301;3586;7327;3745;5211;6376;26297;29969;1814	ADTRP;ANXA4;ANXA5;ARG2;BAG3;BANK1;BMP8A;CARD18;CDK5;CIDEA;CX3CL1;DERL2;DNAJA1;DPH3;DRD3;ENY2;ERLEC1;ERP29;F2R;F2RL1;FAM3D;FKBP1B;GBP1;HADH;HMGCR;IDH2;IL10;IL1R2;INPP5K;KCNB1;LYPLA1;MDFIC;NDFIP1;NDFIP2;NDUFAF2;NLRP7;PARK7;PDE2A;PFKL;PKIG;PSMD9;PTGER4;RAB23;RANGAP1;RGCC;RSAD2;SERGEF;SFRP1;SNX12;SNX3;SRGN;SVIP;TMBIM6;UBAC2;UBE2G2;UBE2J1	[]
155	GO:0019748	secondary metabolic process	http://amigo.geneontology.org/amigo/term/GO:0019748	0.434527	1.48773	0.0180361	0.0548253	57	./Project_wg_result1704912389_GSEA/GO_0019748.png	17	1491;8574;22977;5446;58472;1652;400;231;23474;6490;8644;5223;5066;4435;1548;56898;1497	AKR1B1;AKR1C3;AKR7A2;AKR7A3;ARL1;BDH2;CITED1;CTH;CTNS;CYP2A6;DDT;ETHE1;PAM;PGAM1;PMEL;PON3;SQOR	[]
156	GO:0032606	type I interferon production	http://amigo.geneontology.org/amigo/term/GO:0032606	-0.403026	-1.55904	0.00391389	0.0554195	111	./Project_wg_result1704912389_GSEA/GO_0032606.png	25	7187;5094;5970;26146;10621;6737;26137;79671;23220;9208;1387;170506;54476;29110;10475;5966;5591;115004;7128;22954;57506;2033;29072;148022;81844	CGAS;CREBBP;DHX36;DTX4;EP300;LRRFIP1;MAVS;NLRX1;PCBP2;POLR3F;PRKDC;REL;RELA;RNF216;SETD2;TBK1;TICAM1;TNFAIP3;TRAF3;TRAF3IP1;TRIM21;TRIM32;TRIM38;TRIM56;ZBTB20	[]
157	GO:0046939	nucleotide phosphorylation	http://amigo.geneontology.org/amigo/term/GO:0046939	0.390446	1.48531	0.00972763	0.0554524	94	./Project_wg_result1704912389_GSEA/GO_0046939.png	35	5571;129607;5236;5230;5209;29922;5213;347736;2584;205;83440;2023;3692;5223;669;4832;2987;5214;2645;8802;203;3939;5313;51727;53632;57103;6774;4833;2819;5211;7167;226;957;4830;5224	ADPGK;AK1;AK4;ALDOA;BPGM;CMPK1;CMPK2;EIF6;ENO1;ENTPD5;GALK1;GCK;GPD1;GUK1;LDHA;NME1;NME3;NME4;NME7;NME9;PFKFB3;PFKL;PFKM;PFKP;PGAM1;PGAM2;PGK1;PGM1;PKLR;PRKAG1;PRKAG3;STAT3;SUCLG1;TIGAR;TPI1	[]
158	GO:0043087	regulation of GTPase activity	http://amigo.geneontology.org/amigo/term/GO:0043087	-0.340001	-1.54836	0	0.056569	449	./Project_wg_result1704912389_GSEA/GO_0043087.png	131	55188;9135;116984;4943;85360;9779;2245;28964;9905;7409;10395;2;128637;6242;116987;23513;9411;55633;6355;23061;8874;2874;23092;81846;10928;2664;5361;79874;5921;94134;259173;153090;9448;7074;23232;253959;9815;26130;65125;10253;10762;57186;55160;23654;3993;9605;6360;25782;8498;23329;54959;57139;642517;10399;253260;57589;23076;79890;57148;57522;4983;23677;55803;55738;2909;1901;23143;9322;6281;9732;54…	A2M;ADAP2;ADRB1;AFDN;AGAP1;AGAP4;AGAP5;AGAP9;AJUBA;ALS2;ALS2CL;ANKRD27;ARAP2;ARFGAP1;ARHGAP11A;ARHGAP11B;ARHGAP12;ARHGAP17;ARHGAP21;ARHGAP26;ARHGAP29;ARHGAP32;ARHGAP35;ARHGAP39;ARHGAP5;ARHGAP8;ARHGEF1;ARHGEF10;ARHGEF10L;ARHGEF5;ARHGEF7;ASAP1;CCL16;CCL2;CCL8;CDC42EP2;DAB2IP;DEPDC5;DLC1;DOCK4;EIF5;EPHA2;EZH2;FAM13B;FGD1;FGD4;FGD6;FICD;GAPVD1;GDI1;GIT1;GIT2;GPS2;GRHL3;LLGL2;LRCH1;MAP4K4;MYO9A;NET1;N…	['Disgenet Allergic asthma']
159	GO:0006383	transcription by RNA polymerase III	http://amigo.geneontology.org/amigo/term/GO:0006383	-0.448567	-1.55018	0.0101215	0.0566718	54	./Project_wg_result1704912389_GSEA/GO_0006383.png	14	10621;55718;9329;6738;7702;170506;6617;8178;57521;2975;55814;23379;6621;57680	BDP1;CHD8;DHX36;ELL;GTF3C1;GTF3C4;ICE1;POLR3E;POLR3F;RO60;RPTOR;SNAPC1;SNAPC4;ZNF143	[]
160	GO:0045787	positive regulation of cell cycle	http://amigo.geneontology.org/amigo/term/GO:0045787	-0.348003	-1.55187	0	0.0567442	365	./Project_wg_result1704912389_GSEA/GO_0045787.png	83	81857;56257;29945;10795;10869;1778;2069;5914;4849;7023;5371;3553;3280;835;10403;5526;144455;6737;351;10309;4926;6421;23636;84722;348654;79616;2146;54617;79447;4194;1263;23137;9475;1025;4848;6840;153241;904;85456;1906;51512;10498;11113;6733;81620;23476;7709;9928;4204;7175;134353;1663;990;9401;1820;9510;25942;9984;3552;57521;899;79848;79733;4040;26057;546;10514;79915;5469;25;51514;9493;9212;22954;2…	ABL1;ADAMTS1;ANAPC4;ANKRD17;APP;ARID3A;ATAD5;ATRX;AURKB;BRCA2;BRD4;CARM1;CASP2;CCNF;CCNJL;CCNO;CCNT1;CDC6;CDK9;CDT1;CENPJ;CEP120;CEP295;CIT;CNOT2;CNOT3;CSPP1;DDX11;DTL;DYNC1H1;E2F7;E2F8;EDN1;EP300;EREG;EZH2;FOSL1;GEN1;GTSE1;HES1;IL1A;IL1B;INO80;KIF14;KIF23;KMT2E;LRP6;LSM11;MDM4;MECP2;MED1;MED25;MEPCE;MYBBP1A;NDC80;NIPBL;NUMA1;NUP62;PAGR1;PHIP;PLK2;PLK3;PML;PPP2R5B;PSRC1;RARA;RECQL4;ROCK2;RPTOR;SF…	[]
161	GO:0032886	regulation of microtubule-based process	http://amigo.geneontology.org/amigo/term/GO:0032886	-0.372259	-1.55295	0	0.057448	196	./Project_wg_result1704912389_GSEA/GO_0032886.png	54	79884;79866;4233;26973;58497;3832;26054;1778;57787;26146;11190;1639;4926;27124;55755;23636;23332;9126;23271;84722;348654;2011;51199;6249;9475;9181;636;57662;153241;58526;146057;23116;10142;79598;157922;152185;90102;57551;4204;7175;8045;57542;899;4281;324;7514;22994;23499;79648;25;55835;10769;81930;85459	ABL1;AKAP9;APC;ARHGEF2;BICD1;BORA;CAMSAP1;CAMSAP2;CAMSAP3;CCNF;CDK5RAP2;CENPJ;CEP120;CEP131;CEP250;CEP295;CEP97;CHORDC1;CLASP1;CLIP1;DCTN1;DYNC1H1;GEN1;INPP5J;KIF11;KIF18A;KLHL42;MACF1;MAP9;MARK2;MARK4;MCPH1;MECP2;MET;MID1;MID1IP1;NIN;NUMA1;NUP62;PHLDB2;PLK2;PRUNE1;PSRC1;RASSF7;ROCK2;SENP6;SMC3;SPICE1;TAOK1;TOGARAM1;TPR;TRAF3IP1;TTBK2;XPO1	[]
162	GO:0051180	vitamin transport	http://amigo.geneontology.org/amigo/term/GO:0051180	0.459687	1.47966	0.0240296	0.0576929	38	./Project_wg_result1704912389_GSEA/GO_0051180.png	13	10560;6515;6947;8029;2352;55788;60386;81693;6948;6513;8884;83546;2348	AMN;CUBN;FOLR1;FOLR3;LMBRD1;RTBDN;SLC19A2;SLC25A19;SLC2A1;SLC2A3;SLC5A6;TCN1;TCN2	[]
163	GO:0001701	in utero embryonic development	http://amigo.geneontology.org/amigo/term/GO:0001701	-0.34777	-1.54347	0	0.058094	337	./Project_wg_result1704912389_GSEA/GO_0001701.png	53	56949;90;23764;7046;9546;10672;5930;4848;6670;285855;1906;57679;4627;57167;6789;8648;3516;4851;2116;79893;4538;6928;57493;25942;54880;8178;58495;4628;677;26115;3981;79733;1999;79977;2707;5469;4097;3976;29072;57448;55636;3491;91603;9241;7516;7026;2186;11232;57680;2625;29123;675;8061	ACVR1;ALS2;ANKRD11;APBA3;BCOR;BIRC6;BPTF;BRCA2;CCN1;CHD7;CHD8;CNOT2;E2F8;EDN1;ELF3;ELL;ETV2;FOSL1;GATA3;GGNBP2;GJB3;GNA13;GRHL2;HEG1;HNF1B;LIF;LIG4;MAFF;MAFG;MED1;MYH10;MYH9;NCOA1;ND4;NOG;NOTCH1;NR2F2;OVOL2;POLG2;RBBP6;RBPJ;RPL7L1;SALL4;SETD2;SIN3A;SP3;STK4;TANC2;TGFBR1;XAB2;XRCC2;ZFP36L1;ZNF830	[]
164	GO:0003170	heart valve development	http://amigo.geneontology.org/amigo/term/GO:0003170	-0.448458	-1.53754	0.0184049	0.0593255	55	./Project_wg_result1704912389_GSEA/GO_0003170.png	12	4853;90;9353;161882;1942;9475;7132;3516;4851;6662;3491;2625	ACVR1;CCN1;EFNA1;GATA3;NOTCH1;NOTCH2;RBPJ;ROCK2;SLIT2;SOX9;TNFRSF1A;ZFPM1	['Disgenet Allergic asthma']
165	GO:0090596	sensory organ morphogenesis	http://amigo.geneontology.org/amigo/term/GO:0090596	-0.35785	-1.53846	0	0.0596621	245	./Project_wg_result1704912389_GSEA/GO_0090596.png	49	7291;84678;121227;3249;3198;357;6169;23287;51168;10253;5797;22882;57728;2138;1855;2624;668;24147;4763;9620;7068;2637;285331;6670;28996;1906;7976;25806;3229;7020;51057;80184;112724;2535;8289;1969;4040;1289;2195;6662;57822;3199;8412;65979;55636;25836;9241;3975;2625	AGTPBP1;ARID1A;BCAR3;CCDC66;CELSR1;CEP290;CHD7;COL5A1;DVL1;EDN1;EPHA2;EYA1;FAT1;FJX1;FOXL2;FZD2;FZD3;GATA2;GATA3;GBX2;GRHL3;HIPK2;HOXA1;HOXA2;HOXC13;HPN;KDM2B;LHX1;LRIG3;LRP6;MYO15A;NF1;NIPBL;NOG;PHACTR4;PTPRM;RDH13;RPL38;SHROOM2;SOX9;SP3;SPRY2;TFAP2A;THRB;TWIST1;VAX2;WDPCP;WDR19;ZHX2	[]
166	GO:0034330	cell junction organization	http://amigo.geneontology.org/amigo/term/GO:0034330	-0.353897	-1.53259	0	0.060898	283	./Project_wg_result1704912389_GSEA/GO_0034330.png	78	10395;8506;153562;6093;28316;91663;10266;999;8874;9344;5796;3678;9448;5800;54751;10580;1613;3861;3551;87;861;3982;9253;7082;3918;4641;5170;84612;382;8861;7057;3909;2316;123720;1307;56288;23396;9748;4983;6281;23332;6801;9080;1739;3914;144100;1832;7046;5339;1308;51564;3673;4301;9475;57662;2318;84962;9693;9231;91862;90102;3915;51599;2335;7248;57493;51057;324;667;79977;1969;4649;23499;25;3911;81671;8…	ABL1;ACTN1;AFDN;AJUBA;APC;ARF6;ARHGEF7;CAMSAP3;CDH1;CDH20;CLASP1;CLDN9;CNTNAP1;COL16A1;COL17A1;DAPK3;DLC1;DLG1;DLG5;DSP;DST;EPHA2;FBLIM1;FLNA;FLNC;FN1;GJC1;GRHL2;HDAC7;HEG1;IKBKB;ITGA2;ITGA5;KRT14;LAMA3;LAMA5;LAMB3;LAMC1;LAMC2;LDB1;LIM2;LSR;MACF1;MAP4K4;MARVELD2;MARVELD3;MYADM;MYO1C;MYO9A;NECTIN4;NUMBL;OPHN1;PARD3;PARD6B;PDPK1;PHLDB2;PIP5K1C;PLEC;PLEKHA7;PTPRK;PTPRO;RAMP2;RAPGEF2;ROCK1;ROCK2;RUNX…	['Disgenet Allergic asthma']
167	GO:2000027	regulation of animal organ morphogenesis	http://amigo.geneontology.org/amigo/term/GO:2000027	-0.361668	-1.52835	0.00203666	0.0618877	205	./Project_wg_result1704912389_GSEA/GO_2000027.png	35	9620;3217;90;7068;2668;7046;55727;55294;1906;7976;10498;3207;4919;3516;4851;7020;57154;4609;6928;54880;9968;5292;2535;7476;64750;7128;5469;6662;25;57822;22943;3976;9241;3975;2625	ABL1;ACVR1;BCOR;BTBD7;CARM1;CELSR1;DKK1;EDN1;FBXW7;FZD2;FZD3;GATA3;GDNF;GRHL3;HNF1B;HOXA11;HOXB7;LHX1;LIF;MED1;MED12;MYC;NOG;NOTCH1;PIM1;RBPJ;ROR1;SMURF1;SMURF2;SOX9;TFAP2A;TGFBR1;THRB;TNFAIP3;WNT7A	[]
168	GO:0018208	peptidyl-proline modification	http://amigo.geneontology.org/amigo/term/GO:0018208	0.432034	1.46904	0.0198807	0.0621392	51	./Project_wg_result1704912389_GSEA/GO_0018208.png	24	112399;2281;5481;121506;5480;10105;10491;2280;5034;54583;5033;10536;2289;53938;5300;653505;55214;8974;10450;5524;51661;10465;28989;51645	CRTAP;EGLN1;EGLN3;ERP27;FKBP1A;FKBP1B;FKBP5;FKBP7;NTMT1;P3H2;P3H3;P4HA1;P4HA2;P4HB;PIN1;PPIAL4A;PPIC;PPID;PPIE;PPIF;PPIH;PPIL1;PPIL3;PTPA	[]
169	GO:1901615	organic hydroxy compound metabolic process	http://amigo.geneontology.org/amigo/term/GO:1901615	0.31941	1.46958	0	0.0624661	492	./Project_wg_result1704912389_GSEA/GO_1901615.png	118	4929;9784;10005;3613;5092;10901;157506;8574;6652;84650;2184;9562;6342;5724;224;10654;29968;11001;8228;51805;54884;10558;653;1652;5805;10613;4128;51573;11161;1718;9249;9677;231;6715;847;8813;10449;51700;1595;5641;2584;10948;217;2805;3612;1583;128;6490;2230;8644;8029;570;55163;8720;4952;10682;6697;11160;4923;9453;79071;3953;26007;51141;5901;10577;5409;39;1717;51763;6615;84649;1593;2053;1591;2232;81…	ACAA2;ACAT2;ACER1;ACOT8;ACSS2;ADH5;AKR1B1;AKR1C3;AKR7A2;ALDH2;ALDH3A2;ALDH3B1;ARV1;BAAT;BMP5;CALM1;CAT;CITED1;CNBP;COQ3;CTNS;CUBN;CYB5R2;CYB5R3;CYP11A1;CYP24A1;CYP27A1;CYP51A1;DDT;DGAT2;DHCR24;DHCR7;DHFR;DHRS3;DHRS4;DKK3;DPM1;EBP;EBPL;ELOVL6;EPHX2;ERG28;ERLIN1;ERLIN2;FAH;FDX1;FDXR;GALK1;GCNT4;GDE1;GGPS1;GK;GOT1;GPAM;GPD2;HAGH;HSD17B3;HSD17B4;IDI1;IMPA1;IMPA2;INPP4B;INPP5A;INPP5K;INSIG2;LDHA;LDHC;…	['Disgenet Allergic asthma']
170	GO:0006353	DNA-templated transcription, termination	http://amigo.geneontology.org/amigo/term/GO:0006353	-0.422124	-1.5251	0.00211864	0.062517	70	./Project_wg_result1704912389_GSEA/GO_0006353.png	15	9013;25888;134353;7270;25885;1477;8189;84172;79101;80298;79869;9015;23064;23283;22828	CPSF7;CSTF1;CSTF2T;LSM11;MTERF2;POLR1A;POLR1B;SCAF8;SETX;SYMPK;TAF1A;TAF1C;TAF1D;TTF1;ZNF473	[]
171	GO:0008202	steroid metabolic process	http://amigo.geneontology.org/amigo/term/GO:0008202	0.334079	1.46653	0	0.0627843	301	./Project_wg_result1704912389_GSEA/GO_0008202.png	75	8630;9784;10005;10901;7923;51170;84650;6342;10654;11001;706;653;3294;10613;11161;1718;231;6715;847;10449;51700;1595;5641;10948;3490;54658;79154;55004;1583;25976;10202;2230;8644;8029;570;8720;10682;11160;9453;79071;3953;51141;5901;10577;185;83930;39;1717;6615;84649;51741;1593;2053;1591;2232;6097;1958;1727;10273;64801;3422;8879;6319;27122;57678;1548;3295;79644;6721;10998;3293;7555;140856;4801;6713	ACAA2;ACAT2;ACOT8;AGTR1;AKR1B1;AKR1C3;ARV1;BAAT;BMP5;CAT;CNBP;CUBN;CYB5R2;CYB5R3;CYP11A1;CYP24A1;CYP27A1;CYP2A6;CYP51A1;DGAT2;DHCR24;DHCR7;DHRS11;DHRS2;DHRS4;DKK3;EBP;EBPL;EGR1;ELOVL6;EPHX2;ERG28;ERLIN1;ERLIN2;FDX1;FDXR;GGPS1;GPAM;HSD17B11;HSD17B2;HSD17B3;HSD17B4;HSD17B6;HSD17B8;IDI1;IGFBP7;INSIG2;LAMTOR1;LEPR;LGMN;MBTPS1;NFYB;NPC2;PMVK;RAN;RORC;SCD;SCP2;SCP2D1;SGPL1;SLC27A2;SLC27A5;SNAI1;SNX17;S…	[]
172	GO:0001906	cell killing	http://amigo.geneontology.org/amigo/term/GO:0001906	0.357488	1.465	0.00601202	0.0630407	142	./Project_wg_result1704912389_GSEA/GO_0001906.png	41	6372;3606;2150;80328;3135;3326;100507436;3133;572;5532;135250;3575;10018;3077;79465;11334;6283;3965;5873;3151;3134;84868;1670;100528032;4277;3594;6845;3853;146850;3251;3902;1512;9437;909;566;634;6318;5052;3346;3586;5196	AZU1;BAD;BCL2L11;CD1A;CEACAM1;CTSH;CXCL6;DEFA5;F2RL1;HAVCR2;HFE;HLA-E;HLA-F;HLA-G;HMGN2;HPRT1;HSP90AB1;HTN1;IL10;IL12RB1;IL18;IL7R;KLRC4-KLRK1;KRT6A;LAG3;LGALS9;MICA;MICB;NCR1;PF4;PIK3R6;PPP3CB;PRDX1;RAB27A;RAET1E;S100A12;SERPINB4;TUSC2;ULBP2;ULBP3;VAMP7	['Disgenet Allergic asthma']
173	GO:0031365	N-terminal protein amino acid modification	http://amigo.geneontology.org/amigo/term/GO:0031365	-0.507789	-1.51871	0.037037	0.0638757	28	./Project_wg_result1704912389_GSEA/GO_0031365.png	7	79903;1387;79612;24142;64146;80018;2033	CREBBP;EP300;NAA16;NAA25;NAA60;NAA80;PDF	[]
174	GO:0006979	response to oxidative stress	http://amigo.geneontology.org/amigo/term/GO:0006979	0.319641	1.46075	0	0.0642522	424	./Project_wg_result1704912389_GSEA/GO_0006979.png	115	2353;4929;57001;3725;9131;836;1161;11019;2281;55364;9973;318;83667;79109;79752;4720;10549;983;10550;100;4358;5693;121506;10105;51527;6391;65018;10280;1017;664;27244;9314;25828;1718;5163;1843;2530;2110;8013;847;5603;11235;5445;25824;51022;5621;5111;1728;54840;8321;5164;10202;572;8644;5831;6648;5034;26287;54583;2706;3417;1421;55290;3163;8678;2021;4700;55829;84557;578;27429;7732;4521;23593;4314;5661…	ADA;AIFM1;AKR1C3;ALAD;ALDH3B1;ANKRD2;APEX1;APTX;ARL6IP5;BAD;BAK1;BECN1;BNIP3;BRF2;BTG1;CASP3;CAT;CCL19;CCS;CDK1;CDK2;CRYGD;DGKK;DHCR24;DHFR;DHRS2;DIABLO;DPEP1;DUSP1;ECT2;EGLN1;ENDOG;ERCC8;ERP27;ETFDH;FANCD2;FBXO7;FKBP1B;FOS;FUT8;FZD1;GJB2;GLRX2;GPX3;GSKIP;GSR;GSS;HEBP2;HMOX2;HSPD1;HTRA2;IDH1;IMPACT;JUN;KLF4;LDHA;LIAS;MAP1LC3A;MAPK1;MAPK13;MAPK3;MAPK8;MAPK9;MAPKAP1;MELK;MGMT;MICB;MMP3;MPV17;NDUFA6…	['Disgenet Allergic asthma']
175	GO:0048863	stem cell differentiation	http://amigo.geneontology.org/amigo/term/GO:0048863	-0.364302	-1.51973	0.00203666	0.064346	199	./Project_wg_result1704912389_GSEA/GO_0048863.png	46	10016;7161;10509;5978;861;4054;8861;7473;22823;3280;5610;2624;9739;90;2637;2668;4780;221662;10443;1906;9698;170506;56339;3516;4851;2335;8621;51755;6928;58495;678;4297;7476;4040;54910;3204;79918;6662;25;6949;3911;23528;65979;3976;29072;2625	ABL1;ACVR1;CDK12;CDK13;DHX36;EDN1;EIF2AK2;FN1;GATA2;GATA3;GBX2;GDNF;HES1;HNF1B;HOXA7;KMT2A;LAMA5;LDB1;LIF;LRP6;LTBP3;METTL3;MTF2;N4BP2L2;NFE2L2;NOTCH1;OVOL2;PDCD6;PHACTR4;PUM1;RBM24;RBPJ;REST;RUNX1;SEMA4B;SEMA4C;SETD1A;SETD2;SETD6;SOX9;TCOF1;TP73;WNT3;WNT7A;ZFP36L2;ZNF281	['Disgenet Allergic asthma']
176	GO:0018198	peptidyl-cysteine modification	http://amigo.geneontology.org/amigo/term/GO:0018198	0.43929	1.46075	0.0490196	0.0648259	44	./Project_wg_result1704912389_GSEA/GO_0018198.png	19	55146;51125;6279;128;3145;6640;254887;51304;253832;11315;10935;55074;158866;51201;29800;254359;64429;283576;4843	ADH5;GOLGA7;HMBS;NOS2;OXR1;PARK7;PRDX3;S100A8;SNTA1;ZDHHC1;ZDHHC15;ZDHHC2;ZDHHC20;ZDHHC22;ZDHHC23;ZDHHC24;ZDHHC3;ZDHHC4;ZDHHC6	[]
177	GO:0007369	gastrulation	http://amigo.geneontology.org/amigo/term/GO:0007369	-0.366803	-1.50916	0.00203252	0.0679632	173	./Project_wg_result1704912389_GSEA/GO_0007369.png	40	65125;4318;659;55578;2114;1954;2138;8861;7473;3909;1855;60436;10399;5598;3675;23332;3912;3914;90;3673;1284;123169;3207;7709;90102;2116;2335;2131;6928;91355;8289;1969;4040;1289;83595;3624;22943;29072;9241;3975	ACVR1;ARID1A;BMPR2;CLASP1;COL4A2;COL5A1;DKK1;DVL1;EPHA2;ETS2;ETV2;EXT1;EYA1;FN1;HNF1B;HOXA11;INHBA;ITGA2;ITGA3;LAMA3;LAMB1;LAMB3;LDB1;LEO1;LHX1;LRP5L;LRP6;MAPK7;MEGF8;MMP9;NOG;PHLDB2;RACK1;SETD2;SOX7;SUPT20H;TGIF2;WNK1;WNT3;ZBTB17	[]
178	GO:0001539	cilium or flagellum-dependent cell motility	http://amigo.geneontology.org/amigo/term/GO:0001539	0.474478	1.45109	0.0389105	0.0688767	32	./Project_wg_result1704912389_GSEA/GO_0001539.png	5	585;583;117144;8195;29105	BBS2;BBS4;CATSPER1;CFAP20;MKKS	[]
179	GO:0002009	morphogenesis of an epithelium	http://amigo.geneontology.org/amigo/term/GO:0002009	-0.327811	-1.50352	0	0.0699211	475	./Project_wg_result1704912389_GSEA/GO_0002009.png	107	3678;6239;7291;84678;7074;8092;10481;388389;3714;4233;23002;1956;10253;6692;57534;1954;2138;23654;23242;65266;5914;5371;2316;92344;1855;26146;7052;1282;26005;8985;3280;9420;63943;80004;4983;2909;1952;23332;1739;9620;3217;90;9353;2637;1427;2668;57619;90627;1741;10672;55727;84283;3371;57662;7249;25865;80000;84962;1906;7976;6654;9231;57167;6789;3207;4919;3516;90102;4851;7020;57154;4609;7189;7248;692…	ABL1;ACVR1;AJUBA;ALX1;ARHGAP35;ARID1A;BTBD7;C2CD3;CAMSAP3;CCDC103;CCN1;CELSR1;CELSR2;CEP290;CLASP1;COBL;COL4A1;COL5A1;CRYGS;CYP7B1;DAAM1;DKK1;DLG1;DLG3;DLG5;DVL1;EDN1;EGFR;EPHA2;ESRP2;EYA1;FKBPL;FLNA;FOXE1;FZD2;FZD3;GATA3;GBX2;GDNF;GNA13;GORAB;GREB1L;GRHL2;GRHL3;HES1;HNF1B;HOXA11;HOXB13;HOXB2;HOXB7;ITGA5;JAG2;KDM2B;LAMA5;LHX1;LIF;LRP5L;LRP6;LUZP1;MED1;MED12;MEGF8;MET;MIB1;MYC;MYO9A;NOG;NOTCH1;OPH…	['Disgenet Allergic asthma']
180	GO:0002200	somatic diversification of immune receptors	http://amigo.geneontology.org/amigo/term/GO:0002200	-0.423957	-1.50122	0.0163599	0.0701348	66	./Project_wg_result1704912389_GSEA/GO_0002200.png	16	6932;165918;6830;9730;23075;9156;22976;9984;5591;3981;5395;23529;55183;79915;64421;10721	ATAD5;CLCF1;DCAF1;DCLRE1C;EXO1;LIG4;PAXIP1;PMS2;POLQ;PRKDC;RIF1;RNF168;SUPT6H;SWAP70;TCF7;THOC1	['Disgenet Allergic asthma']
181	GO:0015695	organic cation transport	http://amigo.geneontology.org/amigo/term/GO:0015695	0.45753	1.44659	0.0604288	0.0701691	37	./Project_wg_result1704912389_GSEA/GO_0015695.png	15	126969;788;6583;5174;23446;283600;5663;60386;1136;60482;51686;6584;113451;135;6535	ADORA2A;AZIN2;CHRNA3;OAZ3;PDZK1;PSEN1;SLC22A4;SLC22A5;SLC25A19;SLC25A20;SLC25A47;SLC44A1;SLC44A3;SLC5A7;SLC6A8	[]
182	GO:0006090	pyruvate metabolic process	http://amigo.geneontology.org/amigo/term/GO:0006090	0.371591	1.44755	0.013308	0.0702939	113	./Project_wg_result1704912389_GSEA/GO_0006090.png	30	2954;5571;5236;4200;25874;5230;5209;1737;5163;5213;8013;5162;7416;5165;2584;5164;83440;2023;3692;5223;669;2739;6566;63826;1738;4199;3948;5214;2645;3029	ADPGK;BPGM;DLAT;DLD;EIF6;ENO1;GALK1;GCK;GLO1;GSTZ1;HAGH;LDHC;ME1;ME2;MPC2;NR4A3;PDHB;PDK1;PDK2;PDK3;PFKFB3;PFKM;PFKP;PGAM1;PGK1;PGM1;PRKAG1;SLC16A1;SRR;VDAC1	[]
183	GO:0046486	glycerolipid metabolic process	http://amigo.geneontology.org/amigo/term/GO:0046486	0.313651	1.44267	0	0.0719639	434	./Project_wg_result1704912389_GSEA/GO_0046486.png	123	3613;5295;126969;283;2171;9488;30968;81579;23171;5281;200879;58488;5283;8228;65258;154141;1839;5880;171586;51227;6583;2180;685;51573;7376;10162;847;8813;3932;55650;57515;3612;23556;5867;54947;8399;55224;8895;4952;84720;8651;114971;56261;255189;59339;10380;9896;10400;26090;51141;27440;90809;51763;23446;55500;84649;27315;8443;79153;2710;375;56994;54965;5359;50640;7915;84188;10955;93210;79887;84992;…	ABHD12;ABHD16A;ABHD3;ACSL1;ALDH5A1;ANG;ARF1;BPNT1;BTC;CAT;CDIPT;CDS2;CHPT1;CNEP1R1;CPNE1;CPNE3;CRLS1;CSF1R;DBI;DGAT2;DGKK;DPM1;DPM3;EFR3A;ETNK1;ETNK2;FABP3;FABP5;FAR1;FGF9;FGFR3;FIG4;GDE1;GDPD3;GK;GNPAT;GPAM;GPCPD1;GPD1L;GRB2;HBEGF;HDHD5;IMPA1;IMPA2;INPP4B;INPP5A;INPP5K;INSIG2;KIT;KL;LCK;LIPH;LIPI;LPCAT2;LPCAT3;LPGAT1;LPIN3;MBOAT1;MPPE1;MTM1;MTMR1;MTMR4;NR1H2;OCRL;PCTP;PDGFRB;PEMT;PGAP2;PGAP3;PIG…	['Disgenet Allergic asthma']
184	GO:0003158	endothelium development	http://amigo.geneontology.org/amigo/term/GO:0003158	-0.380507	-1.48533	0.00616016	0.0720572	116	./Project_wg_result1704912389_GSEA/GO_0003158.png	31	4233;3551;26084;659;7082;2194;3553;5912;8985;5624;8721;1901;90;90627;4301;9475;25865;7132;9693;3516;4851;2116;9414;57493;80781;7476;4659;7716;51735;3911;7026	ACVR1;AFDN;ARHGEF26;BMPR2;COL18A1;EDF1;ETV2;FASN;HEG1;IKBKB;IL1B;LAMA5;MET;NOTCH1;NR2F2;PLOD3;PPP1R12A;PRKD2;PROC;RAP2B;RAPGEF2;RAPGEF6;RBPJ;ROCK2;S1PR1;STARD13;TJP1;TJP2;TNFRSF1A;VEZF1;WNT7A	['Disgenet Allergic asthma']
185	GO:0007271	synaptic transmission, cholinergic	http://amigo.geneontology.org/amigo/term/GO:0007271	0.479579	1.44132	0.0531309	0.0720817	28	./Project_wg_result1704912389_GSEA/GO_0007271.png	15	1138;1140;1728;1142;111188157;1136;60482;5913;1144;1145;43;135;3908;116372;1146	ACHE;ADORA2A;CHRNA3;CHRNA5;CHRNB1;CHRNB3;CHRND;CHRNE;CHRNG;LAMA2;LYNX1-SLURP2;LYPD1;NQO1;RAPSN;SLC5A7	[]
186	GO:0031667	response to nutrient levels	http://amigo.geneontology.org/amigo/term/GO:0031667	0.312645	1.43988	0	0.0722698	467	./Project_wg_result1704912389_GSEA/GO_0031667.png	109	5366;5025;467;3725;1030;9131;585;2281;4982;3155;191;55364;6652;10518;583;11152;7071;83667;594;81631;100;360;706;5899;9474;55062;1603;27244;1611;9388;25828;355;8493;2180;8520;6715;25994;847;5468;958;8195;154743;643246;115209;5019;11345;5111;54658;23530;1728;5164;632;411;65985;8644;11337;8029;6422;7009;445;51024;7298;2029;10400;54332;11133;3920;8678;1515;7048;84557;3312;114789;440275;158;6566;1591;…	AACS;ACAT1;ACSL1;ADA;ADIPOR2;ADSL;AHCY;AIFM1;AKR1C3;ALAD;AQP3;ARSB;ASS1;ATF3;ATG5;BBS2;BBS4;BCKDHB;BECN1;BGLAP;BMP8A;BMT2;CAT;CD40;CDKN1A;CDKN2B;CIB2;CTSV;CUBN;CYP24A1;DAD1;DAP;EIF2AK4;ENSA;FAS;FBXO22;FIS1;FKBP1B;FSTL1;GABARAP;GABARAPL2;GCGR;GDAP1;GIPR;GNPAT;GSS;HAT1;HFE;HIGD1A;HMGCL;HSPA8;HSPD1;IMPACT;JUN;KLF10;KPTN;LAMP2;LIPG;MAP1LC3A;MAP1LC3B;MAP1LC3B2;MAPK1;MAPK3;MAPK8;MAX;MGMT;MKKS;NAMPT;NNT…	['Disgenet Allergic asthma']
187	GO:0006352	DNA-templated transcription, initiation	http://amigo.geneontology.org/amigo/term/GO:0006352	-0.350449	-1.4959	0	0.0723163	225	./Project_wg_result1704912389_GSEA/GO_0006352.png	40	1385;4853;7068;9443;9794;7005;1025;1387;6875;9013;170506;3516;4851;4204;112869;22976;6928;9968;7596;26036;23054;51586;83860;2908;55729;6597;25885;2975;7182;51773;5469;8148;84172;79101;6662;9969;55814;9015;23064;8061	ATF7IP;BDP1;CDK9;CREB1;CREBBP;DHX36;FOSL1;GTF3C1;HNF1B;MAML1;MECP2;MED1;MED12;MED13;MED15;MED7;NCOA6;NOTCH1;NOTCH2;NR2C2;NR3C1;PAXIP1;POLR1A;POLR1B;RBPJ;RSF1;SETX;SGF29;SMARCA4;SOX9;TAF15;TAF1A;TAF1C;TAF1D;TAF3;TAF4B;TEAD3;THRB;ZNF45;ZNF451	[]
188	GO:0007249	I-kappaB kinase/NF-kappaB signaling	http://amigo.geneontology.org/amigo/term/GO:0007249	-0.345623	-1.48628	0.00197239	0.072461	255	./Project_wg_result1704912389_GSEA/GO_0007249.png	58	8772;3551;84807;64127;134728;6284;5170;28511;5970;2316;3553;10206;7052;329;8837;79671;9100;55072;23636;10758;10333;23085;54862;51523;9475;330;84962;7188;602;55223;7132;170506;23476;4919;29110;10392;56957;7189;1893;286343;4795;10475;5966;286827;54503;9020;26057;7128;24138;25;22954;57506;11214;10769;55870;7186;148022;6574	ABL1;AJUBA;AKAP13;ANKRD17;ASH1L;BCL3;BIRC2;BIRC3;BRD4;CC2D1A;CFLAR;CXXC5;DHX36;ECM1;ERC1;FADD;FLNA;IFIT5;IKBKB;IL1B;IRAK1BP1;LURAP1L;MAP3K14;MAVS;NFKBID;NFKBIL1;NKIRAS2;NLRX1;NOD1;NOD2;NUP62;OTUD7B;PDPK1;PLK2;REL;RELA;RNF31;ROCK2;ROR1;S100A13;SLC20A1;TBK1;TGM2;TICAM1;TLR6;TNFAIP3;TNFRSF1A;TRAF2;TRAF3IP2;TRAF5;TRAF6;TRIM13;TRIM32;TRIM38;TRIM59;TRIM62;USP10;ZDHHC13	['Disgenet Allergic asthma']
189	GO:0007006	mitochondrial membrane organization	http://amigo.geneontology.org/amigo/term/GO:0007006	0.366102	1.43856	0.0102459	0.0725978	122	./Project_wg_result1704912389_GSEA/GO_0007006.png	33	5366;79135;55669;56993;28978;10105;65018;518;664;10449;84303;115209;10632;516;7531;572;506;515;84266;637;10018;578;27109;23593;292;285521;6993;581;27113;665;7027;5599;801	ACAA2;ALKBH7;APOO;ATP5F1B;ATP5MC1;ATP5MC3;ATP5MG;ATP5PB;BAD;BAK1;BAX;BBC3;BCL2L11;BID;BNIP3;BNIP3L;CALM1;CHCHD6;COX18;DMAC2L;DYNLT1;HEBP2;MAPK8;MFN1;OMA1;PINK1;PMAIP1;PPIF;SLC25A5;TFDP1;TMEM14A;TOMM22;YWHAE	[]
190	GO:0000910	cytokinesis	http://amigo.geneontology.org/amigo/term/GO:0000910	-0.374621	-1.48862	0.00766284	0.0730418	142	./Project_wg_result1704912389_GSEA/GO_0000910.png	33	9727;63971;144455;114327;91782;6711;23636;1263;84501;6840;7405;25909;4627;11113;81620;9928;90120;990;11021;4628;257364;79848;79733;324;6651;55958;9493;54784;9212;23503;29072;57448;675	AHCTF1;ALKBH4;APC;AURKB;BIRC6;BRCA2;CDC6;CDT1;CHMP7;CIT;CSPP1;E2F7;E2F8;EFHC1;KIF13A;KIF14;KIF23;KLHL9;MYH10;MYH9;NUP62;PLK3;RAB11FIP3;RAB35;SETD2;SNX33;SON;SPIRE2;SPTBN1;SVIL;TMEM250;UVRAG;ZFYVE26	[]
191	GO:1901987	regulation of cell cycle phase transition	http://amigo.geneontology.org/amigo/term/GO:1901987	-0.333019	-1.487	0	0.0730945	380	./Project_wg_result1704912389_GSEA/GO_1901987.png	99	29997;55722;9735;51343;9700;56257;29945;5777;1778;991;4849;7023;5371;11190;1639;835;11073;10403;144455;351;84861;699;7508;54820;55755;22897;23332;348654;2146;54617;7272;79447;4194;1263;5108;9793;7756;79960;4848;55031;51347;58190;55294;85456;51512;4221;10142;10498;9814;81620;23476;57551;84101;9928;4204;7175;134353;7465;990;22976;9401;1820;9510;25942;678;80184;677;57521;5591;63967;22981;56892;79733…	ADAMTS1;AKAP9;ALMS1;ANAPC2;ANAPC4;ANKRD17;APC;APP;ARID3A;ATAD5;AURKB;BLM;BRD4;BUB1;CARM1;CASP2;CCL2;CDC20;CDC6;CDK5RAP2;CDT1;CENPE;CENPF;CENPJ;CEP131;CEP152;CEP164;CEP250;CEP290;CEP72;CKAP5;CLASP1;CLSPN;CNOT2;CNOT3;CNTRL;CTDSP1;DCTN1;DCUN1D3;DTL;DYNC1H1;E2F7;E2F8;EP300;ESPL1;EZH2;FBXW7;FZR1;GEN1;GIGYF2;GTSE1;HAUS8;INO80;JADE1;KIF14;KLHL22;KMT2E;KNTC1;LSM11;MAD1L1;MDM4;MECP2;MEN1;MEPCE;NDC80;NDE1;…	[]
192	GO:0000726	non-recombinational repair	http://amigo.geneontology.org/amigo/term/GO:0000726	-0.407801	-1.49072	0.0103734	0.0731199	77	./Project_wg_result1704912389_GSEA/GO_0000726.png	20	165918;24144;78996;7515;23137;84464;10111;7405;8924;22976;51341;5591;3981;51588;9656;55183;64421;10721;641;79000	AUNIP;BLM;CYREN;DCLRE1C;HERC2;LIG4;MDC1;PAXIP1;PIAS4;POLQ;PRKDC;RAD50;RIF1;RNF168;SLX4;SMC5;TFIP11;UVRAG;XRCC1;ZBTB7A	[]
193	GO:0072331	signal transduction by p53 class mediator	http://amigo.geneontology.org/amigo/term/GO:0072331	-0.354581	-1.49181	0.00396825	0.0734685	215	./Project_wg_result1704912389_GSEA/GO_0072331.png	61	1859;6879;7291;23612;4850;7917;29997;666;7161;51230;200734;4849;7023;5371;2305;3622;835;144455;84154;6874;10848;27063;9100;8445;4194;147746;1263;161742;2309;55702;84289;64782;4848;28996;6875;85456;602;51512;10498;54971;26155;22976;1820;7994;55003;79733;83860;546;10514;79915;7862;8148;7159;23212;9212;2033;10769;23368;4839;9891;675	AEN;ANKRD1;ARID3A;ATAD5;ATRX;AURKB;BAG6;BANP;BCL3;BOK;BRCA2;BRPF1;CARM1;CASP2;CNOT2;CNOT3;CNOT4;DYRK1A;DYRK2;E2F7;E2F8;EP300;FOXM1;FOXO3;GTSE1;HIPK2;HIPK4;ING2;ING5;KAT6A;MDM4;MYBBP1A;NOC2L;NOP2;NOP53;NUAK1;PAK1IP1;PAXIP1;PHF20;PHLDA3;PLK2;PLK3;PML;PPP1R13B;PPP1R13L;RPF2;RRS1;SPRED1;SPRED2;TAF15;TAF3;TAF4;TAF4B;TAF7;TFAP4;TNKS1BP1;TP53BP2;TP73;TWIST1;USP10;YJU2	[]
194	GO:0071826	ribonucleoprotein complex subunit organization	http://amigo.geneontology.org/amigo/term/GO:0071826	-0.344782	-1.47598	0.004158	0.0747201	241	./Project_wg_result1704912389_GSEA/GO_0071826.png	67	54960;9129;10146;6426;55299;6169;6223;9092;1659;29997;51631;25819;5433;8994;387338;1778;80153;54680;64963;8661;3799;26747;84154;7375;55794;24144;23405;6134;27161;1983;56949;23369;96764;130916;11171;4848;55696;636;8663;55692;1207;24148;10421;51001;10594;6733;255967;201164;54496;9169;8662;25929;23195;11273;90381;50628;192669;6433;23212;79869;51747;8175;23064;4839;6311;56342;8233	AGO2;AGO3;ATXN2;ATXN2L;BICD1;BRIX1;CD2BP2;CLNS1A;CNOT2;CPSF7;DDX28;DHX8;DICER1;DYNC1H1;EDC3;EIF3A;EIF3B;EIF3C;EIF5;G3BP1;GEMIN4;GEMIN5;GEMIN8;KIF5B;LIMD1;LUC7L;LUC7L2;LUC7L3;MDN1;MRPS11;MTERF3;MTERF4;NOCT;NOP2;NOP53;NSUN4;NUFIP1;PAN3;PLD6;POLR2D;PPAN;PRMT7;PRPF3;PRPF6;PRPF8;PUM2;RBM22;RPF2;RPL10;RPL38;RPS19;RRS1;SART1;SCAF11;SETX;SF3A2;SFSWAP;SRPK2;SRSF1;STRAP;TFIP11;TGS1;TICRR;USP4;XAB2;ZNHIT6;Z…	[]
195	GO:0007292	female gamete generation	http://amigo.geneontology.org/amigo/term/GO:0007292	-0.377384	-1.47293	0.0121951	0.0747502	123	./Project_wg_result1704912389_GSEA/GO_0007292.png	19	7272;2309;84501;6875;8085;6654;201164;8239;27030;9510;7153;164091;259266;79670;3624;80336;91603;675;8061	ADAMTS1;ASPM;BRCA2;FOSL1;FOXO3;INHBA;KMT2D;MLH3;PABPC1L;PAQR7;PLD6;SOS1;SPIRE2;TAF4B;TOP2A;TTK;TUT7;USP9X;ZNF830	[]
196	GO:0006333	chromatin assembly or disassembly	http://amigo.geneontology.org/amigo/term/GO:0006333	-0.381684	-1.46987	0.00414079	0.0749274	110	./Project_wg_result1704912389_GSEA/GO_0006333.png	29	79172;1107;79903;3070;11011;23523;6601;9031;1616;55320;10664;4778;26155;7175;10036;6046;57082;23522;83743;7994;8289;29855;6597;546;51773;55201;6662;196528;1060	ARID1A;ARID2;ATRX;BAZ1B;BRD2;CABIN1;CENPC;CENPO;CHAF1A;CHD3;CTCF;DAXX;GRWD1;HELLS;KAT6A;KAT6B;KNL1;MAP1S;MIS18BP1;NAA60;NFE2;NOC2L;RSF1;SMARCA4;SMARCC2;SOX9;TLK2;TPR;UBN1	[]
197	GO:1904019	epithelial cell apoptotic process	http://amigo.geneontology.org/amigo/term/GO:1904019	-0.383866	-1.47328	0.00793651	0.0754237	98	./Project_wg_result1704912389_GSEA/GO_1904019.png	24	153090;11126;3714;666;659;5170;382;7057;8837;2624;5598;2309;4780;6934;6789;80781;677;51588;4217;7128;25;3569;6347;2625	ABL1;ARF6;BMPR2;BOK;CCL2;CD160;CFLAR;COL18A1;DAB2IP;FOXO3;GATA2;GATA3;IL6;JAG2;MAP3K5;MAPK7;NFE2L2;PDPK1;PIAS4;STK4;TCF7L2;THBS1;TNFAIP3;ZFP36L1	[]
198	GO:0050769	positive regulation of neurogenesis	http://amigo.geneontology.org/amigo/term/GO:0050769	-0.326083	-1.47626	0	0.0755449	436	./Project_wg_result1704912389_GSEA/GO_0050769.png	86	348;29904;7161;5978;6692;659;22941;9253;1954;8835;23654;23242;5970;5914;7473;22902;2316;3553;1855;5597;60436;3280;6498;5526;65981;351;8837;2624;22891;2909;81545;27063;3675;23405;2146;50618;51760;8867;2011;9353;51199;56965;9699;4780;9181;3897;7804;9693;7976;170506;9231;84079;8648;4851;57154;2335;23394;4131;63950;23060;9139;23613;3981;9682;23529;259266;23499;29882;2803;3569;22943;81532;22954;1523;2…	ABL2;ADNP;ANAPC2;ANKRD1;ANKRD27;APOE;APP;ARHGAP35;ARHGEF2;ASPM;BMPR2;CAPRIN2;CBFA2T2;CFLAR;CLCF1;COBL;CUX1;DHX36;DICER1;DKK1;DLG5;DMRTA2;DVL1;EEF2K;ENC1;EP300;EZH2;FBXO38;FLNA;FN1;FZD3;GATA2;GOLGA4;HES1;IL1B;IL6;ITGA3;ITSN2;KCTD11;KDM4A;L1CAM;LIF;LIG4;LRP8;MACF1;MAP1B;MAPK6;MARK2;MEGF8;MOB2;NCOA1;NFE2L2;NIN;NIPBL;NOTCH1;NUMBL;PARP6;PLXNB2;PPP2R5B;RAPGEF2;RARA;RASSF10;RELA;REST;RIMS2;RUFY3;SETX;SF…	['Disgenet Allergic asthma']
199	GO:0001764	neuron migration	http://amigo.geneontology.org/amigo/term/GO:0001764	-0.365053	-1.47024	0.00583658	0.0755516	145	./Project_wg_result1704912389_GSEA/GO_0001764.png	22	2624;54820;3675;9860;23380;9620;2011;5108;9181;9693;7976;8239;4628;4131;23060;89796;259266;25836;3975;7026;2625;57630	ARHGEF2;ASPM;CELSR1;FZD3;GATA2;GATA3;ITGA3;LHX1;LRIG2;MAP1B;MARK2;MYH10;NAV1;NDE1;NIPBL;NR2F2;PCM1;RAPGEF2;SH3RF1;SRGAP2;USP9X;ZNF609	[]
200	GO:0030902	hindbrain development	http://amigo.geneontology.org/amigo/term/GO:0030902	-0.367587	-1.47664	0.00384615	0.0762806	146	./Project_wg_result1704912389_GSEA/GO_0030902.png	29	8861;2316;4009;3280;4983;2624;22891;2146;7515;2637;4512;146057;8925;9928;4204;4538;6928;6712;4628;80184;7476;30837;4040;54910;25;3199;3212;9241;3975	ABL1;CEP290;COX1;EZH2;FLNA;GATA2;GBX2;HERC1;HES1;HNF1B;HOXA2;HOXB2;KIF14;LDB1;LHX1;LMX1A;LRP6;MECP2;MYH10;ND4;NOG;OPHN1;SEMA4C;SOCS7;SPTBN2;TTBK2;WNT7A;XRCC1;ZNF365	[]
201	GO:0072511	divalent inorganic cation transport	http://amigo.geneontology.org/amigo/term/GO:0072511	0.310923	1.4296	0	0.0782165	439	./Project_wg_result1704912389_GSEA/GO_0072511.png	147	5025;2281;3306;30968;55013;64924;6717;117144;255231;9454;387;221154;706;9474;7341;2631;308;2669;4067;25800;201266;10267;2280;1490;3932;55858;1020;159371;10463;91689;6947;6769;7531;10681;5621;93380;26133;54499;9446;1234;6352;7009;28954;4923;9992;57380;27075;90550;7991;578;9033;114789;51763;29850;64116;27032;773;5138;581;2149;201140;10269;6781;5663;8573;348938;54836;8911;2645;801;11331;4891;5159;52…	ADORA2A;ANXA5;ANXA6;ARRB2;ASIC1;ATG5;ATP2B1;ATP2C1;BAK1;BAX;BEST1;BSPRY;CACNA1A;CACNA1I;CACNA2D2;CACNA2D4;CALHM1;CALM1;CAMK2A;CAMK2D;CASK;CASQ1;CASQ2;CATSPER1;CAV1;CCL19;CCL5;CCN2;CCR5;CD19;CDK5;CLDN16;CNNM4;CX3CL1;CXCL9;CYBA;DHRS7C;DRD2;F2R;FASLG;FFAR1;FKBP1A;FKBP1B;GCK;GEM;GJA4;GNAI2;GNB5;GRAMD2A;GRM6;GSTO1;HCRT;HOMER3;HRC;HSPA2;IL1RAPL1;INPP5K;JPH3;KCNE2;KCNJ2;LCK;LYN;MCOLN2;MCOLN3;MCU;MCUB;MC…	[]
202	GO:0042398	cellular modified amino acid biosynthetic process	http://amigo.geneontology.org/amigo/term/GO:0042398	0.428057	1.42552	0.0368932	0.0801885	44	./Project_wg_result1704912389_GSEA/GO_0042398.png	21	34;2593;4258;2937;494143;501;55217;5359;11315;1719;3029;79017;2628;6470;2729;25902;55748;2687;376497;2356;2643	ACADM;ALDH7A1;CHAC2;CNDP2;DHFR;FPGS;GAMT;GATM;GCH1;GCLC;GGCT;GGT5;GSS;HAGH;MGST2;MTHFD1L;PARK7;PLSCR1;SHMT1;SLC27A1;TMLHE	[]
203	GO:0007059	chromosome segregation	http://amigo.geneontology.org/amigo/term/GO:0007059	-0.334118	-1.45548	0	0.0832597	303	./Project_wg_result1704912389_GSEA/GO_0007059.png	66	84861;699;4926;79903;7156;91782;51112;54820;55755;6421;23636;9126;84722;348654;54617;7272;7150;11011;23369;23137;127829;84464;7756;83903;10270;55294;90417;7405;9698;10051;57697;129563;10664;81620;146909;152185;84101;9928;3833;7175;151246;8239;1663;990;83990;151648;27030;7153;57082;23126;324;2908;546;1063;79142;8379;9493;23212;641;9212;81930;1060;11044;25836;1062;4288	AKAP8;APC;ARL8A;ATRX;AURKB;BLM;BRIP1;BUB1;CDC6;CDK5RAP2;CDT1;CENPC;CENPE;CENPF;CHMP7;CTCF;DDX11;DIS3L2;FANCM;FBXW7;GEN1;HASPIN;INO80;KIF14;KIF18A;KIF18B;KIF23;KIFC1;KLHL22;KNL1;KNSTRN;MAD1L1;MKI67;MLH3;NAA60;NDE1;NIPBL;NR3C1;NUMA1;NUP62;PHF23;POGZ;PSRC1;PUM1;PUM2;RRS1;SFPQ;SGO1;SGO2;SLX4;SMC3;SMC4;SMC5;SPICE1;TENT4A;TLK2;TOP1;TOP2A;TOP3A;TPR;TRAPPC12;TTK;USP44;USP9X;UVRAG;ZNF207	[]
204	GO:0007398	ectoderm development	http://amigo.geneontology.org/amigo/term/GO:0007398	-0.517363	-1.45117	0.0665236	0.0844954	21	./Project_wg_result1704912389_GSEA/GO_0007398.png	5	25806;7709;57154;57822;3975	GRHL3;LHX1;SMURF1;VAX2;ZBTB17	[]
205	GO:0060560	developmental growth involved in morphogenesis	http://amigo.geneontology.org/amigo/term/GO:0060560	-0.342137	-1.44896	0.00199601	0.0847865	221	./Project_wg_result1704912389_GSEA/GO_0060560.png	57	81565;6790;3475;1002;2016;10155;10765;2017;118813;374;4504;57142;9373;84258;6049;214;2664;5361;7074;348;10509;10253;659;1954;55909;23242;7473;22902;1855;351;1901;50618;51760;9353;51199;9699;3371;3897;4851;57154;2335;23394;8239;6928;9968;4131;65059;4040;54910;23499;5469;29882;2803;6662;25;3913;3975	ABL1;ADNP;ALCAM;ANAPC2;APOE;APP;AREG;AURKA;BIN3;BMPR2;CDH4;COBL;CTTN;DVL1;EMX1;FN1;GDI1;GOLGA4;HNF1B;IFRD1;ITSN2;KDM5B;L1CAM;LAMB2;LHX1;LRP6;MACF1;MAP1B;MED1;MED12;MEGF8;MT3;NDEL1;NIN;NOTCH1;PLAA;PLXNA1;RAPH1;RIMS2;RNF6;RTN4;RUFY3;S1PR1;SEMA4B;SEMA4C;SLIT2;SMURF1;SOX9;SPRY2;SYT17;SYT3;TIAM1;TNC;TRIM28;USP9X;WNT3;ZFYVE27	[]
206	GO:0006929	substrate-dependent cell migration	http://amigo.geneontology.org/amigo/term/GO:0006929	-0.477911	-1.45175	0.0613108	0.0849669	29	./Project_wg_result1704912389_GSEA/GO_0006929.png	13	51330;752;9270;2017;6591;4690;23294;4983;9353;3673;2335;4628;50624	ANKS1A;CTTN;CUZD1;FMNL1;FN1;ITGA2;ITGB1BP1;MYH10;NCK1;OPHN1;SLIT2;SNAI2;TNFRSF12A	[]
207	GO:0051302	regulation of cell division	http://amigo.geneontology.org/amigo/term/GO:0051302	-0.35766	-1.43888	0.00959693	0.0890915	156	./Project_wg_result1704912389_GSEA/GO_0051302.png	33	2069;3553;346389;10399;9727;63971;144455;10628;114327;23636;1263;8202;6840;7405;25909;11113;146909;9928;63977;4609;990;3552;79848;79733;259266;55958;9493;641;9212;23503;29072;57448;675	AHCTF1;ASPM;AURKB;BIRC6;BLM;BRCA2;CDC6;CIT;CSPP1;E2F7;E2F8;EFHC1;EREG;IL1A;IL1B;KIF13A;KIF14;KIF18B;KIF23;KLHL9;MACC1;MYC;NCOA3;NUP62;PLK3;PRDM15;RAB11FIP3;RACK1;SETD2;SVIL;TXNIP;UVRAG;ZFYVE26	['Disgenet Allergic asthma']
208	GO:0010171	body morphogenesis	http://amigo.geneontology.org/amigo/term/GO:0010171	-0.429799	-1.43475	0.0363636	0.0893284	49	./Project_wg_result1704912389_GSEA/GO_0010171.png	10	7473;4621;23332;90102;4040;22943;23528;25836;9241;29123	ANKRD11;CLASP1;DKK1;LRP6;MYH3;NIPBL;NOG;PHLDB2;WNT3;ZNF281	[]
209	GO:0000075	cell cycle checkpoint	http://amigo.geneontology.org/amigo/term/GO:0000075	-0.340223	-1.43977	0	0.0895197	212	./Project_wg_result1704912389_GSEA/GO_0000075.png	59	29997;80198;5810;9735;51343;51776;991;4849;5371;835;11073;10403;144455;84861;699;7508;55755;51322;348654;1739;7272;4194;1263;7756;9575;4848;51347;85456;51512;10498;81620;57551;5546;84101;7175;7465;990;83990;1820;7153;9984;5591;63967;79733;324;9656;90381;26058;84126;1063;25896;64859;8379;51514;641;9212;2033;10769;91603	APC;ARID3A;ATRIP;AURKB;BLM;BRIP1;BUB1;CARM1;CASP2;CDC20;CDC6;CDK5RAP2;CDT1;CENPF;CLOCK;CLSPN;CNOT2;CNOT3;DLG1;DTL;E2F7;E2F8;EP300;FZR1;GEN1;GIGYF2;GTSE1;INTS7;KLHL22;KNTC1;MAD1L1;MAP3K20;MDC1;MDM4;MUS81;NABP1;NDC80;NOP53;PLK2;PLK3;PML;PRCC;PRKDC;RAD1;TAOK1;TAOK3;THOC1;TICRR;TNKS1BP1;TOP2A;TOPBP1;TPR;TTK;USP44;WAC;WEE1;XPC;ZNF207;ZNF830	[]
210	GO:0017145	stem cell division	http://amigo.geneontology.org/amigo/term/GO:0017145	-0.457158	-1.43541	0.0443038	0.0897552	38	./Project_wg_result1704912389_GSEA/GO_0017145.png	10	9253;3622;8202;7005;9181;4851;63977;678;7476;259266	ARHGEF2;ASPM;ING2;NCOA3;NOTCH1;NUMBL;PRDM15;TEAD3;WNT7A;ZFP36L2	[]
211	GO:0060759	regulation of response to cytokine stimulus	http://amigo.geneontology.org/amigo/term/GO:0060759	-0.355366	-1.43615	0.00813008	0.0901708	157	./Project_wg_result1704912389_GSEA/GO_0060759.png	33	8772;3551;54726;861;5777;3455;8567;10399;329;6041;5598;55072;7185;9353;90268;330;1906;7132;153222;1997;342979;1893;7837;51588;7128;5469;3569;22954;57506;8554;2672;246330;7186	BIRC2;BIRC3;CREBRF;ECM1;EDN1;ELF1;FADD;GFI1;IFNAR2;IKBKB;IL6;MADD;MAPK7;MAVS;MED1;OTUD4;OTULIN;PALM3;PELI3;PIAS1;PIAS4;PTPN6;PXDN;RACK1;RNASEL;RNF31;RUNX1;SLIT2;TNFAIP3;TNFRSF1A;TRAF1;TRAF2;TRIM32	['Disgenet Allergic asthma']
212	GO:0002064	epithelial cell development	http://amigo.geneontology.org/amigo/term/GO:0002064	-0.340882	-1.43979	0.00204082	0.0905391	203	./Project_wg_result1704912389_GSEA/GO_0002064.png	47	122786;1021;10481;4233;3551;26084;23022;9497;7082;5170;2194;5914;2316;3553;5912;8985;5624;56913;57619;4301;84283;9475;9575;7132;9693;4851;9414;57493;51057;2355;2317;80781;7476;4659;5926;7716;79977;1969;546;23086;54507;2195;6662;3913;51742;353116;51735	ADAMTSL4;AFDN;ARHGEF26;ARID4A;ARID4B;ATRX;C1GALT1;CDK6;CLOCK;COL18A1;EPHA2;EXPH5;FASN;FAT1;FLNA;FLNB;FOSL2;FRMD6;GRHL2;HEG1;HOXB13;IKBKB;IL1B;LAMB2;MET;NOTCH1;PALLD;PDPK1;PLOD3;PPP1R12A;PROC;RAP2B;RAPGEF2;RAPGEF6;RARA;RILPL1;ROCK2;SHROOM3;SLC4A7;SOX9;TJP1;TJP2;TMEM79;TNFRSF1A;VEZF1;WDPCP;WNT7A	['Disgenet Allergic asthma']
213	GO:0070085	glycosylation	http://amigo.geneontology.org/amigo/term/GO:0070085	0.326372	1.40657	0.00636943	0.09175	246	./Project_wg_result1704912389_GSEA/GO_0070085.png	74	9488;58505;1203;29929;27090;79695;6388;5372;2132;1603;8706;79868;9526;10329;29880;79796;5986;4351;10267;2530;8813;55858;55650;84920;29071;256281;147991;56983;199857;145173;2135;7991;10678;9245;286148;3955;2589;51006;8707;2583;10610;120071;6184;5663;11320;8703;11253;282969;5238;27230;8702;84892;11285;432;57511;79644;3703;51465;51301;123264;11041;79369;23509;79053;4597;256435;30815;146664;51809;424…	ACER2;ALG10;ALG13;ALG14;ALG5;ALG6;ALG8;ALG9;ASGR1;B3GALNT1;B3GALT2;B3GLCT;B3GNT2;B3GNT4;B4GALNT1;B4GALT3;B4GALT4;B4GALT7;B4GAT1;C1GALT1C1;CLN5;COG6;DAD1;DPM1;DPM3;DPY19L3;DPY19L4;EXT2;EXTL2;FUOM;FUT8;GALNT1;GALNT12;GALNT7;GCNT3;GCNT4;LARGE2;LFNG;MAN1B1;MGAT3;MGAT4A;MGAT5B;MPDU1;MPI;MUC19;MVD;NUDT14;OSTC;PGM3;PIGB;PIGV;PMM1;POFUT1;POGLUT1;POMGNT2;PSEN1;RAMP1;RFNG;RPN1;RXYLT1;SDF2;SERP1;SLC35C2;SLC…	[]
214	GO:0008637	apoptotic mitochondrial changes	http://amigo.geneontology.org/amigo/term/GO:0008637	0.355952	1.4067	0.016129	0.0924174	114	./Project_wg_result1704912389_GSEA/GO_0008637.png	31	5366;3725;5716;2537;28978;10105;65018;664;25994;10449;11040;7531;27166;572;56947;6648;51024;637;10018;291;578;292;3329;581;27113;4719;665;7027;5599;51499;79017	ACAA2;BAD;BAK1;BAX;BBC3;BCL2L11;BID;BNIP3;BNIP3L;FIS1;GGCT;HIGD1A;HSPD1;IFI6;JUN;MAPK8;MFF;NDUFS1;PIM2;PINK1;PMAIP1;PPIF;PRELID1;PSMD10;SLC25A4;SLC25A5;SOD2;TFDP1;TMEM14A;TRIAP1;YWHAE	[]
215	GO:0010586	miRNA metabolic process	http://amigo.geneontology.org/amigo/term/GO:0010586	-0.46018	-1.42154	0.0596708	0.0952436	29	./Project_wg_result1704912389_GSEA/GO_0010586.png	20	54542;57510;79727;26523;192670;149041;131405;23318;64282;167153;4790;5970;29102;389421;23405;27161;8570;129563;10521;79670	AGO1;AGO2;AGO4;DDX17;DICER1;DIS3L2;DROSHA;KHSRP;LIN28A;LIN28B;NFKB1;RC3H1;RC3H2;RELA;TENT2;TENT4B;TRIM71;TUT4;TUT7;XPO5	[]
216	GO:0048285	organelle fission	http://amigo.geneontology.org/amigo/term/GO:0048285	-0.315348	-1.42224	0	0.0957742	445	./Project_wg_result1704912389_GSEA/GO_0048285.png	108	79884;79866;8260;1613;84250;80821;9400;7917;80198;3837;5810;9735;51343;9700;51547;3832;29945;2801;23304;9088;991;2069;2827;23353;2316;3553;148479;79703;3622;8800;10403;114791;49856;10309;1352;84861;699;4926;91782;54820;55755;23636;23332;9126;84722;348654;79616;54617;7272;23137;84501;84464;7756;10111;83903;10270;55844;90417;85378;1906;10051;57697;129563;81620;79598;146909;152185;84101;9928;3833;71…	AKAP8;ANAPC4;APC;ARHGEF10;ASPM;ATRX;AURKB;BAG6;BLM;BORA;BRCA2;BRIP1;BTBD18;BUB1;C11orf80;CCDC8;CCNF;CCNJL;CCNO;CDC20;CDC6;CDK13;CDK5RAP2;CDT1;CENPC;CENPE;CENPF;CEP97;CHMP7;CLASP1;COX10;DAPK3;DDHD1;DIS3L2;EDN1;EREG;ESPL1;FANCA;FANCM;FLNA;FZR1;GEN1;GOLGA2;GPR3;HASPIN;IL1A;IL1B;ING2;INO80;KIF11;KIF14;KIF18A;KIF18B;KIF23;KIFC1;KLHL22;KNSTRN;KNTC1;KPNB1;LIF;MAD1L1;MAP9;MIEF2;MKI67;MLH3;MTFR2;MUS81;NAA…	[]
217	GO:0061383	trabecula morphogenesis	http://amigo.geneontology.org/amigo/term/GO:0061383	-0.427063	-1.42305	0.0409483	0.096157	49	./Project_wg_result1704912389_GSEA/GO_0061383.png	12	1901;7046;2274;6654;3516;4851;57493;9510;58495;5469;55636;9241	ADAMTS1;CHD7;FHL2;HEG1;MED1;NOG;NOTCH1;OVOL2;RBPJ;S1PR1;SOS1;TGFBR1	[]
218	GO:0031128	developmental induction	http://amigo.geneontology.org/amigo/term/GO:0031128	-0.453105	-1.4234	0.0525253	0.097001	32	./Project_wg_result1704912389_GSEA/GO_0031128.png	6	7473;2668;28996;3207;6662;22943	DKK1;GDNF;HIPK2;HOXA11;SOX9;WNT3	[]
219	GO:0071824	protein-DNA complex subunit organization	http://amigo.geneontology.org/amigo/term/GO:0071824	-0.340303	-1.41425	0.0121457	0.0998059	196	./Project_wg_result1704912389_GSEA/GO_0071824.png	49	1810;26054;7343;85453;6666;9557;79172;7508;65057;79903;3070;51112;6830;54617;1385;23523;6601;1616;55320;9013;10664;81620;4778;10036;6046;4609;112869;6928;57082;23522;83743;7994;8289;7507;23126;29855;55729;6597;546;1063;51773;6662;196528;55814;8554;29072;2073;1060;1062	ACD;ARID1A;ARID2;ATF7IP;ATRX;BDP1;BRD2;CABIN1;CDT1;CENPC;CENPE;CENPF;CENPO;CHAF1A;CHD1L;CREB1;CTCF;DAXX;DR1;ERCC5;GRWD1;HELLS;HNF1B;INO80;KAT6A;KAT6B;KNL1;MIS18BP1;MYC;NAA60;NFE2;PIAS1;POGZ;RSF1;SENP6;SETD2;SGF29;SMARCA4;SMARCC2;SOX12;SOX9;SUPT6H;TAF1C;TRAPPC12;TSPYL5;UBN1;UBTF;XPA;XPC	[]
220	GO:0052547	regulation of peptidase activity	http://amigo.geneontology.org/amigo/term/GO:0052547	0.307983	1.39468	0.00204082	0.100179	402	./Project_wg_result1704912389_GSEA/GO_0052547.png	99	5366;7980;9131;836;112399;5696;5274;5698;56925;55081;8710;10550;2537;6590;55795;387;26577;10542;12;83596;65018;4067;1611;9314;355;1718;1490;10134;55122;4210;3932;5468;25824;5641;6279;5720;10653;5055;9491;7531;6691;199713;27166;572;332;6195;51065;1474;5973;23787;51024;7448;637;11005;6695;10018;9709;4155;51377;1992;578;684;27429;10197;4803;8301;1432;56616;3329;286204;581;2149;10010;5627;27113;27018…	AIFM1;AKIRIN2;AMBP;ANOS1;ANTXR1;ARL6IP1;ARL6IP5;BAD;BAK1;BAX;BBC3;BCAP31;BCL2L11;BCL2L12;BEX3;BID;BIRC5;BST2;CAAP1;CARD18;CASP12;CASP3;CCN2;CRADD;CRB2;CST6;DAP;DHCR24;DIABLO;DPEP1;EGLN3;F2R;FAS;FIS1;HERPUD1;HSPD1;HTRA2;IFI27L1;IFI6;IFT57;KLF4;LAMTOR5;LCK;LGALS9;LGMN;LXN;LYN;MAPK14;MAPK3;MBP;MEFV;MGMT;MTCH1;NGF;NLRP7;PARK7;PCID2;PCOLCE2;PDCD2;PICALM;PIH1D1;PINK1;PMAIP1;PPARG;PRDX3;PRDX5;PRELID1;PR…	['Disgenet Allergic asthma']
221	GO:0003205	cardiac chamber development	http://amigo.geneontology.org/amigo/term/GO:0003205	-0.346624	-1.41107	0.0233918	0.100225	164	./Project_wg_result1704912389_GSEA/GO_0003205.png	28	4853;90;9353;1832;7046;161882;9794;2274;80000;9321;6654;57167;11174;3516;4851;57493;9510;58495;4628;2535;8289;79977;7798;5469;55636;3491;9241;2625	ACVR1;ADAMTS1;ADAMTS6;ARID1A;CCN1;CHD7;DSP;FHL2;FZD2;GATA3;GREB1L;GRHL2;HEG1;LUZP1;MAML1;MED1;MYH10;NOG;NOTCH1;NOTCH2;OVOL2;RBPJ;SALL4;SLIT2;SOS1;TGFBR1;TRIP11;ZFPM1	['Disgenet Allergic asthma']
222	GO:0001945	lymph vessel development	http://amigo.geneontology.org/amigo/term/GO:0001945	-0.484113	-1.41126	0.0690377	0.101058	25	./Project_wg_result1704912389_GSEA/GO_0001945.png	4	57493;1969;7026;5784	EPHA2;HEG1;NR2F2;PTPN14	[]
223	GO:0014075	response to amine	http://amigo.geneontology.org/amigo/term/GO:0014075	0.416096	1.38995	0.0585937	0.10343	44	./Project_wg_result1704912389_GSEA/GO_0014075.png	22	5997;4929;983;445;84152;801;2731;5153;3251;135;1814;6647;1816;41;4830;1813;1269;8787;3746;50484;1787;2903	ADORA2A;ASIC1;ASS1;CALM1;CDK1;CNR2;DRD2;DRD3;DRD5;GLDC;GRIN2A;HPRT1;KCNC1;NME1;NR4A2;PDE1B;PPP1R1B;RGS2;RGS9;RRM2B;SOD1;TRDMT1	[]
224	GO:0001763	morphogenesis of a branching structure	http://amigo.geneontology.org/amigo/term/GO:0001763	-0.33582	-1.40389	0.00948767	0.104982	196	./Project_wg_result1704912389_GSEA/GO_0001763.png	37	10253;6692;2138;5371;7052;1282;63943;80004;1739;9620;3217;90;9353;2637;2668;10672;55727;3371;80000;1906;9231;6789;3207;4851;4609;6928;91355;79977;1969;4040;5469;6662;25;3911;29072;9241;3975	ABL1;ACVR1;BTBD7;CELSR1;COL4A1;DLG1;DLG5;EDN1;EPHA2;ESRP2;EYA1;FKBPL;GBX2;GDNF;GNA13;GREB1L;GRHL2;HNF1B;HOXA11;HOXB7;LAMA5;LHX1;LRP5L;LRP6;MED1;MYC;NOG;NOTCH1;PML;SETD2;SLIT2;SOX9;SPINT1;SPRY2;STK4;TGM2;TNC	['Disgenet Allergic asthma']
225	GO:0015893	drug transport	http://amigo.geneontology.org/amigo/term/GO:0015893	0.327991	1.38637	0.0121457	0.105625	204	./Project_wg_result1704912389_GSEA/GO_0015893.png	88	5997;760;9016;115286;10550;10560;6510;65018;9076;9429;6947;5174;8029;253512;10682;2352;4923;3042;10166;291;114789;55788;8322;292;6531;5663;60386;11315;6576;1136;81693;6511;1317;56729;23204;6948;8884;121260;225689;6584;18;83546;3050;2348;11230;5243;135;29957;6623;1814;7349;1861;3049;6535;6507;55754;255022;4151;51083;51293;388662;114757;206358;1813;6860;3737;10786;6387;92745;56301;5002;4887;6556;89…	ABAT;ABCB1;ABCG2;ADORA2A;AMN;ARL6IP1;ARL6IP5;CA2;CALHM1;CD320;CHRNA3;CHRNA6;CLDN1;CNR1;CRH;CUBN;CXCL12;CYGB;DRD1;DRD2;DRD3;DRD4;EBP;FOLR1;FOLR2;FOLR3;FZD4;GAL;HBA1;HBG2;HBM;HBQ1;HBZ;KCNA2;LMBRD1;MAPK15;MB;NFKBIE;NPY2R;NTSR1;PARK7;PDZK1;PINK1;PRAF2;PSEN1;RETN;RGS2;RTBDN;SLC11A1;SLC15A4;SLC17A3;SLC19A2;SLC1A3;SLC1A5;SLC1A6;SLC22A18;SLC22A5;SLC25A1;SLC25A12;SLC25A14;SLC25A15;SLC25A17;SLC25A18;SLC25A…	[]
226	GO:0072089	stem cell proliferation	http://amigo.geneontology.org/amigo/term/GO:0072089	-0.367101	-1.40121	0.0248963	0.106145	107	./Project_wg_result1704912389_GSEA/GO_0072089.png	23	63925;2122;861;9253;23654;4054;7473;5610;342371;54820;4763;221955;7005;9181;10443;7976;4851;58495;677;63950;259266;192669;147040	AGO3;ARHGEF2;ASPM;ATXN1L;DAGLB;DMRTA2;EIF2AK2;FZD3;KCTD11;LTBP3;MECOM;N4BP2L2;NDE1;NF1;NOTCH1;NUMBL;OVOL2;PLXNB2;RUNX1;TEAD3;WNT3;ZFP36L1;ZNF335	[]
227	GO:0015711	organic anion transport	http://amigo.geneontology.org/amigo/term/GO:0015711	0.299782	1.38334	0.00204082	0.106691	435	./Project_wg_result1704912389_GSEA/GO_0015711.png	121	5997;760;5025;8402;145389;5825;9016;28965;151473;81579;6342;788;58488;10550;25874;11001;9122;10560;6510;6515;2180;5468;51700;606495;1201;10257;27166;10237;10559;253512;8399;9056;2352;348932;4923;255189;9197;10166;10577;4828;291;114789;5306;6566;51006;84255;26503;51228;292;115019;11000;9121;50640;5663;57198;60386;10955;7355;114571;6576;6511;51499;51167;2542;7200;2744;23204;10998;6513;23200;140856;…	ABAT;ABCB1;ABCC4;ABCC5;ABCD3;ABCG1;ACACA;ACSL1;ADORA2A;ARL6IP1;ARL6IP5;ATP10A;ATP11B;ATP8B2;BEST1;CA2;CALHM1;CEACAM1;CLN3;CROT;CTNS;CYB5R2;CYB5R4;CYB5RL;DRD3;FABP3;FOLR1;FOLR3;GLS;GLS2;GLTP;GOT2;IRS2;KMO;LCN1;MAP2K6;MPC1;MPC2;NMB;NOS2;NPC2;NTSR1;P2RX4;PCTP;PITPNA;PLA2G10;PLA2G12A;PLA2G2A;PLA2G4F;PLA2G6;PNPLA8;PPARG;PRAF2;PRELID1;PRELID3B;PROCA1;PSAP;PSEN1;RGS2;RTBDN;SCARB2;SCP2;SCP2D1;SERINC3;SLC…	['Disgenet Allergic asthma']
228	GO:0001101	response to acid chemical	http://amigo.geneontology.org/amigo/term/GO:0001101	0.310657	1.38378	0.00198807	0.107097	324	./Project_wg_result1704912389_GSEA/GO_0001101.png	99	5734;9131;836;3155;11344;83667;5724;360;2743;387;10542;65018;3294;4067;27244;3843;9314;2180;9076;6495;1843;231;1490;56034;389541;847;5468;1019;5165;8324;3490;5111;55004;1728;572;65985;8644;6422;2706;7009;8651;445;51024;7298;10400;54332;7049;51141;9536;9033;27429;84649;8322;8443;2937;8463;1958;23376;8649;80310;2742;6319;1719;4277;54834;5159;6862;28956;4255;210;2731;2696;6472;6363;2867;1072;9804;15…	AACS;ACACA;ACER2;ACSL1;AIFM1;AKR1B1;AKR1C3;ALAD;AQP2;AQP3;ASS1;ATG7;BAD;CASP3;CAT;CCL19;CCN2;CDK4;CFL1;CLDN1;COL1A2;CRLS1;CTSH;CYBA;DGAT2;DHFR;DUSP1;EGR1;FABP3;FFAR2;FIS1;FOLR1;FZD4;FZD7;GCLC;GDAP1;GDAP2;GIPR;GJB2;GLDC;GLRA2;GLRB;GNPAT;GPRC6A;GSS;HMGCL;HSD17B2;HTRA2;IGFBP7;INSIG2;IPO5;KLF4;LAMTOR1;LAMTOR2;LAMTOR3;LAMTOR4;LAMTOR5;LYN;MGMT;MICB;NQO1;OGG1;PCNA;PDGFC;PDGFD;PDGFRB;PDK3;PEMT;PINK1;PKD2…	['Disgenet Allergic asthma']
229	GO:0051051	negative regulation of transport	http://amigo.geneontology.org/amigo/term/GO:0051051	0.30171	1.38158	0	0.107233	447	./Project_wg_result1704912389_GSEA/GO_0051051.png	133	5997;5734;3033;2281;2171;384;6717;307;10550;2150;100;285381;28978;10874;79693;10105;9474;7341;308;11142;4947;2669;337867;91543;8673;1407;80762;3418;7376;2280;10449;9341;5552;1020;150684;961;5908;7531;10681;8724;199713;5715;8399;83452;9446;6422;51009;29934;7009;28954;4923;9992;4828;55829;1149;56943;684;51763;8301;292;5138;2149;131177;84830;6781;5663;5905;11315;3965;6814;51715;7133;89870;10961;4946…	ABAT;ACAA2;ADA;ADRA2C;ADTRP;ANXA4;ANXA5;ARG2;ARL6IP5;ATG5;BAG3;BANK1;BMP8A;BST2;CAB39;CALM1;CAMK2D;CARD18;CASQ2;CD300LF;CD47;CDK5;CEACAM1;CIDEA;COMMD1;CRBN;CRY1;CX3CL1;CYFIP1;DCANP1;DERL2;DLG4;DPH3;DRD3;ENY2;ERLEC1;ERP29;F2R;F2RL1;FABP5;FAM3D;FKBP1A;FKBP1B;GBP1;GEM;GNB5;GSTO1;HADH;HCRT;HMGCR;IDH2;IL10;IL13RA2;IL1R2;IL1RAPL1;INHA;INPP5K;KCNB1;KCNE2;KCNH2;LGALS9;LYPLA1;MDFIC;NDFIP1;NDFIP2;NDUFAF2;N…	['Disgenet Allergic asthma']
230	GO:1990845	adaptive thermogenesis	http://amigo.geneontology.org/amigo/term/GO:1990845	0.335228	1.37953	0.0143737	0.107332	149	./Project_wg_result1704912389_GSEA/GO_1990845.png	36	57561;3033;2171;51316;3606;55856;2271;8841;58488;1666;2180;7090;7376;8809;56034;5925;115209;4237;23028;7852;79071;10400;3953;51094;1149;6009;79602;26580;192111;148811;6319;2303;79054;353500;59341;3060	ACOT13;ACSL1;ADIPOR1;ADIPOR2;ARRDC3;BMP8A;BSCL2;CIDEA;CXCR4;DECR1;ELOVL6;FABP5;FH;FOXC2;HADH;HCRT;HDAC3;IL18;IL18R1;KDM1A;LEPR;MFAP2;NR1H2;OMA1;PCTP;PDGFC;PEMT;PGAM5;PLAC8;PM20D1;RB1;RHEB;SCD;TLE3;TRPM8;TRPV4	[]
231	GO:0071875	adrenergic receptor signaling pathway	http://amigo.geneontology.org/amigo/term/GO:0071875	0.464053	1.38045	0.0888031	0.10734	24	./Project_wg_result1704912389_GSEA/GO_0071875.png	2	57561;5997	ARRDC3;RGS2	[]
232	GO:0032527	protein exit from endoplasmic reticulum	http://amigo.geneontology.org/amigo/term/GO:0032527	0.416289	1.3762	0.0586011	0.109067	47	./Project_wg_result1704912389_GSEA/GO_0032527.png	21	337867;51128;29098;10134;6396;51009;6836;56681;9709;55741;55829;51465;54732;123264;6400;258010;10113;27248;4253;79139;7327	BCAP31;DERL1;DERL2;EDEM2;ERLEC1;HERPUD1;MIA2;PREB;RANGRF;SAR1A;SAR1B;SEC13;SEL1L;SELENOS;SLC51B;SURF4;SVIP;TMED9;UBAC2;UBE2G2;UBE2J1	[]
233	GO:0060324	face development	http://amigo.geneontology.org/amigo/term/GO:0060324	-0.416482	-1.39127	0.0587045	0.111421	48	./Project_wg_result1704912389_GSEA/GO_0060324.png	7	79977;4040;22943;55636;25836;9241;29123	ANKRD11;CHD7;DKK1;GRHL2;LRP6;NIPBL;NOG	[]
234	GO:0010948	negative regulation of cell cycle process	http://amigo.geneontology.org/amigo/term/GO:0010948	-0.322304	-1.39192	0.00204499	0.111823	271	./Project_wg_result1704912389_GSEA/GO_0010948.png	69	29997;5810;51343;79813;9700;10795;991;4849;23512;7023;5371;835;11073;10403;5526;144455;84861;699;55755;9126;348654;2146;7272;4194;1263;7014;7756;79960;1025;4848;55031;51347;58190;55294;85456;51512;4221;80012;10498;81620;57551;84101;7175;11335;7465;990;1820;678;677;899;5591;63967;79733;324;90381;26058;546;123879;1063;8379;6347;51514;641;9212;2033;3976;10769;91603;23269	APC;ARID3A;ATRX;AURKB;BLM;BUB1;CARM1;CASP2;CBX3;CCL2;CCNF;CDC20;CDC6;CDK5RAP2;CDK9;CDT1;CENPF;CLSPN;CNOT2;CNOT3;CTDSP1;DCUN1D3;DTL;E2F7;E2F8;EHMT1;EP300;ESPL1;EZH2;FBXW7;FZR1;GEN1;GIGYF2;GTSE1;JADE1;KLHL22;LIF;MAD1L1;MDM4;MEN1;MGA;NDC80;NOP53;PHC3;PLK2;PLK3;PML;PPP2R5B;PRKDC;RAD1;SMC3;SUZ12;TAOK1;TAOK3;TERF2;TFAP4;TICRR;TNKS1BP1;TOPBP1;TPR;TTK;USP44;USP47;WEE1;ZFP36L1;ZFP36L2;ZNF207;ZNF268;ZNF830	[]
235	GO:0001570	vasculogenesis	http://amigo.geneontology.org/amigo/term/GO:0001570	-0.386729	-1.39272	0.0466102	0.112216	75	./Project_wg_result1704912389_GSEA/GO_0001570.png	12	161742;51564;55294;9693;4851;22976;57493;677;7476;1969;29072;10052	EPHA2;FBXW7;GJC1;HDAC7;HEG1;NOTCH1;PAXIP1;RAPGEF2;SETD2;SPRED1;WNT7A;ZFP36L1	[]
236	GO:0030323	respiratory tube development	http://amigo.geneontology.org/amigo/term/GO:0030323	-0.33804	-1.38626	0.0141988	0.112669	170	./Project_wg_result1704912389_GSEA/GO_0030323.png	37	5864;6493;4781;7917;1956;10253;51696;659;23152;26154;8985;3280;80004;83931;342371;57190;3675;1385;9620;7068;3371;10272;6670;55294;9231;23210;3516;4851;57493;7289;79977;6662;3911;2033;3976;171023;9241	ABCA12;ASXL1;ATXN1L;BAG6;BMPR2;CELSR1;CIC;CREB1;DLG5;EGFR;EP300;ESRP2;FBXW7;FSTL3;GRHL2;HECA;HEG1;HES1;ITGA3;JMJD6;LAMA5;LIF;NFIB;NOG;NOTCH1;PLOD3;RAB3A;RBPJ;SELENON;SIM2;SOX9;SP3;SPRY2;STK40;THRB;TNC;TULP3	['Disgenet Allergic asthma']
237	GO:0060541	respiratory system development	http://amigo.geneontology.org/amigo/term/GO:0060541	-0.334637	-1.38806	0.014	0.113091	191	./Project_wg_result1704912389_GSEA/GO_0060541.png	40	5864;6493;4781;7917;1956;10253;659;23152;5914;26154;8985;3280;80004;83931;342371;57190;3675;1385;9620;7068;3371;10272;6670;55294;9231;23210;3516;4851;57493;51057;7289;79977;4040;6662;3911;2033;3976;171023;55636;9241	ABCA12;ASXL1;ATXN1L;BAG6;BMPR2;CELSR1;CHD7;CIC;CREB1;DLG5;EGFR;EP300;ESRP2;FBXW7;FSTL3;GRHL2;HEG1;HES1;ITGA3;JMJD6;LAMA5;LIF;LRP6;NFIB;NOG;NOTCH1;PLOD3;RAB3A;RARA;RBPJ;SELENON;SIM2;SOX9;SP3;SPRY2;STK40;THRB;TNC;TULP3;WDPCP	['Disgenet Allergic asthma']
238	GO:0045444	fat cell differentiation	http://amigo.geneontology.org/amigo/term/GO:0045444	-0.330651	-1.38659	0.0105042	0.113469	204	./Project_wg_result1704912389_GSEA/GO_0045444.png	39	3280;8800;26268;6041;54795;2624;122953;1385;3914;10974;161882;10603;153;6934;10498;6789;168455;84498;8291;51341;9658;678;677;7041;30837;166379;7204;55252;5469;222236;3569;284207;154;22954;2033;8554;171023;25836;2625	ADIRF;ADRB1;ADRB2;ASXL1;ASXL2;BBS12;CARM1;CCDC71L;CREB1;DYSF;EP300;FAM120B;FBXO9;GATA2;GATA3;HES1;IL6;JDP2;LAMB3;MED1;METRNL;NAPEPLD;NIPBL;PEX11A;PIAS1;RNASEL;SH2B2;SOCS7;STK4;TCF7L2;TGFB1I1;TRIM32;TRIO;TRPM4;ZBTB7A;ZFP36L1;ZFP36L2;ZFPM1;ZNF516	[]
239	GO:1901654	response to ketone	http://amigo.geneontology.org/amigo/term/GO:1901654	0.328016	1.36998	0.0150376	0.113765	187	./Project_wg_result1704912389_GSEA/GO_1901654.png	32	2353;5734;9131;64754;5724;109;2720;706;2354;28960;9314;9076;1843;231;6715;5468;1019;2770;3490;5111;2235;572;632;2230;65985;8644;6422;2706;445;7298;7049;1977	AACS;ADCY3;AIFM1;AKR1B1;AKR1C3;ASS1;BAD;BGLAP;CDK4;CLDN1;DCPS;DUSP1;EIF4E;FDX1;FECH;FOS;FOSB;GJB2;GLB1;GNAI1;IGFBP7;KLF4;PCNA;PPARG;PTAFR;PTGER4;SFRP1;SMYD3;SRD5A1;TGFBR3;TSPO;TYMS	['Disgenet Allergic asthma']
240	GO:0051052	regulation of DNA metabolic process	http://amigo.geneontology.org/amigo/term/GO:0051052	-0.307551	-1.38324	0	0.11454	386	./Project_wg_result1704912389_GSEA/GO_0051052.png	86	2138;5609;158880;2069;5371;1054;23049;7644;51750;2305;144455;54464;23560;22891;65057;5588;165918;54552;51025;55704;24144;9320;27063;7874;78996;6830;3181;9126;54617;50485;80119;7515;63922;64110;23381;7014;84501;84464;5930;10111;1025;55294;25865;51366;5429;3399;3178;4221;253461;170506;81620;2187;4204;4609;8239;1663;990;22976;9401;57695;9984;27000;4297;79733;79977;23529;90381;7270;26057;546;55183;79…	ACD;ANKRD1;ANKRD17;ATAD5;ATRX;AUNIP;AURKB;BLM;BRCA2;CCDC88A;CDC6;CDK9;CDT1;CEBPG;CHTF18;CLCF1;CYREN;DDX11;DHX36;DNAJC2;E2F7;E2F8;ERCC6;EREG;EYA1;FANCB;FBXW7;FIGN;FOXM1;GATA3;GNL3L;GRHL2;GTPBP4;HNRNPA1;HNRNPA2B1;ID3;INO80;KCTD13;KMT2A;MAGEF1;MAP2K7;MAP3K4;MECP2;MEN1;MPHOSPH8;MYC;PAM16;PAXIP1;PIF1;PML;POLH;POLQ;PRKCQ;PRKD2;RAD50;RBBP6;RECQL4;RIF1;RNF168;RNF169;RTEL1;SETD2;SLX4;SMARCAL1;SMC3;SMG1;SM…	['Disgenet Allergic asthma']
241	GO:1904888	cranial skeletal system development	http://amigo.geneontology.org/amigo/term/GO:1904888	-0.388811	-1.37791	0.048218	0.117059	66	./Project_wg_result1704912389_GSEA/GO_1904888.png	9	7020;9968;7289;2304;79977;3199;29072;25836;3975	FOXE1;GRHL2;HOXA2;LHX1;MED12;NIPBL;SETD2;TFAP2A;TULP3	[]
242	GO:0030865	cortical cytoskeleton organization	http://amigo.geneontology.org/amigo/term/GO:0030865	-0.414325	-1.37845	0.0646465	0.11768	46	./Project_wg_result1704912389_GSEA/GO_0030865.png	21	5872;27183;2036;112464;5048;752;114793;8976;6242;6093;3551;2035;3993;382;85369;30846;1739;9475;84948;9493;147179	ARF6;CAVIN3;DLG1;EHD2;EPB41;EPB41L1;FMNL1;FMNL2;IKBKB;KIF23;LLGL2;PAFAH1B1;RAB13;ROCK1;ROCK2;RTKN;STRIP1;TIGD5;VPS4A;WASL;WIPF2	[]
243	GO:0098781	ncRNA transcription	http://amigo.geneontology.org/amigo/term/GO:0098781	-0.359635	-1.37611	0.0231579	0.117695	99	./Project_wg_result1704912389_GSEA/GO_0098781.png	27	58490;84524;51808;29997;5433;51547;79871;64768;9329;57117;1025;7702;904;6617;6667;5451;1663;8178;26512;6597;2975;25896;64859;84172;23379;23248;6621	CCNT1;CDK9;DDX11;ELL;GTF3C1;GTF3C4;ICE1;INTS12;INTS6;INTS7;IPPK;NABP1;NOP53;PHAX;POLR1B;POLR2D;POU2F1;RPAP2;RPRD1B;RPRD2;SIRT7;SMARCA4;SNAPC1;SNAPC4;SP1;ZC3H8;ZNF143	[]
244	GO:0044839	cell cycle G2/M phase transition	http://amigo.geneontology.org/amigo/term/GO:0044839	-0.33154	-1.37123	0.0160643	0.120073	210	./Project_wg_result1704912389_GSEA/GO_0044839.png	50	11190;1639;2305;11073;79176;351;54820;55755;22897;23332;1263;5108;9793;55031;57325;51347;10270;84962;51512;10142;11113;9814;23476;57551;9928;4204;7465;990;22976;9401;22822;25942;80184;63967;22981;5116;90381;79915;22994;22995;1063;51514;641;9212;55835;7840;11064;93323;8481;91603	AJUBA;AKAP8;AKAP9;ALMS1;APP;ATAD5;AURKB;BLM;BRD4;CDC6;CDK5RAP2;CENPF;CENPJ;CEP131;CEP152;CEP164;CEP250;CEP290;CIT;CKAP5;CLASP1;CLSPN;CNTRL;DCTN1;DTL;FBXL15;FOXM1;GTSE1;HAUS8;KAT14;KIF14;MECP2;NDE1;NINL;OFD1;PAXIP1;PCM1;PCNT;PHLDA1;PLK3;RECQL4;SFI1;SIN3A;TAOK1;TAOK3;TICRR;TOPBP1;USP47;WEE1;ZNF830	[]
245	GO:0048705	skeletal system morphogenesis	http://amigo.geneontology.org/amigo/term/GO:0048705	-0.321234	-1.37181	0.00972763	0.120713	227	./Project_wg_result1704912389_GSEA/GO_0048705.png	50	7483;3216;1294;3636;3373;7291;8092;3198;4209;84159;133522;3224;659;5212;7059;1954;57728;3203;2138;5914;4664;1739;3217;7046;85301;22856;2734;9321;10498;3207;7020;3200;3201;9968;7289;7476;91355;79977;4040;3204;3221;6662;3199;29072;3225;3212;25836;9241;3975;29123	ALX1;ANKRD11;ARID5B;BMPR2;CARM1;CHSY1;COL27A1;COL7A1;DLG1;EYA1;GLG1;GRHL2;HOXA1;HOXA11;HOXA2;HOXA3;HOXA4;HOXA6;HOXA7;HOXB2;HOXB6;HOXB7;HOXC4;HOXC8;HOXC9;HYAL1;INPPL1;LHX1;LRP5L;LRP6;MED12;MEF2D;MEGF8;NAB1;NIPBL;NOG;PPARGC1B;RARA;SETD2;SOX9;TFAP2A;TGFBR1;THBS3;TRIP11;TULP3;TWIST1;VIT;WDR19;WNT7A;WNT9A	[]
246	GO:0019080	viral gene expression	http://amigo.geneontology.org/amigo/term/GO:0019080	-0.393463	-1.36539	0.0632911	0.122954	61	./Project_wg_result1704912389_GSEA/GO_0019080.png	21	3249;5978;5094;5987;8661;7023;10206;23076;81559;6737;1025;904;55223;51193;6667;8662;6597;51773;1105;22954;2033	CCNT1;CDK9;CHD1;EIF3A;EIF3B;EP300;HPN;PCBP2;REST;RRP1B;RSF1;SMARCA4;SP1;TFAP4;TRIM11;TRIM13;TRIM21;TRIM27;TRIM32;TRIM62;ZNF639	[]
247	GO:0022604	regulation of cell morphogenesis	http://amigo.geneontology.org/amigo/term/GO:0022604	-0.300493	-1.36451	0.00195312	0.122987	465	./Project_wg_result1704912389_GSEA/GO_0022604.png	115	85358;2017;118813;2245;673;23303;9203;4504;10395;57643;10458;9205;91663;57142;9373;84258;6049;50674;8874;7750;9344;2664;5361;11135;55660;5921;6239;7074;5800;54751;3249;22906;79784;1613;4289;10428;348;2035;29904;23189;10509;55171;161176;8994;659;65249;6284;1954;254065;23654;5064;7473;22902;9202;2316;1855;85369;6498;65981;10810;10602;2909;4343;6281;1739;50618;51760;2011;9353;118987;283149;51199;569…	ABL1;ADNP;ANAPC2;ANKRD27;APOE;ARHGAP35;ARHGEF18;ARHGEF7;BAIAP2;BCL9L;BMPR2;BRAF;BRWD1;BRWD3;CAMSAP1;CAPRIN2;CCL2;CDC42EP1;CDC42EP2;CDC42EP3;CFDP1;CTTN;CUX1;DAPK3;DHX36;DLC1;DLG1;DOCK5;DVL1;EEF2K;EFNA1;EPB41;FBLIM1;FGD1;FGD4;FGD6;FLNA;FN1;GDI1;GNA13;GOLGA4;HPN;ITSN2;KANK1;KIF13B;L1CAM;LIMD1;LRP8;MACF1;MAP1B;MARK2;MEGF8;MKLN1;MOV10;MT3;MYADM;MYCBP2;MYH10;MYH14;MYH9;MYO10;NEUROG3;NIN;PALM;PARP6;PDZD…	['Disgenet Allergic asthma']
248	GO:0042303	molting cycle	http://amigo.geneontology.org/amigo/term/GO:0042303	-0.355245	-1.36572	0.0347648	0.123724	111	./Project_wg_result1704912389_GSEA/GO_0042303.png	27	27152;3872;79574;3861;1956;5970;8861;92344;10848;4926;4763;9620;84283;9575;114803;7976;6654;3229;3516;64434;4851;2304;3624;6662;22943;3911;25836	CELSR1;CLOCK;DKK1;EGFR;EPS8L3;FOXE1;FZD3;GORAB;HOXC13;INHBA;INTU;KRT14;KRT17;LAMA5;LDB1;MYSM1;NF1;NIPBL;NOM1;NOTCH1;NUMA1;PPP1R13L;RBPJ;RELA;SOS1;SOX9;TMEM79	[]
249	GO:0030705	cytoskeleton-dependent intracellular transport	http://amigo.geneontology.org/amigo/term/GO:0030705	-0.336197	-1.36265	0.0176125	0.123772	162	./Project_wg_result1704912389_GSEA/GO_0030705.png	42	5195;51361;4641;57728;1778;118426;23353;3799;26146;79659;1639;63971;351;55704;84376;54820;6421;23224;5108;7014;57584;84062;636;57662;9321;55330;23095;6103;167691;6687;10128;5813;8943;4131;388552;4651;667;22994;166379;199953;55201;9493	AP3D1;APP;ARHGAP21;BBS12;BICD1;BLOC1S3;BLOC1S4;BORCS5;CAMSAP3;CCDC88A;CEP131;DCTN1;DST;DTNBP1;DYNC1H1;DYNC2H1;HOOK1;HOOK3;KIF13A;KIF1B;KIF23;KIF5B;LCA5;LRPPRC;MAP1B;MAP1S;MYO10;MYO1C;NDE1;PCM1;PEX14;PURA;RPGR;SFPQ;SPG7;SUN1;SYNE2;TERF2;TMEM201;TRAF3IP1;TRIP11;WDR19	[]
250	GO:0032615	interleukin-12 production	http://amigo.geneontology.org/amigo/term/GO:0032615	0.390559	1.3541	0.0434783	0.124322	53	./Project_wg_result1704912389_GSEA/GO_0032615.png	12	3670;3135;4210;958;961;708;7098;54;1432;3329;10464;3965	ACP5;C1QBP;CD40;CD47;HLA-G;HSPD1;ISL1;LGALS9;MAPK14;MEFV;PIBF1;TLR3	[]
251	GO:0043631	RNA polyadenylation	http://amigo.geneontology.org/amigo/term/GO:0043631	-0.407256	-1.36595	0.0793651	0.124548	48	./Project_wg_result1704912389_GSEA/GO_0043631.png	12	351;29894;55149;23144;123169;1025;904;8189;80336;79869;11044;22828	APP;CCNT1;CDK9;CPSF1;CPSF7;LEO1;MTPAP;PABPC1L;SCAF8;SYMPK;TENT4A;ZC3H3	[]
252	GO:0048193	Golgi vesicle transport	http://amigo.geneontology.org/amigo/term/GO:0048193	0.301301	1.35735	0	0.124626	357	./Project_wg_result1704912389_GSEA/GO_0048193.png	117	60561;22920;83871;583;79090;10959;378;8677;65258;11258;381;8674;22818;11015;55062;11236;55860;400;29959;10282;90522;8934;55770;10175;51128;6293;9183;29098;10134;10897;51125;9341;26286;51399;10484;10652;9554;261729;60684;150684;553115;11345;6396;55763;10121;966;632;2157;5861;8615;83452;830;10133;10466;6836;56681;81555;9522;6643;59349;6683;27095;10483;9276;8773;81562;54536;51124;6102;403;5584;11079…	ACTR10;ACTR1A;AMN;ARF1;ARF4;ARF5;ARFGAP3;ARL1;ARL3;ATL3;BBS2;BCAP31;BET1;BGLAP;CAPZA2;CAPZB;CCDC22;CD55;CD59;CNIH1;CNIH4;COG5;COG6;COMMD1;COPB1;COPB2;COPG2;COPZ1;DCTN3;DCTN6;DYNC1I2;ERGIC1;EXOC1;EXOC2;EXOC6;F8;GABARAPL2;GOLGA7;IER3IP1;KDELR1;KDELR2;KDELR3;KIF22;KIF2C;KIFAP3;KLHL12;LMAN2L;LYPLA1;MAPK15;MCFD2;MPPE1;NAPA;NAPG;NRBP1;OPTN;PEF1;PPP6C;PREB;PRKCI;PROS1;RAB1A;RAB26;RAB29;RAB2A;RAB30;RAB33…	[]
253	GO:1990823	response to leukemia inhibitory factor	http://amigo.geneontology.org/amigo/term/GO:1990823	0.358583	1.35267	0.0458015	0.12466	94	./Project_wg_result1704912389_GSEA/GO_1990823.png	39	1491;2059;4144;26577;5372;9314;11235;9145;22808;8399;29887;29088;10678;7805;8322;292;7091;8467;54836;5214;2731;4801;587;11156;5277;51660;6470;1840;9242;8600;9021;7494;688;11107;5080;5916;5826;8726;5118	ABCD4;B3GNT2;BCAT2;BSPRY;CTH;DTX1;EED;EPS8;FZD4;GLDC;KLF4;KLF5;LAPTM5;MAT2A;MPC1;MRAS;MRPL15;MSC;NFYB;PAX6;PCOLCE;PCOLCE2;PDCD10;PFKP;PIGA;PLA2G10;PMM1;PRDM5;PTP4A3;RARG;SHMT1;SLC25A5;SMARCA5;SNX10;SOCS3;SYNGR1;TLE4;TNFSF11;XBP1	[]
254	GO:0002931	response to ischemia	http://amigo.geneontology.org/amigo/term/GO:0002931	0.420263	1.35411	0.0746562	0.125215	40	./Project_wg_result1704912389_GSEA/GO_0002931.png	17	5025;9131;10105;65018;55328;2706;3329;1958;10273;10519;7345;23017;57103;815;6376;842;5608	AIFM1;CAMK2A;CASP9;CIB1;CX3CL1;EGR1;FAIM2;GJB2;HSPD1;MAP2K6;P2RX4;PINK1;PPIF;RNLS;STUB1;TIGAR;UCHL1	[]
255	GO:0071806	protein transmembrane transport	http://amigo.geneontology.org/amigo/term/GO:0071806	0.37968	1.35429	0.0342857	0.125972	64	./Project_wg_result1704912389_GSEA/GO_0071806.png	26	5191;131118;5828;56993;5189;6729;6726;130617;23471;3312;6253;3329;23480;80273;29090;5192;9868;29103;9804;10245;9847;6731;55176;100287932;728489;55750	AGK;C2CD5;DNAJC15;DNAJC19;DNLZ;GRPEL1;HSPA8;HSPD1;PEX1;PEX10;PEX2;PEX7;RTN2;SEC61A2;SEC61G;SRP54;SRP72;SRP9;TIMM17B;TIMM21;TIMM23;TOMM20;TOMM22;TOMM70;TRAM1;ZFAND2B	[]
256	GO:0044321	response to leptin	http://amigo.geneontology.org/amigo/term/GO:0044321	0.486425	1.3552	0.118812	0.126109	22	./Project_wg_result1704912389_GSEA/GO_0044321.png	9	585;583;8013;8195;3953;51094;2645;890;6774	ADIPOR1;BBS2;BBS4;CCNA2;GCK;LEPR;MKKS;NR4A3;STAT3	['Disgenet Allergic asthma']
257	GO:0038061	NIK/NF-kappaB signaling	http://amigo.geneontology.org/amigo/term/GO:0038061	-0.344404	-1.35669	0.035225	0.126517	119	./Project_wg_result1704912389_GSEA/GO_0038061.png	29	1956;64127;939;5970;3553;329;5610;351;80829;23405;1739;10333;8797;51564;330;55075;1906;602;114548;10392;7189;5966;9966;23328;56892;9020;192669;10725;7186	AGO3;APP;BCL3;BIRC2;BIRC3;CD27;DICER1;DLG1;EDN1;EGFR;EIF2AK2;HDAC7;IL1B;MAP3K14;NFAT5;NLRP3;NOD1;NOD2;REL;RELA;SASH1;TCIM;TLR6;TNFRSF10A;TNFSF15;TRAF2;TRAF6;UACA;ZFP91	['Disgenet Allergic asthma']
258	GO:0070646	protein modification by small protein removal	http://amigo.geneontology.org/amigo/term/GO:0070646	-0.315992	-1.35457	0.0101215	0.126697	266	./Project_wg_result1704912389_GSEA/GO_0070646.png	68	3054;9099;93624;29997;54891;54726;7187;26054;10869;991;158880;8975;55230;57559;3607;329;7375;6737;205564;9100;7874;8237;55777;114785;54617;57478;4194;9960;11047;7046;8027;90268;55031;57558;9098;330;114803;23252;114548;84101;8295;56957;4609;7189;8239;9736;84669;57695;54764;5695;63967;324;57602;64750;124739;23358;84749;55252;7128;84132;55793;154;159195;171023;389856;7186;6314;2625	ADRB2;ADRM1;APC;ASXL1;ASXL2;ATXN7;BIRC2;BIRC3;CDC20;CLSPN;FOXK2;GATA3;HCFC1;INO80;INO80D;MBD5;MBD6;MDM4;MINDY1;MYC;MYSM1;NLRP3;NOP53;OTUD3;OTUD4;OTUD7B;OTULIN;PSMB7;SENP5;SENP6;SMURF2;STAM;STAMBPL1;TADA2B;TGFBR1;TNFAIP3;TRAF2;TRAF3;TRAF6;TRIM21;TRRAP;USP10;USP11;USP13;USP19;USP2;USP24;USP27X;USP3;USP30;USP31;USP32;USP34;USP35;USP36;USP37;USP4;USP40;USP42;USP43;USP44;USP47;USP51;USP54;USP6;USP7;US…	[]
259	GO:0048736	appendage development	http://amigo.geneontology.org/amigo/term/GO:0048736	-0.334322	-1.3555	0.0156863	0.126734	172	./Project_wg_result1704912389_GSEA/GO_0048736.png	33	659;1954;57728;51776;5914;7473;26146;26005;4621;65057;1889;7700;1387;221322;57167;3229;3207;4851;7020;51057;7289;7476;3226;79977;4040;546;5469;6662;22943;55636;25836;9241;7026	ACD;ATRX;BMPR2;C2CD3;CHD7;CREBBP;DKK1;ECE1;GRHL2;HOXA11;HOXC10;HOXC13;LRP6;MAP3K20;MED1;MEGF8;MYH3;NIPBL;NOG;NOTCH1;NR2F2;RARA;SALL4;SOX9;TBC1D32;TFAP2A;TRAF3IP1;TULP3;WDPCP;WDR19;WNT3;WNT7A;ZNF141	[]
260	GO:0016073	snRNA metabolic process	http://amigo.geneontology.org/amigo/term/GO:0016073	-0.361765	-1.3574	0.0346939	0.126888	91	./Project_wg_result1704912389_GSEA/GO_0016073.png	17	57117;1025;7702;904;6617;6667;5451;5393;8178;26512;79066;114034;25896;64859;23379;23248;6621	CCNT1;CDK9;ELL;EXOSC9;ICE1;INTS12;INTS6;INTS7;METTL16;NABP1;POU2F1;RPRD2;SNAPC1;SNAPC4;SP1;TOE1;ZNF143	[]
261	GO:0198738	cell-cell signaling by wnt	http://amigo.geneontology.org/amigo/term/GO:0198738	-0.298908	-1.35309	0	0.127134	450	./Project_wg_result1704912389_GSEA/GO_0198738.png	96	10146;153090;4790;7074;5800;1613;4233;10009;9559;23002;348;1956;23189;5331;861;65125;8994;9679;8861;7473;9113;1855;79705;6932;10399;65981;83439;4486;8312;351;54795;1952;84327;4343;331;57658;3675;27161;85409;6801;9620;2011;283149;2309;90268;123169;79960;55031;7249;1455;51366;607;7976;25806;6934;8532;6789;4919;3516;26524;4851;2116;57154;63977;9736;6928;9968;54764;7041;2535;7476;91355;154810;324;515…	ABL1;AGO2;AGO3;AMOTL1;AMOTL2;APC;APOE;APP;ASPM;AXIN1;BCL9;BCL9L;CALCOCO1;CAPRIN2;CELSR1;CELSR2;CHD8;CPZ;CSNK1G2;DAAM1;DAB2IP;DAPK3;DKK1;DVL1;EGFR;ETV2;FAM53B;FOXO3;FZD2;FZD3;G3BP1;GATA3;GRHL3;HMGXB4;HNF1B;ITGA3;JADE1;KANK1;LATS1;LATS2;LDB1;LEO1;LIMD1;LRP5L;LRP6;LRRK1;MACF1;MARK2;MED12;MET;MOV10;MST1R;NFKB1;NKD2;NOG;NOTCH1;OTULIN;PIAS4;PLCB3;PRDM15;PTPRO;RACK1;RBPJ;RNF213;ROR1;RUNX1;SMARCA4;SMURF1…	[]
262	GO:1901522	positive regulation of transcription from RNA polymerase II promoter involved in cellular response to chemical stimulus	http://amigo.geneontology.org/amigo/term/GO:1901522	-0.486305	-1.35806	0.0864979	0.127273	21	./Project_wg_result1704912389_GSEA/GO_1901522.png	6	4780;3516;4851;84181;4090;2033	CHD6;EP300;NFE2L2;NOTCH1;RBPJ;SMAD5	[]
263	GO:0042558	pteridine-containing compound metabolic process	http://amigo.geneontology.org/amigo/term/GO:0042558	0.428684	1.34563	0.100365	0.130902	34	./Project_wg_result1704912389_GSEA/GO_0042558.png	16	5092;8836;5805;6697;7298;10797;441024;1719;6472;6470;5860;25902;2348;2346;2356;2643	DHFR;FOLH1;FOLR1;FPGS;GCH1;GGH;MTHFD1L;MTHFD2;MTHFD2L;PCBD1;PTS;QDPR;SHMT1;SHMT2;SPR;TYMS	[]
264	GO:0015696	ammonium transport	http://amigo.geneontology.org/amigo/term/GO:0015696	0.350681	1.34476	0.0338645	0.130985	105	./Project_wg_result1704912389_GSEA/GO_0015696.png	33	126969;788;100;65018;4067;8673;6583;9341;6006;5174;58533;8773;23446;283600;6531;5663;8723;11315;1136;60482;6845;51686;225689;6584;18;113451;6007;135;6623;1814;5023;1861;6535	ABAT;ADA;ADORA2A;AZIN2;CHRNA3;DRD3;LYN;MAPK15;OAZ3;P2RX1;PARK7;PDZK1;PINK1;PSEN1;RHCE;RHD;SLC22A4;SLC22A5;SLC25A20;SLC25A47;SLC44A1;SLC44A3;SLC5A7;SLC6A3;SLC6A8;SNAP23;SNCG;SNX4;SNX6;TOR1A;VAMP3;VAMP7;VAMP8	[]
265	GO:0042430	indole-containing compound metabolic process	http://amigo.geneontology.org/amigo/term/GO:0042430	0.469846	1.34351	0.109589	0.131315	24	./Project_wg_result1704912389_GSEA/GO_0042430.png	14	6715;51166;125061;5153;2639;8942;8564;23498;3620;169355;6569;2903;3350;1644	AADAT;AFMID;DDC;GCDH;GRIN2A;HAAO;HTR1A;IDO1;IDO2;KMO;KYNU;PDE1B;SLC34A1;SRD5A1	[]
266	GO:0051156	glucose 6-phosphate metabolic process	http://amigo.geneontology.org/amigo/term/GO:0051156	0.468305	1.34238	0.12334	0.131417	22	./Project_wg_result1704912389_GSEA/GO_0051156.png	8	55276;64080;6120;5226;5223;51071;2645;7086	DERA;GCK;PGAM1;PGD;PGM2;RBKS;RPE;TKT	[]
267	GO:0042769	DNA damage response, detection of DNA damage	http://amigo.geneontology.org/amigo/term/GO:0042769	0.415347	1.3408	0.0722222	0.132251	39	./Project_wg_result1704912389_GSEA/GO_0042769.png	10	6118;5982;57804;1642;5111;5985;6119;8450;9978;5425	CUL4B;DDB1;PCNA;POLD2;POLD4;RBX1;RFC2;RFC5;RPA2;RPA3	[]
268	GO:0044772	mitotic cell cycle phase transition	http://amigo.geneontology.org/amigo/term/GO:0044772	-0.294409	-1.34595	0.00386847	0.133052	484	./Project_wg_result1704912389_GSEA/GO_0044772.png	115	29997;55722;9735;51343;9700;51547;56257;29945;5777;9088;1778;991;4849;9113;7023;5371;11190;1639;2935;4999;2305;835;11073;79176;10403;144455;351;84861;699;7508;91782;54820;55755;22897;23332;348654;2146;54617;7272;4194;90;1263;5108;9793;7756;79960;4848;55031;57325;51347;55844;58190;84962;85456;51512;10142;10498;11113;9814;81620;23476;26524;57551;84101;9928;4204;7175;4609;134353;7465;990;9401;1820;2…	ACVR1;ADAMTS1;AJUBA;AKAP9;ALMS1;ANAPC2;ANAPC4;ANKRD17;APC;APP;ARID3A;ATAD5;AURKB;BLM;BRD4;BUB1;CARM1;CASP2;CCL2;CDC20;CDC6;CDK5RAP2;CDT1;CENPE;CENPF;CENPJ;CEP131;CEP152;CEP164;CEP250;CEP290;CEP72;CHMP7;CIT;CKAP5;CLASP1;CLSPN;CNOT2;CNOT3;CNTRL;CTDSP1;DCTN1;DCUN1D3;DTL;DYNC1H1;E2F7;E2F8;EP300;ESPL1;EZH2;FBXL15;FOXM1;FZR1;GEN1;GFI1;GIGYF2;GSPT1;GTSE1;HAUS8;INHBA;INO80;JADE1;KAT14;KIF14;KLHL22;KMT2E;…	[]
269	GO:0031346	positive regulation of cell projection organization	http://amigo.geneontology.org/amigo/term/GO:0031346	-0.301399	-1.34428	0.00968992	0.133498	359	./Project_wg_result1704912389_GSEA/GO_0031346.png	79	2664;5361;55714;11135;4690;79574;5176;3064;6239;153090;7074;22906;348;3934;29904;659;22941;1954;23654;5064;23242;7473;22902;10163;1855;57787;5597;6498;5526;65981;49856;8837;10602;2909;55704;81545;27063;22873;3675;2146;50618;51760;2011;100287171;9353;51199;7046;56965;9699;3673;4780;153241;9842;3897;7804;9693;170506;9231;84079;57154;2335;23394;4131;9139;23613;324;23499;29882;2803;81532;1523;2033;55…	ABL2;ADNP;ANAPC2;ANKRD1;ANKRD27;APC;APOE;ARHGAP35;BMPR2;CAPRIN2;CBFA2T2;CCDC88A;CDC42EP1;CDC42EP2;CDC42EP3;CENPJ;CEP120;CFLAR;COBL;CUX1;DAB2IP;DHX36;DLG5;DVL1;DZIP1;EEF2K;ENC1;EP300;EPS8L3;EZH2;FBXO38;FN1;GDI1;GOLGA4;HTT;ITGA2;ITGA3;ITSN2;L1CAM;LCN2;LRP8;MACF1;MAP1B;MAPK6;MARK2;MARK4;MEGF8;MOB2;NCK1;NFE2L2;NIN;PALM;PARP6;PLEKHM1;PLXNA1;PLXNB2;PPP2R5B;RAPGEF2;RIMS2;RREB1;RUFY3;SERPINF1;SETX;SF3A2;…	[]
270	GO:0008643	carbohydrate transport	http://amigo.geneontology.org/amigo/term/GO:0008643	0.330994	1.33596	0.00980392	0.136491	137	./Project_wg_result1704912389_GSEA/GO_0008643.png	33	5295;2171;55974;83667;81031;360;6515;8013;154091;1389;10237;10559;11182;55829;51763;84255;26503;5584;55314;6253;1432;144195;79602;5357;7355;6814;2542;6513;5906;388581;55032;10776;8682	ADIPOR2;AQP3;ARPP19;C1QTNF12;CREBL2;FABP5;INPP5K;MAPK14;NR4A3;PEA15;PIK3R1;PLS1;PRKCI;RAP1A;RTN2;SELENOS;SESN2;SLC17A5;SLC2A1;SLC2A10;SLC2A12;SLC2A14;SLC2A3;SLC2A6;SLC35A1;SLC35A2;SLC35A5;SLC35B1;SLC37A3;SLC37A4;SLC50A1;STXBP3;TMEM144	[]
271	GO:0015849	organic acid transport	http://amigo.geneontology.org/amigo/term/GO:0015849	0.302143	1.33435	0.00630252	0.137344	298	./Project_wg_result1704912389_GSEA/GO_0015849.png	82	5997;5025;8402;145389;5825;9016;28965;151473;81579;788;10550;25874;11001;9122;10560;6510;2180;5468;1201;10257;10559;253512;8399;9056;2352;348932;4923;255189;10166;4828;6566;26503;115019;11000;9121;50640;5663;10955;114571;6576;6511;7200;2744;23204;10998;8884;1497;121260;123264;55032;5320;51660;3933;2170;18;54677;31;6509;634;8501;8600;2348;11230;8564;135;147011;1814;376497;6538;5660;5608;6535;6507;…	ABAT;ABCC4;ABCD3;ACACA;ACSL1;ADORA2A;ARL6IP1;ARL6IP5;CEACAM1;CLN3;CROT;CTNS;DRD3;FABP3;FOLR1;FOLR3;GLS;GLS2;GOT2;IRS2;KMO;LCN1;MAP2K6;MPC1;MPC2;NMB;NOS2;NTSR1;P2RX4;PLA2G10;PLA2G12A;PLA2G2A;PLA2G4F;PLA2G6;PNPLA8;PPARG;PRAF2;PROCA1;PSAP;PSEN1;RGS2;SERINC3;SLC15A4;SLC16A1;SLC16A14;SLC16A4;SLC16A5;SLC17A5;SLC19A2;SLC1A3;SLC1A4;SLC1A5;SLC1A6;SLC22A6;SLC22A9;SLC25A1;SLC25A11;SLC25A14;SLC25A15;SLC25A20…	['Disgenet Allergic asthma']
272	GO:0043954	cellular component maintenance	http://amigo.geneontology.org/amigo/term/GO:0043954	-0.384272	-1.33594	0.0596421	0.138933	55	./Project_wg_result1704912389_GSEA/GO_0043954.png	21	2017;1488;91663;3480;5864;9463;348;382;1639;4983;6830;3675;1739;6832;144100;9456;1741;57662;85461;400916;23613	APOE;ARF6;CAMSAP3;CHCHD10;CTBP2;CTTN;DCTN1;DLG1;DLG3;HOMER1;IGF1R;ITGA3;MYADM;OPHN1;PICK1;PLEKHA7;RAB3A;SUPT6H;SUPV3L1;TANC1;ZMYND8	[]
273	GO:0032200	telomere organization	http://amigo.geneontology.org/amigo/term/GO:0032200	-0.334204	-1.33684	0.0320513	0.139086	140	./Project_wg_result1704912389_GSEA/GO_0032200.png	38	5371;23049;10714;51750;9894;54464;22891;65057;5588;54552;24144;7874;3181;50485;5424;80119;7515;23381;7014;23137;84464;10111;85456;3178;170506;4609;9156;9401;7011;5591;546;55183;64421;641;9212;4216;3104;675	ACD;ATRX;AURKB;BLM;BRCA2;DCLRE1C;DHX36;EXO1;GNL3L;HNRNPA1;HNRNPA2B1;MAP3K4;MYC;PIF1;PML;POLD1;POLD3;PRKCQ;PRKDC;RAD50;RECQL4;RIF1;RTEL1;SLX4;SMARCAL1;SMC5;SMG1;SMG5;TELO2;TEP1;TERF2;TFIP11;TNKS1BP1;USP7;XRCC1;XRN1;ZBTB48;ZNF365	[]
274	GO:0000959	mitochondrial RNA metabolic process	http://amigo.geneontology.org/amigo/term/GO:0000959	-0.415284	-1.33761	0.0876827	0.139338	39	./Project_wg_result1704912389_GSEA/GO_0000959.png	16	5442;201626;7978;133522;54931;6832;57505;2309;130916;51001;400916;10128;51067;79736;80324;80298	AARS2;CHCHD10;FOXO3;LRPPRC;MTERF1;MTERF2;MTERF3;MTERF4;PDE12;POLRMT;PPARGC1B;PUS1;SUPV3L1;TEFM;TRMT10C;YARS2	[]
275	GO:0010498	proteasomal protein catabolic process	http://amigo.geneontology.org/amigo/term/GO:0010498	0.289094	1.33032	0.00207469	0.140667	435	./Project_wg_result1704912389_GSEA/GO_0010498.png	107	4189;5366;7321;127544;55872;1161;4085;6341;5702;5696;51528;5698;267;23429;983;5716;5693;254170;6388;7341;65018;1017;11236;5682;337867;10613;1642;26271;26270;3326;10221;64326;10134;7993;55212;80344;9616;369;5706;7844;5713;6880;5701;6782;5720;150684;11345;9491;51529;6396;5683;246184;5714;51009;130617;5686;11160;9992;6500;9861;9709;55741;51377;55829;6502;5692;7319;8697;196394;10197;8450;79089;9978;5…	ALAD;AMFR;AMN1;ANAPC10;ANAPC11;ANAPC7;ARAF;ARIH2;BBS7;BCAP31;BUB1B;CDC23;CDC26;CDK1;CDK2;COMMD1;COP1;CUL4B;DCAF11;DDB1;DERL2;DNAJB9;EDEM2;ERCC8;ERLIN1;ERLIN2;FBXO22;FBXO33;FBXO4;FBXO5;FBXO6;GABARAPL2;HERPUD1;HFE;HSP90AB1;HSPA13;JKAMP;KCNE2;KCTD17;KLHL15;MAD2L1;MAN1B1;MAPK9;MTM1;PARK7;PBK;PELI1;PINK1;PMAIP1;PSEN1;PSMA1;PSMA2;PSMA5;PSMA6;PSMA7;PSMB4;PSMB5;PSMB8;PSMB9;PSMC2;PSMC3;PSMC4;PSMC6;PSMD10;…	[]
276	GO:0048880	sensory system development	http://amigo.geneontology.org/amigo/term/GO:0048880	-0.296882	-1.332	0.00197239	0.142233	352	./Project_wg_result1704912389_GSEA/GO_0048880.png	72	5176;4286;7291;84678;91851;357;23287;1956;23093;51343;5797;79888;3982;659;1181;22882;57728;5914;56006;26146;1282;60436;6498;835;10848;668;24147;2909;4763;1739;7068;1427;7046;130916;2055;285331;6670;28996;221322;25806;6654;23210;7020;51057;4628;80184;7289;6297;112724;388552;7476;91355;4810;8289;79977;1969;6597;4040;1289;5469;2195;3624;6662;57822;3913;8412;65979;130557;55636;25836;3975;2625	AGTPBP1;ARHGAP35;ARID1A;BCAR3;BLOC1S3;BMPR2;CASP2;CCDC66;CEP290;CHD7;CHRDL1;CLCN2;CLN8;COL4A1;COL5A1;CRYGS;DLG1;EGFR;EPHA2;FAT1;FJX1;FOXL2;FZR1;GATA3;GRHL2;GRHL3;HIPK2;INHBA;JMJD6;KDM2B;LAMB2;LHX1;LIM2;LPCAT1;LRP5L;LRP6;MED1;MITF;MTERF4;MYH10;NF1;NHS;NIPBL;PHACTR4;PPP1R13L;PTPRM;RARA;RDH13;SALL2;SERPINF1;SHROOM2;SKIL;SMARCA4;SMG9;SOS1;SOX9;SP3;TBC1D32;TFAP2A;TGFBR1;TGIF2;THRB;TRAF3IP1;TTLL5;TULP3…	['Disgenet Allergic asthma']
277	GO:0001963	synaptic transmission, dopaminergic	http://amigo.geneontology.org/amigo/term/GO:0001963	0.44966	1.32736	0.108696	0.143101	26	./Project_wg_result1704912389_GSEA/GO_0001963.png	16	65018;1020;10211;11315;135;1814;409;1861;1816;5743;1813;25953;1392;1812;23551;1815	ADORA2A;ARRB2;CDK5;CRH;DRD1;DRD2;DRD3;DRD4;DRD5;FLOT1;PARK7;PINK1;PNKD;PTGS2;RASD2;TOR1A	['Disgenet Allergic asthma']
278	GO:0071166	ribonucleoprotein complex localization	http://amigo.geneontology.org/amigo/term/GO:0071166	-0.341733	-1.33012	0.0449219	0.143197	126	./Project_wg_result1704912389_GSEA/GO_0071166.png	34	5433;10762;6432;6429;8106;23049;23511;29894;6830;23636;3181;23381;84946;23144;8021;9877;51634;55677;51362;55153;7175;7248;23225;9984;26019;29890;57187;5903;7514;8189;9972;10250;23212;29072	CDC40;CPSF1;HNRNPA2B1;IWS1;LTV1;NUP153;NUP188;NUP210;NUP214;NUP50;NUP62;PABPN1;POLR2D;RANBP2;RBM15B;RBMX2;RRS1;SDAD1;SETD2;SMG1;SMG5;SRRM1;SRSF4;SRSF7;SUPT6H;SYMPK;THOC1;THOC2;TPR;TSC1;UPF2;XPO1;ZC3H11A;ZC3H3	[]
279	GO:0051493	regulation of cytoskeleton organization	http://amigo.geneontology.org/amigo/term/GO:0051493	-0.290879	-1.32664	0	0.14556	489	./Project_wg_result1704912389_GSEA/GO_0051493.png	99	58497;29767;284266;55160;3832;4641;26054;5987;1778;382;9113;10163;2316;57787;123720;26146;54959;11190;1639;253260;50853;79768;10602;4926;27124;2909;1901;55704;6711;6281;55755;23636;23332;9126;23271;84722;348654;1739;9620;2011;100287171;9353;2241;51199;84501;7046;55114;23075;6249;390;9475;9181;636;57662;153241;58526;146057;23116;29109;1906;163782;10142;11113;79598;84948;157922;152185;7016;90102;57…	ABL1;ABL2;AFAP1;AKAP13;AKAP9;ALMS1;APC;ARF6;ARHGAP17;ARHGAP35;ARHGEF10;ARHGEF10L;ARHGEF2;ARHGEF5;BICD1;CAMSAP1;CAMSAP2;CAMSAP3;CCDC88A;CCNF;CDC42EP2;CDC42EP3;CDK5RAP2;CELSR1;CENPJ;CEP120;CEP131;CEP250;CEP295;CEP97;CIT;CLASP1;CLIP1;DCTN1;DLG1;DYNC1H1;EDN1;FER;FHOD1;FLNA;GEN1;GRHL3;INPP5J;KANK4;KATNBL1;KIF11;KIF18A;LATS1;MARK2;MARK4;MCPH1;MECP2;MID1;MID1IP1;MYCBP2;MYO1C;NAA80;NIN;NUMA1;NUP62;ODAM;P…	['Disgenet Allergic asthma']
280	GO:0031050	dsRNA processing	http://amigo.geneontology.org/amigo/term/GO:0031050	-0.388492	-1.32365	0.101732	0.147662	48	./Project_wg_result1704912389_GSEA/GO_0031050.png	26	84872;5530;79727;26523;192670;7015;9612;51593;131405;23318;103;23264;1956;51490;29102;389421;23405;3181;27161;23369;9698;56339;9611;79670;54487;192669	ADAR;AGO1;AGO2;AGO3;AGO4;DGCR8;DICER1;DROSHA;EGFR;HNRNPA2B1;LIN28A;LIN28B;METTL3;NCOR1;NCOR2;PPP3CA;PUM1;PUM2;SPOUT1;SRRT;TERT;TRIM71;TUT4;TUT7;ZC3H10;ZC3H7B	[]
281	GO:0071772	response to BMP	http://amigo.geneontology.org/amigo/term/GO:0071772	-0.325485	-1.32029	0.0444444	0.150394	153	./Project_wg_result1704912389_GSEA/GO_0071772.png	26	3280;6498;79176;63893;4926;331;3675;90;51592;10272;28996;644815;3516;4851;2116;57154;8239;4090;7554;64750;6662;25;22943;3491;9241;2625	ABL1;ACVR1;CCN1;DKK1;ETV2;FAM83G;FBXL15;FSTL3;GATA3;HES1;HIPK2;ITGA3;NOG;NOTCH1;NUMA1;RBPJ;SKIL;SMAD5;SMURF1;SMURF2;SOX9;TRIM33;UBE2O;USP9X;XIAP;ZNF8	[]
282	GO:0090287	regulation of cellular response to growth factor stimulus	http://amigo.geneontology.org/amigo/term/GO:0090287	-0.309606	-1.31907	0.011583	0.150902	249	./Project_wg_result1704912389_GSEA/GO_0090287.png	54	3678;153090;91851;22905;10016;10253;659;4641;5170;7057;3553;2321;3280;6498;3622;79176;5526;63893;81848;8837;4926;331;3675;9146;9353;283149;7046;54778;11171;51592;10272;25865;1387;28996;2734;4221;9508;607;3516;4851;57154;51341;7041;26036;56937;64750;26509;25;57608;22943;2033;3491;9241;2625	ABL1;ADAMTS3;BCL9;BCL9L;BMPR2;CCN1;CFLAR;CHRDL1;CREBBP;DAB2IP;DKK1;EP300;EPN2;FBXL15;FLT1;FSTL3;GATA3;GLG1;HES1;HGS;HIPK2;IL1B;ING2;ITGA3;ITGA5;JCAD;MEN1;MYO1C;MYOF;NOG;NOTCH1;NUMA1;PDCD6;PDPK1;PMEPA1;PPP2R5B;PRKD2;RBPJ;RNF111;SKIL;SLIT2;SMURF1;SMURF2;SPRY2;SPRY4;STRAP;TGFB1I1;TGFBR1;THBS1;TRIM33;UBE2O;XIAP;ZBTB7A;ZNF451	['Disgenet Allergic asthma']
283	GO:0034248	regulation of cellular amide metabolic process	http://amigo.geneontology.org/amigo/term/GO:0034248	-0.293955	-1.31733	0.00190476	0.151869	375	./Project_wg_result1704912389_GSEA/GO_0034248.png	90	3658;9617;63899;1613;23163;6169;80315;348;5433;54915;26046;387338;5936;5914;4849;7057;142891;25983;54931;10347;10399;65981;54464;5610;351;8672;8569;4343;56478;26164;79072;23185;6134;27161;1983;23367;1263;23369;2309;1917;23034;3673;4780;1942;9811;9475;5476;4848;221662;8663;8570;23400;9698;602;84881;7132;170506;23178;56339;7175;79048;55066;10128;5813;6653;7248;8662;55095;678;25929;9147;677;9728;790…	ABCA7;AGO2;AGO3;APOE;APP;ATP13A2;ATXN2;BCL3;CAPRIN2;CCN1;CNOT2;CNOT3;CPEB4;CTIF;CTSA;DAPK3;DHX36;EEF1A2;EFNA1;EIF2AK2;EIF3B;EIF3C;EIF4EBP3;EIF4ENIF1;EIF4G3;EIF5;EIF5B;ENC1;FASTKD3;FOXO3;GEMIN5;GGA3;GIGYF2;IL6;IREB2;ITGA2;KHSRP;LARP1;LARP4B;LRPPRC;LTN1;METTL14;METTL16;METTL3;MKNK1;MOV10;MTG2;MTRF1;NEMF;NFE2L2;NGDN;NSUN3;NSUN4;PASK;PDP1;PDP2;PDPR;PLEKHN1;PLK3;POLR2D;PUM1;PUM2;PURA;RACK1;RARA;RBM24;…	['Disgenet Allergic asthma']
284	GO:0072348	sulfur compound transport	http://amigo.geneontology.org/amigo/term/GO:0072348	0.404415	1.31728	0.0865385	0.152423	40	./Project_wg_result1704912389_GSEA/GO_0072348.png	12	9016;115286;10560;253512;9197;115019;60386;8884;1497;347734;6509;29127	CTNS;RACGAP1;SLC19A2;SLC1A4;SLC25A14;SLC25A19;SLC25A26;SLC25A30;SLC26A9;SLC33A1;SLC35B2;SLC5A6	[]
285	GO:0045861	negative regulation of proteolysis	http://amigo.geneontology.org/amigo/term/GO:0045861	0.294928	1.31767	0.00809717	0.153074	321	./Project_wg_result1704912389_GSEA/GO_0045861.png	86	7980;55872;6341;5274;56925;23429;8710;2537;6590;55795;725;10542;12;83596;337867;9314;1718;3326;7376;6880;25824;1020;1201;10653;5055;11345;9491;7531;5621;6691;199713;966;332;6195;1474;51009;29934;5973;7448;11005;6695;9709;51377;1992;684;4803;8301;3077;286204;79031;5627;5663;27018;11315;7035;3730;3416;55011;10935;7850;1800;51499;7078;51465;6386;259;210;6478;79886;23204;59082;4534;5104;9349;153218;3…	ALAD;AMBP;ANOS1;ARL6IP1;BCL2L12;BEX3;BIRC5;BST2;C4BPA;C4BPB;CAAP1;CARD18;CD55;CD59;CDK5;CLN3;CRB2;CST6;DERL2;DHCR24;DPEP1;GABARAPL2;HERPUD1;HFE;HSP90AB1;IDE;IFI6;IL1R2;KLF4;LAMTOR5;LCN1;LXN;MTM1;NGF;NLRP7;NR1H2;PARK7;PBK;PCID2;PDCL3;PICALM;PIH1D1;PRDX3;PRDX5;PRNP;PROS1;PSEN1;PSMF1;PTTG1;RENBP;RPL23;RPS6KA1;RYBP;SCO1;SDCBP;SERPINA3;SERPINA5;SERPINB1;SERPINB2;SERPINB4;SERPINB7;SERPINI1;SIAH2;SLPI;S…	['Disgenet Allergic asthma']
286	GO:0060491	regulation of cell projection assembly	http://amigo.geneontology.org/amigo/term/GO:0060491	-0.317704	-1.31512	0.0404858	0.153202	189	./Project_wg_result1704912389_GSEA/GO_0060491.png	54	5580;7226;1540;9662;9779;8976;25940;128637;57451;55633;23061;4134;11135;79574;3064;23189;57489;55909;5064;23242;382;10163;23329;57787;49856;84260;10602;2909;55704;22873;5205;23224;100287171;9353;2241;26000;7046;57465;153241;9842;79598;83874;23637;51057;4651;23613;391;324;1969;55835;55357;11138;10435;642273	APC;ARF6;ARHGAP35;ATP8B1;BIN3;CCDC88A;CDC42EP1;CDC42EP2;CDC42EP3;CENPJ;CEP120;CEP135;CEP97;COBL;CYLD;DZIP1;EPHA2;EPS8L3;FAM110C;FAM98A;FER;HTT;KANK1;MAP4;MARK4;MYO10;ODF2L;PALM;PLEKHM1;PRKCD;RABGAP1;RHOG;SLIT2;SYNE2;TBC1D10A;TBC1D10B;TBC1D2;TBC1D20;TBC1D22B;TBC1D24;TBC1D30;TBC1D5;TBC1D8;TBC1D9B;TCHP;TENM2;TGFBR1;TRPM2;WASF2;WASHC1;WASL;WDPCP;WRAP73;ZMYND8	[]
287	GO:1903008	organelle disassembly	http://amigo.geneontology.org/amigo/term/GO:1903008	0.344428	1.31489	0.0558767	0.154111	95	./Project_wg_result1704912389_GSEA/GO_1903008.png	30	84340;11152;11140;79752;983;81631;706;9474;55062;65018;664;7416;643246;11345;11337;1939;10133;51024;9140;8678;6683;84557;27429;28985;25793;11315;665;64147;65991;7443	ATG12;ATG5;BECN1;BNIP3;BNIP3L;CDC37;CDK1;EIF2D;FBXO7;FIS1;FUNDC2;GABARAP;GABARAPL2;GFM2;HTRA2;KIF9;MAP1LC3A;MAP1LC3B;MAP1LC3B2;MCTS1;OPTN;PARK7;PINK1;SPAST;TSPO;VDAC1;VRK1;WDR45;WIPI1;ZFAND1	[]
288	GO:0009566	fertilization	http://amigo.geneontology.org/amigo/term/GO:0009566	0.317303	1.31251	0.0252101	0.155875	162	./Project_wg_result1704912389_GSEA/GO_0009566.png	50	53340;122402;6895;10575;117144;983;109;2743;10576;10574;10566;7993;22948;55521;8086;10007;2352;93185;4179;581;11315;43847;11022;4809;22932;6862;5104;8852;153218;6950;84329;157855;83639;25932;256710;26476;150159;3074;132141;57829;4184;131375;63978;226;7455;89766;170370;3235;64100;50506	AAAS;ADCY3;AKAP3;AKAP4;ALDOA;BAX;CATSPER1;CCT2;CCT4;CCT5;CCT7;CD46;CDK1;CLIC4;DUOX2;ELSPBP1;FAM170B;FOLR3;GLIPR1L1;GLRB;GNPDA1;HEXB;HOXD9;HVCN1;IGSF8;IQCF1;KCNU1;KLK14;LYZL4;OR10J1;PARK7;POMZP3;PRDM14;SERPINA5;SLC9B1;SMCP;SNU13;SPA17;SPINK13;TARBP2;TBXT;TCP1;TDRD9;TDRKH;TEX101;TRIM36;UBXN8;UMODL1;ZAN;ZP4	[]
289	GO:0055094	response to lipoprotein particle	http://amigo.geneontology.org/amigo/term/GO:0055094	-0.451689	-1.31011	0.110664	0.157882	26	./Project_wg_result1704912389_GSEA/GO_0055094.png	6	19;348;10333;375056;9655;148022	ABCA1;APOE;MIA3;SOCS5;TICAM1;TLR6	[]
290	GO:0030522	intracellular receptor signaling pathway	http://amigo.geneontology.org/amigo/term/GO:0030522	-0.300273	-1.30634	0.0183673	0.160682	274	./Project_wg_result1704912389_GSEA/GO_0030522.png	56	29997;64127;10626;861;5970;5914;1592;9113;5371;1667;9420;55914;329;8312;79671;331;57658;2146;79447;7068;23369;8202;1616;90268;9575;4848;2274;330;51366;9698;8085;10498;8648;10392;7189;84498;9611;51341;10521;9968;7041;5292;8289;23054;2908;6597;56937;26057;55252;7128;5469;9969;2033;8554;171023;7026	ANKRD17;ARID1A;ASXL1;ASXL2;AXIN1;BIRC2;BIRC3;CALCOCO1;CARM1;CLOCK;CNOT2;CYP26A1;CYP7B1;DAXX;DDX17;DEFA1;EP300;ERBIN;EZH2;FAM120B;FHL2;KMT2D;LATS1;MED1;MED12;MED13;NCOA1;NCOA3;NCOA6;NCOR1;NLRX1;NOD1;NOD2;NOP53;NR2F2;NR3C1;OTULIN;PAGR1;PIAS1;PIM1;PMEPA1;PML;PUM1;PUM2;RARA;RELA;RUNX1;SMARCA4;TGFB1I1;THRB;TNFAIP3;TRAF6;TRIM16;UBR5;XIAP;ZBTB7A	['Disgenet Allergic asthma']
291	GO:0051961	negative regulation of nervous system development	http://amigo.geneontology.org/amigo/term/GO:0051961	-0.299928	-1.30477	0.0160643	0.161524	292	./Project_wg_result1704912389_GSEA/GO_0051961.png	58	348;23189;7161;9529;10509;5978;57534;22882;382;7473;22902;3553;26146;25871;4009;3280;23258;81559;351;22891;27124;84376;56478;9860;55755;23405;64843;4763;23380;9353;7068;2309;5108;1942;9181;58190;3399;9693;10498;4851;6653;7248;7289;7476;9139;9682;259266;54910;157285;5469;6662;3569;3199;50807;147040;10769;2672;9241	APOE;APP;ARF6;ARHGEF2;ASAP1;ASPM;BAG5;CARM1;CBFA2T2;CDK5RAP2;CTDSP1;DENND5A;DICER1;EFNA1;EIF4ENIF1;FOXO3;GFI1;HES1;HOOK3;HOXA2;ID3;IL1B;IL6;INPP5J;ISL2;KANK1;KCTD11;KDM4A;LMX1A;LRIG2;MED1;MIB1;NEPRO;NF1;NOG;NOTCH1;PCM1;PLK2;PRAG1;RAPGEF2;REST;RUFY3;SEMA4B;SEMA4C;SLIT2;SORL1;SOX9;SRGAP2;THRB;TP73;TRAF3IP1;TRIM11;TSC1;TULP3;WNT3;WNT7A;ZHX2;ZNF365	['Disgenet Allergic asthma']
292	GO:0010975	regulation of neuron projection development	http://amigo.geneontology.org/amigo/term/GO:0010975	-0.285792	-1.29829	0.00764818	0.168616	468	./Project_wg_result1704912389_GSEA/GO_0010975.png	89	2664;5361;55714;4690;5176;153090;9448;7074;5800;22906;348;29904;23189;9529;10509;659;22941;65249;1954;23654;23242;382;991;7473;22902;1855;5597;6498;5526;65981;23258;8837;22891;27124;2909;55704;81545;4343;27063;3675;9860;23271;2146;50618;51760;2011;9353;51199;56965;9699;4780;1942;23053;3897;7804;26037;9693;170506;9231;10498;84079;57154;2335;23394;7248;4131;7476;9139;23613;54910;23499;157285;29882;…	ABL1;ABL2;ADNP;ANAPC2;ANKRD1;ANKRD27;APOE;ARF6;ARHGAP35;ASAP1;BAG5;BMPR2;CAMSAP2;CAPRIN2;CARM1;CBFA2T2;CCDC88A;CDC20;CFLAR;COBL;CUX1;DAB2IP;DENND5A;DHX36;DLG5;DVL1;EEF2K;EFNA1;ENC1;EP300;EZH2;FBXO38;FN1;GATA3;GDI1;GFI1;GOLGA4;INPP5J;ITGA3;ITSN2;KANK1;L1CAM;LRIG2;LRP8;MACF1;MAP1B;MAP4K4;MAPK6;MARK2;MEGF8;MOB2;MOV10;MYCBP2;NCK1;NFE2L2;NIN;PARP6;PLK2;PLXNA1;PLXNB2;PPP2R5B;PRAG1;PTPRF;PTPRO;RAPGEF2;R…	[]
293	GO:0000209	protein polyubiquitination	http://amigo.geneontology.org/amigo/term/GO:0000209	-0.302452	-1.29612	0.0168067	0.170263	247	./Project_wg_result1704912389_GSEA/GO_0000209.png	54	64127;51343;867;51132;27246;29945;23304;5987;10517;79176;329;63893;26268;154214;6737;80829;165918;80204;9320;331;55072;6477;10193;64718;54778;285231;22888;25831;84961;5930;55294;51366;7267;54476;54620;57154;7189;8291;10475;57542;23328;899;55658;64750;25897;23295;7128;57674;29882;51514;22954;246330;7186;81844	ANAPC2;ANAPC4;BIRC2;CBL;CCNF;DTL;DYSF;FBXL15;FBXL19;FBXL20;FBXO11;FBXO9;FBXW10;FBXW12;FBXW7;FZR1;HECTD1;KLHL42;MGRN1;NOD2;PELI3;RBBP6;RLIM;RNF111;RNF115;RNF126;RNF168;RNF19A;RNF213;RNF216;RNF217;RNF31;RNF41;SASH1;SIAH1;SMURF1;SMURF2;TNFAIP3;TRAF2;TRAF6;TRIM21;TRIM27;TRIM32;TRIM38;TRIM56;TRIP12;TTC3;UBE2O;UBOX5;UBR2;UBR5;UNKL;XIAP;ZFP91	[]
294	GO:0034405	response to fluid shear stress	http://amigo.geneontology.org/amigo/term/GO:0034405	0.419238	1.2955	0.134809	0.174235	33	./Project_wg_result1704912389_GSEA/GO_0034405.png	9	760;5025;7980;8841;9314;445;5159;6721;4846	ASS1;CA2;HDAC3;KLF4;NOS3;P2RX4;PDGFRB;SREBF2;TFPI2	['Disgenet Allergic asthma']
295	GO:0001578	microtubule bundle formation	http://amigo.geneontology.org/amigo/term/GO:0001578	-0.347221	-1.29091	0.0674374	0.174433	83	./Project_wg_result1704912389_GSEA/GO_0001578.png	15	79864;57787;4926;55755;23332;84722;7756;6249;285331;23116;1767;4131;89796;55201;23255	CCDC66;CDK5RAP2;CLASP1;CLIP1;DNAH5;JHY;MAP1B;MAP1S;MARK4;MTCL1;NAV1;NUMA1;PSRC1;TOGARAM1;ZNF207	[]
296	GO:0007389	pattern specification process	http://amigo.geneontology.org/amigo/term/GO:0007389	-0.285445	-1.29148	0.0169811	0.174951	418	./Project_wg_result1704912389_GSEA/GO_0007389.png	71	3224;659;57534;2114;1954;57728;3203;2138;23242;8861;7473;22823;92344;26146;26005;3280;79176;65057;1952;9620;3217;90;2637;2668;7046;54778;22856;57619;8553;28996;1767;1906;221322;25806;3229;3207;3516;4851;3200;201164;4090;3201;284086;6928;54880;58495;9968;7289;63950;5591;7476;91355;4281;3226;324;4040;3223;3204;3221;57822;22943;3199;2033;3225;3212;8481;9241;7516;3975;7026;2186	ACD;ACVR1;APC;BCOR;BHLHE40;BMPR2;BPTF;C2CD3;CELSR1;CELSR2;CHSY1;COBL;DKK1;DMRTA2;DNAH5;EDN1;EP300;ETS2;EYA1;FBXL15;GBX2;GDNF;GORAB;GRHL3;HES1;HIPK2;HNF1B;HOXA11;HOXA2;HOXA3;HOXA4;HOXA6;HOXA7;HOXB2;HOXB7;HOXC10;HOXC13;HOXC4;HOXC6;HOXC8;HOXC9;LDB1;LHX1;LRP5L;LRP6;MED12;MEGF8;MIB1;MID1;MTF2;NEK8;NOG;NOTCH1;NR2F2;OFD1;OVOL2;PLD6;PRKDC;RBPJ;RNF111;SHROOM3;SMAD5;TBC1D32;TGFBR1;TRAF3IP1;TULP3;VAX2;WDR19…	[]
297	GO:0046677	response to antibiotic	http://amigo.geneontology.org/amigo/term/GO:0046677	0.291636	1.29571	0.0119522	0.175027	312	./Project_wg_result1704912389_GSEA/GO_0046677.png	70	5997;3725;9131;836;2059;2281;8836;55364;983;109;100;387;10105;65018;10280;664;9314;9076;7386;1843;6715;8013;847;5603;11235;2770;51022;6279;5019;5111;54658;1728;54840;2235;572;632;2230;65985;23028;5831;2706;255189;7298;10400;8678;8639;2021;84557;578;7732;79001;3329;6382;1894;1958;10097;6531;6772;11315;51765;10935;80310;2742;4880;5159;51167;4255;328;7200;210	AACS;ACTR2;ADA;ADCY3;AIFM1;ALAD;AOC3;APEX1;APTX;BAD;BAK1;BECN1;BGLAP;BNIP3;CASP3;CAT;CDK1;CLDN1;CYB5R4;DUSP1;ECT2;EGR1;ENDOG;EPS8;FDX1;FECH;FKBP1B;GGH;GJB2;GLRA2;GLRX2;GNAI1;HSPD1;IMPACT;JUN;KDM1A;KLF4;MAP1LC3A;MAPK13;MGMT;NPPC;NQO1;NR4A3;OXCT1;PARK7;PCNA;PDCD10;PDGFD;PDGFRB;PEMT;PINK1;PLA2G4F;PPIF;PRDX3;PYCR1;RGS2;RHOA;RNF112;S100A8;SDC1;SIGMAR1;SLC6A3;SRD5A1;STAT1;STK26;TRH;TYMS;UGT1A1;UQCRFS1;…	[]
298	GO:0050000	chromosome localization	http://amigo.geneontology.org/amigo/term/GO:0050000	-0.356153	-1.28858	0.0967742	0.175226	76	./Project_wg_result1704912389_GSEA/GO_0050000.png	19	1778;23353;10403;4926;91782;51112;54820;23636;84722;81620;152185;9928;3833;1063;8379;23212;81930;1060;1062	CDT1;CENPC;CENPE;CENPF;CHMP7;DYNC1H1;KIF14;KIF18A;KIFC1;MAD1L1;NDC80;NDE1;NUMA1;NUP62;PSRC1;RRS1;SPICE1;SUN1;TRAPPC12	[]
299	GO:0007585	respiratory gaseous exchange	http://amigo.geneontology.org/amigo/term/GO:0007585	0.362505	1.29611	0.0742857	0.175606	64	./Project_wg_result1704912389_GSEA/GO_0007585.png	20	4929;3202;7134;1355;2530;92170;1353;128;4923;669;30012;9427;9407;2744;6939;55967;653509;8929;5090;9935	ADH5;BPGM;COX11;COX15;ECEL1;FUT8;GLS;HOXA5;MAFB;MTG1;NDUFA12;NR4A2;NTSR1;PBX3;PHOX2B;SFTPA1;TCF15;TLX3;TMPRSS11D;TNNC1	['Disgenet Allergic asthma']
300	GO:0006304	DNA modification	http://amigo.geneontology.org/amigo/term/GO:0006304	-0.338242	-1.28919	0.0815534	0.175723	103	./Project_wg_result1704912389_GSEA/GO_0006304.png	27	9463;53615;54726;79813;121642;54815;200424;7874;2146;54790;6996;10664;57673;4204;201164;54496;4609;8239;4297;79977;55729;546;84164;346171;54737;2625;55904	ALKBH2;ASCC2;ATF7IP;ATRX;BEND3;CTCF;EHMT1;EZH2;GATA3;GATAD2A;GRHL2;KMT2A;KMT2E;MBD3;MECP2;MPHOSPH8;MYC;OTUD4;PICK1;PLD6;PRMT7;TDG;TET2;TET3;USP7;USP9X;ZFP57	[]
301	GO:0042219	cellular modified amino acid catabolic process	http://amigo.geneontology.org/amigo/term/GO:0042219	0.448205	1.29238	0.129594	0.177549	25	./Project_wg_result1704912389_GSEA/GO_0042219.png	10	191;26090;8659;494143;51449;87769;2687;92086;2806;112817	ABHD12;AHCY;ALDH4A1;CHAC2;GGACT;GGT5;GGTLC1;GOT2;HOGA1;PCYOX1	[]
302	GO:0070482	response to oxygen levels	http://amigo.geneontology.org/amigo/term/GO:0070482	0.288317	1.28923	0.00813008	0.180502	335	./Project_wg_result1704912389_GSEA/GO_0070482.png	91	5366;4929;9131;84317;836;112399;283;84709;57085;191;114990;100;360;387;5230;10397;65018;664;2030;9114;9550;25828;355;5163;1490;25994;847;10449;5468;1019;6921;5165;51142;9915;572;523;1803;6422;5034;2023;7852;54583;7009;51024;147007;7049;3163;8678;2021;7048;158;9978;4314;3329;1958;10273;6781;51378;665;3654;1026;5066;4880;4891;10135;5159;51167;7200;210;6513;94;3939;18;26355;8453;5313;5024;6261;10533…	ABAT;ACAA2;ACVRL1;ADA;ADSL;AGTRAP;AHCY;AIFM1;ALAD;ANG;ANGPT4;ANGPTL4;AQP3;ARNT2;ASCL2;ATG7;ATP6V0D1;ATP6V1A;ATP6V1G1;BAD;BECN1;BNIP3;BNIP3L;CASP3;CAT;CCDC115;CCN2;CCNA2;CDK4;CDKN1A;CHCHD2;CPEB2;CUL2;CXCR4;CYB5R4;CYBA;DNM1L;DPP4;EGLN1;EGLN3;EGR1;ELOC;ENDOG;ENO1;FAM162A;FAS;FIS1;FUNDC1;HIGD1A;HMOX2;HSPD1;IRAK1;LDHA;MGARP;MMP3;NAMPT;NDRG1;NPPC;NR4A2;P2RX3;P4HB;PAM;PDGFRB;PDK1;PDK3;PGK1;PINK1;PKLR;PL…	['Disgenet Allergic asthma']
303	GO:1903513	endoplasmic reticulum to cytosol transport	http://amigo.geneontology.org/amigo/term/GO:1903513	0.430855	1.28615	0.122642	0.183822	28	./Project_wg_result1704912389_GSEA/GO_1903513.png	12	337867;10134;51009;9709;55741;55829;51465;6400;258010;27248;79139;7327	BCAP31;DERL1;DERL2;EDEM2;ERLEC1;HERPUD1;SEL1L;SELENOS;SVIP;UBAC2;UBE2G2;UBE2J1	[]
304	GO:0036297	interstrand cross-link repair	http://amigo.geneontology.org/amigo/term/GO:0036297	-0.379718	-1.27957	0.110874	0.184643	48	./Project_wg_result1704912389_GSEA/GO_0036297.png	10	165918;84464;375748;57697;2187;2175;7507;2188;84126;64421	ATRIP;DCLRE1C;ERCC6L2;FANCA;FANCB;FANCF;FANCM;RNF168;SLX4;XPA	[]
305	GO:0051090	regulation of DNA-binding transcription factor activity	http://amigo.geneontology.org/amigo/term/GO:0051090	-0.286795	-1.28023	0.0230769	0.184919	396	./Project_wg_result1704912389_GSEA/GO_0051090.png	85	27148;7291;153090;4790;84159;3567;133522;3551;84807;64127;5195;7187;51132;5987;5970;2316;3553;1054;10206;92565;55914;5526;64784;5610;6737;351;8837;5588;7874;55072;10193;7185;2146;10333;2241;23085;200186;90268;9575;9181;84662;25865;8553;9208;28996;7188;1906;3399;7804;4221;55223;6934;10498;114548;4919;84851;10392;170959;4796;7189;2175;7984;4795;51341;10475;5292;2535;51588;83860;64320;6597;4040;5927…	APP;ARHGEF2;ARHGEF5;ARID5B;BHLHE40;CARM1;CEBPG;CFLAR;CLOCK;CRTC2;CRTC3;DAB2IP;EDN1;EIF2AK2;EP300;ERBIN;ERC1;EZH2;FANCA;FANK1;FER;FLNA;FOSL1;FZD2;GFI1;GLIS2;HIPK2;ID3;IKBKB;IL1B;IL5;IL6;KDM5A;LRP6;LRP8;LRRFIP1;MAVS;MED13;MEN1;NFKB1;NFKBID;NFKBIL1;NLRP3;NOD1;NOD2;OTULIN;PEX14;PIAS4;PIM1;PPARGC1B;PPP2R5B;PPRC1;PRKCQ;PRKD2;RELA;RLIM;RNF25;RNF31;RNF41;ROR1;SETD6;SMARCA4;STK36;TAF3;TCF7L2;TICAM1;TLR6;T…	['Disgenet Allergic asthma']
306	GO:1904029	regulation of cyclin-dependent protein kinase activity	http://amigo.geneontology.org/amigo/term/GO:1904029	0.34123	1.28418	0.0663984	0.185471	92	./Project_wg_result1704912389_GSEA/GO_1904029.png	25	9134;29950;1030;836;11140;1033;5716;3843;1164;3326;1163;995;1019;10614;3087;1028;51191;4331;9077;80279;1031;56647;92002;10983;25793	BCCIP;CASP3;CCNE2;CCNI;CCNQ;CDC25C;CDC37;CDK4;CDK5RAP3;CDKN1C;CDKN2B;CDKN2C;CDKN3;CKS1B;CKS2;DIRAS3;FBXO7;HERC5;HEXIM1;HHEX;HSP90AB1;IPO5;MNAT1;PSMD10;SERTAD1	[]
307	GO:0007548	sex differentiation	http://amigo.geneontology.org/amigo/term/GO:0007548	-0.298382	-1.27804	0.0196464	0.185472	256	./Project_wg_result1704912389_GSEA/GO_0007548.png	43	666;867;3972;57728;1051;2069;5914;2316;6932;3622;835;6874;668;7110;51665;9353;2309;7046;10272;80000;3207;4090;83990;2175;9510;7476;5926;132625;2188;4040;546;5927;259266;3624;6662;51742;81930;55636;25836;91603;3975;2625;675	ADAMTS1;ARID4A;ARID4B;ASB1;ASPM;ATRX;BOK;BRCA2;BRIP1;CASP2;CBL;CEBPB;CHD7;EREG;FANCA;FANCF;FLNA;FOXL2;FOXO3;FSTL3;GATA3;GREB1L;HOXA11;ING2;INHBA;KDM5A;KIF18A;LHB;LHX1;LRP6;NIPBL;RARA;SLIT2;SMAD5;SOX9;TAF4;TCF7;TGFBR1;TMF1;WDR19;WNT7A;ZFP42;ZNF830	[]
308	GO:0007018	microtubule-based movement	http://amigo.geneontology.org/amigo/term/GO:0007018	-0.297595	-1.27512	0.0236686	0.187005	252	./Project_wg_result1704912389_GSEA/GO_0007018.png	58	3064;27148;3796;22906;388389;220136;3837;5195;3832;57728;1778;118426;23353;3799;26146;79659;1639;57519;63971;351;64837;54820;6421;3895;23224;5108;7014;347240;57584;84062;636;57662;1767;9321;55330;23095;146909;6103;167691;9928;3833;6687;10128;5813;8943;4131;388552;374654;667;22994;166379;199953;55201;9493;56992;81930;8481;1062	AP3D1;APP;ARHGAP21;BBS12;BICD1;BLOC1S3;BLOC1S4;BORCS5;CAMSAP3;CCDC103;CENPE;CEP131;CFAP53;DCTN1;DNAH5;DST;DTNBP1;DYNC1H1;DYNC2H1;HTT;KIF11;KIF13A;KIF14;KIF15;KIF18A;KIF18B;KIF1B;KIF23;KIF24;KIF2A;KIF5B;KIF7;KIFC1;KLC2;KPNB1;KTN1;LCA5;LRPPRC;MAP1B;MAP1S;NDE1;OFD1;PCM1;PEX14;PURA;RPGR;SFPQ;SPG7;STARD9;STK36;SUN1;SYNE2;TERF2;TMEM201;TRAF3IP1;TRAK1;TRIP11;WDR19	[]
309	GO:0051602	response to electrical stimulus	http://amigo.geneontology.org/amigo/term/GO:0051602	-0.399395	-1.2756	0.124744	0.187614	39	./Project_wg_result1704912389_GSEA/GO_0051602.png	9	5864;5978;6284;5064;1917;4512;7976;10142;23774	AKAP9;BRD1;COX1;EEF1A2;FZD3;PALM;RAB3A;REST;S100A13	[]
310	GO:0061053	somite development	http://amigo.geneontology.org/amigo/term/GO:0061053	-0.340923	-1.27305	0.0854369	0.188795	88	./Project_wg_result1704912389_GSEA/GO_0061053.png	13	5930;8553;3516;4851;9968;5591;5523;4040;22943;2033;9241;7516;3975	BHLHE40;DKK1;EP300;LHX1;LRP6;MED12;NOG;NOTCH1;PPP2R3A;PRKDC;RBBP6;RBPJ;XRCC2	[]
311	GO:0006109	regulation of carbohydrate metabolic process	http://amigo.geneontology.org/amigo/term/GO:0006109	0.309014	1.28056	0.0414201	0.189306	158	./Project_wg_result1704912389_GSEA/GO_0006109.png	34	5366;57001;5571;83667;5724;5209;1407;5163;5165;11266;1353;5164;572;4923;3692;3953;5223;55829;51094;51763;84649;3486;6097;4485;10269;2642;5443;2645;7033;5341;388581;10776;5745;8850	ADIPOR1;ARPP19;BAD;C1QTNF12;COX11;CRY1;DGAT2;DUSP12;EIF6;GCGR;GCK;IGFBP3;INPP5K;KAT2B;LEPR;MST1;NTSR1;PDK1;PDK2;PDK3;PFKFB3;PGAM1;PLEK;PMAIP1;POMC;PRKAG1;PTAFR;PTH1R;RORC;SDHAF3;SELENOS;SESN2;TFF3;ZMPSTE24	['Disgenet Allergic asthma']
312	GO:0031032	actomyosin structure organization	http://amigo.geneontology.org/amigo/term/GO:0031032	-0.303412	-1.26949	0.0402414	0.192504	184	./Project_wg_result1704912389_GSEA/GO_0031032.png	39	54822;122786;79784;10580;4233;2035;29767;55160;10163;9578;4621;8837;1901;27063;6281;23332;8476;7046;9475;29109;1906;4627;4205;7016;90102;85462;7248;7984;9639;4628;399687;8500;84978;253980;25;9493;54784;11214;7840	ABL1;AKAP13;ALKBH4;ALMS1;ANKRD1;ARHGEF10;ARHGEF10L;ARHGEF5;CDC42BPA;CDC42BPB;CFLAR;CLASP1;EDN1;EPB41;FHDC1;FHOD1;FRMD5;FRMD6;KCTD13;KIF23;MEF2A;MET;MYH10;MYH14;MYH3;MYH9;MYO18A;PHLDB2;PPFIA1;ROCK2;S100A10;S1PR1;SORBS1;TESK1;TGFBR1;TMOD2;TRPM7;TSC1;WASF2	[]
313	GO:2001020	regulation of response to DNA damage stimulus	http://amigo.geneontology.org/amigo/term/GO:2001020	-0.302189	-1.26764	0.050813	0.192631	198	./Project_wg_result1704912389_GSEA/GO_2001020.png	45	2138;200734;158880;5371;1054;23049;51750;2305;6498;3622;22891;165918;24144;9320;27063;78996;7515;161742;64110;7014;84501;55702;1025;55031;51366;5429;2187;4609;1663;22976;4170;9984;51588;55183;79915;10721;2074;25;641;22954;8870;29072;79000;55137;254225	ABL1;ANKRD1;ATAD5;AUNIP;BLM;CDK9;CEBPG;CYREN;DDX11;ERCC6;EYA1;FANCB;FIGN;FOXM1;IER3;ING2;MAGEF1;MCL1;MYC;PAXIP1;PIAS4;PML;POLH;POLQ;RIF1;RNF168;RNF169;RTEL1;SETD2;SKIL;SMG1;SPIRE2;SPRED1;SPRED2;TERF2;TFIP11;THOC1;TRIM32;TRIP12;UBR5;USP47;USP51;XRCC1;YJU2;ZNF365	[]
314	GO:0001667	ameboidal-type cell migration	http://amigo.geneontology.org/amigo/term/GO:0001667	-0.282559	-1.26655	0.0132827	0.192846	378	./Project_wg_result1704912389_GSEA/GO_0001667.png	76	3373;6239;7291;153090;9448;8092;84159;4233;10016;348;23189;10509;4318;5797;659;1954;5170;382;7057;51157;10163;5371;23511;7076;2624;3675;27161;23332;4763;23380;83481;90;9353;2241;161742;2637;2668;7046;51564;3673;11171;90627;80005;4780;1942;9475;55294;25865;375056;1906;4627;91862;4851;6667;4204;2335;22976;51057;58495;23328;7476;154810;1969;64750;54910;23499;199953;6662;25;57608;51421;3911;65979;107…	ABL1;ACVR1;AGO2;ALX1;AMOTL1;AMOTL2;APOE;ARF6;ARID5B;BMPR2;CLASP1;DAB2IP;DOCK5;EDN1;EFNA1;EPHA2;EPPK1;FBXW7;FER;FN1;GATA2;GATA3;GBX2;GDNF;HDAC7;HYAL1;ITGA2;ITGA3;JCAD;KANK1;LAMA5;MACF1;MAP4K4;MARVELD3;MECP2;MEGF8;MET;MIA3;MMP9;MYH9;NF1;NFE2L2;NOTCH1;NR2F2;NUP188;OVOL2;PAXIP1;PDCD6;PDPK1;PHACTR4;PLK2;PML;PRKD2;PTPRM;ROCK2;RREB1;SASH1;SEMA4B;SEMA4C;SLIT2;SMURF2;SOX9;SP1;SPRED1;SRGAP2;STARD13;STRAP;T…	['Disgenet Allergic asthma']
315	GO:0061311	cell surface receptor signaling pathway involved in heart development	http://amigo.geneontology.org/amigo/term/GO:0061311	-0.435698	-1.26392	0.1639	0.192969	26	./Project_wg_result1704912389_GSEA/GO_0061311.png	6	4853;90;3516;4851;22943;9241	ACVR1;DKK1;NOG;NOTCH1;NOTCH2;RBPJ	[]
316	GO:0010721	negative regulation of cell development	http://amigo.geneontology.org/amigo/term/GO:0010721	-0.286694	-1.26477	0.030888	0.193184	312	./Project_wg_result1704912389_GSEA/GO_0010721.png	59	348;23189;7161;9529;10509;5978;57534;22882;382;7473;22902;3553;25871;4009;3280;23258;81559;351;22891;27124;84376;56478;9860;55755;23405;64843;4763;23380;9353;7068;2309;5108;1942;9181;58190;55294;2539;3399;9693;10498;4851;6653;7248;7476;9139;9682;259266;54910;157285;7442;5469;6662;3569;3199;50807;147040;10769;2672;9241	APOE;APP;ARF6;ARHGEF2;ASAP1;ASPM;BAG5;CARM1;CBFA2T2;CDK5RAP2;CTDSP1;DENND5A;DICER1;EFNA1;EIF4ENIF1;FBXW7;FOXO3;G6PD;GFI1;HES1;HOOK3;HOXA2;ID3;IL1B;IL6;INPP5J;ISL2;KANK1;KCTD11;KDM4A;LMX1A;LRIG2;MED1;MIB1;NEPRO;NF1;NOG;NOTCH1;PCM1;PLK2;PRAG1;RAPGEF2;REST;RUFY3;SEMA4B;SEMA4C;SLIT2;SORL1;SOX9;SRGAP2;THRB;TP73;TRIM11;TRPV1;TSC1;WNT3;WNT7A;ZHX2;ZNF365	['Disgenet Allergic asthma']
317	GO:0009755	hormone-mediated signaling pathway	http://amigo.geneontology.org/amigo/term/GO:0009755	-0.29901	-1.26804	0.0273109	0.193327	227	./Project_wg_result1704912389_GSEA/GO_0009755.png	37	5914;9113;1667;9420;8312;57658;23636;79447;7068;8202;1616;9575;4848;2274;51366;8085;153222;10498;8648;26524;9611;51341;10521;9968;7041;8289;23054;2908;6597;56937;7182;5469;9969;11214;2033;8554;7026	AKAP13;ARID1A;AXIN1;CALCOCO1;CARM1;CLOCK;CNOT2;CREBRF;CYP7B1;DAXX;DDX17;DEFA1;EP300;FHL2;KMT2D;LATS1;LATS2;MED1;MED12;MED13;NCOA1;NCOA3;NCOA6;NCOR1;NR2C2;NR2F2;NR3C1;NUP62;PAGR1;PIAS1;PMEPA1;RARA;SMARCA4;TGFB1I1;THRB;UBR5;ZBTB7A	[]
318	GO:0071496	cellular response to external stimulus	http://amigo.geneontology.org/amigo/term/GO:0071496	0.286912	1.27599	0.0243408	0.193687	318	./Project_wg_result1704912389_GSEA/GO_0071496.png	67	2353;5366;4929;5734;5025;467;3725;1030;9131;55364;10518;11152;7071;83667;81631;360;5899;9474;55062;664;4067;27244;1611;25828;355;8493;6715;25994;5468;958;154743;51022;643246;2805;11345;5164;572;632;8644;11337;6422;7098;54332;11133;3920;8678;1515;84557;6502;3312;578;440275;4521;1591;3077;943;5138;4149;5032;51765;1111;26263;136319;1026;5599;5594;432	AIFM1;AKR1C3;AQP3;ASGR1;ATF3;ATG5;BAD;BAK1;BECN1;BGLAP;BMT2;BNIP3;CD40;CDKN1A;CDKN2B;CHEK1;CIB2;CTSV;CYP24A1;DAP;EIF2AK4;FAS;FBXO22;FOS;GABARAP;GABARAPL2;GDAP1;GLRX2;GOT1;HFE;HIGD1A;HSPA8;IMPACT;JUN;KLF10;KPTN;LAMP2;LYN;MAP1LC3A;MAP1LC3B;MAP1LC3B2;MAPK1;MAPK8;MAX;MTPN;NR4A2;NUDT1;P2RX4;P2RY11;PDE2A;PDK2;PMAIP1;PPARG;PPM1D;PTGER4;RALB;SESN1;SESN2;SFRP1;SKP2;SRD5A1;STK26;TLR3;TNFRSF8;TXN2;WDR45;WIP…	['Disgenet Allergic asthma']
319	GO:0042445	hormone metabolic process	http://amigo.geneontology.org/amigo/term/GO:0042445	0.300622	1.27667	0.0307377	0.193935	211	./Project_wg_result1704912389_GSEA/GO_0042445.png	45	8630;54659;54600;10901;7923;157506;51170;5446;8228;54884;706;653;3294;9249;231;6715;10948;54658;79154;1583;25976;10202;2230;8644;1382;83930;1717;84649;4803;3077;2232;1958;10269;10273;3416;8879;27122;60482;3295;10159;79644;110599583;51301;3293;140606	AKR1B1;AKR1C3;ATP6AP2;BMP5;CRABP2;CYP11A1;DGAT2;DHCR7;DHRS11;DHRS2;DHRS3;DHRS4;DKK3;EEF1AKMT4-ECE2;EGR1;FDX1;FDXR;GCNT4;HFE;HSD17B11;HSD17B2;HSD17B3;HSD17B4;HSD17B6;HSD17B8;IDE;NGF;PNPLA4;PON3;RDH10;RETSAT;SELENOM;SGPL1;SLC5A7;SRD5A1;SRD5A3;STARD3;STARD3NL;STUB1;TIPARP;TSPO;UGT1A1;UGT1A3;UGT1A9;ZMPSTE24	['Disgenet Allergic asthma']
320	GO:0060231	mesenchymal to epithelial transition	http://amigo.geneontology.org/amigo/term/GO:0060231	-0.450876	-1.26503	0.161616	0.193995	20	./Project_wg_result1704912389_GSEA/GO_0060231.png	3	2668;3976;2625	GATA3;GDNF;LIF	[]
321	GO:0034502	protein localization to chromosome	http://amigo.geneontology.org/amigo/term/GO:0034502	-0.343557	-1.25702	0.115226	0.200347	78	./Project_wg_result1704912389_GSEA/GO_0034502.png	19	10403;65057;54552;91782;51112;2146;7272;7014;83903;10498;10664;81620;112869;57082;546;9212;29072;25836;675	ACD;ATRX;AURKB;BRCA2;CARM1;CDT1;CHMP7;CTCF;EZH2;GNL3L;HASPIN;KNL1;NDC80;NIPBL;SETD2;SGF29;TERF2;TRAPPC12;TTK	[]
322	GO:0006403	RNA localization	http://amigo.geneontology.org/amigo/term/GO:0006403	-0.297714	-1.25762	0.0618762	0.20071	222	./Project_wg_result1704912389_GSEA/GO_0006403.png	51	5433;10762;4641;6432;54680;6429;8106;23049;23511;64062;29894;6830;6421;23636;3181;23381;7014;84946;9793;23144;8021;636;9877;8570;51634;24148;55677;3178;25909;170506;51362;55153;7175;10128;5813;7248;23225;9984;26019;677;29890;57187;5903;7514;8189;9972;55421;10250;23212;29072;6311	AHCTF1;ATXN2;BICD1;CDC40;CKAP5;CPSF1;DHX36;HNRNPA1;HNRNPA2B1;IWS1;KHSRP;LRPPRC;LTV1;MYO1C;NCBP3;NUP153;NUP188;NUP210;NUP214;NUP50;NUP62;PABPN1;POLR2D;PRPF6;PURA;RANBP2;RBM15B;RBM26;RBMX2;RRS1;SDAD1;SETD2;SFPQ;SMG1;SMG5;SRRM1;SRSF4;SRSF7;SUPT6H;SYMPK;TERF2;THOC1;THOC2;TPR;TSC1;UPF2;XPO1;ZC3H11A;ZC3H3;ZFP36L1;ZNHIT6	[]
323	GO:0033500	carbohydrate homeostasis	http://amigo.geneontology.org/amigo/term/GO:0033500	0.29599	1.26959	0.03125	0.201839	231	./Project_wg_result1704912389_GSEA/GO_0033500.png	54	57393;5295;2281;2171;83667;6717;10804;25874;2030;4938;1407;5213;5468;5165;5019;5164;572;5532;65985;51024;3953;5836;51092;90550;4828;2021;51094;56943;51763;6566;79602;51714;2642;11315;6814;5443;55011;6810;2645;51167;51704;7466;1408;59341;91942;5906;388581;2867;9324;57727;2729;5799;3156;56605	AACS;ADIPOR1;ADIPOR2;BAD;C1QTNF12;CLTRN;CRY1;CRY2;CYB5R4;ENDOG;ENY2;ERO1B;FABP5;FFAR2;FIS1;FKBP1B;GCGR;GCK;GCLC;GJB6;GPRC5B;HMGCR;HMGN3;INPP5K;LEPR;MCU;MPC2;NCOA5;NDUFAF2;NMB;OAS1;OXCT1;PARK7;PDK2;PDK3;PFKM;PIH1D1;PIK3R1;POMC;PPARG;PPP3CB;PTPRN2;PYGL;RAP1A;SELENOT;SESN2;SIDT2;SLC16A1;SLC29A1;SRI;STX4;STXBP3;TRPV4;WFS1	['Disgenet Allergic asthma']
324	GO:0022616	DNA strand elongation	http://amigo.geneontology.org/amigo/term/GO:0022616	0.446546	1.26837	0.139579	0.202483	24	./Project_wg_result1704912389_GSEA/GO_0022616.png	5	25913;1763;5111;10535;5425	DNA2;PCNA;POLD2;POT1;RNASEH2A	[]
325	GO:0044070	regulation of anion transport	http://amigo.geneontology.org/amigo/term/GO:0044070	0.333781	1.26732	0.0928433	0.202841	89	./Project_wg_result1704912389_GSEA/GO_0044070.png	23	5997;760;5025;5724;10550;5621;5174;27166;8399;4923;6781;5663;51499;7200;23204;1408;5593;18;8600;10768;8564;5243;135	ABAT;ABCB1;ADORA2A;AHCYL1;ARL6IP1;ARL6IP5;CA2;CRY2;KMO;NTSR1;P2RX4;PDZK1;PLA2G10;PRELID1;PRKG2;PRNP;PSEN1;PTAFR;RGS2;STC1;TNFSF11;TRH;TRIAP1	['Disgenet Allergic asthma']
326	GO:0051321	meiotic cell cycle	http://amigo.geneontology.org/amigo/term/GO:0051321	-0.295325	-1.25208	0.0396825	0.205388	236	./Project_wg_result1704912389_GSEA/GO_0051321.png	51	116369;29893;7917;80198;5810;51343;9700;2801;23304;9088;991;2069;2827;23353;79703;140901;3622;114791;699;4926;7156;9126;7272;84501;84464;10111;85378;4627;10051;57697;56339;201164;151246;9156;83990;151648;2175;27030;8438;7153;132625;546;643376;259266;24149;641;3976;81930;1060;7516;675	ASPM;ATRX;BAG6;BLM;BRCA2;BRIP1;BTBD18;BUB1;C11orf80;CDC20;CENPC;EREG;ESPL1;EXO1;FANCA;FANCM;FZR1;GOLGA2;GPR3;ING2;KIF18A;LIF;METTL3;MLH3;MUS81;MYH9;NUMA1;PKMYT1;PLD6;PSMC3IP;RAD1;RAD50;RAD54L;SGO1;SGO2;SLC26A8;SLX4;SMC3;SMC4;SPIRE2;STK35;SUN1;TOP2A;TOP3A;TTK;TUBGCP5;TUBGCP6;UBR2;XRCC2;ZFP42;ZNF318	[]
327	GO:0097305	response to alcohol	http://amigo.geneontology.org/amigo/term/GO:0097305	0.294537	1.26409	0.0336634	0.206588	228	./Project_wg_result1704912389_GSEA/GO_0097305.png	37	5997;2353;5734;9131;2059;8836;10654;983;109;2720;387;2354;9314;9076;847;5468;1019;2770;6279;5019;3490;54658;1728;2235;572;632;2230;65985;8644;6422;1234;7298;10400;7049;6608;7048;578	AACS;ADCY3;AIFM1;AKR1C3;BAD;BAK1;BGLAP;CAT;CCR5;CDK1;CDK4;CLDN1;EPS8;FDX1;FECH;FOS;FOSB;GGH;GLB1;GNAI1;IGFBP7;KLF4;NQO1;OXCT1;PEMT;PMVK;PPARG;PTGER4;RGS2;RHOA;S100A8;SFRP1;SMO;TGFBR2;TGFBR3;TYMS;UGT1A1	['Disgenet Allergic asthma']
328	GO:0045165	cell fate commitment	http://amigo.geneontology.org/amigo/term/GO:0045165	-0.29241	-1.25209	0.0473485	0.20664	245	./Project_wg_result1704912389_GSEA/GO_0045165.png	41	2114;1051;114836;2138;5914;7473;2619;9113;5371;3280;6666;2624;64843;4853;90;7046;161882;7005;123169;9181;6934;3110;3207;3516;4851;2116;4090;4170;6928;7041;63950;5591;7476;3226;324;6662;3569;22943;3199;7026;2625	ACVR1;APC;ARHGEF2;CEBPB;DKK1;DMRTA2;ETS2;ETV2;EYA1;GAS1;GATA2;GATA3;HES1;HNF1B;HOXA11;HOXA2;HOXC10;IL6;ISL2;LATS1;LEO1;MCL1;MNX1;NOTCH1;NOTCH2;NR2F2;PML;PRKDC;RARA;RBPJ;SLAMF6;SMAD5;SOX12;SOX9;TCF7L2;TEAD3;TGFB1I1;TGFBR1;WNT3;WNT7A;ZFPM1	['Disgenet Allergic asthma']
329	GO:0010639	negative regulation of organelle organization	http://amigo.geneontology.org/amigo/term/GO:0010639	-0.280621	-1.24936	0.0295276	0.208194	351	./Project_wg_result1704912389_GSEA/GO_0010639.png	87	6419;23293;5394;1859;6879;7291;140775;8260;9463;4233;23189;666;5810;57489;9700;29767;991;10163;22823;23329;51750;10403;54464;50853;84260;84861;699;65057;27124;54552;1901;51025;9320;6711;6830;55755;23332;23271;10193;348654;7272;80119;9353;7515;7014;84464;23075;7756;54454;10111;9181;57662;7249;58526;146057;51366;163782;3178;81620;79598;84079;157922;90102;57551;84101;26155;4204;7175;6709;25942;6712;…	ACD;ANKRD27;APC;ARHGEF2;ATAD2B;ATRX;AURKB;BCOR;BOK;BUB1;CAMSAP1;CAMSAP2;CAMSAP3;CCNF;CDC20;CDK5RAP2;CDT1;CENPF;CEP97;CLASP1;DYRK1A;ESPL1;EXOSC10;GEN1;GNL3L;HNRNPA1;INPP5J;KANK1;KANK4;KDM4A;KDM5A;KLHL22;LIF;MAD1L1;MECP2;MET;MID1;MID1IP1;MTF2;NAA10;NDC80;NOC2L;ODF2L;PAM16;PHF23;PHLDB2;PICK1;PIF1;PPFIA1;RAD1;RAD50;RNF41;RTEL1;S1PR1;SETMAR;SIN3A;SLIT2;SLX4;SMCR8;SMG6;SPTAN1;SPTBN1;SPTBN2;SUPT6H;SWAP7…	[]
330	GO:0140029	exocytic process	http://amigo.geneontology.org/amigo/term/GO:0140029	0.338173	1.26211	0.0802348	0.20847	83	./Project_wg_result1704912389_GSEA/GO_0140029.png	31	5899;4067;8673;55770;9341;23557;10652;58533;8773;54536;5663;8723;6814;8775;6810;376267;10490;6845;5341;11311;26276;8541;65082;23233;815;3745;5023;26258;51762;26059;6809	BLOC1S6;CAMK2A;ERC2;EXOC2;EXOC6;EXOC6B;KCNB1;LYN;NAPA;P2RX1;PLEK;PPFIA3;PSEN1;RAB15;RAB8B;RALB;SNAP23;SNAPIN;SNX4;SNX6;STX3;STX4;STXBP3;VAMP3;VAMP7;VAMP8;VPS33A;VPS33B;VPS45;VTI1B;YKT6	[]
331	GO:1902115	regulation of organelle assembly	http://amigo.geneontology.org/amigo/term/GO:1902115	-0.302117	-1.24775	0.0517928	0.209323	199	./Project_wg_result1704912389_GSEA/GO_1902115.png	41	26054;1778;8897;25782;23329;57787;49856;84260;4926;2909;55704;22873;51112;55755;23636;9126;23224;26000;8027;9181;4848;57465;153241;1906;255967;79598;152185;7175;83874;23637;7984;11273;79142;50807;11214;55835;55357;10769;11138;6311;85459	AKAP13;ARHGAP35;ARHGEF2;ARHGEF5;ASAP1;ATXN2;ATXN2L;CCDC88A;CDK5RAP2;CENPJ;CEP120;CEP295;CEP97;CNOT2;DYNC1H1;DZIP1;EDN1;MARK4;MTMR3;NUMA1;NUP62;PAN3;PHF23;PLK2;RAB3GAP2;RABGAP1;SENP6;SMC3;SPICE1;STAM;SYNE2;TBC1D10A;TBC1D10B;TBC1D2;TBC1D24;TBC1D30;TBC1D8;TCHP;TPR;TRAPPC12;WRAP73	[]
332	GO:0035587	purinergic receptor signaling pathway	http://amigo.geneontology.org/amigo/term/GO:0035587	0.408201	1.25917	0.141002	0.210595	31	./Project_wg_result1704912389_GSEA/GO_0035587.png	14	5025;5724;100;5032;2857;5026;5024;54550;286530;135;5023;2771;140;9127	ADA;ADORA2A;ADORA3;GNAI2;GPR34;NECAB2;P2RX1;P2RX3;P2RX4;P2RX5;P2RX6;P2RY11;P2RY8;PTAFR	[]
333	GO:0016358	dendrite development	http://amigo.geneontology.org/amigo/term/GO:0016358	-0.296179	-1.24602	0.0580271	0.210658	216	./Project_wg_result1704912389_GSEA/GO_0016358.png	45	50674;57549;10160;9344;153090;7074;22906;348;29904;22941;23242;382;991;1855;5597;65981;351;8609;22891;1952;23271;2146;6801;23380;56965;84062;1942;7804;26037;9693;170506;9231;10498;84079;4205;4204;4131;7476;23613;55201;29882;1523;50807;10769;26039	ANAPC2;ANKRD27;APOE;APP;ARF6;ASAP1;CAMSAP2;CAPRIN2;CARM1;CDC20;CELSR2;COBL;CUX1;DAB2IP;DHX36;DLG5;DTNBP1;DVL1;EEF2K;EFNA1;EZH2;FARP1;IGSF9;KLF7;LRP8;MAP1B;MAP1S;MAPK6;MECP2;MEF2A;NEUROG3;PARP6;PLK2;RAPGEF2;SHANK2;SIPA1L1;SRGAP2;SS18L1;STRN;TAOK2;TIAM1;TRAK1;WNT7A;ZMYND8;ZNF365	[]
334	GO:0097006	regulation of plasma lipoprotein particle levels	http://amigo.geneontology.org/amigo/term/GO:0097006	0.336361	1.25945	0.104082	0.21139	85	./Project_wg_result1704912389_GSEA/GO_0097006.png	18	29116;1173;9388;7376;10162;8029;1175;5034;10577;185;163;84649;375;81693;5320;55937;3190;5567	AGTR1;AMN;AP2B1;AP2M1;AP2S1;APOM;ARF1;CUBN;DGAT2;HNRNPK;LIPG;LPCAT3;MYLIP;NPC2;NR1H2;P4HB;PLA2G2A;PRKACB	[]
335	GO:0042107	cytokine metabolic process	http://amigo.geneontology.org/amigo/term/GO:0042107	-0.327159	-1.24304	0.0839844	0.213873	106	./Project_wg_result1704912389_GSEA/GO_0042107.png	20	1051;5970;2069;7057;3553;1054;5588;51665;10333;161882;602;29110;10392;7189;3552;9966;3624;3569;148022;2625	ASB1;BCL3;CEBPB;CEBPG;EREG;GATA3;IL1A;IL1B;IL6;INHBA;NOD1;PRKCQ;RELA;TBK1;THBS1;TICAM1;TLR6;TNFSF15;TRAF6;ZFPM1	[]
336	GO:0071897	DNA biosynthetic process	http://amigo.geneontology.org/amigo/term/GO:0071897	-0.296451	-1.23583	0.0782241	0.22451	184	./Project_wg_result1704912389_GSEA/GO_0071897.png	35	10714;54464;65057;5588;54552;27063;9100;3181;5424;80119;63922;23381;7014;10111;25865;85456;5429;3178;4221;4609;7011;27000;83932;3981;79977;124739;1063;10721;51514;51455;641;9212;5980;4216;11232	ACD;ANKRD1;AURKB;BLM;CENPF;CHTF18;DNAJC2;DTL;GNL3L;GRHL2;HNRNPA1;HNRNPA2B1;LIG4;MAP3K4;MEN1;MYC;PIF1;POLD1;POLD3;POLG2;POLH;POLQ;PRKCQ;PRKD2;RAD50;REV1;REV3L;SMG5;SPRTN;TEP1;TERF2;TNKS1BP1;USP10;USP43;XRN1	[]
337	GO:1904951	positive regulation of establishment of protein localization	http://amigo.geneontology.org/amigo/term/GO:1904951	0.274824	1.24834	0.022541	0.227153	429	./Project_wg_result1704912389_GSEA/GO_1904951.png	105	5366;5734;3670;57393;5295;283;5481;79971;10575;6717;79752;2746;8841;3556;983;2150;25874;10576;55781;10874;965;65018;4947;5880;10055;3843;10574;8934;51128;3326;7376;10134;5213;11235;9341;1020;22948;79679;2040;5019;7531;5621;5174;51768;55763;199713;3133;5715;572;56947;5532;65985;51024;637;56681;6608;998;90550;4155;55741;7251;10204;27429;1432;3329;8882;375;1894;2149;27113;5663;3965;7027;23435;5599;1…	AACS;ANG;ARF1;ARIH2;BAD;BAG3;BBC3;BCAP31;BID;C1QTNF12;CCL19;CCT2;CCT4;CCT5;CCT6A;CCT7;CD58;CDC42;CDK1;CDK5;CIB1;CLTRN;CSF1R;DHX9;ECT2;EDEM2;EXOC1;F2R;F2RL1;FFAR2;FIS1;GCK;GIPR;GLUD1;HAVCR2;HDAC3;HLA-E;HMHB1;HSP90AB1;HSPD1;HTRA2;IL1RAP;IPO5;ISL1;LGALS9;MAPK1;MAPK14;MAPK3;MAPK8;MBP;MCU;MFF;MPC2;MYOM1;NLRP7;NMU;NR1H2;NUTF2;OAZ1;OAZ2;OXCT1;PDCD10;PDZK1;PFKM;PIK3R1;PINK1;PMAIP1;PPID;PPP3CB;PRNP;PSEN1;…	['Disgenet Allergic asthma']
338	GO:0002532	production of molecular mediator involved in inflammatory response	http://amigo.geneontology.org/amigo/term/GO:0002532	0.353393	1.24486	0.140244	0.231911	60	./Project_wg_result1704912389_GSEA/GO_0002532.png	27	4067;8673;66005;27250;4210;9341;199713;58533;8773;1432;79004;8723;7850;6845;81929;5023;113;240;3620;4843;5187;63940;27159;3566;2207;56833;923	ADCY7;ALOX5;CD6;CHIA;CHID1;CUEDC2;FCER1G;GPSM3;IDO1;IL1R2;IL4R;LYN;MAPK14;MEFV;NLRP7;NOS2;P2RX1;PDCD4;PER1;SEH1L;SLAMF8;SNAP23;SNX4;SNX6;VAMP3;VAMP7;VAMP8	['Disgenet Allergic asthma']
339	GO:0071402	cellular response to lipoprotein particle stimulus	http://amigo.geneontology.org/amigo/term/GO:0071402	-0.416595	-1.22981	0.177866	0.232878	28	./Project_wg_result1704912389_GSEA/GO_0071402.png	6	19;348;10333;375056;9655;148022	ABCA1;APOE;MIA3;SOCS5;TICAM1;TLR6	[]
340	GO:0060037	pharyngeal system development	http://amigo.geneontology.org/amigo/term/GO:0060037	-0.421838	-1.22901	0.184647	0.233033	25	./Project_wg_result1704912389_GSEA/GO_0060037.png	8	659;2138;3280;90;7046;1889;9241;2625	ACVR1;BMPR2;ECE1;EYA1;GATA3;HES1;NOG;TGFBR1	[]
341	GO:0042391	regulation of membrane potential	http://amigo.geneontology.org/amigo/term/GO:0042391	0.27259	1.24337	0.0147368	0.233164	403	./Project_wg_result1704912389_GSEA/GO_0042391.png	97	5366;5025;1138;3725;2281;9775;30968;5481;23171;6717;9631;1140;10550;2745;2537;2743;706;7341;65018;664;2030;29098;353174;1020;1201;1135;9783;2805;7531;23530;27166;572;5831;6640;6329;57369;4923;27068;637;9992;578;1142;1180;23593;115019;11334;773;1738;581;10269;482;4719;5663;11315;665;1136;10935;3781;8911;6511;2742;1144;5026;845;1145;1192;1497;3060;64208;6328;1742;3757;18;3759;5024;157855;2729;2702;…	ABAT;ADORA2A;ARL6IP5;ARRB2;ATP1B2;ATP1B3;BAD;BAK1;BAX;BID;BNIP3;BNIP3L;CACNA1A;CACNA1I;CAMK2D;CASQ2;CDK5;CHRNA2;CHRNA3;CHRNA5;CHRNB1;CHRNB3;CHRND;CHRNE;CLCN1;CLIC1;CLN3;CRTC1;CTNS;DLD;DLG4;EIF4A3;FHL1;FKBP1B;GABRQ;GCLC;GJA5;GJD2;GLRA2;GLRB;GLRX;GOT1;GPD1L;HCN2;HCRT;HEBP2;IFI6;JUN;KCNB1;KCNE2;KCNH2;KCNJ2;KCNMB4;KCNN2;KCNU1;NDUFS1;NEDD4;NNT;NPAS4;NTSR1;NUP155;P2RX1;P2RX3;P2RX4;P2RX5;PARK7;PINK1;PMA…	[]
342	GO:0007568	aging	http://amigo.geneontology.org/amigo/term/GO:0007568	0.280808	1.23763	0.0303644	0.240148	295	./Project_wg_result1704912389_GSEA/GO_0007568.png	65	2353;3398;3725;1030;384;267;5604;10804;983;100;286053;10229;706;3884;83596;604;3135;26271;9076;11200;1984;1490;27250;847;26156;51022;5621;1728;632;1028;4436;6648;2706;445;7298;9992;8678;1515;2021;3611;7048;578;6787;27429;3159;4521;8301;1432;63826;2937;1738;6531;10269;25989;87178;5663;3889;7799;1111;3654;3416;1026;26272;7133;27230	ADA;AMFR;ARG2;ASS1;BAK1;BCL2L12;BCL6;BECN1;BGLAP;CAT;CCN2;CDK1;CDKN1A;CDKN1C;CDKN2B;CHEK1;CHEK2;CLDN1;COQ7;CTSV;DLD;EIF5A;ENDOG;FBXO4;FBXO5;FOS;GJB2;GJB6;GLRX2;GSS;HLA-G;HMGA1;HTRA2;ID2;IDE;ILK;IRAK1;JUN;KCNE2;KRT33B;KRT83;MAP2K1;MAPK14;MSH2;NEK4;NQO1;NSMCE2;NUDT1;PDCD4;PICALM;PNPT1;PRDM2;PRNP;PSEN1;RSL1D1;SERP1;SLC6A3;SOD2;SRR;TGFBR2;TNFRSF1B;TSPO;TYMS;ULK3;ZMPSTE24	['Disgenet Allergic asthma']
343	GO:0001525	angiogenesis	http://amigo.geneontology.org/amigo/term/GO:0001525	-0.26578	-1.21884	0.0297619	0.240718	482	./Project_wg_result1704912389_GSEA/GO_0001525.png	90	3678;3373;7291;153090;1890;11126;3685;10481;22905;10016;3099;861;10253;5797;290;5170;2069;7057;10163;5371;3553;2321;1282;6461;63943;144455;83854;2624;1901;5598;5315;27161;9146;4763;90;9353;161742;2549;2637;3339;56913;7046;51564;90627;1284;10672;90268;4780;1942;9475;55294;25865;375056;28996;576;1906;4627;6733;6789;23210;3516;4851;6667;4204;3200;2335;1893;8291;58495;3552;80781;23328;7476;79733;7716…	ABL1;ACVR1;ADGRB2;AGO2;ANGPTL6;ANPEP;C1GALT1;C3;CCL2;CCN1;CD160;COL18A1;COL4A1;COL4A2;DAB2IP;DYSF;E2F7;E2F8;ECM1;EDN1;EFNA1;EPHA2;EPN2;EREG;FBXW7;FKBPL;FLT1;FN1;GAB1;GATA2;GBX2;GNA13;HDAC7;HGS;HIPK2;HK2;HOXA3;HOXA7;HOXB13;HSPG2;HYAL1;IL1A;IL1B;IL6;ITGA5;ITGAV;JCAD;JMJD6;LAMA5;MAPK7;MECP2;MED1;MIA3;MYH9;NF1;NFE2L2;NOTCH1;OTULIN;OVOL2;PDCD6;PDPK1;PIK3CB;PKM;PLK2;PML;PRKD2;PTPRM;RBPJ;RNF213;ROCK2;RU…	['Disgenet Allergic asthma']
344	GO:0001505	regulation of neurotransmitter levels	http://amigo.geneontology.org/amigo/term/GO:0001505	0.275451	1.23768	0.0248447	0.241472	332	./Project_wg_result1704912389_GSEA/GO_0001505.png	95	5997;5025;1138;113675;2644;384;10550;10247;706;2030;1806;9314;4128;3326;6715;1020;1201;23557;9783;961;5908;1728;570;2653;6697;4923;445;23464;54;55829;1142;8773;23446;5217;5538;501;6531;10675;10211;5663;7915;8573;11315;9581;23564;8775;1136;6810;55327;220074;6511;801;100528032;60482;26002;7200;4846;2731;23204;6472;3060;5906;5153;18;6470;5799;51248;8541;27163;10059;5311;8564;27345;3586;43;6853;815;1…	ABAT;ACHE;ACP5;ADORA2A;ALDH5A1;ALDH7A1;ARG2;ARL6IP1;ARL6IP5;ASIC1;ASS1;BAAT;BCHE;BLOC1S6;CALM1;CAMK2A;CASK;CD47;CDK5;CHRNA3;CHRNA5;CHRNB3;CLN3;CLU;CSPG5;DDAH2;DNM1L;DPYD;DRD3;ERC2;FLOT1;GCAT;GCH1;GCHFR;GCSH;GLDC;HCRT;HSP90AB1;IL10;KCNMB4;KLF2;KLF4;KLRC4-KLRK1;KMO;LIN7C;LRTOMT;MAOA;MOXD1;NAAA;NAPA;NOS2;NOS3;NQO1;NTSR1;P2RX1;P2RX4;PARK7;PDE1B;PDZD11;PFN2;PHGDH;PKD2;PPFIA3;PPT1;PREPL;PSEN1;PTGS2;PTP…	[]
345	GO:0002237	response to molecule of bacterial origin	http://amigo.geneontology.org/amigo/term/GO:0002237	0.276155	1.23583	0.032	0.24176	325	./Project_wg_result1704912389_GSEA/GO_0002237.png	60	2353;5734;6372;3725;836;11019;129607;259230;3606;5724;10804;55970;6374;6590;51510;80380;387;706;4067;9076;9646;7376;10221;55122;27250;958;57402;1019;6279;54658;54209;199713;128;1234;6352;2706;445;4258;54;3726;9536;55829;7867;1432;3329;63826;2149;4016;7035;3965;57162;3654;10935;7133;5599;5594;84868;4435;1670;10949	ACP5;ADH5;AKIRIN2;ASS1;CASP3;CCL5;CCR5;CD40;CDK4;CHMP5;CITED1;CLDN1;CMPK2;CTR9;CXCL5;CXCL6;DEFA5;F2R;FOS;GJB2;GJB6;GNG12;HAVCR2;HNRNPA0;HSPD1;IL18;IRAK1;JUN;JUNB;LGALS9;LIAS;LOXL1;LYN;MAPK1;MAPK14;MAPK8;MAPKAPK3;MGST2;NLRP7;NR1H2;PDCD1LG2;PDCD4;PELI1;PRDX3;PTAFR;PTGER4;PTGES;RHOA;S100A14;S100A8;SELENOS;SGMS1;SLPI;SRR;TFPI;TNFRSF1B;TREM2;TRIB1;TSPO;UGT1A1	['Disgenet Allergic asthma']
346	GO:0071559	response to transforming growth factor beta	http://amigo.geneontology.org/amigo/term/GO:0071559	-0.285745	-1.21907	0.0638723	0.241765	235	./Project_wg_result1704912389_GSEA/GO_0071559.png	46	7057;5371;57530;8483;56288;6498;3622;8837;27063;5598;3675;1385;90;283149;7046;23370;54778;11171;2651;1284;51592;864;9475;1387;28996;1906;2734;4221;607;4053;57154;8239;4090;463;51341;58495;678;677;7041;7476;26036;2908;56937;64750;6662;2033	ACVR1;ANKRD1;ARHGEF18;BCL9;BCL9L;CFLAR;CGN;CILP;COL4A2;CREB1;CREBBP;EDN1;EP300;GCNT2;GLG1;HIPK2;ING2;ITGA3;LTBP2;MAPK7;MEN1;NR3C1;OVOL2;PARD3;PMEPA1;PML;RNF111;ROCK2;RUNX3;SKIL;SMAD5;SMURF1;SMURF2;SOX9;STRAP;TGFB1I1;TGFBR1;THBS1;TRIM33;USP9X;WNT7A;ZBTB7A;ZFHX3;ZFP36L1;ZFP36L2;ZNF451	['Disgenet Allergic asthma']
347	GO:0042770	signal transduction in response to DNA damage	http://amigo.geneontology.org/amigo/term/GO:0042770	-0.307566	-1.22056	0.116832	0.241981	129	./Project_wg_result1704912389_GSEA/GO_0042770.png	32	200734;4849;7023;5371;2305;835;144455;27063;9100;348654;4194;1263;161742;2309;55702;4848;28996;85456;602;51512;10498;22976;1820;5591;79733;546;79915;25;51514;2033;10769;675	ABL1;ANKRD1;ARID3A;ATAD5;ATRX;BCL3;BRCA2;CARM1;CASP2;CNOT2;CNOT3;DTL;E2F7;E2F8;EP300;FOXM1;FOXO3;GEN1;GTSE1;HIPK2;MDM4;PAXIP1;PLK2;PLK3;PML;PRKDC;SPRED1;SPRED2;TFAP4;TNKS1BP1;USP10;YJU2	[]
348	GO:1990089	response to nerve growth factor	http://amigo.geneontology.org/amigo/term/GO:1990089	-0.362298	-1.22201	0.156118	0.242321	53	./Project_wg_result1704912389_GSEA/GO_1990089.png	12	29904;85377;867;5170;382;351;1385;2309;9693;23095;11021;7442	APP;ARF6;CBL;CREB1;EEF2K;FOXO3;KIF1B;MICALL1;PDPK1;RAB35;RAPGEF2;TRPV1	['Disgenet Allergic asthma']
349	GO:0061564	axon development	http://amigo.geneontology.org/amigo/term/GO:0061564	-0.266874	-1.22273	0.030303	0.242515	482	./Project_wg_result1704912389_GSEA/GO_0061564.png	89	214;57549;23334;5727;9344;2664;5361;5864;6812;4781;7074;5800;323;22906;55740;348;10509;5797;23022;659;5293;9253;65249;1954;84612;23654;23242;7473;22902;9846;1855;4009;56288;6498;351;4983;8609;5588;2909;5598;6711;9860;6477;23271;64843;1385;2011;9353;2549;51199;2637;2668;6277;1942;23053;3371;3897;26037;57679;7976;25806;6654;4851;2335;23394;8239;2131;6709;6712;4628;4131;7476;65059;54910;23499;55201;…	ABL1;ADNP;ALCAM;ALS2;ANAPC2;APBB2;APOE;APP;ARHGAP35;BMPR2;CAMSAP2;COBL;CREB1;DVL1;EFNA1;ENAH;EXT1;FN1;FZD3;GAB1;GAB2;GATA3;GBX2;GDI1;GDNF;GOLGA4;HOXA2;IGSF9;ISL2;KLF7;L1CAM;LAMB2;LHX1;LMX1A;LRIG2;MACF1;MAP1B;MAP1S;MAPK7;MARK2;MEGF8;MTR;MYCBP2;MYH10;NFIB;NIN;NOG;NOTCH1;NUMBL;OPHN1;PALLD;PARD3;PARD6B;PIK3CB;PIK3CD;PLXNA1;PLXNB2;PRKCQ;PTCH1;PTPRF;PTPRM;PTPRO;RAB3A;RAPH1;RUFY3;S100A6;SEMA4B;SEMA4C;SI…	[]
350	GO:0044782	cilium organization	http://amigo.geneontology.org/amigo/term/GO:0044782	-0.272587	-1.21936	0.0352941	0.242745	368	./Project_wg_result1704912389_GSEA/GO_0044782.png	73	1778;51134;79864;2316;23329;92344;57787;26146;79659;26005;11190;1639;51524;49856;10309;84260;2909;84140;55704;22873;54820;55755;22897;6738;23332;23224;26000;55761;5108;347240;9793;285331;57465;153241;146057;23116;1767;221322;10142;9321;5990;9814;79598;6103;4851;167691;55717;85462;90120;22832;219844;83874;57562;23637;51057;80184;22981;5116;22994;166379;22995;145483;138639;353116;50807;3911;55835;7…	AKAP9;ALMS1;ARHGAP35;ASAP1;BBS12;C2CD3;CCDC66;CCDC88A;CCNO;CDK5RAP2;CENPJ;CEP120;CEP126;CEP131;CEP152;CEP162;CEP164;CEP250;CEP290;CEP83;CEP97;CKAP5;CLASP1;CNTRL;DCTN1;DNAH5;DYNC1H1;DYNC2H1;DZIP1;FAM161A;FAM161B;FHDC1;FLNA;GORAB;HAUS8;HYLS1;JHY;KIF24;LAMA5;LCA5;MARK4;NDE1;NINL;NOTCH1;OFD1;PCM1;PCNT;PTPDC1;RABGAP1;RFX2;RILPL1;RO60;RPGR;SFI1;SYNE2;TBC1D10A;TBC1D10B;TBC1D2;TBC1D24;TBC1D30;TBC1D32;TBC…	[]
351	GO:0051098	regulation of binding	http://amigo.geneontology.org/amigo/term/GO:0051098	-0.272517	-1.22082	0.0375494	0.243	359	./Project_wg_result1704912389_GSEA/GO_0051098.png	72	348;2035;5195;4318;81857;56257;2801;5914;7023;1855;1054;3280;90529;65981;8721;351;23560;65057;54552;24144;22873;6281;4140;23228;4043;2011;7046;161882;84062;3673;1025;8663;55294;6996;28996;146057;602;3399;4221;9693;6934;10498;81620;6789;9044;9532;3200;54496;23394;7189;1663;6653;51341;25942;64324;8189;51773;3433;25;5792;154;58499;22943;9212;2033;3976;10769;7186;25836;148022;9241;2625	ABL1;ACD;ADNP;ADRB2;APOE;APP;AURKB;BAG2;BCL3;BTAF1;CAPRIN2;CARM1;CDK9;CDT1;CEBPG;DDX11;DKK1;DTNBP1;DVL1;DZIP1;EDF1;EIF3C;EP300;EPB41;FBXW7;GATA3;GNL3L;GOLGA2;GTPBP4;HES1;HIPK2;HOXA3;ID3;IFIT2;ITGA2;LIF;LRPAP1;MARK2;MARK3;MED25;MEN1;MEPCE;MMP9;NIPBL;NOG;NSD1;PEX14;PLCL2;PLK2;PRMT7;PTPRF;RAPGEF2;RARA;RSF1;S100A10;SIN3A;SORL1;STK4;STPG1;SYMPK;TCF7L2;TDG;TFAP4;TFIP11;TGFBR1;TICAM1;TRAF2;TRAF6;TTBK2;Z…	['Disgenet Allergic asthma']
352	GO:0035264	multicellular organism growth	http://amigo.geneontology.org/amigo/term/GO:0035264	-0.306927	-1.21629	0.115308	0.24385	144	./Project_wg_result1704912389_GSEA/GO_0035264.png	23	351;10848;83931;23371;55777;1385;5930;153;6654;55717;57493;6712;677;7507;79977;26058;546;2074;154;55636;25836;7516;29123	ADRB1;ADRB2;ANKRD11;APP;ATRX;CHD7;CREB1;ERCC6;GIGYF2;GRHL2;HEG1;MBD5;NIPBL;PPP1R13L;RBBP6;SOS1;SPTBN2;STK40;TNS2;WDR11;XPA;XRCC2;ZFP36L1	[]
353	GO:0016050	vesicle organization	http://amigo.geneontology.org/amigo/term/GO:0016050	0.27503	1.23121	0.0428571	0.248787	307	./Project_wg_result1704912389_GSEA/GO_0016050.png	93	57393;93343;83871;79090;10959;55353;6890;8677;51510;8674;1173;10282;29082;26271;10175;51128;2773;9341;26286;51399;5552;23557;10484;9554;8907;553115;64400;55004;8724;6396;5869;6691;84313;966;6490;2157;5861;128866;8615;29887;92421;9519;11267;56681;59349;7251;27095;25978;10483;8773;10981;8301;5584;1182;375;9632;6382;2149;27072;122553;5873;57132;8775;6810;9525;83547;29091;8766;10490;6386;54732;4935;6…	AKTIP;AP1M1;AP2M1;AP3B1;ARF1;ARFGAP3;BET1;BLOC1S2;C2CD5;CD59;CHMP1B;CHMP2B;CHMP4A;CHMP4B;CHMP4C;CHMP5;CLCN3;CLTRN;CNIH1;DLG4;F2R;F8;FBXO5;FOLR1;GNAI3;GPR143;KLHL12;LAMTOR1;LAPTM4B;MAPK15;MCFD2;MVB12A;NAPA;PEF1;PICALM;PMEL;PPP6C;PREB;PRKCI;RAB11A;RAB1A;RAB27A;RAB32;RAB34;RAB5B;RILP;SAR1A;SAR1B;SDC1;SDCBP;SEC13;SEC22B;SEC23A;SEC23B;SEC24C;SNAP23;SNAPIN;SNF8;SNX10;SNX3;SPINK2;SRGN;STX10;STX12;STX4;S…	[]
354	GO:0003014	renal system process	http://amigo.geneontology.org/amigo/term/GO:0003014	0.317355	1.23025	0.091858	0.249313	112	./Project_wg_result1704912389_GSEA/GO_0003014.png	47	2150;109;360;387;685;231;5641;5577;8644;10916;185;51763;4879;2149;6781;1136;8766;7466;359;2702;5567;5573;1535;4881;135;1814;113;5660;554;2771;3778;1910;5568;6446;9356;3512;1813;56302;2934;66002;5345;6927;108;57835;1312;3291;50484	ADCY2;ADCY3;ADCY7;ADORA2A;AGTR1;AKR1B1;AKR1C3;AQP2;AQP3;AVPR2;BTC;CHRNA3;COMT;CYBA;CYP4F12;DRD2;DRD3;EDNRB;F2R;F2RL1;GJA5;GNAI2;GSN;HNF1A;HSD11B2;INPP5K;JCHAIN;KCNMA1;LGMN;MAGED2;NPPB;NPR1;PRKACB;PRKACG;PRKAR1A;PRKAR2B;PSAP;RAB11A;RHOA;RRM2B;SERPINF2;SGK1;SLC22A6;SLC4A5;STC1;TRPV5;WFS1	['Disgenet Allergic asthma']

## Sheet: GLUT
numbering	geneSet	description	link	enrichmentScore	normalizedEnrichmentScore	pValue	FDR	size	plotPath	leadingEdgeNum	leadingEdgeId	userId	Overlap
0	GO:0042107	cytokine metabolic process	http://amigo.geneontology.org/amigo/term/GO:0042107	0.676317	2.20639	0	0	106	./Project_wg_result1704905472_GSEA/GO_0042107.png	25	3569;3162;3624;3553;9314;2625;8915;3552;1051;54206;7538;1054;3659;9966;3606;2069;148022;1958;5970;10333;3625;4790;7072;943;7124	BCL10;CEBPB;CEBPG;EGR1;EREG;ERRFI1;GATA3;HMOX1;IL18;IL1A;IL1B;IL6;INHBA;INHBB;IRF1;KLF4;NFKB1;RELA;TIA1;TICAM1;TLR6;TNF;TNFRSF8;TNFSF15;ZFP36	[]
1	GO:0071216	cellular response to biotic stimulus	http://amigo.geneontology.org/amigo/term/GO:0071216	0.632201	2.16634	0	0	218	./Project_wg_result1704905472_GSEA/GO_0071216.png	55	3569;3576;6348;7128;3553;2921;2919;29126;6347;11009;8915;1649;27063;2920;10628;1437;1051;7538;57103;1604;80149;80380;3606;3627;10221;148022;7376;8564;5970;129607;259230;5054;51510;114548;10333;9373;90933;6352;2672;54209;64127;7494;5976;6374;5581;4790;6373;3383;10270;4792;3592;7124;387;1019;6372	AKAP8;ANKRD1;BCL10;CCL2;CCL3;CCL5;CD274;CD55;CDK4;CEBPB;CHMP5;CMPK2;CSF2;CXCL1;CXCL10;CXCL11;CXCL2;CXCL3;CXCL5;CXCL6;CXCL8;DDIT3;GFI1;ICAM1;IL12A;IL18;IL1B;IL24;IL6;KMO;NFKB1;NFKBIA;NLRP3;NOD2;NR1H2;PDCD1LG2;PLAA;PRKCE;RELA;RHOA;SERPINE1;SGMS1;TICAM1;TIGAR;TLR6;TNF;TNFAIP3;TREM2;TRIB1;TRIM41;TXNIP;UPF1;XBP1;ZC3H12A;ZFP36	['Disgenet Allergic asthma']
2	GO:0032602	chemokine production	http://amigo.geneontology.org/amigo/term/GO:0032602	0.688272	2.12926	0	0.000346369	78	./Project_wg_result1704905472_GSEA/GO_0032602.png	21	3569;6591;3162;3553;1969;136;9314;2150;3566;9655;3570;3606;148022;1958;59341;22954;7291;7124;79594;6372;4210	ADORA2B;CXCL6;EGR1;EPHA2;F2RL1;HMOX1;IL18;IL1B;IL4R;IL6;IL6R;KLF4;MEFV;MUL1;SNAI2;SOCS5;TICAM1;TNF;TRIM32;TRPV4;TWIST1	[]
3	GO:0002237	response to molecule of bacterial origin	http://amigo.geneontology.org/amigo/term/GO:0002237	0.582391	2.06121	0	0.000415643	325	./Project_wg_result1704905472_GSEA/GO_0002237.png	71	3569;3576;3725;6348;7128;1906;3553;11221;2921;2919;25819;29126;6347;11009;8915;27063;2920;133;1437;2353;1051;9076;7538;3726;7056;1604;80149;80380;3606;3627;10221;148022;5734;7376;8564;5970;129607;259230;5054;51510;114548;10333;11019;9373;90933;6352;55122;6590;2672;2706;54209;3727;64127;7494;5976;6374;5581;4790;1594;6373;3383;10270;4792;3592;5743;7124;55765;57402;387;1019;6372	ADM;AKAP8;AKIRIN2;ANKRD1;BCL10;CCL2;CCL3;CCL5;CD274;CD55;CDK4;CEBPB;CHMP5;CLDN1;CMPK2;CSF2;CXCL1;CXCL10;CXCL11;CXCL2;CXCL3;CXCL5;CXCL6;CXCL8;CYP27B1;DUSP10;EDN1;FOS;GFI1;GJB2;ICAM1;IL12A;IL18;IL1B;IL24;IL6;INAVA;JUN;JUNB;JUND;KMO;LIAS;NFKB1;NFKBIA;NLRP3;NOCT;NOD2;NR1H2;PDCD1LG2;PLAA;PRKCE;PTGER4;PTGS2;RELA;RHOA;S100A14;SERPINE1;SGMS1;SLPI;THBD;TICAM1;TLR6;TNF;TNFAIP3;TREM2;TRIB1;TRIM41;UPF1;XBP1;…	['Disgenet Allergic asthma']
4	GO:0042092	type 2 immune response	http://amigo.geneontology.org/amigo/term/GO:0042092	0.756202	2.07623	0	0.000519554	36	./Project_wg_result1704905472_GSEA/GO_0042092.png	14	3569;3456;282618;2625;91543;3566;9655;3606;301;114548;64127;3142;602;10538	ANXA1;BATF;BCL3;GATA3;HLX;IFNB1;IFNL1;IL18;IL4R;IL6;NLRP3;NOD2;RSAD2;SOCS5	['Disgenet Allergic asthma', 'T cell priming']
5	GO:0034405	response to fluid shear stress	http://amigo.geneontology.org/amigo/term/GO:0034405	0.72705	1.98702	0	0.000577282	33	./Project_wg_result1704905472_GSEA/GO_0034405.png	9	4092;9314;10370;1437;9655;2113;7980;760;5025	CA2;CITED2;CSF2;ETS1;KLF4;P2RX4;SMAD7;SOCS5;TFPI2	['Disgenet Allergic asthma']
6	GO:0001818	negative regulation of cytokine production	http://amigo.geneontology.org/amigo/term/GO:0001818	0.576593	2.02302	0	0.000593775	250	./Project_wg_result1704905472_GSEA/GO_0001818.png	62	3569;3456;7128;3162;3624;1969;4092;29126;9314;282618;2625;54206;2150;7538;9655;64135;80149;80380;5734;63906;51561;5987;3326;301;2627;114548;10524;10333;79132;51191;3625;4345;10464;10293;4790;708;7072;7042;7291;10270;3592;408;7124;4157;9246;79594;5971;409;7430;307;4210;83737;53833;706;5552;602;55353;3077;10365;947;9111;7706	AKAP8;ANXA1;ANXA4;ARRB1;ARRB2;BCL3;C1QBP;CD200;CD274;CD34;DHX58;EPHA2;ERRFI1;EZR;F2RL1;GATA3;GATA6;GPATCH3;HERC5;HFE;HMOX1;HSP90AB1;IFIH1;IFNB1;IFNL1;IL12A;IL20RB;IL23A;IL6;INHBA;INHBB;ITCH;KAT5;KLF2;KLF4;LAPTM4B;MC1R;MEFV;MUL1;NFKB1;NLRP3;NMI;PDCD1LG2;PIBF1;PTGER4;RELB;SMAD7;SOCS5;SRGN;TGFB2;TIA1;TLR6;TNF;TNFAIP3;TRAIP;TRIM25;TRIM27;TSPO;TWIST1;UBE2L6;ZC3H12A;ZFP36	['Disgenet Allergic asthma']
7	GO:0032635	interleukin-6 production	http://amigo.geneontology.org/amigo/term/GO:0032635	0.601188	2.00193	0	0.000649442	128	./Project_wg_result1704905472_GSEA/GO_0032635.png	34	3569;7128;3553;136;8915;1051;2150;9655;1660;3570;64135;80149;3606;2069;148022;59341;4615;10333;55122;4345;64127;7494;7291;408;7124;55765;84632;338382;55773;409;64170;338322;10365;6774	ADORA2B;AFAP1L2;AKIRIN2;ARRB1;ARRB2;BCL10;CARD9;CD200;CEBPB;DHX9;EREG;F2RL1;IFIH1;IL18;IL1B;IL6;IL6R;INAVA;KLF2;MYD88;NLRP10;NOD2;RAB7B;SOCS5;STAT3;TBC1D23;TICAM1;TLR6;TNF;TNFAIP3;TRPV4;TWIST1;XBP1;ZC3H12A	[]
8	GO:1990868	response to chemokine	http://amigo.geneontology.org/amigo/term/GO:1990868	0.614409	1.96219	0	0.00066125	91	./Project_wg_result1704905472_GSEA/GO_1990868.png	19	3576;6348;1906;6364;1843;2921;2919;6347;2920;80149;3627;6352;54209;6374;6373;9943;2840;387;6372	CCL2;CCL20;CCL3;CCL5;CXCL1;CXCL10;CXCL11;CXCL2;CXCL3;CXCL5;CXCL6;CXCL8;DUSP1;EDN1;GPR17;OXSR1;RHOA;TREM2;ZC3H12A	['Disgenet Allergic asthma']
9	GO:0070555	response to interleukin-1	http://amigo.geneontology.org/amigo/term/GO:0070555	0.609657	2.0344	0	0.000692738	146	./Project_wg_result1704905472_GSEA/GO_0070555.png	27	3569;3576;6348;1906;3553;6364;6662;6347;27063;3552;1051;2113;8454;80149;8564;1958;5970;301;4615;6352;6880;64127;5976;9100;4790;3383;4792	ANKRD1;ANXA1;CCL2;CCL20;CCL3;CCL5;CEBPB;CUL1;CXCL8;EDN1;EGR1;ETS1;ICAM1;IL1A;IL1B;IL6;KMO;MYD88;NFKB1;NFKBIA;NOD2;RELA;SOX9;TAF9;UPF1;USP10;ZC3H12A	['Disgenet Allergic asthma']
10	GO:0070371	ERK1 and ERK2 cascade	http://amigo.geneontology.org/amigo/term/GO:0070371	0.549284	1.96849	0	0.000727375	316	./Project_wg_result1704905472_GSEA/GO_0070371.png	49	4609;3725;1848;6348;1846;467;3553;1969;11221;6364;6662;1843;3976;5801;9314;10253;3491;6347;1490;54206;2150;5734;10419;677;195827;1845;5604;59341;6352;6259;6237;5155;54209;678;64127;5031;81848;285315;3383;8837;408;81610;7124;10048;1399;409;7430;6464;5345	ARRB1;ARRB2;ATF3;C3orf33;CCL2;CCL20;CCL3;CCL5;CCN1;CCN2;CFLAR;CRKL;DUSP1;DUSP10;DUSP3;DUSP4;DUSP6;EPHA2;ERRFI1;EZR;F2RL1;FAM83D;ICAM1;IL1B;JUN;KLF4;LIF;MAP2K1;MYC;NOD2;P2RY6;PDGFB;PRMT5;PRXL2C;PTGER4;PTPRR;RANBP9;RRAS;RYK;SERPINF2;SHC1;SOX9;SPRY2;SPRY4;TNF;TREM2;TRPV4;ZFP36L1;ZFP36L2	['Disgenet Allergic asthma']
11	GO:0010573	vascular endothelial growth factor production	http://amigo.geneontology.org/amigo/term/GO:0010573	0.701327	1.91893	0	0.00164525	33	./Project_wg_result1704905472_GSEA/GO_0010573.png	5	3569;3553;136;3552;468	ADORA2B;ATF4;IL1A;IL1B;IL6	['Disgenet Allergic asthma']
12	GO:0009615	response to virus	http://amigo.geneontology.org/amigo/term/GO:0009615	0.541729	1.91467	0	0.00191835	307	./Project_wg_result1704905472_GSEA/GO_0009615.png	84	3569;3456;7128;3553;5366;8061;54541;3433;282618;3437;2625;8638;3434;661;282616;2150;91543;27297;330;1660;3659;64135;80149;9020;3627;282617;148022;55601;63906;51561;10561;3459;5970;598;10621;4940;81559;8772;24138;3669;6895;114548;4938;79132;51191;1174;6352;10623;51728;4953;10625;708;3592;58487;7124;55763;146857;9447;79594;3428;2537;64170;9582;83737;5683;602;22948;60489;329;10542;201626;54512;7706;…	AIM2;AP1S1;APOBEC3B;APOBEC3G;BCL2L1;BCL3;BECN1;BIRC2;BIRC3;C1QBP;CARD9;CCL5;CCT5;CRCP;CREBZF;CXCL10;DDIT4;DDX60;DHX58;DHX9;ENO1;EXOC1;EXOSC4;EXOSC5;F2RL1;FADD;FOSL1;GATA3;GPATCH3;HERC5;IFI16;IFI44;IFI6;IFIH1;IFIT1;IFIT2;IFIT3;IFIT5;IFNB1;IFNGR1;IFNL1;IFNL2;IFNL3;IKBKE;IKBKG;IL12A;IL1B;IL23A;IL6;IRF1;ISG20;ITCH;IVNS1ABP;LAMTOR5;MAP3K14;MUL1;MX1;NLRP3;NT5C3A;OAS1;OAS3;OASL;ODC1;PDE12;PLSCR1;PMAIP1;…	['Disgenet Allergic asthma']
13	GO:0097696	STAT cascade	http://amigo.geneontology.org/amigo/term/GO:0097696	0.562591	1.90288	0	0.00200399	147	./Project_wg_result1704905472_GSEA/GO_0097696.png	32	3569;3456;23529;3976;282618;6347;11009;1437;282616;9021;9655;7422;9306;3570;3575;3606;282617;51561;3280;6352;8835;10464;7132;50604;3592;7124;388585;602;5518;6776;6774;9111	BCL3;CCL2;CCL5;CLCF1;CSF2;HES1;HES5;IFNB1;IFNL1;IFNL2;IFNL3;IL12A;IL18;IL20;IL23A;IL24;IL6;IL6R;IL7R;LIF;NMI;PIBF1;PPP2R1A;SOCS2;SOCS3;SOCS5;SOCS6;STAT3;STAT5A;TNF;TNFRSF1A;VEGFA	['Disgenet Allergic asthma']
14	GO:0006984	ER-nucleus signaling pathway	http://amigo.geneontology.org/amigo/term/GO:0006984	0.662191	1.88874	0	0.0022514	45	./Project_wg_result1704905472_GSEA/GO_0006984.png	10	3576;467;23645;6347;1649;3638;468;7494;8720;4690	ATF3;ATF4;CCL2;CXCL8;DDIT3;INSIG1;MBTPS1;NCK1;PPP1R15A;XBP1	[]
15	GO:0009612	response to mechanical stimulus	http://amigo.geneontology.org/amigo/term/GO:0009612	0.545248	1.89052	0	0.00238383	204	./Project_wg_result1704905472_GSEA/GO_0009612.png	40	3725;1906;3553;8061;1647;6662;8915;27063;10628;2353;2354;2113;3726;8797;3659;9020;3627;5734;5970;8772;59341;4615;1161;8795;7048;835;3727;7132;54407;4790;1111;9531;4792;943;5743;578;387;5599;6507;7508	ANKRD1;BAG3;BAK1;BCL10;CASP2;CHEK1;CXCL10;EDN1;ERCC8;ETS1;FADD;FOS;FOSB;FOSL1;GADD45A;IL1B;IRF1;JUN;JUNB;JUND;MAP3K14;MAPK8;MYD88;NFKB1;NFKBIA;PTGER4;PTGS2;RELA;RHOA;SLC1A3;SLC38A2;SOX9;TGFBR2;TNFRSF10A;TNFRSF10B;TNFRSF1A;TNFRSF8;TRPV4;TXNIP;XPC	['Disgenet Allergic asthma']
16	GO:0002440	production of molecular mediator of immune response	http://amigo.geneontology.org/amigo/term/GO:0002440	0.549533	1.87979	0	0.00238995	186	./Project_wg_result1704905472_GSEA/GO_0002440.png	51	3569;3456;3162;23529;3553;4092;2625;8915;2150;91543;3566;1604;3575;3606;148022;8013;3981;27434;51010;114548;9245;4292;3135;64127;7494;4189;7042;1113;3592;4436;7124;55765;5650;10538;3077;2956;9156;3329;10892;117854;3133;10459;51704;1432;7009;118460;7186;958;3596;25818;8482	BATF;BCL10;CD40;CD55;CHGA;CLCF1;DNAJB9;EXO1;EXOSC3;EXOSC6;F2RL1;GATA3;GCNT3;GPRC5B;HFE;HLA-E;HLA-G;HMOX1;HSPD1;IFNB1;IL12A;IL13;IL18;IL1B;IL4R;IL6;IL7R;INAVA;KLK5;KLK7;LIG4;MAD2L2;MALT1;MAPK14;MLH1;MSH2;MSH6;NLRP3;NOD2;NR4A3;POLM;RSAD2;SEMA7A;SMAD7;TGFB2;TICAM1;TMBIM6;TNF;TRAF2;TRIM6;XBP1	['Disgenet Allergic asthma']
17	GO:0035456	response to interferon-beta	http://amigo.geneontology.org/amigo/term/GO:0035456	0.706933	1.88076	0	0.00246104	30	./Project_wg_result1704905472_GSEA/GO_0035456.png	12	3456;3437;3434;3659;27429;87178;9447;3428;7327;5359;117854;9641	AIM2;HTRA2;IFI16;IFIT1;IFIT3;IFNB1;IKBKE;IRF1;PLSCR1;PNPT1;TRIM6;UBE2G2	[]
18	GO:0042326	negative regulation of phosphorylation	http://amigo.geneontology.org/amigo/term/GO:0042326	0.528172	1.89312	0	0.00246788	411	./Project_wg_result1704905472_GSEA/GO_0042326.png	74	4609;22943;3725;1848;7128;1846;467;1847;3624;3553;11221;1647;54541;9241;1843;4092;3976;5801;5997;9314;10253;10105;57761;54206;9021;2150;1026;9655;4616;1942;6879;57103;80149;11072;10221;84962;135;5987;79643;3486;55872;1845;2810;7498;122809;6895;9052;1027;7026;79706;80824;10464;26524;81848;285315;25793;221496;7291;4690;65018;408;84313;7251;1981;578;1030;10048;387;23141;581;1399;409;7430;55861	ADORA2A;AJUBA;ANKLE2;ARRB1;ARRB2;ATF3;BAK1;BAX;C3orf33;CDKN1A;CDKN1B;CDKN2B;CHMP6;CRKL;DBNDD2;DDIT4;DKK1;DUSP1;DUSP10;DUSP14;DUSP16;DUSP3;DUSP4;DUSP5;DUSP6;EFNA1;EIF4G1;ERRFI1;EZR;F2RL1;FBXO7;GADD45A;GADD45B;GPRC5A;IGFBP3;IL1B;INHBA;JUN;KLF4;LATS2;LEMD2;LIF;MYC;NCK1;NOG;NR2F2;PBK;PIBF1;PINK1;PPIF;PRKRIP1;PTPRR;RANBP9;RGS2;RHOA;SFN;SMAD7;SOCS3;SOCS4;SOCS5;SPRY2;SPRY4;TAF7;TARBP2;TIGAR;TNFAIP3;TRIB…	['Disgenet Allergic asthma']
19	GO:0061614	pri-miRNA transcription by RNA polymerase II	http://amigo.geneontology.org/amigo/term/GO:0061614	0.652304	1.87465	0	0.00247406	45	./Project_wg_result1704905472_GSEA/GO_0061614.png	11	3725;8061;6662;9314;2353;2113;5970;4088;1655;5155;7042	DDX5;ETS1;FOS;FOSL1;JUN;KLF4;PDGFB;RELA;SMAD3;SOX9;TGFB2	[]
20	GO:0043620	regulation of DNA-templated transcription in response to stress	http://amigo.geneontology.org/amigo/term/GO:0043620	0.607634	1.89619	0	0.00256313	75	./Project_wg_result1704905472_GSEA/GO_0043620.png	28	56892;3725;3162;467;10370;1649;1051;7422;83667;1958;468;5970;3337;6195;1111;9531;4690;54617;571;10365;10985;4780;4582;3091;7009;7316;3298;6921	ATF3;ATF4;BACH1;BAG3;CEBPB;CHEK1;CITED2;DDIT3;DNAJB1;EGR1;ELOC;GCN1;HIF1A;HMOX1;HSF2;INO80;JUN;KLF2;MUC1;NCK1;NFE2L2;RELA;RPS6KA1;SESN2;TCIM;TMBIM6;UBC;VEGFA	[]
21	GO:0006353	DNA-templated transcription, termination	http://amigo.geneontology.org/amigo/term/GO:0006353	0.607882	1.86682	0	0.00262036	70	./Project_wg_result1704905472_GSEA/GO_0006353.png	32	22828;1660;54797;22803;23283;10419;25888;6606;9015;4331;8458;2071;902;9014;51728;55339;6908;1477;6628;1022;7884;284119;2968;81608;2966;1478;2965;64425;79869;5440;9533;5434	CAVIN1;CCNH;CDK7;CPSF7;CSTF1;CSTF2;CSTF2T;DHX9;ERCC3;FIP1L1;GTF2H1;GTF2H2;GTF2H4;MED18;MNAT1;POLR1C;POLR1E;POLR2E;POLR2K;POLR3K;PRMT5;SCAF8;SLBP;SMN1;SNRPB;TAF1A;TAF1B;TBP;TTF2;WDR33;XRN2;ZNF473	[]
22	GO:0070670	response to interleukin-4	http://amigo.geneontology.org/amigo/term/GO:0070670	0.68192	1.86802	0	0.002645	34	./Project_wg_result1704905472_GSEA/GO_0070670.png	9	11009;2625;4783;3566;4171;3326;7494;9817;1019	CDK4;GATA3;HSP90AB1;IL24;IL4R;KEAP1;MCM2;NFIL3;XBP1	['Disgenet Allergic asthma']
23	GO:0034340	response to type I interferon	http://amigo.geneontology.org/amigo/term/GO:0034340	0.582504	1.86178	0	0.00281425	88	./Project_wg_result1704905472_GSEA/GO_0034340.png	29	3456;3433;3437;8638;3434;91543;3659;1958;3326;4940;11274;8772;3669;5696;4615;4938;3135;11140;3664;79594;2537;3134;6472;4599;117854;3133;9641;10379;3716	CDC37;EGR1;FADD;HLA-E;HLA-F;HLA-G;HSP90AB1;IFI6;IFIT1;IFIT2;IFIT3;IFNB1;IKBKE;IRF1;IRF6;IRF9;ISG20;JAK1;MUL1;MX1;MYD88;OAS1;OAS3;OASL;PSMB8;RSAD2;SHMT2;TRIM6;USP18	[]
24	GO:0032612	interleukin-1 production	http://amigo.geneontology.org/amigo/term/GO:0032612	0.587668	1.84335	0	0.00440581	85	./Project_wg_result1704905472_GSEA/GO_0032612.png	20	6348;7128;3553;54206;10626;2150;8877;80149;1958;4088;301;114548;10333;64127;55765;9447;409;3428;4210;338322	AIM2;ANXA1;ARRB2;CCL3;EGR1;ERRFI1;F2RL1;IFI16;IL1B;INAVA;MEFV;NLRP10;NLRP3;NOD2;SMAD3;SPHK1;TLR6;TNFAIP3;TRIM16;ZC3H12A	[]
25	GO:0150076	neuroinflammatory response	http://amigo.geneontology.org/amigo/term/GO:0150076	0.638941	1.83852	0	0.00455608	46	./Project_wg_result1704905472_GSEA/GO_0150076.png	11	3569;3725;3553;3606;135;3949;10333;6608;4345;10135;7124	ADORA2A;CD200;IL18;IL1B;IL6;JUN;LDLR;NAMPT;SMO;TLR6;TNF	['Disgenet Allergic asthma']
26	GO:0046685	response to arsenic-containing substance	http://amigo.geneontology.org/amigo/term/GO:0046685	0.68085	1.82987	0.0013369	0.00478731	30	./Project_wg_result1704905472_GSEA/GO_0046685.png	9	3162;467;10105;1026;4982;80149;90637;468;79752	ATF3;ATF4;CDKN1A;HMOX1;PPIF;TNFRSF11B;ZC3H12A;ZFAND1;ZFAND2A	[]
27	GO:0098542	defense response to other organism	http://amigo.geneontology.org/amigo/term/GO:0098542	0.507226	1.82684	0	0.00490889	434	./Project_wg_result1704905472_GSEA/GO_0098542.png	98	3569;3456;7128;3553;5366;1969;6364;54541;3433;282618;3437;8638;3434;661;1051;282616;2150;91543;3566;27297;330;1660;3659;3570;64135;80149;9020;3627;282617;148022;55601;63906;51561;5970;10621;4940;81559;116842;8772;24138;5054;3669;6895;4615;114548;10333;4938;79132;51191;6590;10623;51728;64127;7132;708;1113;3592;7124;84522;57402;55763;146857;9447;79594;6372;1690;116071;3428;6464;306;2537;5650;64170;…	ACP5;AIM2;ANXA3;APOBEC3B;APOBEC3G;BATF;BATF2;BCL3;BECN1;BIRC2;BIRC3;C1QBP;CARD9;CCL20;CEBPB;CHGA;COCH;COTL1;CRCP;CXCL10;CXCL6;DDIT4;DDX60;DHX58;DHX9;EPHA2;EXOC1;EXOSC4;EXOSC5;F2RL1;FADD;GPATCH3;HERC5;HLA-E;IFI16;IFI6;IFIH1;IFIT1;IFIT2;IFIT3;IFIT5;IFNB1;IFNL1;IFNL2;IFNL3;IL12A;IL1B;IL23A;IL4R;IL6;IL6R;IRF1;ISG20;ITCH;JAGN1;KLK7;LACRT;LEAP2;MAP3K14;MUL1;MX1;MYD88;NLRP10;NLRP3;NOD2;NT5C3A;OAS1;OAS3;…	['Disgenet Allergic asthma']
28	GO:1904019	epithelial cell apoptotic process	http://amigo.geneontology.org/amigo/term/GO:1904019	0.566775	1.83046	0	0.00496462	98	./Project_wg_result1704905472_GSEA/GO_1904019.png	19	3569;3589;7128;3162;6347;2625;7538;6431;598;677;382;5054;7048;3135;51129;7072;3383;8837;7124	ANGPTL4;ARF6;BCL2L1;CCL2;CFLAR;GATA3;HLA-G;HMOX1;ICAM1;IL11;IL6;SERPINE1;SRSF6;TGFBR2;TIA1;TNF;TNFAIP3;ZFP36;ZFP36L1	[]
29	GO:0007159	leukocyte cell-cell adhesion	http://amigo.geneontology.org/amigo/term/GO:0007159	0.518301	1.82394	0	0.00505699	313	./Project_wg_result1704905472_GSEA/GO_0007159.png	59	3569;3456;3553;11221;1960;4092;64332;29126;9314;282618;6347;2625;8915;1051;3566;9655;2113;9306;3659;3570;1604;80149;3575;80380;3606;4860;8013;8876;4907;135;51561;5970;3280;1845;301;8772;79679;114548;6352;7048;9093;3135;1803;64127;7494;6793;84695;3383;3592;4690;7124;387;7430;3142;83737;53833;56940;3932;3077	ADORA2A;ANXA1;BCL10;CCL2;CCL5;CD274;CD55;CEBPB;DNAJA3;DPP4;DUSP10;DUSP22;DUSP3;EGR3;ETS1;EZR;FADD;GATA3;HES1;HFE;HLA-G;HLX;ICAM1;IFNB1;IFNL1;IL12A;IL18;IL1B;IL20RB;IL23A;IL4R;IL6;IL6R;IL7R;IRF1;ITCH;KLF4;LCK;LOXL3;NCK1;NFKBIZ;NLRP3;NOD2;NR4A3;NT5E;PDCD1LG2;PNP;RELA;RHOA;SMAD7;SOCS5;SOCS6;STK10;TGFBR2;TNF;VNN1;VTCN1;XBP1;ZC3H12A	['Disgenet Allergic asthma']
30	GO:0050866	negative regulation of cell activation	http://amigo.geneontology.org/amigo/term/GO:0050866	0.529626	1.79941	0	0.00576704	176	./Project_wg_result1704905472_GSEA/GO_0050866.png	26	3456;7128;3162;3624;4092;29126;282618;1051;3566;9655;7056;9306;3659;80149;80380;135;3949;1845;301;79679;5155;3135;4345;10464;84695;25793	ADORA2A;ANXA1;CD200;CD274;CEBPB;DUSP3;FBXO7;HLA-G;HMOX1;IFNB1;IFNL1;IL4R;INHBA;IRF1;LDLR;LOXL3;PDCD1LG2;PDGFB;PIBF1;SMAD7;SOCS5;SOCS6;THBD;TNFAIP3;VTCN1;ZC3H12A	['Disgenet Allergic asthma']
31	GO:0060326	cell chemotaxis	http://amigo.geneontology.org/amigo/term/GO:0060326	0.509891	1.81569	0	0.00586593	279	./Project_wg_result1704905472_GSEA/GO_0060326.png	44	3569;3576;6348;1906;3553;1969;6364;1960;1843;2921;2919;1901;6347;2920;9023;2150;1839;7422;8394;3570;3627;51561;7424;5025;301;5054;59341;5641;6352;5155;3164;6374;708;51119;6373;7042;9943;1113;3592;57402;6372;1399;409;79647	AKIRIN1;ANXA1;ARRB2;C1QBP;CCL2;CCL20;CCL3;CCL5;CH25H;CHGA;CRKL;CXCL1;CXCL10;CXCL11;CXCL2;CXCL3;CXCL5;CXCL6;CXCL8;DUSP1;EDN1;EGR3;EPHA2;F2RL1;HBEGF;IL12A;IL1B;IL23A;IL6;IL6R;LGMN;NR4A1;OXSR1;P2RX4;PDGFB;PIP5K1A;S100A14;S1PR1;SBDS;SERPINE1;TGFB2;TRPV4;VEGFA;VEGFC	['Disgenet Allergic asthma']
32	GO:0033002	muscle cell proliferation	http://amigo.geneontology.org/amigo/term/GO:0033002	0.527735	1.81502	0	0.00587745	182	./Project_wg_result1704905472_GSEA/GO_0033002.png	35	3569;3725;7128;3162;9510;1906;9241;9314;1901;5292;1839;1026;3570;3606;2069;10221;60485;8013;94104;3486;4331;2627;6352;1027;983;7048;5155;5031;2081;10135;7042;8837;3592;5743;7124	ADAMTS1;CCL5;CDK1;CDKN1A;CDKN1B;CFLAR;EDN1;EREG;ERN1;GATA6;HBEGF;HMOX1;IGFBP3;IL12A;IL18;IL6;IL6R;JUN;KLF4;MNAT1;NAMPT;NOG;NR4A3;P2RY6;PAXBP1;PDGFB;PIM1;PTGS2;S1PR1;SAV1;TGFB2;TGFBR2;TNF;TNFAIP3;TRIB1	['Disgenet Allergic asthma']
33	GO:1903034	regulation of response to wounding	http://amigo.geneontology.org/amigo/term/GO:1903034	0.541297	1.79943	0	0.00591492	151	./Project_wg_result1704905472_GSEA/GO_1903034.png	25	7128;1906;11221;5328;9314;5055;2150;1839;1026;51330;2152;7056;5329;90102;6431;4088;301;5054;5604;308;1027;7048;5155;7494;5581	ANXA1;ANXA5;CDKN1A;CDKN1B;DUSP10;EDN1;F2RL1;F3;HBEGF;KLF4;MAP2K1;PDGFB;PHLDB2;PLAU;PLAUR;PRKCE;SERPINB2;SERPINE1;SMAD3;SRSF6;TGFBR2;THBD;TNFAIP3;TNFRSF12A;XBP1	['Disgenet Allergic asthma']
34	GO:0097191	extrinsic apoptotic signaling pathway	http://amigo.geneontology.org/amigo/term/GO:0097191	0.523451	1.80817	0	0.00593775	216	./Project_wg_result1704905472_GSEA/GO_0097191.png	49	7128;6591;3162;467;3624;3553;5366;50486;8915;1437;3552;64112;51330;8797;3570;51202;5970;64114;598;653;9191;4170;4088;8772;5054;27429;8795;835;1612;7132;162989;7042;9531;3383;8837;51530;3592;56616;7124;578;581;599;81618;2537;8682;2668;6478;9812;5518	ATF3;BAG3;BAK1;BAX;BCL10;BCL2L1;BCL2L2;BMP5;CASP2;CFLAR;CSF2;DAPK1;DDX47;DEDD;DEDD2;DELE1;DIABLO;FADD;G0S2;GDNF;HMOX1;HTRA2;ICAM1;IFI6;IL12A;IL1A;IL1B;IL6R;INHBA;ITM2C;MCL1;MOAP1;PEA15;PMAIP1;PPP2R1A;RELA;SERPINE1;SIAH2;SMAD3;SNAI2;TGFB2;TMBIM1;TNF;TNFAIP3;TNFRSF10A;TNFRSF10B;TNFRSF12A;TNFRSF1A;ZC3HC1	['Disgenet Allergic asthma']
35	GO:0010737	protein kinase A signaling	http://amigo.geneontology.org/amigo/term/GO:0010737	0.661514	1.805	0.00138504	0.00597487	31	./Project_wg_result1704905472_GSEA/GO_0010737.png	5	56892;154;9049;4157;7430	ADRB2;AIP;EZR;MC1R;TCIM	[]
36	GO:0051348	negative regulation of transferase activity	http://amigo.geneontology.org/amigo/term/GO:0051348	0.516443	1.80022	0	0.00604323	256	./Project_wg_result1704905472_GSEA/GO_0051348.png	46	1848;7128;1846;1847;3553;11221;1647;1843;4092;5997;10253;57761;54206;9021;1026;7538;9655;4616;6879;26271;11072;10221;84962;135;5987;79643;1845;2810;122809;6895;9052;9529;1027;7026;79706;80824;1974;26524;81848;25793;25913;4690;84313;7251;4085;1030	ADORA2A;AJUBA;BAG5;CDKN1A;CDKN1B;CDKN2B;CHMP6;DUSP1;DUSP10;DUSP14;DUSP16;DUSP3;DUSP4;DUSP5;DUSP6;EIF4A2;ERRFI1;FBXO5;FBXO7;GADD45A;GADD45B;GPRC5A;IL1B;LATS2;MAD2L1;NCK1;NR2F2;POT1;PRKRIP1;RGS2;SFN;SMAD7;SOCS3;SOCS4;SOCS5;SPRY2;SPRY4;TAF7;TARBP2;TNFAIP3;TRIB1;TRIB3;TRIM27;TSG101;VPS25;ZFP36	['Disgenet Allergic asthma']
37	GO:0038034	signal transduction in absence of ligand	http://amigo.geneontology.org/amigo/term/GO:0038034	0.585318	1.80864	0	0.00605127	67	./Project_wg_result1704905472_GSEA/GO_0038034.png	20	6591;3624;3553;1437;3552;64112;598;4170;8772;27429;835;9531;51530;7124;578;581;599;2537;2668;5518	BAG3;BAK1;BAX;BCL2L1;BCL2L2;CASP2;CSF2;FADD;GDNF;HTRA2;IFI6;IL1A;IL1B;INHBA;MCL1;MOAP1;PPP2R1A;SNAI2;TNF;ZC3HC1	['Disgenet Allergic asthma']
38	GO:0032609	interferon-gamma production	http://amigo.geneontology.org/amigo/term/GO:0032609	0.556897	1.80168	0	0.00609422	104	./Project_wg_result1704905472_GSEA/GO_0032609.png	21	3624;3553;29126;282618;2625;2150;1054;3570;80149;80380;3606;51561;5987;8772;79679;708;3592;7124;53833;11118;602	BCL3;BTN3A2;C1QBP;CD274;CEBPG;F2RL1;FADD;GATA3;IFNL1;IL12A;IL18;IL1B;IL20RB;IL23A;IL6R;INHBA;PDCD1LG2;TNF;TRIM27;VTCN1;ZC3H12A	[]
39	GO:0050867	positive regulation of cell activation	http://amigo.geneontology.org/amigo/term/GO:0050867	0.511369	1.81031	0	0.00610869	303	./Project_wg_result1704905472_GSEA/GO_0050867.png	45	3569;23529;3553;11221;1960;136;64332;29126;6347;1490;2625;8915;55795;2150;3566;9655;3570;1604;3575;80380;3606;4860;148022;8013;8876;51561;3280;301;8772;51010;79679;114548;10333;6352;7048;4292;9093;3135;1803;64127;7494;6195;3592;4690;4436	ADORA2B;ANXA1;BCL10;CCL2;CCL5;CCN2;CD274;CD55;CLCF1;DNAJA3;DPP4;DUSP10;EGR3;EXOSC3;F2RL1;FADD;GATA3;HES1;HLA-G;IL12A;IL18;IL1B;IL23A;IL4R;IL6;IL6R;IL7R;MLH1;MSH2;NCK1;NFKBIZ;NLRP3;NOD2;NR4A3;PCID2;PDCD1LG2;PNP;RPS6KA1;SOCS5;TGFBR2;TICAM1;TLR6;VNN1;VTCN1;XBP1	['Disgenet Allergic asthma']
40	GO:0035587	purinergic receptor signaling pathway	http://amigo.geneontology.org/amigo/term/GO:0035587	0.650933	1.78462	0	0.00639995	31	./Project_wg_result1704905472_GSEA/GO_0035587.png	6	136;53836;5029;135;5025;5031	ADORA2A;ADORA2B;GPR87;P2RX4;P2RY2;P2RY6	[]
41	GO:0032623	interleukin-2 production	http://amigo.geneontology.org/amigo/term/GO:0032623	0.586739	1.78356	0	0.00646556	63	./Project_wg_result1704905472_GSEA/GO_0032623.png	12	7128;3553;2625;3552;7538;3606;4860;5987;301;30968;79679;10524	ANXA1;GATA3;IL18;IL1A;IL1B;KAT5;PNP;STOML2;TNFAIP3;TRIM27;VTCN1;ZFP36	[]
42	GO:0038061	NIK/NF-kappaB signaling	http://amigo.geneontology.org/amigo/term/GO:0038061	0.541848	1.78475	0	0.00652463	119	./Project_wg_result1704905472_GSEA/GO_0038061.png	36	56892;1906;3553;9618;330;8797;8877;8454;9966;80149;9020;3606;51561;5970;114548;10333;8795;64127;4792;7124;5531;387;5971;7430;7205;29775;602;329;9516;10920;54923;10892;80829;117854;9641;56672	AKIP1;BCL3;BIRC2;BIRC3;CARD10;COPS8;CUL1;EDN1;EZR;IKBKE;IL18;IL1B;IL23A;LIME1;LITAF;MALT1;MAP3K14;NFKBIA;NLRP3;NOD2;PPP4C;RELA;RELB;RHOA;SPHK1;TCIM;TLR6;TNF;TNFRSF10A;TNFRSF10B;TNFSF15;TRAF4;TRIM6;TRIP6;ZC3H12A;ZFP91	['Disgenet Allergic asthma']
43	GO:0002697	regulation of immune effector process	http://amigo.geneontology.org/amigo/term/GO:0002697	0.501886	1.78671	0	0.00653153	370	./Project_wg_result1704905472_GSEA/GO_0002697.png	95	3569;3456;7128;3162;23529;3553;11221;4092;136;64332;282618;2625;8915;3434;2150;91543;3566;9655;330;1660;1604;80149;3575;3606;148022;55601;8013;63906;51561;301;8772;51010;6895;114548;79132;51191;57102;4292;3135;64127;7494;84695;708;7042;725;3592;4436;6318;7124;9447;79594;6372;409;5650;3142;83737;53833;56940;3077;2956;60489;329;5817;1398;3134;7448;3329;10892;26007;117854;3133;10459;51704;8673;1432;…	ADORA2B;AIM2;ANXA1;APOBEC3G;ARRB2;BCL10;BIRC2;BIRC3;C12orf4;C1QBP;C4BPB;CD40;CD55;CD59;CLCF1;CRK;CXCL6;DDX60;DHX58;DHX9;DUSP10;DUSP22;EXOSC3;EXOSC6;F2RL1;FADD;GATA3;GPATCH3;GPRC5B;HERC5;HFE;HLA-E;HLA-F;HLA-G;HLX;HMOX1;HSPD1;IFIT1;IFNB1;IFNL1;IL12A;IL13;IL18;IL1B;IL20RB;IL23A;IL4R;IL6;IL7R;ITCH;KLK5;KLK7;LAMP1;LOXL3;LTA;LYN;MAD2L2;MALT1;MAPK14;MICA;MLH1;MSH2;MSH6;MUL1;NFKBIZ;NLRP3;NOD2;NR4A3;PHB2;…	['Disgenet Allergic asthma']
44	GO:0070741	response to interleukin-6	http://amigo.geneontology.org/amigo/term/GO:0070741	0.638548	1.78726	0.0013369	0.00658946	36	./Project_wg_result1704905472_GSEA/GO_0070741.png	7	3569;9021;3570;5970;2672;4790;3383	GFI1;ICAM1;IL6;IL6R;NFKB1;RELA;SOCS3	['Disgenet Allergic asthma']
45	GO:0002251	organ or tissue specific immune response	http://amigo.geneontology.org/amigo/term/GO:0002251	0.673354	1.77612	0	0.0071608	25	./Project_wg_result1704905472_GSEA/GO_0002251.png	4	3569;282616;3570;9245	GCNT3;IFNL2;IL6;IL6R	['Disgenet Allergic asthma']
46	GO:0043331	response to dsRNA	http://amigo.geneontology.org/amigo/term/GO:0043331	0.594009	1.7701	0.00126263	0.00771592	50	./Project_wg_result1704905472_GSEA/GO_0043331.png	12	3456;5366;3434;1660;64135;148022;6520;4790;4792;79594;64170;201626	CARD9;DHX9;IFIH1;IFIT1;IFNB1;MUL1;NFKB1;NFKBIA;PDE12;PMAIP1;SLC3A2;TICAM1	['Disgenet Allergic asthma']
47	GO:0008544	epidermis development	http://amigo.geneontology.org/amigo/term/GO:0008544	0.49269	1.76683	0	0.00785825	369	./Project_wg_result1704905472_GSEA/GO_0008544.png	68	574414;22943;23764;3624;730755;1969;1999;6662;9314;1490;10628;646;94234;5744;54206;2709;10626;3713;7538;57822;3883;4097;8394;5017;2069;10468;60485;6431;79755;5970;2355;677;6703;3280;3868;645027;6707;27152;144501;2071;360;5660;301;2810;26133;5604;1515;1830;5652;92344;7357;2304;6608;6699;6698;84283;7051;4665;1474;3664;25984;1594;7042;9817;50604;3914;7124;7251	ANXA1;AQP3;BNC1;CCN2;CST6;CTSV;CYP27B1;DKK1;DSG3;ELF3;EPHA2;ERCC3;EREG;ERRFI1;EVPLL;FOSL2;FOXE1;FOXQ1;FST;GJB5;GORAB;GRHL3;HES1;IL20;INHBA;INTU;IRF6;IVL;KEAP1;KLF4;KRT16;KRT23;KRT33A;KRT80;KRTAP2-3;LAMB3;MAFF;MAFG;MAP2K1;NAB2;OVOL1;PIP5K1A;PRR9;PRSS8;PSAP;PTHLH;RELA;SAV1;SFN;SMO;SOX9;SPRR1A;SPRR1B;SPRR2D;SPRR3;SRSF6;TGFB2;TGM1;TMEM79;TNF;TRIM16;TRPC4AP;TSG101;TXNIP;UGCG;ZFP36;ZFP36L1;ZNF750	[]
48	GO:0001819	positive regulation of cytokine production	http://amigo.geneontology.org/amigo/term/GO:0001819	0.492132	1.76048	0	0.00808874	404	./Project_wg_result1704905472_GSEA/GO_0001819.png	98	3569;6348;3162;3553;136;29126;282618;2625;8915;1649;661;1437;3552;1051;10626;2150;91543;3566;330;1054;1660;3659;3570;64135;3606;2069;148022;55601;5734;8013;63906;1958;51561;468;5970;10621;4088;301;8772;5054;59341;79679;4615;114548;10333;79132;55122;10623;22954;3135;4345;64127;7494;10464;4790;708;7291;3592;943;5743;1386;7124;4361;55765;84632;9447;338382;55773;3428;5345;64170;53833;602;338322;8710;…	ADORA2B;AFAP1L2;AIM2;AKIRIN2;ANXA1;ATF2;ATF4;ATP6AP2;BCL10;BCL3;BIRC2;BIRC3;C1QBP;CARD9;CCL3;CCR7;CD200;CD274;CD34;CD40;CEBPB;CEBPG;CSF1R;CSF2;DDIT3;DDT;DDX60;DHX58;DHX9;EGR1;EREG;F2RL1;FADD;GATA3;GPATCH3;GPRC5B;HIF1A;HLA-E;HLA-G;HMOX1;HSPD1;IDO1;IFI16;IFIH1;IFNL1;IL12A;IL13;IL18;IL1A;IL1B;IL20RB;IL23A;IL4R;IL6;IL6R;INAVA;IRF1;LTA;LURAP1;MALT1;MAPK14;MBP;MCOLN2;MRE11;MYD88;NFKB1;NLRP10;NLRP3;NOD2…	['Disgenet Allergic asthma']
49	GO:0032102	negative regulation of response to external stimulus	http://amigo.geneontology.org/amigo/term/GO:0032102	0.496962	1.75414	0	0.00809019	305	./Project_wg_result1704905472_GSEA/GO_0032102.png	52	7128;6591;1906;11221;1843;5328;9314;5055;6347;2625;3434;9021;1026;9655;2113;7056;5329;80149;10221;5734;4907;63906;90102;135;3949;1003;585;55872;1845;4088;5054;6895;114548;79132;308;1027;6259;5155;583;4345;7132;4790;708;90268;55527;2840;79594;4210;5345;83737;302;53833	ADORA2A;ANXA2;ANXA5;BBS2;BBS4;C1QBP;CCL2;CD200;CDH5;CDKN1A;CDKN1B;DHX58;DUSP1;DUSP10;DUSP3;EDN1;ETS1;FEM1A;GATA3;GPATCH3;GPR17;IFIT1;IL20RB;ITCH;KLF4;LDLR;MEFV;MUL1;NFKB1;NLRP3;NT5E;OTULIN;PBK;PDGFB;PHLDB2;PLAU;PLAUR;PTGER4;RYK;SERPINB2;SERPINE1;SERPINF2;SMAD3;SNAI2;SOCS3;SOCS5;TARBP2;THBD;TNFAIP3;TNFRSF1A;TRIB1;ZC3H12A	['Disgenet Allergic asthma']
50	GO:0046683	response to organophosphorus	http://amigo.geneontology.org/amigo/term/GO:0046683	0.52799	1.76066	0	0.00822973	138	./Project_wg_result1704905472_GSEA/GO_0046683.png	24	3725;3553;8061;1843;2353;2354;10626;3726;5029;7056;374;5970;5025;677;328;6781;23028;7298;3727;5031;87178;6382;10518;5743	APEX1;AREG;CIB2;DUSP1;FOS;FOSB;FOSL1;IL1B;JUN;JUNB;JUND;KDM1A;P2RX4;P2RY2;P2RY6;PNPT1;PTGS2;RELA;SDC1;STC1;THBD;TRIM16;TYMS;ZFP36L1	['Disgenet Allergic asthma']
51	GO:0006399	tRNA metabolic process	http://amigo.geneontology.org/amigo/term/GO:0006399	0.518516	1.7542	0	0.00823729	157	./Project_wg_result1704905472_GSEA/GO_0006399.png	65	27304;92935;55006;55226;60487;10940;54931;57570;11062;51095;80222;112858;4234;10557;51010;51531;2193;10785;51728;54974;55644;9836;80745;51493;23404;23438;8846;25821;27068;79042;54913;283459;80324;146857;5464;24140;79731;118672;116461;9521;285381;6894;10248;64172;112487;55798;51002;124454;55140;23016;25917;51367;54522;115708;6741;79691;2976;9255;23536;8518;55253;9329;51091;55157;54802	ADAT1;AIMP1;ALKBH1;ANKRD16;DARS2;DPH3;DTD2;DUS4L;EARS2;EEF1E1;ELP1;ELP3;EXOSC2;EXOSC3;EXOSC7;FARSA;FTSJ1;GATC;GTF3C2;GTF3C4;HARS2;LCMT2;MARS2;METTL1;METTL2B;MOCS3;MTO1;NARS2;NAT10;OSGEP;OSGEPL1;POLR3K;POP1;POP5;POP7;PPA1;PPA2;PSTK;PUS1;QTRT2;RPP25;RPP38;RTCB;SEPSECS;SLFN13;SSB;TARBP1;TARS2;THG1L;THUMPD2;THUMPD3;TP53RK;TPRKB;TRIT1;TRMO;TRMT10C;TRMT11;TRMT5;TRMT61A;TRMT61B;TRNT1;TSEN15;TSEN34;TYW1;…	[]
52	GO:0044706	multi-multicellular organism process	http://amigo.geneontology.org/amigo/term/GO:0044706	0.509191	1.76167	0	0.00827044	211	./Project_wg_result1704905472_GSEA/GO_0044706.png	37	23764;1906;3553;8061;3976;5997;8614;133;5744;2353;2354;705;2113;3726;7056;639;5676;5672;5670;1364;6013;1515;6781;7026;7048;2706;3490;81671;10135;54407;7372;1594;708;5671;5675;5669;5743	ADM;BYSL;C1QBP;CLDN4;CTSV;CYP27B1;EDN1;ETS1;FOS;FOSB;FOSL1;GJB2;IGFBP7;IL1B;JUNB;LIF;MAFF;NAMPT;NR2F2;PRDM1;PSG1;PSG2;PSG3;PSG4;PSG6;PSG7;PTGS2;PTHLH;RGS2;RLN1;SLC38A2;STC1;STC2;TGFBR2;THBD;UMPS;VMP1	['Disgenet Allergic asthma']
53	GO:0042770	signal transduction in response to DNA damage	http://amigo.geneontology.org/amigo/term/GO:0042770	0.526358	1.7545	0	0.0083321	129	./Project_wg_result1704905472_GSEA/GO_0042770.png	49	6591;5366;1647;10769;27063;1026;60561;83667;51514;2810;51720;10524;23028;1655;1027;983;835;1263;10397;79733;9100;1111;7291;84142;754;9125;387893;581;988;1017;29086;602;10538;9521;5111;11200;5934;51499;8493;4582;5716;10459;55571;80254;1432;637;51147;891;6615	ABRAXAS1;ANKRD1;BABAM1;BATF;BAX;BCL3;BID;CASP2;CCNB1;CDC5L;CDK1;CDK2;CDKN1A;CDKN1B;CEP63;CHEK1;CHEK2;CNOT11;CNOT9;DDX5;DTL;E2F8;EEF1E1;GADD45A;ING4;KAT5;KDM1A;KMT5A;MAD2L2;MAPK14;MUC1;NDRG1;PCNA;PLK2;PLK3;PMAIP1;PPM1D;PSMD10;PTTG1IP;RBL2;RINT1;SESN2;SFN;SNAI1;SNAI2;TRIAP1;TWIST1;UIMC1;USP10	[]
54	GO:0022407	regulation of cell-cell adhesion	http://amigo.geneontology.org/amigo/term/GO:0022407	0.493874	1.75567	0	0.00839128	375	./Project_wg_result1704905472_GSEA/GO_0022407.png	64	3569;3456;6591;3553;11221;1960;4092;5801;64332;29126;9314;282618;6347;10370;2625;8915;1051;3566;9655;2113;9306;3659;3570;1604;80149;3575;80380;3606;4860;8013;8876;135;51561;5970;23560;3280;1845;301;8772;59341;79679;114548;6352;7048;9093;3135;1803;64127;7494;84695;3383;51441;10653;3592;4690;7124;387;5345;3142;83737;53833;56940;3932;3077	ADORA2A;ANXA1;BCL10;CCL2;CCL5;CD274;CD55;CEBPB;CITED2;DNAJA3;DPP4;DUSP10;DUSP22;DUSP3;EGR3;ETS1;FADD;GATA3;GTPBP4;HES1;HFE;HLA-G;HLX;ICAM1;IFNB1;IFNL1;IL12A;IL18;IL1B;IL20RB;IL23A;IL4R;IL6;IL6R;IL7R;IRF1;ITCH;KLF4;LCK;LOXL3;NCK1;NFKBIZ;NLRP3;NOD2;NR4A3;PDCD1LG2;PNP;PTPRR;RELA;RHOA;SERPINF2;SMAD7;SNAI2;SOCS5;SOCS6;SPINT2;TGFBR2;TNF;TRPV4;VNN1;VTCN1;XBP1;YTHDF2;ZC3H12A	['Disgenet Allergic asthma']
55	GO:0002521	leukocyte differentiation	http://amigo.geneontology.org/amigo/term/GO:0002521	0.486827	1.75593	0	0.00853267	493	./Project_wg_result1704905472_GSEA/GO_0002521.png	81	3569;4609;3456;3725;1316;3589;6348;23529;3624;1969;11221;1960;4092;7071;3976;64332;282618;2625;1437;2353;359948;1051;55795;2150;91543;3566;9655;3726;7422;639;1054;3659;80149;3575;22985;3606;4860;10221;5734;8876;1958;51561;760;677;3981;27434;301;8772;114548;7048;6237;79840;54209;9093;3135;678;7494;4189;8326;84695;25793;29760;50604;3592;4436;7124;6935;84522;80758;578;387;8581;5971;581;116071;3428;3…	ACIN1;ANXA1;ANXA2;BAK1;BATF;BATF2;BAX;BCL3;BLNK;CA2;CCL3;CEBPB;CEBPG;CLCF1;CSF2;DNAJA3;DNAJB9;DUSP10;EGR1;EGR3;EPHA2;F2RL1;FADD;FBXO7;FOS;FZD9;GATA3;HLA-G;HLX;IFI16;IFNB1;IFNL1;IL11;IL12A;IL18;IL20;IL23A;IL4R;IL6;IL7R;INHBA;IRF1;IRF2BP2;JAGN1;JUN;JUNB;KLF10;KLF6;LCK;LIF;LIG4;LOXL3;LY6D;MSH2;MYC;NFKBIZ;NHEJ1;NLRP3;PCID2;PNP;POLM;PRDM1;PRR7;PTGER4;RELB;RHOA;RRAS;RSAD2;SMAD7;SOCS5;TGFBR2;TNF;TREM2;T…	['Disgenet Allergic asthma']
56	GO:0002683	negative regulation of immune system process	http://amigo.geneontology.org/amigo/term/GO:0002683	0.485329	1.74174	0	0.00907941	407	./Project_wg_result1704905472_GSEA/GO_0002683.png	71	4609;3456;6348;7128;3162;3624;11221;6662;1843;4092;29126;282618;6347;8915;3434;1051;2150;3566;7538;9655;9306;3659;1604;80149;3575;80380;10221;148022;5734;7376;63906;135;5987;3949;677;3280;653;1845;301;8772;79679;6895;10333;79132;3135;4345;1831;2551;10464;5977;84695;25793;708;7042;725;4792;6318;7124;2840;79594;338382;409;388585;7430;3428;29979;3142;83737;53833;56940;3077	ADORA2A;ANXA1;ARRB2;BCL10;BMP5;C1QBP;C4BPB;CCL2;CCL3;CD200;CD274;CD55;CEBPB;DHX58;DPF2;DUSP1;DUSP10;DUSP22;DUSP3;EZR;F2RL1;FADD;FBXO7;GABPA;GPATCH3;GPR17;HES1;HES5;HFE;HLA-G;HLX;HMOX1;IFI16;IFIT1;IFNB1;IFNL1;IL20RB;IL4R;IL7R;INHBA;IRF1;ITCH;LDLR;LOXL3;MUL1;MYC;NFKBIA;NR1H2;PDCD1LG2;PIBF1;PTGER4;RAB7B;SERPINB4;SMAD7;SOCS5;SOCS6;SOX9;TARBP2;TGFB2;TICAM1;TLR6;TNF;TNFAIP3;TRIB1;TRIM27;TSC22D3;UBQLN1;…	['Disgenet Allergic asthma']
57	GO:0055094	response to lipoprotein particle	http://amigo.geneontology.org/amigo/term/GO:0055094	0.670777	1.74278	0.00410959	0.00917878	26	./Project_wg_result1704905472_GSEA/GO_0055094.png	6	3157;9655;148022;3949;4615;10333	HMGCS1;LDLR;MYD88;SOCS5;TICAM1;TLR6	[]
58	GO:0045444	fat cell differentiation	http://amigo.geneontology.org/amigo/term/GO:0045444	0.502379	1.74529	0	0.00919072	204	./Project_wg_result1704905472_GSEA/GO_0045444.png	36	3569;3589;6591;11221;154;25819;5997;9314;57761;2625;1649;1051;7538;4929;80149;60485;8013;3638;585;677;3280;4088;59341;168455;5696;22954;583;3625;678;7494;3164;5743;55212;1386;3914;7124	ADRB2;ATF2;BBS2;BBS4;BBS7;CCDC71L;CEBPB;DDIT3;DUSP10;GATA3;HES1;IL11;IL6;INHBB;INSIG1;KLF4;LAMB3;NOCT;NR4A1;NR4A2;NR4A3;PSMB8;PTGS2;RGS2;SAV1;SMAD3;SNAI2;TNF;TRIB3;TRIM32;TRPV4;XBP1;ZC3H12A;ZFP36;ZFP36L1;ZFP36L2	[]
59	GO:0071402	cellular response to lipoprotein particle stimulus	http://amigo.geneontology.org/amigo/term/GO:0071402	0.660506	1.74607	0.00408719	0.00929727	28	./Project_wg_result1704905472_GSEA/GO_0071402.png	6	3157;9655;148022;3949;4615;10333	HMGCS1;LDLR;MYD88;SOCS5;TICAM1;TLR6	[]
60	GO:2001233	regulation of apoptotic signaling pathway	http://amigo.geneontology.org/amigo/term/GO:2001233	0.490108	1.74297	0	0.00929913	374	./Project_wg_result1704905472_GSEA/GO_2001233.png	115	3456;7128;6591;3162;467;3624;3553;5366;50486;9241;10105;8915;1649;1437;3552;64112;51330;4929;8797;56658;5329;1491;79156;8876;135;5970;64114;598;27113;54475;653;638;5034;4170;259230;4088;8772;2810;5054;51060;7159;27429;9529;23028;8795;22954;835;3625;6880;7494;8326;10625;162989;3383;8837;51530;4690;65018;84289;754;5743;7124;578;79594;581;599;409;81618;2537;29979;5599;8682;2668;6478;292;3932;5518;48…	ADORA2A;ARHGEF2;ARRB2;ATF3;BAG5;BAK1;BAX;BBC3;BCL10;BCL2L1;BCL2L12;BCL2L2;BID;BIK;BMP5;BNIP3;BOK;CAAP1;CASP2;CCAR2;CFLAR;CSF2;CTH;CXCL12;DDIAS;DDIT3;DEDD2;ENO1;ERP29;FADD;FAS;FEM1B;FIGNL1;FZD9;G0S2;GDNF;GNAI3;HIF1A;HMOX1;HNRNPK;HTRA2;ICAM1;IFI6;IFNB1;IL1A;IL1B;ING2;ING5;INHBA;INHBB;ITM2C;IVNS1ABP;KDM1A;LCK;MAGED1;MAPK8;MCL1;MLLT11;MOAP1;MUC1;MUL1;NCK1;NFE2L2;NLE1;NMT1;NOG;NONO;NR4A2;P4HB;PEA15;PE…	['Disgenet Allergic asthma']
61	GO:0032637	interleukin-8 production	http://amigo.geneontology.org/amigo/term/GO:0032637	0.56161	1.73678	0	0.0095866	70	./Project_wg_result1704905472_GSEA/GO_0032637.png	17	3553;9314;8915;1649;2150;301;8772;5054;4615;10333;64127;408;7124;84632;307;602;338322	AFAP1L2;ANXA1;ANXA4;ARRB1;BCL10;BCL3;DDIT3;F2RL1;FADD;IL1B;KLF4;MYD88;NLRP10;NOD2;SERPINE1;TLR6;TNF	[]
62	GO:0031348	negative regulation of defense response	http://amigo.geneontology.org/amigo/term/GO:0031348	0.507546	1.7353	0.00107759	0.00964885	181	./Project_wg_result1704905472_GSEA/GO_0031348.png	43	7128;11221;9314;2625;3434;9021;9655;2113;80149;5734;7376;4907;63906;135;3949;1003;55872;4088;6895;114548;79132;3135;4345;7132;4790;708;90268;6318;55527;2840;79594;409;3428;4210;83737;53833;9111;1398;54;26007;5692;3133;10062	ACP5;ADORA2A;ARRB2;C1QBP;CD200;CDH5;CRK;DHX58;DUSP10;ETS1;FEM1A;GATA3;GPATCH3;GPR17;HLA-E;HLA-G;IFI16;IFIT1;IL20RB;ITCH;KLF4;LDLR;MEFV;MUL1;NFKB1;NLRP3;NMI;NR1H2;NR1H3;NT5E;OTULIN;PBK;PSMB4;PTGER4;SERPINB4;SMAD3;SOCS3;SOCS5;TARBP2;TKFC;TNFAIP3;TNFRSF1A;ZC3H12A	['Disgenet Allergic asthma']
63	GO:0046677	response to antibiotic	http://amigo.geneontology.org/amigo/term/GO:0046677	0.486316	1.73088	0	0.00999141	312	./Project_wg_result1704905472_GSEA/GO_0046677.png	72	3569;3725;7128;3162;1906;8061;1843;5997;3399;9314;10105;2625;10628;9076;2113;80149;388;8013;1958;374;5970;598;10276;7386;5660;301;328;23028;8836;1027;983;2706;7298;5155;11235;9131;11143;109;6382;5581;3383;51022;65018;84522;578;387;847;1894;112;6507;5111;10365;6774;329;1398;23135;4780;54840;3329;79813;8678;10935;6531;10287;1080;3716;2059;54658;3596;84524;3397;10280	ADCY3;ADCY6;AIFM1;ANXA1;APEX1;APTX;AREG;BAK1;BCL2L1;BECN1;BIRC2;CAT;CDK1;CDKN1B;CFTR;CLDN1;CRK;DUSP1;ECT2;EDN1;EGR1;EHMT1;EPS8;ETS1;FOSL1;GATA3;GGH;GJB2;GLRX2;HMOX1;HSPD1;ICAM1;ID1;ID3;IL13;IL6;JAGN1;JAK1;JUN;KAT7;KDM1A;KDM6B;KLF2;KLF4;NET1;NFE2L2;NR4A3;PCNA;PDCD10;PDGFB;PINK1;PPIF;PRDX3;PRKCE;PSAP;RELA;RGS19;RGS2;RHOA;RHOB;SDC1;SIGMAR1;SLC1A3;SLC6A3;STAT3;TNFAIP3;TXNIP;TYMS;UGT1A1;UQCRFS1;ZC3H12…	[]
64	GO:0032103	positive regulation of response to external stimulus	http://amigo.geneontology.org/amigo/term/GO:0032103	0.490093	1.732	0	0.0100014	286	./Project_wg_result1704905472_GSEA/GO_0032103.png	73	3569;3576;6348;1906;3553;136;64332;1901;1051;2150;2113;2152;7422;7056;1660;3570;3606;3627;148022;55601;5734;51561;3949;7424;5025;4088;5054;59341;4615;10333;79132;5641;6352;5155;64127;7132;22938;1594;708;9943;4792;3592;5743;7124;57402;79647;5650;5345;338322;6809;6369;9180;3329;6278;81565;2247;3133;3620;185;3791;51704;8673;1432;4049;1652;388125;1236;25818;5880;2281;3579;1907;8767	ADORA2B;AGTR1;AKIRIN1;C1QBP;C2CD4B;CCL24;CCL3;CCL5;CCR7;CEBPB;CXCL10;CXCL8;CXCR2;CYP27B1;DDT;DDX60;DHX58;DHX9;EDN1;EDN2;ETS1;F2RL1;F3;FGF2;FKBP1B;GPRC5B;HLA-E;HSPD1;IDO1;IL12A;IL18;IL1B;IL23A;IL6;IL6R;KDR;KLK5;KLK7;LDLR;LGMN;LTA;MAPK14;MYD88;NDEL1;NFKBIA;NFKBIZ;NLRP10;NOD2;OSMR;OXSR1;P2RX4;PDGFB;PTGER4;PTGS2;RAC2;RIPK2;S100A14;S100A7;S1PR1;SERPINE1;SERPINF2;SMAD3;SNW1;STX3;THBD;TICAM1;TLR6;TNF;TN…	['Disgenet Allergic asthma']
65	GO:0002694	regulation of leukocyte activation	http://amigo.geneontology.org/amigo/term/GO:0002694	0.480707	1.72842	0	0.0101864	472	./Project_wg_result1704905472_GSEA/GO_0002694.png	66	3569;3456;7128;3162;23529;3624;3553;11221;1960;4092;136;64332;29126;282618;6347;2625;8915;1051;55795;2150;3566;9655;9306;639;3659;3570;1604;80149;3575;80380;3606;4860;148022;8013;8876;135;51561;3949;677;3280;1845;301;8772;51010;79679;114548;10333;6352;57102;7048;4292;9093;3135;4345;1803;678;64127;7494;10464;84695;25793;3592;4690;4436;7124;6935	ADORA2A;ADORA2B;ANXA1;BCL10;C12orf4;CCL2;CCL5;CD200;CD274;CD55;CEBPB;CLCF1;DNAJA3;DPP4;DUSP10;DUSP3;EGR3;EXOSC3;F2RL1;FADD;FBXO7;GATA3;HES1;HLA-G;HMOX1;IFNB1;IFNL1;IL12A;IL18;IL1B;IL23A;IL4R;IL6;IL6R;IL7R;INHBA;IRF1;LDLR;LOXL3;MLH1;MSH2;NCK1;NFKBIZ;NLRP3;NOD2;NR4A3;PCID2;PDCD1LG2;PIBF1;PNP;PRDM1;SMAD7;SOCS5;SOCS6;TGFBR2;TICAM1;TLR6;TNF;TNFAIP3;VNN1;VTCN1;XBP1;ZC3H12A;ZEB1;ZFP36L1;ZFP36L2	['Disgenet Allergic asthma']
66	GO:0043627	response to estrogen	http://amigo.geneontology.org/amigo/term/GO:0043627	0.550653	1.7196	0	0.0111857	70	./Project_wg_result1704905472_GSEA/GO_0043627.png	12	3162;10370;2625;3566;4982;119392;7476;760;9070;2627;7048;1594	ASH2L;CA2;CITED2;CYP27B1;GATA3;GATA6;HMOX1;IL4R;SFR1;TGFBR2;TNFRSF11B;WNT7A	[]
67	GO:0002449	lymphocyte mediated immunity	http://amigo.geneontology.org/amigo/term/GO:0002449	0.491906	1.72038	0	0.0112596	229	./Project_wg_result1704905472_GSEA/GO_0002449.png	51	3569;3456;23529;3553;4092;2625;8915;91543;3566;1054;1604;3575;3606;51561;3981;8772;51010;114548;9245;4292;3135;708;725;3383;3592;4436;6318;7124;409;10384;53833;11118;56940;602;10538;3077;2956;9156;5817;1398;3134;3329;10892;3133;10459;80328;4049;118460;7186;958;100507436	ARRB2;BATF;BCL10;BCL3;BTN3A2;BTN3A3;C1QBP;C4BPB;CD40;CD55;CEBPG;CLCF1;CRK;DUSP22;EXO1;EXOSC3;EXOSC6;FADD;GATA3;GCNT3;HFE;HLA-E;HLA-F;HLA-G;HSPD1;ICAM1;IFNB1;IL12A;IL18;IL1B;IL20RB;IL23A;IL4R;IL6;IL7R;LIG4;LTA;MAD2L2;MALT1;MICA;MLH1;MSH2;MSH6;NLRP3;PVR;RSAD2;SERPINB4;SMAD7;TNF;TRAF2;ULBP2	['Disgenet Allergic asthma']
68	GO:0097193	intrinsic apoptotic signaling pathway	http://amigo.geneontology.org/amigo/term/GO:0097193	0.487825	1.71484	0	0.0113147	280	./Project_wg_result1704905472_GSEA/GO_0097193.png	98	6591;3162;23645;5366;1969;54541;10105;57761;1649;64782;1051;79094;64112;1026;8454;5329;79156;8876;468;598;27113;5034;4170;259230;2810;51060;7159;27429;9529;23028;1655;8795;22954;11235;9131;4292;835;6880;7494;2081;7132;22938;54205;10625;26471;4690;56616;65018;754;5743;4436;7124;9833;578;8445;581;90441;599;3428;2537;29979;602;3932;2956;11200;51499;10962;220042;63979;3622;23612;4780;3094;4582;2023;9…	AEN;AIFM1;ARHGEF2;ARL6IP5;ATF4;BAG5;BAK1;BAX;BBC3;BCL2L1;BCL2L12;BCL2L2;BCL3;BID;BNIP3;BOK;CASP2;CASP4;CCAR2;CDKN1A;CEBPB;CHAC1;CHEK2;CUL1;CXCL12;CYCS;CYP1B1;DDIAS;DDIT3;DDIT4;DDX5;DIABLO;DYRK2;EDA2R;ENO1;EPHA2;ERCC6;ERN1;ERP29;FIGNL1;HIF1A;HINT1;HMOX1;HNRNPK;HTRA2;IFI16;IFI6;IKBKE;ING2;IVNS1ABP;KDM1A;LCK;MCL1;MELK;MLH1;MLLT11;MOAP1;MSH2;MSH6;MUC1;NCK1;NFE2L2;NONO;NUPR1;P4HB;PDCD10;PHLDA3;PINK1;P…	[]
69	GO:0044843	cell cycle G1/S phase transition	http://amigo.geneontology.org/amigo/term/GO:0044843	0.491284	1.71726	0	0.0113699	245	./Project_wg_result1704905472_GSEA/GO_0044843.png	74	56892;4609;9510;3624;1647;10769;9314;6347;1026;79027;8454;26271;4171;6118;5001;5557;4331;1104;301;2810;328;993;1027;983;2672;7298;835;54107;11319;1263;26524;79733;25793;8318;4176;9125;81610;1981;1030;8317;9134;1019;81620;4149;581;81853;8882;8558;54617;1017;571;25988;5000;5111;11200;5934;4999;990;51499;23649;8462;23595;5427;4173;10106;123879;4582;1977;5962;5720;55159;55571;7465;5925	ADAMTS1;ANXA1;APEX1;BACH1;BAX;CASP2;CCL2;CCNE2;CDC25A;CDC45;CDC6;CDC7;CDK1;CDK10;CDK2;CDK4;CDKN1A;CDKN1B;CDKN2B;CDT1;CHEK2;CNOT11;CNOT9;CTDSP2;CUL1;DCUN1D3;E2F8;ECD;EIF4E;EIF4G1;FAM83D;FBXO5;FBXO7;GADD45A;GFI1;HINFP;INHBA;INO80;KLF11;KLF4;LATS2;MAX;MCM2;MCM4;MCM7;MNAT1;MUC1;MYC;ORC2;ORC3;ORC4;ORC5;PCNA;PLK2;PLK3;POLA2;POLE2;POLE3;PRIM1;PSME1;RB1;RBL2;RCC1;RDX;RFWD3;RPA2;SFN;TCIM;TMEM14B;TRIAP1;TY…	[]
70	GO:0048645	animal organ formation	http://amigo.geneontology.org/amigo/term/GO:0048645	0.566185	1.71522	0.00257732	0.0113716	60	./Project_wg_result1704905472_GSEA/GO_0048645.png	11	22943;9241;10370;5292;3280;5604;2627;7048;221496;3207;2668	CITED2;DKK1;GATA6;GDNF;HES1;HOXA11;LEMD2;MAP2K1;NOG;PIM1;TGFBR2	[]
71	GO:0018149	peptide cross-linking	http://amigo.geneontology.org/amigo/term/GO:0018149	0.604859	1.71621	0.00923483	0.0114153	42	./Project_wg_result1704905472_GSEA/GO_0018149.png	8	574414;3713;6703;6707;301;6699;6698;7051	ANXA1;IVL;PRR9;SPRR1A;SPRR1B;SPRR2D;SPRR3;TGM1	[]
72	GO:2000272	negative regulation of signaling receptor activity	http://amigo.geneontology.org/amigo/term/GO:2000272	0.634508	1.71228	0.00679348	0.0115013	33	./Project_wg_result1704905472_GSEA/GO_2000272.png	10	54206;9655;79643;122809;9052;255738;84313;7251;3077;26508	CHMP6;ERRFI1;GPRC5A;HEYL;HFE;PCSK9;SOCS4;SOCS5;TSG101;VPS25	[]
73	GO:0007190	activation of adenylate cyclase activity	http://amigo.geneontology.org/amigo/term/GO:0007190	0.639525	1.70239	0.00139082	0.0123462	29	./Project_wg_result1704905472_GSEA/GO_0007190.png	2	154;136	ADORA2B;ADRB2	[]
74	GO:0002269	leukocyte activation involved in inflammatory response	http://amigo.geneontology.org/amigo/term/GO:0002269	0.639248	1.70311	0.00572246	0.0123723	30	./Project_wg_result1704905472_GSEA/GO_0002269.png	6	3569;3725;3949;10333;10135;7124	IL6;JUN;LDLR;NAMPT;TLR6;TNF	['Disgenet Allergic asthma']
75	GO:0031214	biomineral tissue development	http://amigo.geneontology.org/amigo/term/GO:0031214	0.503815	1.70423	0	0.0123991	144	./Project_wg_result1704905472_GSEA/GO_0031214.png	21	6348;154;6662;7071;1901;3491;5744;1051;26271;152816;116039;468;4088;7020;8326;7286;1594;51119;7291;5743;51374	ADRB2;ATF4;ATRAID;CCL3;CCN1;CEBPB;CYP27B1;FBXO5;FZD9;KLF10;ODAPH;OSR2;PTGS2;PTHLH;S1PR1;SBDS;SMAD3;SOX9;TFAP2A;TUFT1;TWIST1	[]
76	GO:0071496	cellular response to external stimulus	http://amigo.geneontology.org/amigo/term/GO:0071496	0.477244	1.70096	0	0.0124018	318	./Project_wg_result1704905472_GSEA/GO_0071496.png	62	3725;6591;3162;467;3553;5366;8061;1647;6662;7071;136;8915;27063;5292;2353;81788;1026;4929;5029;8797;3659;80149;9020;83667;5734;23710;468;5025;1591;360;8772;1515;4615;8795;9131;835;3625;81631;10670;7494;1611;10135;7132;255738;22938;54407;4790;11152;1594;1111;9531;3383;51022;943;10518;5743;1981;578;1030;4149;3428;5599	ADORA2B;AIFM1;ANKRD1;AQP3;ATF3;ATF4;BAG3;BAK1;BCL10;CASP2;CDKN1A;CDKN2B;CHEK1;CIB2;CTSV;CYP24A1;CYP27B1;DAP;EIF4G1;FADD;FOS;FOSL1;GABARAPL1;GADD45A;GLRX2;HMOX1;ICAM1;IFI16;IL1B;INHBB;IRF1;JUN;KLF10;MAP1LC3B;MAP3K14;MAPK8;MAX;MYD88;NAMPT;NFKB1;NR4A2;NUAK2;P2RX4;P2RY2;PCSK9;PIM1;PMAIP1;PTGER4;PTGS2;RRAGA;SESN2;SLC38A2;SNAI2;SNW1;SOX9;TNFRSF10A;TNFRSF10B;TNFRSF1A;TNFRSF8;WDR45;XBP1;ZC3H12A	['Disgenet Allergic asthma']
77	GO:0002831	regulation of response to biotic stimulus	http://amigo.geneontology.org/amigo/term/GO:0002831	0.517458	1.69876	0	0.0126425	127	./Project_wg_result1704905472_GSEA/GO_0002831.png	32	7128;3553;29126;3434;2150;330;1660;57103;1604;80149;10221;55601;63906;51561;6895;79132;51191;708;3592;9447;79594;6372;5650;83737;338322;60489;329;5817;3329;26007;90070;117854	AIM2;APOBEC3G;BIRC2;BIRC3;C1QBP;CD274;CD55;CXCL6;DDX60;DHX58;DHX9;F2RL1;GPATCH3;HERC5;HSPD1;IFIT1;IL12A;IL1B;IL23A;ITCH;KLK7;LACRT;MUL1;NLRP10;PVR;TARBP2;TIGAR;TKFC;TNFAIP3;TRIB1;TRIM6;ZC3H12A	['Disgenet Allergic asthma']
78	GO:1903706	regulation of hemopoiesis	http://amigo.geneontology.org/amigo/term/GO:1903706	0.472438	1.69315	0	0.0134163	382	./Project_wg_result1704905472_GSEA/GO_1903706.png	58	56892;4609;3456;3725;6348;3624;11221;1960;4092;7071;3976;64332;282618;2625;1437;2353;1051;55795;3566;7538;9655;2113;639;3659;80149;3575;4778;22985;3606;4860;10221;8013;8876;55170;51561;760;677;25893;3280;9070;7564;301;8772;114548;7048;3135;678;2551;7494;5977;84695;25793;51441;4792;50604;3592;7124;6935	ACIN1;ANXA1;ASH2L;CA2;CCL3;CEBPB;CSF2;DPF2;DUSP10;EGR3;ETS1;FADD;FBXO7;FOS;GABPA;GATA3;HES1;HLA-G;IFNB1;IFNL1;IL12A;IL18;IL20;IL23A;IL4R;IL7R;INHBA;IRF1;JUN;KLF10;LIF;LOXL3;MYC;NFE2;NFKBIA;NFKBIZ;NLRP3;NR4A3;PCID2;PNP;PRDM1;PRMT6;SMAD7;SOCS5;TCIM;TGFBR2;TNF;TRIB1;TRIM58;VNN1;XBP1;YTHDF2;ZC3H12A;ZEB1;ZFP36;ZFP36L1;ZFP36L2;ZNF16	['Disgenet Allergic asthma']
79	GO:0043588	skin development	http://amigo.geneontology.org/amigo/term/GO:0043588	0.475247	1.68852	0	0.013911	323	./Project_wg_result1704905472_GSEA/GO_0043588.png	58	574414;22943;3624;730755;1969;6662;10628;94234;54206;10626;3713;9076;7538;57822;3883;8394;2707;5017;2069;10468;60485;57561;6431;5970;2355;677;6703;3868;6707;27152;1364;144501;360;5660;301;2810;26133;5604;1515;1830;5652;92344;2304;6608;6699;6698;84283;7051;3664;25984;1594;7042;50604;7124;7251;57599;100132386;5583	ANXA1;AQP3;ARRDC3;CLDN1;CLDN4;CTSV;CYP27B1;DKK1;DSG3;EPHA2;EREG;ERRFI1;FOSL2;FOXE1;FOXQ1;FST;GJB3;GORAB;GRHL3;IL20;INHBA;INTU;IRF6;IVL;KRT16;KRT23;KRT33A;KRT80;KRTAP2-3;KRTAP4-9;MAP2K1;OVOL1;PIP5K1A;PRKCH;PRR9;PRSS8;PSAP;RELA;SAV1;SFN;SMO;SOX9;SPRR1A;SPRR1B;SPRR2D;SPRR3;SRSF6;TGFB2;TGM1;TMEM79;TNF;TRIM16;TRPC4AP;TSG101;TXNIP;WDR48;ZFP36;ZFP36L1	['Disgenet Allergic asthma']
80	GO:0001503	ossification	http://amigo.geneontology.org/amigo/term/GO:0001503	0.473459	1.68718	0	0.0140087	362	./Project_wg_result1704905472_GSEA/GO_0001503.png	51	3569;22943;6348;6591;1969;154;9241;6662;7071;25819;3399;1901;3491;1490;5744;1051;2274;3726;1660;3570;26271;116039;5734;374;3486;1591;23560;653;27152;4088;6781;1655;6608;25842;26156;3636;7020;3727;8326;4665;7286;1594;58476;51119;7042;7291;50617;5191;5743;51374;7124	ADRB2;AREG;ASF1A;ATP6V0A4;ATRAID;BMP5;CCL3;CCN1;CCN2;CEBPB;CYP24A1;CYP27B1;DDX5;DHX9;DKK1;EPHA2;FBXO5;FHL2;FZD9;GTPBP4;ID3;IGFBP3;IL6;IL6R;INPPL1;INTU;JUNB;JUND;KLF10;NAB2;NOCT;NOG;OSR2;PEX7;PTGER4;PTGS2;PTHLH;RSL1D1;S1PR1;SBDS;SMAD3;SMO;SNAI2;SOX9;STC1;TFAP2A;TGFB2;TNF;TP53INP2;TUFT1;TWIST1	[]
81	GO:0006301	postreplication repair	http://amigo.geneontology.org/amigo/term/GO:0006301	0.586797	1.68642	0.00524934	0.0140153	50	./Project_wg_result1704905472_GSEA/GO_0006301.png	22	124739;83932;201973;6118;51514;5982;55339;9100;4436;9246;7334;5985;5984;25898;56852;5111;7706;5427;10459;7316;11201;389898	DTL;MAD2L2;MSH2;PCNA;POLE2;POLI;PRIMPOL;RAD18;RCHY1;RFC2;RFC4;RFC5;RPA2;SPRTN;TRIM25;UBC;UBE2L6;UBE2N;UBE2NL;USP10;USP43;WDR33	[]
82	GO:0030856	regulation of epithelial cell differentiation	http://amigo.geneontology.org/amigo/term/GO:0030856	0.506393	1.68218	0	0.0143248	134	./Project_wg_result1704905472_GSEA/GO_0030856.png	33	23764;3553;6662;3976;2625;1051;694;54206;10626;7538;4097;6431;1003;677;3280;360;2810;7498;5054;1515;1027;6608;81575;7132;1594;9817;50604;7124;6935;5583;7716;388585;2668	APOLD1;AQP3;BTG1;CDH5;CDKN1B;CEBPB;CTSV;CYP27B1;ERRFI1;GATA3;GDNF;HES1;HES5;IL1B;IL20;KEAP1;LIF;MAFF;MAFG;PRKCH;SERPINE1;SFN;SMO;SOX9;SRSF6;TNF;TNFRSF1A;TRIM16;VEZF1;XDH;ZEB1;ZFP36;ZFP36L1	['Disgenet Allergic asthma']
83	GO:0050918	positive chemotaxis	http://amigo.geneontology.org/amigo/term/GO:0050918	0.559071	1.68101	0.00253165	0.0144375	60	./Project_wg_result1704905472_GSEA/GO_0050918.png	10	3576;6348;1901;2150;2152;7422;7424;4088;6352;5155	CCL3;CCL5;CXCL8;F2RL1;F3;PDGFB;S1PR1;SMAD3;VEGFA;VEGFC	[]
84	GO:0034612	response to tumor necrosis factor	http://amigo.geneontology.org/amigo/term/GO:0034612	0.483086	1.68237	0	0.0144599	243	./Project_wg_result1704905472_GSEA/GO_0034612.png	34	3576;6348;7128;1906;6364;6347;2625;27063;2150;51330;9076;7538;330;4982;1660;8877;9966;80149;9020;5970;677;259230;6352;22954;678;10293;7132;4790;90268;3383;4792;943;5743;7124	ANKRD1;BIRC3;CCL2;CCL20;CCL3;CCL5;CLDN1;CXCL8;DHX9;EDN1;F2RL1;GATA3;ICAM1;MAP3K14;NFKB1;NFKBIA;OTULIN;PTGS2;RELA;SGMS1;SPHK1;TNF;TNFAIP3;TNFRSF11B;TNFRSF12A;TNFRSF1A;TNFRSF8;TNFSF15;TRAIP;TRIM32;ZC3H12A;ZFP36;ZFP36L1;ZFP36L2	['Disgenet Allergic asthma']
85	GO:0098743	cell aggregation	http://amigo.geneontology.org/amigo/term/GO:0098743	0.686563	1.6756	0.00985915	0.0146976	20	./Project_wg_result1704905472_GSEA/GO_0098743.png	3	6662;1490;7476	CCN2;SOX9;WNT7A	[]
86	GO:0045862	positive regulation of proteolysis	http://amigo.geneontology.org/amigo/term/GO:0045862	0.474336	1.67296	0	0.0147508	332	./Project_wg_result1704905472_GSEA/GO_0045862.png	97	4609;3553;5366;4092;10769;3491;57761;1490;8915;83595;9655;2152;1942;8797;9966;80149;10221;90637;8473;127544;27113;5706;4088;8772;7498;122809;114548;27429;64326;5641;55122;8795;22954;5702;9131;11236;1263;1611;1612;25897;54205;3300;9817;8837;56616;65018;1453;408;23786;55212;7124;57599;578;387;9447;79594;581;25898;3428;9733;29979;4210;7341;3932;6774;4780;10440;3329;29978;5720;2023;5716;355;1432;5574…	AIFM1;AIM2;AKIRIN2;ARIH2;ARL6IP5;ARRB1;BAK1;BAX;BBC3;BBS7;BCL10;BCL2L13;BID;BOK;CASP4;CCN1;CCN2;CFLAR;CHFR;COP1;CSNK1A1;CSNK1D;CYCS;DAP;DAPK1;DIABLO;DNAJB2;EFNA1;ENO1;F3;FADD;FAS;FBXO22;HSPD1;HTRA2;IFI16;IFT57;IL1B;KEAP1;LCK;LGMN;LYN;MAGEF1;MAPK14;MBP;MEFV;MMP14;MUL1;MYC;NFE2L2;NLRP3;OGT;PICALM;PINK1;PLK2;PLK3;PMAIP1;PRELID1;PSEN1;PSMC2;PSMC3;PSMC6;PSMD10;PSME1;RCHY1;RCN3;RHOA;RIPK2;RNF139;RNF19A…	['Disgenet Allergic asthma']
87	GO:0050727	regulation of inflammatory response	http://amigo.geneontology.org/amigo/term/GO:0050727	0.471207	1.67385	0	0.0147759	348	./Project_wg_result1704905472_GSEA/GO_0050727.png	78	3569;6348;7128;3553;11221;136;64332;9314;2625;1051;9021;9655;330;2113;1660;1604;80149;3606;148022;5734;4907;135;51561;5970;3949;1003;55872;4088;11274;301;5054;59341;4615;114548;10333;6352;4345;64127;7132;4790;708;90268;725;4792;50604;5743;7124;55527;2840;55773;9825;4210;53833;338322;329;6369;9180;7448;3329;54;5692;3133;3620;10062;185;51704;8673;5925;1432;4049;1652;79648;388125;1236;966;8482;683;4…	ACP5;ADORA2A;ADORA2B;AGTR1;ANXA1;BIRC2;BIRC3;BST1;C1QBP;C2CD4B;C4BPB;CCL24;CCL3;CCL5;CCR7;CD200;CD55;CD59;CDH5;CEBPB;DDT;DHX9;DUSP10;ETS1;FEM1A;GATA3;GPR17;GPRC5B;HLA-E;HSPD1;IDO1;IL18;IL1B;IL20;IL20RB;IL23A;IL6;KLF4;LDLR;LTA;LYN;MAPK14;MCPH1;MEFV;MYD88;NFKB1;NFKBIA;NFKBIZ;NLRP10;NLRP3;NOD2;NR1H3;NT5E;OSMR;OTULIN;PBK;PSMB4;PTGER4;PTGS2;RB1;RELA;SEMA7A;SERPINE1;SMAD3;SOCS3;SOCS5;SPATA2;TBC1D23;TIC…	['Disgenet Allergic asthma']
88	GO:0051090	regulation of DNA-binding transcription factor activity	http://amigo.geneontology.org/amigo/term/GO:0051090	0.468649	1.67575	0	0.0148394	396	./Project_wg_result1704905472_GSEA/GO_0051090.png	72	3569;3725;7128;3162;6446;1906;3553;8061;4092;8553;3399;9314;8915;1649;5292;2353;7422;1054;1660;8877;1491;80149;3606;10221;148022;60485;23082;5987;4188;51132;5970;10987;4088;190;4615;114548;10333;23028;4794;2672;6608;22954;4345;64127;1611;10293;285315;4790;90268;7291;3383;4792;9817;8837;6717;943;65018;408;1386;58487;7124;5526;7334;5583;9447;338382;847;409;307;306;83737;7341	AIM2;ANXA3;ANXA4;ARRB1;ARRB2;ATF2;BCL10;BHLHE40;C3orf33;CAT;CD200;CEBPG;CFLAR;COPS5;CREBZF;CTH;DAP;DDIT3;DHX9;EDN1;FOS;FOSL1;GFI1;HMOX1;ICAM1;ID3;IL18;IL1B;IL6;ITCH;JUN;KDM1A;KEAP1;KLF4;MDFI;MYD88;NFKB1;NFKBIA;NFKBIE;NLRP3;NOD2;NR0B1;OTULIN;PIM1;PINK1;PPP2R5B;PPRC1;PRKCH;RAB7B;RELA;RLIM;SAV1;SGK1;SMAD3;SMAD7;SMO;SPHK1;SRI;SUMO1;TICAM1;TLR6;TNF;TNFAIP3;TNFRSF8;TRAIP;TRIB1;TRIM27;TRIM32;TWIST1;UBE2…	['Disgenet Allergic asthma']
89	GO:0071774	response to fibroblast growth factor	http://amigo.geneontology.org/amigo/term/GO:0071774	0.502617	1.67731	0	0.0149416	141	./Project_wg_result1704905472_GSEA/GO_0071774.png	18	3576;1960;9241;9592;10253;6347;1490;2625;7538;9982;3185;677;6352;678;3164;81848;7072;3187	CCL2;CCL5;CCN2;CXCL8;EGR3;FGFBP1;GATA3;HNRNPF;HNRNPH1;IER2;NOG;NR4A1;SPRY2;SPRY4;TIA1;ZFP36;ZFP36L1;ZFP36L2	[]
90	GO:0140053	mitochondrial gene expression	http://amigo.geneontology.org/amigo/term/GO:0140053	0.493909	1.67615	0	0.0149608	155	./Project_wg_result1704905472_GSEA/GO_0140053.png	72	84340;55006;29088;56652;28998;54931;57570;55168;51095;80222;28973;65080;65008;64983;87178;9617;708;387338;26589;54948;64928;118487;8846;25821;283459;54534;80324;6183;124995;28957;51116;3396;130916;92259;79072;64968;10102;55245;55005;124454;6472;740;60493;64978;10884;85476;84545;51073;65005;92170;51021;51264;51081;84273;63875;64432;51253;51335;9238;5018;55157;54802;60488;64216;55699;11222;26164;63…	ALKBH1;C1QBP;CHCHD1;DARS2;EARS2;FASTKD3;FASTKD5;GATC;GFM1;GFM2;IARS2;MRPL1;MRPL10;MRPL13;MRPL14;MRPL15;MRPL16;MRPL17;MRPL18;MRPL27;MRPL3;MRPL32;MRPL34;MRPL37;MRPL38;MRPL4;MRPL43;MRPL44;MRPL46;MRPL49;MRPL50;MRPL58;MRPL9;MRPS12;MRPS14;MRPS16;MRPS18A;MRPS18B;MRPS2;MRPS25;MRPS28;MRPS30;MRPS35;MRPS36;MRPS6;MRPS7;MTERF4;MTG1;MTG2;MTO1;MTRF1;NGRN;NOA1;NSUN4;OXA1L;PNPT1;PUS1;RMND1;SHMT2;SLC25A33;SUPV3L1;…	[]
91	GO:0061008	hepaticobiliary system development	http://amigo.geneontology.org/amigo/term/GO:0061008	0.502789	1.67759	0	0.015055	139	./Project_wg_result1704905472_GSEA/GO_0061008.png	31	3725;7128;3162;6662;10370;1051;3157;9076;1054;10419;5970;3280;382;4088;301;79810;2627;7298;7494;87178;6195;255738;79733;8837;6430;3155;3142;570;84159;3077;5111	ANXA1;ARF6;ARID5B;BAAT;CEBPB;CEBPG;CFLAR;CITED2;CLDN1;E2F8;GATA6;HES1;HFE;HLX;HMGCL;HMGCS1;HMOX1;JUN;PCNA;PCSK9;PNPT1;PRMT5;PTCD2;RELA;RPS6KA1;SMAD3;SOX9;SRSF5;TNFAIP3;TYMS;XBP1	['Disgenet Allergic asthma']
92	GO:0060231	mesenchymal to epithelial transition	http://amigo.geneontology.org/amigo/term/GO:0060231	0.66326	1.67022	0.00860832	0.0151509	20	./Project_wg_result1704905472_GSEA/GO_0060231.png	5	3976;2625;6608;53918;2668	GATA3;GDNF;LIF;PELO;SMO	[]
93	GO:0002285	lymphocyte activation involved in immune response	http://amigo.geneontology.org/amigo/term/GO:0002285	0.488246	1.66764	0.00109769	0.0155645	171	./Project_wg_result1704905472_GSEA/GO_0002285.png	30	3569;3456;23529;4092;64332;282618;2625;2150;3566;9655;80149;3606;5734;51561;3981;301;51010;114548;4292;7494;84695;3383;4436;5971;3142;602;10538;2956;9156;6774	ANXA1;BATF;BCL3;CLCF1;EXO1;EXOSC3;F2RL1;GATA3;HLX;ICAM1;IFNB1;IFNL1;IL18;IL23A;IL4R;IL6;LIG4;LOXL3;MLH1;MSH2;MSH6;NFKBIZ;NLRP3;PTGER4;RELB;SMAD7;SOCS5;STAT3;XBP1;ZC3H12A	['Disgenet Allergic asthma']
94	GO:1901342	regulation of vasculature development	http://amigo.geneontology.org/amigo/term/GO:1901342	0.47002	1.66444	0	0.0159694	309	./Project_wg_result1704905472_GSEA/GO_1901342.png	46	3569;3576;7128;3162;3553;1969;10769;9314;10253;133;3552;694;51330;2113;2152;7422;1942;8877;1491;80149;388;9982;3627;1958;1003;7424;301;7498;5054;4879;2627;7048;6237;5155;11235;3135;56005;51129;7494;7042;7291;5230;8837;57343;5743;1386	ADM;ANGPTL4;ANXA1;ATF2;BTG1;CDH5;CFLAR;CTH;CXCL10;CXCL8;EFNA1;EGR1;EPHA2;ETS1;F3;FGFBP1;GATA6;HLA-G;HMOX1;IL1A;IL1B;IL6;KLF4;MYDGF;NPPB;PDCD10;PDGFB;PGK1;PLK2;PTGS2;RHOB;RRAS;SERPINE1;SPHK1;SPRY2;TGFB2;TGFBR2;TNFAIP3;TNFRSF12A;TWIST1;VEGFA;VEGFC;XBP1;XDH;ZC3H12A;ZNF304	['Disgenet Allergic asthma']
95	GO:0035455	response to interferon-alpha	http://amigo.geneontology.org/amigo/term/GO:0035455	0.68224	1.66294	0.0119225	0.0160737	20	./Project_wg_result1704905472_GSEA/GO_0035455.png	3	3433;3437;2625	GATA3;IFIT2;IFIT3	[]
96	GO:0003170	heart valve development	http://amigo.geneontology.org/amigo/term/GO:0003170	0.546599	1.65955	0.001287	0.0165829	55	./Project_wg_result1704905472_GSEA/GO_0003170.png	11	6591;6662;3491;2625;1942;639;2702;7048;7132;7042;7291	CCN1;EFNA1;GATA3;GJA5;PRDM1;SNAI2;SOX9;TGFB2;TGFBR2;TNFRSF1A;TWIST1	['Disgenet Allergic asthma']
97	GO:1903320	regulation of protein modification by small protein conjugation or removal	http://amigo.geneontology.org/amigo/term/GO:1903320	0.479703	1.65861	0	0.0166257	209	./Project_wg_result1704905472_GSEA/GO_1903320.png	60	7128;154;4092;57761;8915;79142;330;91947;8877;26271;80149;148022;57561;83932;1958;8473;56160;3326;5970;23560;553115;84930;9373;9529;23028;64127;440590;1407;5581;3300;10625;65018;754;408;57599;55765;55527;4085;7334;79594;26272;409;25898;9733;29979;83737;6478;706;10362;329;10196;9111;5861;10116;1025;123879;10892;2801;5716;10459	ADRB2;ARRB1;ARRB2;ARRDC3;ARRDC4;BAG5;BCL10;BIRC2;BIRC3;CDK9;CRY1;DCUN1D3;DNAJB2;EGR1;FBXO4;FBXO5;FEM1A;FEM1B;GOLGA2;GTPBP4;HMG20B;HSP90AB1;INAVA;ITCH;IVNS1ABP;KDM1A;MAD2L1;MAD2L2;MALT1;MASTL;MUL1;NMI;NOD2;NSMCE3;OGT;PEF1;PHF23;PINK1;PLAA;PRKCE;PRMT3;PSMD10;PTTG1IP;RAB1A;RCHY1;RELA;SART3;SIAH2;SMAD7;SPHK1;SPRTN;TICAM1;TNFAIP3;TRIB3;TSPO;UBE2N;UBQLN1;WDR48;ZC3H12A;ZYG11A	[]
98	GO:0002250	adaptive immune response	http://amigo.geneontology.org/amigo/term/GO:0002250	0.463066	1.65232	0	0.0179062	369	./Project_wg_result1704905472_GSEA/GO_0002250.png	74	3569;3456;7128;23529;3553;11221;4092;64332;29126;2625;8915;91543;3566;9655;639;3659;3570;1604;80149;3575;3606;51561;127544;5987;3981;301;8772;51010;79679;114548;9245;6890;4292;3135;84695;708;725;3383;3592;4436;7124;80758;7942;28988;5971;3142;10384;53833;11118;56940;602;338322;10538;3077;2956;9156;5293;6774;5817;1514;3134;54923;1520;3329;255231;10892;3133;10459;80328;4049;118460;7186;958;100507436	ANXA1;BATF;BCL10;BCL3;BTN3A2;BTN3A3;C1QBP;C4BPB;CD274;CD40;CD55;CLCF1;CTSL;CTSS;DBNL;DUSP10;DUSP22;EXO1;EXOSC3;EXOSC6;FADD;GATA3;GCNT3;HFE;HLA-E;HLA-F;HLA-G;HLX;HSPD1;ICAM1;IFNB1;IL12A;IL18;IL1B;IL20RB;IL23A;IL4R;IL6;IL6R;IL7R;IRF1;LIG4;LIME1;LOXL3;LTA;MAD2L2;MALT1;MCOLN2;MICA;MLH1;MSH2;MSH6;NFKBIZ;NLRP10;NLRP3;PIK3CD;PRDM1;PRR7;PVR;RELB;RNF19B;RSAD2;SMAD7;SOCS5;STAT3;TAP1;TFEB;TNF;TNFAIP3;TRAF2;…	['Disgenet Allergic asthma']
99	GO:0070849	response to epidermal growth factor	http://amigo.geneontology.org/amigo/term/GO:0070849	0.575101	1.65044	0.00798935	0.0180701	47	./Project_wg_result1704905472_GSEA/GO_0070849.png	11	6591;6662;54206;7538;677;1845;678;8837;4176;8882;56940	CFLAR;DUSP22;DUSP3;ERRFI1;MCM7;SNAI2;SOX9;ZFP36;ZFP36L1;ZFP36L2;ZPR1	[]
100	GO:1901654	response to ketone	http://amigo.geneontology.org/amigo/term/GO:1901654	0.479766	1.64909	0.0021254	0.018241	187	./Project_wg_result1704905472_GSEA/GO_1901654.png	35	1906;8061;54541;1843;9314;10628;2353;2354;54206;1026;9076;5734;5970;598;1364;2720;3283;2706;7298;9131;3490;5031;109;114907;5581;7042;3383;10270;8837;1019;112;988;706;5111;10365	ADCY3;ADCY6;AIFM1;AKAP8;BCL2L1;CDC5L;CDK4;CDKN1A;CFLAR;CLDN1;CLDN4;DDIT4;DUSP1;EDN1;ERRFI1;FBXO32;FOS;FOSB;FOSL1;GJB2;GLB1;HSD3B1;ICAM1;IGFBP7;KLF2;KLF4;P2RY6;PCNA;PRKCE;PTGER4;RELA;TGFB2;TSPO;TXNIP;TYMS	['Disgenet Allergic asthma']
101	GO:0002347	response to tumor cell	http://amigo.geneontology.org/amigo/term/GO:0002347	0.666884	1.64293	0.0142045	0.019417	20	./Project_wg_result1704905472_GSEA/GO_0002347.png	7	29126;10628;3592;5817;347252;3329;100507436	CD274;HSPD1;IGFBPL1;IL12A;MICA;PVR;TXNIP	[]
102	GO:0050673	epithelial cell proliferation	http://amigo.geneontology.org/amigo/term/GO:0050673	0.45666	1.64161	0	0.0194706	368	./Project_wg_result1704905472_GSEA/GO_0050673.png	80	4609;3725;7128;6591;3162;1969;11221;1960;9241;6662;6347;2625;1051;54206;7538;2152;7422;116039;9982;2069;60485;7476;8013;26277;374;6431;3486;7424;677;3280;653;27152;4088;2810;7498;5604;6352;1027;7026;6608;5155;11235;56005;7051;64127;7494;2081;3164;6195;3664;7042;7291;8837;57343;84280;1386;7124;57599;1030;581;599;388585;6776;7039;6774;5828;83452;947;126695;6369;116844;10522;80004;90070;2247;9500;18…	AGTR1;AREG;ATF2;BAX;BCL2L2;BMP5;BTBD10;CCL2;CCL24;CCL5;CD34;CDKN1B;CDKN2B;CEBPB;CFLAR;DEAF1;DUSP10;EGR3;EPHA2;EREG;ERN1;ERRFI1;ESRP2;F3;FGF2;FGFBP1;GATA3;HES1;HES5;HIF1A;HMOX1;IGFBP3;INTU;IRF6;JUN;KDF1;KDR;LACRT;LRG1;MAGED1;MAP2K1;MYC;MYDGF;NOD2;NOG;NR2F2;NR4A1;NR4A3;OSR2;PDCD10;PDGFB;PEX2;RAB33B;RPS6KA1;SAV1;SFN;SMAD3;SMO;SNAI2;SOX9;SRSF6;STAT3;STAT5A;TACSTD2;TGFA;TGFB2;TGM1;TINF2;TNF;TNFAIP3;TW…	['Disgenet Allergic asthma']
103	GO:0050920	regulation of chemotaxis	http://amigo.geneontology.org/amigo/term/GO:0050920	0.473349	1.63929	0	0.0195154	201	./Project_wg_result1704905472_GSEA/GO_0050920.png	26	3569;3576;6348;1906;1843;1901;6347;2150;2152;7422;3570;3627;51561;7424;5025;1845;4088;5054;59341;5641;6352;6259;5155;708;9943;3592	C1QBP;CCL2;CCL3;CCL5;CXCL10;CXCL8;DUSP1;DUSP3;EDN1;F2RL1;F3;IL12A;IL23A;IL6;IL6R;LGMN;OXSR1;P2RX4;PDGFB;RYK;S1PR1;SERPINE1;SMAD3;TRPV4;VEGFA;VEGFC	['Disgenet Allergic asthma']
104	GO:2000027	regulation of animal organ morphogenesis	http://amigo.geneontology.org/amigo/term/GO:2000027	0.473808	1.64012	0	0.0195532	205	./Project_wg_result1704905472_GSEA/GO_2000027.png	34	4609;22943;7128;6591;1906;9241;6662;3976;10370;2625;5292;57822;7422;4982;128272;152816;7476;6431;3280;6608;6259;7048;7020;7494;7042;7291;8837;7124;3207;387;581;409;1173;2668	AP2M1;ARHGEF19;ARRB2;BAX;CFLAR;CITED2;DKK1;EDN1;GATA3;GDNF;GRHL3;HES1;HOXA11;LIF;MYC;NOG;ODAPH;PIM1;RHOA;RYK;SMO;SNAI2;SOX9;SRSF6;TFAP2A;TGFB2;TGFBR2;TNF;TNFAIP3;TNFRSF11B;TWIST1;VEGFA;WNT7A;XBP1	[]
105	GO:0031099	regeneration	http://amigo.geneontology.org/amigo/term/GO:0031099	0.477013	1.63702	0	0.0198019	179	./Project_wg_result1704905472_GSEA/GO_0031099.png	34	3725;3162;11221;9314;133;1051;1026;9076;3475;7476;8013;4837;10419;301;5604;6895;1027;983;7048;7298;8326;87178;8837;578;6430;1019;5653;306;79647;570;706;5634;3077;5111	ADM;AKIRIN1;ANXA1;ANXA3;BAAT;BAK1;CDK1;CDK4;CDKN1A;CDKN1B;CEBPB;CFLAR;CLDN1;DUSP10;FZD9;HFE;HMOX1;IFRD1;JUN;KLF4;KLK6;MAP2K1;NNMT;NR4A3;PCNA;PNPT1;PRMT5;PRPS2;SRSF5;TARBP2;TGFBR2;TSPO;TYMS;WNT7A	[]
106	GO:0007219	Notch signaling pathway	http://amigo.geneontology.org/amigo/term/GO:0007219	0.472415	1.63355	0	0.0199603	181	./Project_wg_result1704905472_GSEA/GO_0007219.png	36	56892;4609;6591;1999;6662;8553;79094;81619;54475;3280;113878;1027;7048;11235;83464;375033;64127;1746;22938;5986;7042;51441;4792;51107;408;22905;388585;307;83737;65989;11060;6774;51006;2805;23555;26508	ANXA4;APH1A;APH1B;ARRB1;BHLHE40;CDKN1B;CHAC1;DLK2;DLX2;DTX2;ELF3;EPN2;GOT1;HES1;HES5;HEYL;ITCH;MYC;NFKBIA;NLE1;NOD2;PDCD10;PEAR1;RFNG;SLC35C2;SNAI2;SNW1;SOX9;STAT3;TCIM;TGFB2;TGFBR2;TSPAN14;TSPAN15;WWP2;YTHDF2	['Disgenet Allergic asthma']
107	GO:0009187	cyclic nucleotide metabolic process	http://amigo.geneontology.org/amigo/term/GO:0009187	0.571	1.63425	0.00923483	0.0199623	42	./Project_wg_result1704905472_GSEA/GO_0009187.png	6	1969;133;5744;135;4879;109	ADCY3;ADM;ADORA2A;EPHA2;NPPB;PTHLH	[]
108	GO:2000147	positive regulation of cell motility	http://amigo.geneontology.org/amigo/term/GO:2000147	0.452854	1.63587	0	0.0199761	483	./Project_wg_result1704905472_GSEA/GO_2000147.png	73	3569;3576;3725;6348;6591;3162;9510;1906;3553;6364;6662;10769;5328;29126;1901;10253;3491;2625;2150;1839;2113;2152;7422;8877;3570;26271;80149;388;9982;3627;7476;8013;51561;4739;7424;5025;382;4088;301;8772;5054;59341;14;9373;5641;6352;22954;7048;5155;11235;7803;977;7494;5031;23473;5581;708;7042;7291;3383;9943;3592;57343;5743;7124;29105;57402;387;1399;306;79647;7205;284119	AAMP;ADAMTS1;AKIRIN1;ANXA1;ANXA3;ARF6;C1QBP;CAPN7;CAVIN1;CCL20;CCL3;CCL5;CCN1;CD151;CD274;CFAP20;CRKL;CXCL10;CXCL8;EDN1;ETS1;F2RL1;F3;FADD;FBXO5;FGFBP1;GATA3;HBEGF;HMOX1;ICAM1;IL12A;IL1B;IL23A;IL6;IL6R;JUN;LGMN;NEDD9;NR4A3;OXSR1;P2RX4;P2RY6;PDCD10;PDGFB;PLAA;PLAU;PLK2;PRKCE;PTGS2;PTP4A1;RHOA;RHOB;S100A14;S1PR1;SERPINE1;SMAD3;SNAI2;SOX9;SPHK1;SPRY2;TGFB2;TGFBR2;TNF;TRIM32;TRIP6;TRPV4;TWIST1;VEGFA;…	['Disgenet Allergic asthma']
109	GO:0006979	response to oxidative stress	http://amigo.geneontology.org/amigo/term/GO:0006979	0.453503	1.63493	0	0.0199932	424	./Project_wg_result1704905472_GSEA/GO_0006979.png	117	3569;3725;7128;3162;1906;8061;1843;8614;9314;10105;10628;2353;694;2113;4929;55290;80149;388;83667;8013;8876;374;468;5970;5742;10276;5034;4170;2071;5660;301;4720;57001;5693;328;10333;27429;318;11019;9529;1161;983;79752;3163;2706;11235;9131;10549;140809;1263;87178;1612;5445;6382;23657;54205;25793;57679;9943;8837;51022;56616;65018;2110;137902;5743;7124;9833;578;847;90441;1894;29979;5599;1017;5893;42…	AIFM1;AKR1C3;ALAD;ALS2;ANXA1;APEX1;APTX;AREG;ARL6IP5;ATF4;ATP5F1A;BAG5;BAK1;BECN1;BNIP3;BRF2;BTG1;CAT;CCR7;CDK1;CDK2;CFLAR;CRK;CRYGD;CYCS;CYP1B1;DAPK1;DHCR24;DIABLO;DPEP1;DUSP1;ECT2;EDN1;ERCC3;ERCC6;ERCC8;ETFDH;ETS1;FBXO7;FGF8;FKBP1B;FOS;FOSL1;GJB2;GLRX2;GSS;HIF1A;HMOX1;HMOX2;HSPD1;HTRA2;IL6;JUN;KDM6B;KLF2;KLF4;LIAS;MAPK8;MCL1;MEAK7;MELK;MGAT3;MGST1;MMP14;NCOA7;NDUFS2;NET1;NFE2L2;NONO;NR4A2;NR4A3…	['Disgenet Allergic asthma']
110	GO:0043900	regulation of multi-organism process	http://amigo.geneontology.org/amigo/term/GO:0043900	0.459157	1.63242	0	0.0199958	355	./Project_wg_result1704905472_GSEA/GO_0043900.png	67	3456;3576;3725;6348;7128;3624;3553;8638;3434;2150;91543;7538;330;1660;1604;80149;282617;10221;55601;79720;63906;51561;5987;4940;5034;81559;22932;24138;3669;6895;1642;4938;79132;1655;51191;6352;6590;22954;5702;10549;3625;5481;22938;23087;708;51441;25978;2519;7124;7251;9447;79594;6372;3428;5650;83737;302;338322;55726;128866;5518;60489;3312;329;201626;6993;7706	AIM2;ANXA2;APOBEC3G;BIRC2;BIRC3;C1QBP;CCL3;CCL5;CD55;CHMP2B;CHMP4B;CXCL6;CXCL8;DDB1;DDX5;DDX60;DHX58;DHX9;DYNLT1;F2RL1;FUCA2;GPATCH3;HERC5;HSPA8;IFI16;IFIT1;IFIT5;IFNB1;IFNL3;IL1B;IL23A;INHBA;INHBB;INTS13;ISG20;ITCH;JUN;KLK7;MUL1;NLRP10;OAS1;OAS3;OASL;P4HB;PDE12;POMZP3;PPID;PPP2R1A;PRDX4;PSMC3;RSAD2;SLPI;SNW1;TARBP2;TNF;TNFAIP3;TRIB1;TRIM11;TRIM25;TRIM27;TRIM32;TRIM35;TSG101;VPS37B;YTHDF2;ZC3H12A…	[]
111	GO:0007498	mesoderm development	http://amigo.geneontology.org/amigo/term/GO:0007498	0.493018	1.62459	0	0.0199986	118	./Project_wg_result1704905472_GSEA/GO_0007498.png	13	22943;3624;1969;9241;9314;10370;2114;7422;5017;8013;677;4088;6608	CITED2;DKK1;EPHA2;ETS2;INHBA;KLF4;NOG;NR4A3;OVOL1;SMAD3;SMO;VEGFA;ZFP36L1	[]
112	GO:0032616	interleukin-13 production	http://amigo.geneontology.org/amigo/term/GO:0032616	0.629561	1.62837	0.0188953	0.0201103	24	./Project_wg_result1704905472_GSEA/GO_0032616.png	4	282618;2625;3606;114548	GATA3;IFNL1;IL18;NLRP3	[]
113	GO:0042116	macrophage activation	http://amigo.geneontology.org/amigo/term/GO:0042116	0.522438	1.62547	0.00249066	0.020124	77	./Project_wg_result1704905472_GSEA/GO_0042116.png	12	3569;3725;1437;3566;80149;148022;3949;10333;4345;10135;5581;7124	CD200;CSF2;IL4R;IL6;JUN;LDLR;NAMPT;PRKCE;TICAM1;TLR6;TNF;ZC3H12A	['Disgenet Allergic asthma']
114	GO:0031349	positive regulation of defense response	http://amigo.geneontology.org/amigo/term/GO:0031349	0.45575	1.62479	0	0.0201295	411	./Project_wg_result1704905472_GSEA/GO_0031349.png	102	3569;3456;6348;7128;3553;136;64332;8915;661;1051;2150;91543;330;2113;1660;3659;64135;3606;2069;148022;55601;5734;63906;51561;5970;3949;10621;8772;5054;57590;59341;4615;10333;79132;6352;2672;10623;3135;64127;7132;5581;4790;708;90268;4792;3592;5743;7124;55765;57402;7334;9447;338382;5971;1690;409;3428;29979;5650;64170;83737;9782;338322;3077;329;5817;6369;9180;8517;5359;1520;3329;10892;4582;26007;117…	ADORA2B;AGTR1;AIM2;ARRB2;BCL10;BIRC2;BIRC3;C1QBP;C2CD4B;CARD9;CCL24;CCL3;CCL5;CCR7;CEBPB;COCH;CTSS;DDT;DDX60;DHX58;DHX9;EREG;ETS1;F2RL1;FADD;GFI1;GPATCH3;GPRC5B;HFE;HLA-E;HLA-G;HSPD1;IDO1;IFI16;IFIH1;IFNB1;IKBKB;IKBKE;IKBKG;IL12A;IL18;IL1B;IL23A;IL6;INAVA;IRAK2;IRF1;ITCH;KLK5;KLK7;LDLR;LTA;LYN;MALT1;MATR3;MICA;MUC1;MUC5B;MYD88;NFKB1;NFKBIA;NFKBIZ;NLRP10;NOD2;NONO;NR1H3;OSMR;OTULIN;PLSCR1;POLR3C;P…	['Disgenet Allergic asthma']
115	GO:0010463	mesenchymal cell proliferation	http://amigo.geneontology.org/amigo/term/GO:0010463	0.557672	1.63124	0.0134409	0.0201327	45	./Project_wg_result1704905472_GSEA/GO_0010463.png	6	4609;6662;7422;6608;7048;6935	MYC;SMO;SOX9;TGFBR2;VEGFA;ZEB1	[]
116	GO:0044321	response to leptin	http://amigo.geneontology.org/amigo/term/GO:0044321	0.648794	1.63064	0.00990099	0.0201568	22	./Project_wg_result1704905472_GSEA/GO_0044321.png	5	1906;8013;585;583;3625	BBS2;BBS4;EDN1;INHBB;NR4A3	['Disgenet Allergic asthma']
117	GO:0014074	response to purine-containing compound	http://amigo.geneontology.org/amigo/term/GO:0014074	0.485494	1.62888	0	0.0201587	151	./Project_wg_result1704905472_GSEA/GO_0014074.png	26	3725;3553;8061;1843;2353;2354;3157;3726;5029;7056;135;374;5970;5025;677;328;6781;23028;3727;5031;87178;6382;10518;5743;1723;7430	ADORA2A;APEX1;AREG;CIB2;DHODH;DUSP1;EZR;FOS;FOSB;FOSL1;HMGCS1;IL1B;JUN;JUNB;JUND;KDM1A;P2RX4;P2RY2;P2RY6;PNPT1;PTGS2;RELA;SDC1;STC1;THBD;ZFP36L1	['Disgenet Allergic asthma']
118	GO:0050663	cytokine secretion	http://amigo.geneontology.org/amigo/term/GO:0050663	0.476977	1.62967	0	0.0202079	201	./Project_wg_result1704905472_GSEA/GO_0050663.png	45	6348;7128;3553;29126;2625;3552;10626;2150;3566;1660;64135;80149;4860;5734;5987;301;59341;79679;114548;10333;4345;64127;7494;7291;7124;9447;7430;307;11118;5552;338322;947;5861;3329;255231;117854;1436;1432;4155;1236;4067;27242;26525;10385;8767	AIM2;ANXA1;ANXA4;BTN2A2;BTN3A2;CCL3;CCR7;CD200;CD274;CD34;CSF1R;DHX9;EZR;F2RL1;GATA3;HSPD1;IFIH1;IL1A;IL1B;IL36RN;IL4R;LYN;MAPK14;MBP;MCOLN2;NLRP10;NLRP3;NOD2;PNP;PTGER4;RAB1A;RIPK2;SRGN;TLR6;TNF;TNFAIP3;TNFRSF21;TRIM16;TRIM27;TRIM6;TRPV4;TWIST1;VTCN1;XBP1;ZC3H12A	[]
119	GO:0001701	in utero embryonic development	http://amigo.geneontology.org/amigo/term/GO:0001701	0.457359	1.62575	0	0.020232	337	./Project_wg_result1704905472_GSEA/GO_0001701.png	72	23764;1906;8061;9241;1999;3976;5801;3491;2625;133;1437;9915;1051;2709;9021;705;3726;7422;4097;639;2707;4188;91603;598;54475;677;10436;3280;653;3981;4245;4088;5604;2627;79583;7779;4071;7026;6608;7048;5155;5702;4751;4952;60626;4643;51493;2551;86;79733;123920;51119;57679;7291;9817;10653;8846;55224;8533;4436;7942;9412;8894;8882;10959;57820;10733;25988;3294;27077;10365;4836	ACTL6A;ADM;ALKBH1;ALS2;ARNT2;B9D1;BCL2L1;BMP5;BYSL;CCN1;CCNB1IP1;CEBPB;CMTM3;COPS3;CSF2;E2F8;EDN1;EIF2S2;ELF3;EMG1;ETNK2;FOSL1;GABPA;GATA3;GATA6;GJB3;GJB5;HES1;HINFP;HSD17B2;JUNB;KEAP1;KLF2;LIF;LIG4;MAFF;MAFG;MAP2K1;MDFI;MED21;MGAT1;MSH2;MYO1E;NEK2;NLE1;NMT1;NOG;NR2F2;OCRL;PDGFB;PLK4;PRDM1;PSMC3;PTPRR;RIC8A;RTCB;SBDS;SLC30A1;SMAD3;SMO;SOCS3;SPINT2;TFEB;TGFBR2;TM4SF1;TMED2;TMEM231;TWIST1;VEGFA;ZFP…	[]
120	GO:2001020	regulation of response to DNA damage stimulus	http://amigo.geneontology.org/amigo/term/GO:2001020	0.471875	1.62658	0	0.0202626	198	./Project_wg_result1704905472_GSEA/GO_2001020.png	67	4609;6591;8870;5366;493861;27063;1054;1660;60561;57103;26271;79000;598;7398;6118;4170;670;51720;22891;23028;1655;84309;22954;79624;254225;10635;6880;1407;1111;7291;84142;754;55010;387893;5531;7334;5514;26272;29086;5893;9521;5111;11200;51499;220042;63979;3622;10116;1025;4582;55159;5716;10459;57805;64110;637;79968;6615;54386;83596;54780;7014;3190;9400;51149;2074;6387	ABRAXAS1;ANKRD1;ARMT1;AUNIP;BABAM1;BCL2L1;BCL2L12;BID;BPHL;CCAR2;CDK9;CEBPG;CHEK1;CHEK2;CRY1;CXCL12;DDIAS;DDX5;DHX9;EEF1E1;EID3;ERCC6;FBXO4;FBXO5;FEM1B;FIGNL1;HNRNPK;IER3;ING2;KDM1A;KMT5A;MAD2L2;MAGEF1;MCL1;MRNIP;MUC1;MYC;NSMCE4A;NUDT16L1;PARPBP;PCNA;PMAIP1;PPP1R10;PPP4C;PSMD10;PTTG1IP;RAD51AP1;RAD52;RECQL5;RFWD3;RINT1;RNF169;RPA2;SNAI1;SNAI2;TAF9;TERF2;TERF2IP;TIGAR;TRIAP1;TRIM32;TWIST1;UBE2N;UI…	[]
121	GO:0044070	regulation of anion transport	http://amigo.geneontology.org/amigo/term/GO:0044070	0.499459	1.62263	0.00238663	0.0202837	89	./Project_wg_result1704905472_GSEA/GO_0044070.png	11	1906;3553;5997;1051;8564;135;760;468;5025;6781;5174	ADORA2A;ATF4;CA2;CEBPB;EDN1;IL1B;KMO;P2RX4;PDZK1;RGS2;STC1	['Disgenet Allergic asthma']
122	GO:0002526	acute inflammatory response	http://amigo.geneontology.org/amigo/term/GO:0002526	0.482003	1.6215	0.00220507	0.0203883	149	./Project_wg_result1704905472_GSEA/GO_0002526.png	44	3569;3553;2625;3552;1051;2152;3570;1604;8876;114548;708;26471;725;3383;5743;7124;5345;53833;3077;6774;50616;9180;7448;5359;3133;9536;12;388125;54658;1236;966;3579;11331;55829;81494;629;5294;3630;90;101;717;4179;134;56998	ACVR1;ADAM8;ADORA1;C1QBP;C2;C2CD4B;C4BPB;CCR7;CD46;CD55;CD59;CEBPB;CFB;CFHR5;CTNNBIP1;CXCR2;F3;GATA3;HFE;HLA-E;ICAM1;IL1A;IL1B;IL20RB;IL22;IL6;IL6R;INS;NLRP3;NUPR1;OSMR;PHB2;PIK3CG;PLSCR1;PTGES;PTGS2;SELENOS;SERPINA3;SERPINF2;STAT3;TNF;UGT1A1;VNN1;VTN	['Disgenet Allergic asthma']
123	GO:0042113	B cell activation	http://amigo.geneontology.org/amigo/term/GO:0042113	0.462714	1.62678	0	0.020418	231	./Project_wg_result1704905472_GSEA/GO_0042113.png	34	3569;3456;1316;3589;7128;23529;3624;359948;55795;8227;1054;3575;148022;1503;677;3981;27434;51010;79840;4292;678;64127;7494;4189;8326;29760;4436;578;581;602;10538;2956;9156;5293	AKAP17A;BAK1;BATF;BAX;BCL3;BLNK;CEBPG;CLCF1;CTPS1;DNAJB9;EXO1;EXOSC3;FZD9;IFNB1;IL11;IL6;IL7R;INHBA;IRF2BP2;KLF6;LIG4;MLH1;MSH2;MSH6;NHEJ1;NOD2;PCID2;PIK3CD;POLM;TICAM1;TNFAIP3;XBP1;ZFP36L1;ZFP36L2	['Disgenet Allergic asthma']
124	GO:0033028	myeloid cell apoptotic process	http://amigo.geneontology.org/amigo/term/GO:0033028	0.605537	1.6205	0.0110803	0.0205078	32	./Project_wg_result1704905472_GSEA/GO_0033028.png	9	3569;382;301;6352;64127;23657;10296;5293;1514	ANXA1;ARF6;CCL5;CTSL;IL6;MAEA;NOD2;PIK3CD;SLC7A11	[]
125	GO:0007588	excretion	http://amigo.geneontology.org/amigo/term/GO:0007588	0.528742	1.61415	0.00373134	0.0214397	65	./Project_wg_result1704905472_GSEA/GO_0007588.png	9	3162;1906;136;8645;135;360;5660;4879;6781	ADORA2A;ADORA2B;AQP3;EDN1;HMOX1;KCNK5;NPPB;PSAP;STC1	[]
126	GO:1990823	response to leukemia inhibitory factor	http://amigo.geneontology.org/amigo/term/GO:1990823	0.505416	1.61463	0.0023753	0.0215185	94	./Project_wg_result1704905472_GSEA/GO_1990823.png	40	4092;9314;10253;9021;1491;5277;7424;29088;8731;9945;51444;11235;22808;7494;1974;6432;3383;5372;84159;292;55892;7706;54956;56155;2059;3099;64321;54836;8726;4144;8399;57539;1385;5826;8467;5916;11156;2731;26577;6470	ABCD4;ARID5B;BSPRY;CREB1;CTH;EED;EIF4A2;EPS8;GFPT2;GLDC;HK2;ICAM1;KLF4;MAT2A;MRAS;MRPL15;MYNN;PARP16;PCOLCE2;PDCD10;PIGA;PLA2G10;PMM1;PTP4A3;RARG;RNF138;RNMT;SHMT1;SLC25A5;SMAD7;SMARCA5;SOCS3;SOX17;SPRY2;SRSF7;TEX14;TRIM25;VEGFC;WDR35;XBP1	[]
127	GO:2001057	reactive nitrogen species metabolic process	http://amigo.geneontology.org/amigo/term/GO:2001057	0.522503	1.61221	0.00125313	0.0215815	70	./Project_wg_result1704905472_GSEA/GO_2001057.png	17	1906;3553;9314;80149;148022;3326;5025;4088;10333;3383;2644;5743;7124;6821;706;10365;947	CD34;EDN1;GCHFR;HSP90AB1;ICAM1;IL1B;KLF2;KLF4;P2RX4;PTGS2;SMAD3;SUOX;TICAM1;TLR6;TNF;TSPO;ZC3H12A	['Disgenet Allergic asthma']
128	GO:0031163	metallo-sulfur cluster assembly	http://amigo.geneontology.org/amigo/term/GO:0031163	0.651169	1.61491	0.0153846	0.0216233	21	./Project_wg_result1704905472_GSEA/GO_0031163.png	14	9054;51647;150274;4682;84191;10539;57019;10101;122961;64428;200205;27247;81689;9391	CIAO1;CIAO2A;CIAO2B;CIAO3;CIAPIN1;GLRX3;HSCB;IBA57;ISCA1;ISCA2;NFS1;NFU1;NUBP1;NUBP2	[]
129	GO:0071806	protein transmembrane transport	http://amigo.geneontology.org/amigo/term/GO:0071806	0.530255	1.61239	0.00759494	0.0217165	64	./Project_wg_result1704905472_GSEA/GO_0071806.png	24	4170;29928;90580;26520;130617;100287932;6729;5193;5191;84134;56993;133022;6726;5189;131118;80273;3312;5828;134266;10440;3329;131474;5194;5830	CHCHD4;DNAJC19;GRPEL1;GRPEL2;HSPA8;HSPD1;MCL1;PEX1;PEX12;PEX13;PEX2;PEX5;PEX7;SRP54;SRP9;TIMM17A;TIMM22;TIMM23;TIMM29;TIMM9;TOMM22;TOMM40L;TRAM1L1;ZFAND2B	[]
130	GO:0035966	response to topologically incorrect protein	http://amigo.geneontology.org/amigo/term/GO:0035966	0.46766	1.61027	0	0.0219164	185	./Project_wg_result1704905472_GSEA/GO_0035966.png	56	3576;467;23645;8614;6347;1649;79094;26353;1491;468;3326;51182;10987;3310;55738;51528;55432;148327;55298;3337;56005;9570;7494;4189;2081;3300;8720;9531;267;4690;5526;64224;578;581;6464;51283;118424;54788;9114;3312;10897;7709;10106;4780;27348;11080;3329;871;54956;7009;10130;666;58477;55658;6388;1388	AMFR;ARFGAP1;ATF3;ATF4;ATF6B;ATP6V0D1;BAG3;BAK1;BAX;BFAR;BOK;CCL2;CHAC1;COPS5;CREB3L4;CTDSP2;CTH;CXCL8;DDIT3;DNAJB1;DNAJB12;DNAJB2;DNAJB4;DNAJB9;ERN1;GOSR2;HERPUD2;HSP90AB1;HSPA14;HSPA6;HSPA8;HSPB8;HSPD1;JKAMP;MBTPS1;MYDGF;NCK1;NFE2L2;PARP16;PDIA6;PPP1R15A;PPP2R5B;RNF121;RNF126;SDF2;SERPINH1;SHC1;SRPRB;STC2;TMBIM6;TOR1B;UBE2J2;XBP1;YIF1A;YOD1;ZBTB17	[]
131	GO:0019058	viral life cycle	http://amigo.geneontology.org/amigo/term/GO:0019058	0.458067	1.60923	0	0.0220574	281	./Project_wg_result1704905472_GSEA/GO_0019058.png	72	3456;3576;1969;6347;57132;8638;3434;91543;5093;9076;1604;80149;282617;79720;5987;79643;3326;3949;4940;5034;81559;81607;24138;51510;3669;6895;1642;4938;1655;6352;6590;983;129531;22954;51271;6510;1803;5481;91782;23087;55048;3383;25978;7124;7251;3428;83737;302;128866;5901;60489;11060;3312;10542;5817;201626;6993;7706;339122;5861;5359;4599;117854;8673;10572;7316;93343;50848;8934;6732;92421;156	ANXA2;APOBEC3G;CCL2;CCL5;CD55;CDK1;CHMP1B;CHMP2B;CHMP4B;CHMP4C;CHMP5;CHMP6;CHMP7;CLDN1;CXCL8;DDB1;DDX5;DPP4;DYNLT1;EPHA2;F11R;GRK2;HSP90AB1;HSPA8;ICAM1;IFI16;IFIT1;IFIT5;IFNB1;IFNL3;ISG20;ITCH;LAMTOR5;LDLR;MITD1;MVB12A;MX1;NECTIN4;OAS1;OAS3;OASL;P4HB;PCBP1;PDE12;PLSCR1;PPID;PVR;RAB1A;RAB29;RAB43;RAN;RSAD2;SIVA1;SLC1A5;SLPI;SRPK1;TARBP2;TNF;TRIM11;TRIM25;TRIM27;TRIM32;TRIM35;TRIM6;TSG101;UBAP1;UBC…	['Disgenet Allergic asthma']
132	GO:0008637	apoptotic mitochondrial changes	http://amigo.geneontology.org/amigo/term/GO:0008637	0.489266	1.60789	0.0023175	0.0223603	114	./Project_wg_result1704905472_GSEA/GO_0008637.png	42	3725;5366;3433;10105;64112;5329;598;27113;638;2810;7159;8326;65018;1386;578;79594;581;409;2537;5599;292;4836;51499;10962;3329;28978;5716;203245;57805;637;666;3099;7531;55737;27166;57539;664;64422;291;79017;84883;25994	AIFM2;ARRB2;ATF2;ATG3;BAK1;BAX;BBC3;BCL2L1;BID;BIK;BNIP3;BOK;CCAR2;FZD9;GGCT;HIGD1A;HK2;HSPD1;IFI6;IFIT2;JUN;MAPK8;MLLT11;MOAP1;MUL1;NAIF1;NMT1;PINK1;PLAUR;PMAIP1;PPIF;PRELID1;PSMD10;SFN;SLC25A4;SLC25A5;TMEM14A;TP53BP2;TRIAP1;VPS35;WDR35;YWHAE	[]
133	GO:0032634	interleukin-5 production	http://amigo.geneontology.org/amigo/term/GO:0032634	0.625595	1.60455	0.0147059	0.0224811	23	./Project_wg_result1704905472_GSEA/GO_0032634.png	3	282618;2625;114548	GATA3;IFNL1;NLRP3	[]
134	GO:0070997	neuron death	http://amigo.geneontology.org/amigo/term/GO:0070997	0.45423	1.60567	0	0.0225679	319	./Project_wg_result1704905472_GSEA/GO_0070997.png	95	22943;3725;6348;3162;23529;54541;6347;2625;1649;2353;1051;4929;57103;8013;8564;1958;135;468;3326;627;598;3981;4170;8772;7159;10333;27429;5641;9529;6352;9131;9040;835;4345;7020;8326;10135;255738;23657;25793;155061;7042;1113;8846;56616;65018;408;84280;4436;1386;1981;387;4149;581;409;8882;2668;128866;6774;135112;57707;947;55074;8517;3329;22800;8831;54532;3091;5925;1718;84678;7186;637;8934;666;3596;1…	ADORA2A;AIFM1;ALKBH1;ARRB1;ARRB2;ATF2;ATF4;BAG5;BAX;BCL2L1;BDNF;BID;BNIP3;BOK;BTBD10;BTG2;CASP2;CCL2;CCL3;CCL5;CD200;CD34;CDK5;CEBPB;CHGA;CHMP4B;CLCF1;CLN3;CNTF;CREB1;DDIT3;DDIT4;DHCR24;DIABLO;DKK1;EGR1;EIF4G1;FADD;FBXO7;FGF8;FOS;FZD9;GATA3;GDNF;GPR75;HIF1A;HMOX1;HSP90AB1;HSPD1;HTRA2;IKBKG;IL13;ITGB2;JUN;KDM2B;KMO;KRAS;LGMN;LIG4;MAX;MCL1;MEAK7;MSH2;NAMPT;NCOA7;NONO;NR4A2;NR4A3;OXR1;PARP2;PCSK9;PI…	[]
135	GO:0010948	negative regulation of cell cycle process	http://amigo.geneontology.org/amigo/term/GO:0010948	0.453752	1.60488	0	0.0225929	271	./Project_wg_result1704905472_GSEA/GO_0010948.png	91	1647;1843;10769;3976;9314;6347;55795;1026;79027;60561;8454;26271;5017;84108;3326;91603;6118;29980;677;51514;2810;56890;51720;1027;983;4751;835;3135;83746;678;1263;8326;79733;25793;1111;84142;9125;4361;9183;5810;5526;4085;5514;1030;8317;1019;81620;4149;581;84936;10201;1017;29086;5931;56984;51143;2956;5111;135458;4682;11200;5934;10040;990;51499;9319;701;10138;10106;1025;79813;123879;286151;4582;844…	ABRAXAS1;BABAM1;BAX;BRSK1;BTN2A2;BUB1B;BUB3;CASP2;CCL2;CCNB1;CDC6;CDC7;CDK1;CDK2;CDK4;CDK9;CDKN1A;CDKN1B;CDKN2B;CDT1;CHEK1;CHEK2;CHMP4C;CNOT11;CNOT9;CTDSP2;CUL1;DCUN1D3;DONSON;DTL;DUSP1;DYNC1LI1;E2F6;E2F8;EED;EHMT1;FBXO43;FBXO5;FBXO7;FZD9;GADD45A;HLA-G;HSP90AB1;HUS1B;KLF4;L3MBTL2;LIF;MAD2L1;MAD2L2;MAX;MDM1;MOS;MRE11;MSH6;MUC1;NEK2;NME6;NUBP1;OVOL1;PCGF6;PCID2;PCNA;PLK2;PLK3;PPP1R10;PPP2R5B;PSMG2;…	[]
136	GO:0032613	interleukin-10 production	http://amigo.geneontology.org/amigo/term/GO:0032613	0.545934	1.60255	0.00666667	0.0226137	48	./Project_wg_result1704905472_GSEA/GO_0032613.png	12	29126;2150;80380;51561;64127;10464;55765;53833;602;947;3329;3620	BCL3;CD274;CD34;F2RL1;HSPD1;IDO1;IL20RB;IL23A;INAVA;NOD2;PDCD1LG2;PIBF1	[]
137	GO:0048771	tissue remodeling	http://amigo.geneontology.org/amigo/term/GO:0048771	0.47206	1.60335	0	0.0226269	153	./Project_wg_result1704905472_GSEA/GO_0048771.png	15	3569;7128;1969;154;1999;3976;1901;3552;4982;3606;51561;760;64114;2702;301	ADRB2;ANXA1;CA2;ELF3;EPHA2;GJA5;IL18;IL1A;IL23A;IL6;LIF;S1PR1;TMBIM1;TNFAIP3;TNFRSF11B	['Disgenet Allergic asthma']
138	GO:1902532	negative regulation of intracellular signal transduction	http://amigo.geneontology.org/amigo/term/GO:1902532	0.443407	1.60598	0	0.0226742	480	./Project_wg_result1704905472_GSEA/GO_1902532.png	76	4609;1848;7128;6591;1846;467;1847;3553;1969;11221;54541;1843;3976;5801;5997;9314;10253;10105;57761;1649;2274;54206;9021;2150;7126;1942;5329;80149;83667;1827;11072;84962;8876;57561;63906;5970;598;55872;4170;1845;7498;23677;51060;114548;27429;79132;9529;23028;8835;22954;3135;80824;6880;7494;10464;202243;81848;9100;285315;10625;708;221496;7042;7291;6717;65018;754;5743;408;10048;387;8445;79594;599;40…	AJUBA;ARRB1;ARRB2;ARRDC3;ATF3;BAG5;BCL2L1;BCL2L2;C1QBP;C3orf33;CCDC125;DDIT3;DDIT4;DHX58;DUSP1;DUSP10;DUSP14;DUSP16;DUSP3;DUSP4;DUSP5;DUSP6;DYRK2;EFNA1;EPHA2;ERRFI1;EZR;F2RL1;FHL2;GPATCH3;HLA-G;HTRA2;IL1B;IVNS1ABP;KDM1A;KLF4;LEMD2;LIF;MCL1;MUL1;MYC;NLRP3;PBK;PIBF1;PINK1;PLAUR;PPIF;PTGS2;PTPRR;PTTG1IP;RANBP9;RCAN1;RELA;RGS2;RHOA;SESN2;SH3BP4;SNAI2;SOCS2;SOCS3;SPRY2;SPRY4;SRI;TAF9;TGFB2;TNFAIP1;TNF…	['Disgenet Allergic asthma']
139	GO:0060759	regulation of response to cytokine stimulus	http://amigo.geneontology.org/amigo/term/GO:0060759	0.47636	1.59815	0.00221976	0.0234319	157	./Project_wg_result1704905472_GSEA/GO_0060759.png	41	3569;7128;1906;9314;9021;2150;330;1660;8877;64135;7376;3326;3459;11274;8772;6352;2672;22954;54209;6880;10293;7132;11140;90268;7124;79594;9825;7341;329;8517;117854;10062;3656;3091;837;7186;3716;3551;26525;342979;8767	BIRC2;BIRC3;CASP4;CCL5;CDC37;DHX9;EDN1;F2RL1;FADD;GFI1;HIF1A;HSP90AB1;IFIH1;IFNGR1;IKBKB;IKBKG;IL36RN;IL6;IRAK2;JAK1;KLF4;MUL1;NR1H2;NR1H3;OTULIN;PALM3;RIPK2;SOCS3;SPATA2;SPHK1;SUMO1;TAF9;TNF;TNFAIP3;TNFRSF1A;TRAF2;TRAIP;TREM2;TRIM32;TRIM6;USP18	['Disgenet Allergic asthma']
140	GO:0048144	fibroblast proliferation	http://amigo.geneontology.org/amigo/term/GO:0048144	0.511702	1.59371	0.00487211	0.0244743	81	./Project_wg_result1704905472_GSEA/GO_0048144.png	17	4609;3725;1026;1660;8877;2069;2355;3981;22954;5155;26471;1019;26272;581;302;5828;990	ANXA2;BAX;CDC6;CDK4;CDKN1A;DHX9;EREG;FBXO4;FOSL2;JUN;LIG4;MYC;NUPR1;PDGFB;PEX2;SPHK1;TRIM32	[]
141	GO:0003007	heart morphogenesis	http://amigo.geneontology.org/amigo/term/GO:0003007	0.452842	1.59216	0	0.024741	247	./Project_wg_result1704905472_GSEA/GO_0003007.png	31	22943;3725;6591;9510;9241;6662;4092;1901;3491;10370;2625;27063;5292;2274;7422;1942;60485;585;3280;653;2702;4088;79810;2627;6608;7048;221496;7042;7291;55212;1386	ADAMTS1;ANKRD1;ATF2;BBS4;BBS7;BMP5;CCN1;CITED2;DKK1;EFNA1;FHL2;GATA3;GATA6;GJA5;HES1;JUN;LEMD2;NOG;PIM1;PTCD2;S1PR1;SAV1;SMAD3;SMAD7;SMO;SNAI2;SOX9;TGFB2;TGFBR2;TWIST1;VEGFA	['Disgenet Allergic asthma']
142	GO:0034976	response to endoplasmic reticulum stress	http://amigo.geneontology.org/amigo/term/GO:0034976	0.453538	1.59027	0	0.025033	262	./Project_wg_result1704905472_GSEA/GO_0034976.png	74	3576;3725;467;23645;5366;8614;6347;57761;1649;1051;79094;1491;83667;79089;468;598;27113;10987;5034;5706;55738;51060;51528;55432;8795;148327;9131;11236;55298;56005;9570;7494;4189;2081;3300;8720;267;4690;6396;51569;5526;578;581;6464;29979;11253;51283;118424;54788;9114;7327;10897;7709;7706;10106;4780;29978;29982;10613;54956;79876;7009;10130;1080;837;7186;666;57333;10961;58477;81542;6388;8893;1388	AIFM1;AMFR;ARFGAP1;ATF3;ATF4;ATF6B;ATP6V0D1;BAK1;BAX;BBC3;BCL2L1;BFAR;BOK;CASP4;CCL2;CEBPB;CFTR;CHAC1;COPS5;CREB3L4;CTDSP2;CTH;CXCL8;DDIT3;DNAJB12;DNAJB2;DNAJB9;EIF2B5;ERLIN1;ERN1;ERP29;GOSR2;JKAMP;JUN;MAN1B1;MBTPS1;MYDGF;NCK1;NFE2L2;NRBF2;P4HB;PARP16;PDIA6;PMAIP1;PPP1R15A;PPP2R5B;PSMC6;RCN3;RNF121;RNF139;SDF2;SEC13;SESN2;SHC1;SRPRB;STC2;TMBIM6;TMUB2;TMX1;TNFRSF10B;TRAF2;TRIB3;TRIM25;TXNDC12;UBA5…	[]
143	GO:0009636	response to toxic substance	http://amigo.geneontology.org/amigo/term/GO:0009636	0.440624	1.58892	0	0.0250604	486	./Project_wg_result1704905472_GSEA/GO_0009636.png	87	3569;3725;6348;7128;3162;1906;8061;1843;5997;9314;10105;2625;10628;2353;1026;9076;2113;4929;1140;80149;388;83667;8013;1958;135;374;468;5970;5742;598;10276;195827;1138;670;5660;301;1665;328;7779;27429;23028;8836;6352;983;7298;5155;11235;9131;10549;140809;8683;2952;5445;6382;2954;23657;5581;4790;26471;3383;51022;65018;137902;5743;7124;578;5446;387;1019;847;642;581;1894;4499;4257;5111;10365;6774;329…	ADORA2A;AIFM1;ANXA1;APEX1;APTX;AREG;ATF4;BAK1;BAX;BCL2L1;BECN1;BIRC2;BLMH;BPHL;CAT;CCL3;CCL5;CDK1;CDK4;CDKN1A;CHRNA5;CHRNB1;CLDN1;CRK;DHX15;DUSP1;ECT2;EDN1;EGR1;EHMT1;ETS1;FOS;FOSL1;GATA3;GGH;GLRX2;GSTT1;GSTZ1;HMOX1;HSPD1;HTRA2;ICAM1;IL6;JUN;KDM1A;KDM6B;KLF2;KLF4;MGST1;MT1M;NET1;NFE2L2;NFKB1;NR4A2;NR4A3;NUPR1;PCNA;PDCD10;PDGFB;PINK1;PON2;PON3;PPIF;PRDX4;PRKCE;PRXL2C;PSAP;PTGS1;PTGS2;PXDNL;RELA;RG…	['Disgenet Allergic asthma']
144	GO:0034698	response to gonadotropin	http://amigo.geneontology.org/amigo/term/GO:0034698	0.606661	1.58916	0.0177353	0.0251911	29	./Project_wg_result1704905472_GSEA/GO_0034698.png	6	3624;3157;1515;2627;2706;3383	CTSV;GATA6;GJB2;HMGCS1;ICAM1;INHBA	['Disgenet Allergic asthma']
145	GO:0023058	adaptation of signaling pathway	http://amigo.geneontology.org/amigo/term/GO:0023058	0.6312	1.58287	0.0189781	0.0266253	22	./Project_wg_result1704905472_GSEA/GO_0023058.png	7	154;133;408;409;2966;29978;156	ADM;ADRB2;ARRB1;ARRB2;GRK2;GTF2H2;UBQLN2	[]
146	GO:0018212	peptidyl-tyrosine modification	http://amigo.geneontology.org/amigo/term/GO:0018212	0.440062	1.58072	0	0.0271016	382	./Project_wg_result1704905472_GSEA/GO_0018212.png	60	3569;3589;23529;1969;3976;282618;55359;285489;11009;27;1195;1437;54206;9021;1839;9655;7422;1942;3570;5912;3606;2069;51561;79643;374;4739;627;3280;5604;122809;9052;6352;6259;5155;54209;10464;7132;11140;5581;3383;50604;3592;7124;84313;7251;84632;5526;9833;8445;10006;409;388585;6464;1742;56940;3932;5518;6776;7039;6774	ABI1;ABL2;AFAP1L2;AREG;ARRB2;BDNF;CCL5;CDC37;CHMP6;CLCF1;CLK1;CSF2;DLG4;DOK7;DUSP22;DYRK2;EFNA1;EPHA2;EREG;ERRFI1;GPRC5A;HBEGF;HES1;HES5;ICAM1;IFNL1;IL11;IL12A;IL18;IL20;IL23A;IL24;IL6;IL6R;LCK;LIF;MAP2K1;MELK;NEDD9;PDGFB;PIBF1;PPP2R1A;PPP2R5B;PRKCE;RAP2B;RYK;SHC1;SOCS3;SOCS4;SOCS5;STAT3;STAT5A;STYK1;TGFA;TNF;TNFRSF1A;TREM2;TSG101;VEGFA;VPS25	['Disgenet Allergic asthma']
147	GO:1901571	fatty acid derivative transport	http://amigo.geneontology.org/amigo/term/GO:1901571	0.548714	1.58004	0.0143416	0.0271151	44	./Project_wg_result1704905472_GSEA/GO_1901571.png	4	1906;3553;5025;301	ANXA1;EDN1;IL1B;P2RX4	[]
148	GO:0072593	reactive oxygen species metabolic process	http://amigo.geneontology.org/amigo/term/GO:0072593	0.446057	1.5794	0	0.0271563	255	./Project_wg_result1704905472_GSEA/GO_0072593.png	57	1906;3553;5366;1647;54541;9314;3491;1490;2150;1026;57103;80149;83667;148022;10229;3326;5025;4689;4088;7498;10333;378;4688;7048;5155;10549;7020;3383;8837;65018;2644;137902;5743;7124;55765;5446;387;847;2537;706;10365;6774;329;947;4780;3329;2773;8678;54;1984;8644;10935;9263;25824;185;3091;1432	ACP5;AGTR1;AKR1C3;ARF4;BECN1;BIRC2;CAT;CCN1;CCN2;CD34;CDKN1A;CFLAR;COQ7;DDIT4;EDN1;EIF5A;F2RL1;GADD45A;GCHFR;GNAI3;HIF1A;HSP90AB1;HSPD1;ICAM1;IFI6;IL1B;INAVA;KLF2;KLF4;MAPK14;NCF2;NCF4;NFE2L2;P2RX4;PDGFB;PINK1;PMAIP1;PON3;PRDX3;PRDX4;PRDX5;PTGS2;PXDNL;RHOA;SESN2;SMAD3;STAT3;STK17A;TFAP2A;TGFBR2;TICAM1;TIGAR;TLR6;TNF;TSPO;XDH;ZC3H12A	['Disgenet Allergic asthma']
149	GO:0042110	T cell activation	http://amigo.geneontology.org/amigo/term/GO:0042110	0.439873	1.57771	0	0.0274255	446	./Project_wg_result1704905472_GSEA/GO_0042110.png	72	3569;3456;3553;11221;1960;4092;64332;29126;282618;6347;2625;8915;84941;1051;2150;91543;3566;9655;9306;639;3659;3570;1604;80149;3575;80380;3606;4860;5734;1503;8876;1958;135;51561;2000;677;3280;3981;1845;4088;301;8772;30968;79679;114548;6352;7048;79840;9093;3135;1803;678;977;64127;7494;84695;3383;3592;4690;6935;80758;387;5971;581;3142;83737;53833;56940;602;10538;3932;3077	ADORA2A;ANXA1;BATF;BAX;BCL10;BCL3;CCL2;CCL5;CD151;CD274;CD55;CEBPB;CTPS1;DNAJA3;DPP4;DUSP10;DUSP22;DUSP3;EGR1;EGR3;ELF4;F2RL1;FADD;GATA3;HES1;HFE;HLA-G;HLX;HSH2D;ICAM1;IFNB1;IFNL1;IL12A;IL18;IL1B;IL20RB;IL23A;IL4R;IL6;IL6R;IL7R;IRF1;ITCH;LCK;LIG4;LOXL3;NCK1;NFKBIZ;NHEJ1;NLRP3;NOD2;PDCD1LG2;PNP;PRDM1;PRR7;PTGER4;RELB;RHOA;RSAD2;SMAD3;SMAD7;SOCS5;SOCS6;STOML2;TGFBR2;VNN1;VTCN1;XBP1;ZC3H12A;ZEB1;ZFP…	['Disgenet Allergic asthma']
150	GO:0001101	response to acid chemical	http://amigo.geneontology.org/amigo/term/GO:0001101	0.442113	1.57727	0	0.0274297	324	./Project_wg_result1704905472_GSEA/GO_0001101.png	59	22943;1906;6662;1843;3399;9314;1490;27;1051;10626;9076;7422;1592;80149;2707;83667;5734;1958;7584;5970;3949;598;360;11344;23677;205860;27429;1027;2706;7298;5155;9131;54834;10670;7494;3490;5031;22938;5581;3383;10270;65018;5743;1386;7124;6935;7483;387;3155;1019;847;1723;112;84649;3294;5111;10365;10542;56603	ABL2;ADCY6;AIFM1;AKAP8;AQP3;ATF2;BCL2L1;CAT;CCN2;CDK4;CDKN1B;CEBPB;CLDN1;CYP26A1;CYP26B1;DGAT2;DHODH;DKK1;DUSP1;EDN1;EGR1;GDAP2;GJB2;GJB3;HMGCL;HSD17B2;HTRA2;ICAM1;ID3;IGFBP7;KLF2;KLF4;LAMTOR5;LDLR;P2RY6;PCNA;PDGFB;PINK1;PRKCE;PTGER4;PTGS2;RELA;RHOA;RRAGA;SESN2;SH3BP4;SNW1;SOX9;TNF;TRIM16;TRIML2;TWF2;TYMS;VEGFA;WNT9A;XBP1;ZC3H12A;ZEB1;ZNF35	['Disgenet Allergic asthma']
151	GO:0072331	signal transduction by p53 class mediator	http://amigo.geneontology.org/amigo/term/GO:0072331	0.451048	1.57539	0	0.0279533	215	./Project_wg_result1704905472_GSEA/GO_0072331.png	70	6591;5366;1647;54541;10769;27063;64782;1026;6879;83667;54971;55170;10419;9891;6884;2810;112858;7159;10524;23028;1655;1027;983;23212;835;6880;22974;1263;10397;6908;22938;79733;9100;1111;26471;7291;84289;754;11198;4436;9125;387893;8445;581;3428;1017;602;10538;6883;6749;9521;5111;11200;5934;51499;3622;8493;10848;23612;3094;4582;5716;55571;91875;1432;60401;666;51147;891;6615	AEN;ANKRD1;BANP;BATF;BAX;BCL3;BOK;CASP2;CCNB1;CDK1;CDK2;CDKN1A;CDKN1B;CHEK1;CHEK2;CNOT11;CNOT9;DDIT4;DDX5;DYRK2;E2F8;EDA2R;EEF1E1;GADD45A;HINT1;IFI16;ING2;ING4;ING5;KAT5;KDM1A;KMT5A;MAPK14;MSH2;MUC1;NDRG1;NUAK1;NUPR1;PCNA;PHLDA3;PLK2;PLK3;PMAIP1;PPM1D;PPP1R13L;PRMT5;PRMT6;PSMD10;PTTG1IP;RBL2;RRS1;SESN2;SFN;SNAI1;SNAI2;SNW1;SSRP1;SUPT16H;TAF12;TAF13;TAF7;TAF9;TBP;TP53BP2;TP53RK;TPX2;TRIAP1;TTC5;TW…	[]
152	GO:0002507	tolerance induction	http://amigo.geneontology.org/amigo/term/GO:0002507	0.621423	1.57434	0.0254597	0.0280763	24	./Project_wg_result1704905472_GSEA/GO_0002507.png	8	7128;29126;7048;3135;83737;3133;3620;4067	CD274;HLA-E;HLA-G;IDO1;ITCH;LYN;TGFBR2;TNFAIP3	['Disgenet Allergic asthma']
153	GO:0001525	angiogenesis	http://amigo.geneontology.org/amigo/term/GO:0001525	0.434044	1.57036	0	0.0290275	482	./Project_wg_result1704905472_GSEA/GO_0001525.png	69	3569;3576;3725;7128;3162;1906;3553;1969;1960;10769;9314;1901;10253;3491;6347;1490;133;3552;694;51330;2113;2152;7422;1942;8877;80149;388;3606;9982;3627;2069;7476;1003;7424;2702;301;5054;4879;2627;14;7048;6237;11235;81575;3135;56005;51129;7494;3164;2637;79733;90268;7042;7291;5230;57343;1306;5743;1386;7127;22905;3213;387;7716;6303;6464;306;29775;302	AAMP;ADM;ANGPTL4;ANXA1;ANXA2;ANXA3;APOLD1;ATF2;BTG1;CARD10;CCL2;CCN1;CCN2;CDH5;COL15A1;CXCL10;CXCL8;E2F8;EDN1;EFNA1;EGR3;EPHA2;EPN2;EREG;ETS1;F3;FGFBP1;GATA6;GBX2;GJA5;HLA-G;HMOX1;HOXB3;IL18;IL1A;IL1B;IL6;JUN;KLF4;MYDGF;NPPB;NR4A1;OTULIN;PDCD10;PGK1;PLK2;PTGS2;RHOA;RHOB;RRAS;S1PR1;SAT1;SERPINE1;SHC1;SPHK1;SPRY2;TGFB2;TGFBR2;TNFAIP2;TNFAIP3;TNFRSF12A;TWIST1;VEGFA;VEGFC;VEZF1;WNT7A;XBP1;ZC3H12A;ZNF…	['Disgenet Allergic asthma']
154	GO:0000075	cell cycle checkpoint	http://amigo.geneontology.org/amigo/term/GO:0000075	0.448208	1.56205	0	0.0312805	212	./Project_wg_result1704905472_GSEA/GO_0000075.png	79	1647;1843;64859;10769;55795;1026;60561;91603;598;6118;29980;51514;9587;2810;1763;51720;54962;1027;983;835;1263;1407;79733;1111;55055;8318;84142;4436;9125;1386;4361;9183;79035;7483;5810;4085;5514;1030;26272;81620;581;84936;8682;988;1017;29086;9735;7508;56984;51143;25988;2956;5111;135458;11200;5934;990;51499;9319;701;11130;10116;261726;4582;84446;55159;10459;55571;7465;57805;80254;5925;1432;56155;5…	ABRAXAS1;ATF2;BABAM1;BAX;BCL2L1;BRSK1;BUB1B;BUB3;CASP2;CCAR2;CCNB1;CDC45;CDC5L;CDC6;CDK1;CDK2;CDKN1A;CDKN1B;CDKN2B;CDT1;CEP63;CHEK1;CHEK2;CHFR;CHMP4C;CNOT11;CNOT9;CRY1;DNA2;DONSON;DTL;DUSP1;DYNC1LI1;E2F8;FBXO4;FEM1B;GADD45A;HINFP;HUS1B;KNTC1;MAD2L1;MAD2L1BP;MAD2L2;MAPK14;MRE11;MSH2;MSH6;MUC1;NABP1;NABP2;PCID2;PCNA;PEA15;PLK2;PLK3;PPP1R10;PSMG2;RAD1;RB1;RBL2;RFWD3;RINT1;RPA2;SFN;TEX14;TIPIN;TIPRL;…	[]
155	GO:0050900	leukocyte migration	http://amigo.geneontology.org/amigo/term/GO:0050900	0.433083	1.56108	0	0.0313397	410	./Project_wg_result1704905472_GSEA/GO_0050900.png	58	3569;3576;6348;3162;1906;3553;6364;1843;2921;2919;1901;6347;2625;2920;9023;4973;2150;7422;8797;3570;3627;5734;51561;7424;5025;653;301;8772;6520;5054;59341;5641;6352;8795;5155;4345;6382;6374;23657;6793;708;51119;6373;7042;3383;9943;1113;3592;5669;7124;84522;57402;9056;387;6372;1399;6464;79647	AKIRIN1;ANXA1;BMP5;C1QBP;CCL2;CCL20;CCL3;CCL5;CD200;CH25H;CHGA;CRKL;CXCL1;CXCL10;CXCL11;CXCL2;CXCL3;CXCL5;CXCL6;CXCL8;DUSP1;EDN1;F2RL1;FADD;GATA3;HMOX1;ICAM1;IL12A;IL1B;IL23A;IL6;IL6R;JAGN1;LGMN;OLR1;OXSR1;P2RX4;PDGFB;PSG1;PTGER4;RHOA;S100A14;S1PR1;SBDS;SDC1;SERPINE1;SHC1;SLC3A2;SLC7A11;SLC7A7;STK10;TGFB2;TNF;TNFRSF10A;TNFRSF10B;TRPV4;VEGFA;VEGFC	['Disgenet Allergic asthma']
156	GO:0048008	platelet-derived growth factor receptor signaling pathway	http://amigo.geneontology.org/amigo/term/GO:0048008	0.530577	1.55978	0.0141753	0.0315836	52	./Project_wg_result1704905472_GSEA/GO_0048008.png	8	64651;10628;2152;7422;8013;25976;5155;4643	CSRNP1;F3;MYO1E;NR4A3;PDGFB;TIPARP;TXNIP;VEGFA	[]
157	GO:0007050	cell cycle arrest	http://amigo.geneontology.org/amigo/term/GO:0007050	0.444359	1.55579	0	0.0322513	238	./Project_wg_result1704905472_GSEA/GO_0007050.png	66	4609;3576;3624;23645;1647;1843;10769;1649;11186;1026;5564;3659;8454;3326;4088;10668;166793;2810;5604;2627;1027;983;835;10670;1263;8326;2081;87178;115426;79733;3664;7042;3592;5565;5571;4436;9125;1022;7251;5526;1030;1019;581;1017;5111;11200;5934;51499;10542;7709;220042;1025;4582;5496;51719;55571;5925;1718;79648;6009;51147;1020;163859;891;8872;55004	BAX;CAB39;CASP2;CCNB1;CDC123;CDK1;CDK2;CDK4;CDK5;CDK7;CDK9;CDKN1A;CDKN1B;CDKN2B;CGRRF1;CHEK2;CNOT11;CNOT9;CUL1;CXCL8;DDIAS;DDIT3;DHCR24;DUSP1;E2F8;ERN1;FZD9;GADD45A;GATA6;HSP90AB1;IL12A;ING4;INHBA;IRF1;IRF6;LAMTOR1;LAMTOR5;MAP2K1;MCPH1;MSH2;MUC1;MYC;PCNA;PLK2;PLK3;PNPT1;PPM1G;PPP1R15A;PPP2R5B;PRKAB1;PRKAB2;PRKAG1;RASSF1;RB1;RBL2;RHEB;RRAGA;SDE2;SFN;SMAD3;TGFB2;TRIAP1;TSG101;UHRF2;ZBTB17;ZBTB49	[]
158	GO:0071604	transforming growth factor beta production	http://amigo.geneontology.org/amigo/term/GO:0071604	0.560345	1.55608	0.0177353	0.0323561	36	./Project_wg_result1704905472_GSEA/GO_0071604.png	18	3326;4088;2627;4345;7042;5743;1386;5345;55353;8710;947;10159;3091;3596;1385;100133941;5045;4179	ATF2;ATP6AP2;CD200;CD24;CD34;CD46;CREB1;FURIN;GATA6;HIF1A;HSP90AB1;IL13;LAPTM4B;PTGS2;SERPINB7;SERPINF2;SMAD3;TGFB2	[]
159	GO:0035690	cellular response to drug	http://amigo.geneontology.org/amigo/term/GO:0035690	0.437944	1.5565	0	0.0324096	343	./Project_wg_result1704905472_GSEA/GO_0035690.png	53	3569;4609;7128;3162;1906;3553;54541;6662;9314;10105;27063;54206;2113;5029;80149;388;8013;1958;56160;468;3326;5970;10276;5025;5660;301;51510;328;90933;983;2706;5155;11235;9131;64127;2551;109;114907;7372;5581;4790;2769;3383;8837;10518;65018;5743;7124;9447;1019;1399;1894;112	ADCY3;ADCY6;AIFM1;AIM2;ANKRD1;ANXA1;APEX1;ATF4;CDK1;CDK4;CFLAR;CHMP5;CIB2;CRKL;DDIT4;ECT2;EDN1;EGR1;ERRFI1;ETS1;FBXO32;GABPA;GJB2;GNA15;HMOX1;HSP90AB1;ICAM1;IL1B;IL6;KLF4;MYC;NET1;NFKB1;NOD2;NR4A3;NSMCE3;P2RX4;P2RY2;PDCD10;PDGFB;PINK1;PPIF;PRKCE;PSAP;PTGS2;RELA;RHOB;SOX9;TNF;TNFAIP3;TRIM41;UMPS;ZC3H12A	[]
160	GO:0036314	response to sterol	http://amigo.geneontology.org/amigo/term/GO:0036314	0.595093	1.55383	0.0216802	0.0326741	28	./Project_wg_result1704905472_GSEA/GO_0036314.png	6	6348;3624;3157;3638;6608;7048	CCL3;HMGCS1;INHBA;INSIG1;SMO;TGFBR2	[]
161	GO:0045930	negative regulation of mitotic cell cycle	http://amigo.geneontology.org/amigo/term/GO:0045930	0.441433	1.55422	0	0.032748	252	./Project_wg_result1704905472_GSEA/GO_0045930.png	78	1647;1843;64859;10769;9314;6347;694;55795;1026;79027;60561;8454;26271;5017;91603;598;54475;6118;29980;677;9587;4088;2810;54962;1027;983;835;678;1263;87178;79733;23087;25793;1111;55055;10950;4436;9125;1386;7124;4361;9183;79035;7483;4085;5514;1030;81620;581;84936;10201;1017;9735;7508;56984;51143;2956;5111;135458;11200;5934;10040;990;51499;9319;701;11130;10106;123879;4582;84446;55159;10459;55571;746…	ATF2;BAX;BCL2L1;BRSK1;BTG1;BTG3;BUB1B;CASP2;CCL2;CDC6;CDK1;CDK2;CDKN1A;CDKN1B;CDKN2B;CDT1;CHEK1;CHEK2;CHFR;CNOT11;CNOT9;CTDSP2;CUL1;DCUN1D3;DONSON;DUSP1;DYNC1LI1;E2F8;FBXO5;FBXO7;GADD45A;HUS1B;KLF4;KNTC1;MAD2L1;MAD2L1BP;MAD2L2;MRE11;MSH2;MSH6;MUC1;NABP1;NABP2;NLE1;NME6;OVOL1;PCID2;PCNA;PLK2;PLK3;PNPT1;PPP1R10;PSMG2;RB1;RBL2;RFWD3;RINT1;RPA2;SFN;SMAD3;TEX14;TIPIN;TNF;TOM1L1;TRIAP1;TRIM35;TRIP13;WE…	[]
162	GO:0009266	response to temperature stimulus	http://amigo.geneontology.org/amigo/term/GO:0009266	0.451422	1.55192	0	0.0330857	196	./Project_wg_result1704905472_GSEA/GO_0009266.png	53	56892;3162;154;133;2353;3552;51278;1026;26353;3627;3326;51182;6118;3310;8892;59341;27429;9529;79752;9093;3337;3490;573;10294;9531;4792;51022;5743;65084;51501;409;7341;5931;3312;947;55466;11080;3329;7425;57805;56925;10728;5433;100507436;3298;376497;7531;4067;2288;8893;1967;8891;153	ADM;ADRB1;ADRB2;ARRB2;BAG1;BAG3;BAG5;CCAR2;CD34;CDKN1A;CXCL10;DNAJA2;DNAJA3;DNAJA4;DNAJB1;DNAJB4;EIF2B1;EIF2B2;EIF2B3;EIF2B5;FKBP4;FOS;GLRX2;HIKESHI;HMOX1;HSF2;HSP90AB1;HSPA14;HSPA6;HSPA8;HSPB8;HSPD1;HTRA2;IER5;IGFBP7;IL1A;LXN;LYN;MICA;NFKBIA;POLR2D;PTGES3;PTGS2;RBBP7;RPA2;SLC27A1;SUMO1;TCIM;TMEM135;TRPV4;VGF;YWHAE;ZFAND1	['Disgenet Allergic asthma']
163	GO:0045785	positive regulation of cell adhesion	http://amigo.geneontology.org/amigo/term/GO:0045785	0.432984	1.54936	0	0.0336356	386	./Project_wg_result1704905472_GSEA/GO_0045785.png	48	3569;3553;11221;1960;4092;64332;29126;3491;6347;10370;2625;8915;59339;3566;9655;2113;7422;3570;1604;3575;80380;3606;4860;8013;8876;51561;4739;5970;3280;5881;4088;301;8772;79679;114548;6352;7048;9093;3135;1803;64127;7494;5581;708;7042;3383;3592;4690	ANXA1;BCL10;C1QBP;CCL2;CCL5;CCN1;CD274;CD55;CITED2;DNAJA3;DPP4;DUSP10;EGR3;ETS1;FADD;GATA3;HES1;HLA-G;ICAM1;IL12A;IL18;IL1B;IL23A;IL4R;IL6;IL6R;IL7R;NCK1;NEDD9;NFKBIZ;NLRP3;NOD2;NR4A3;PDCD1LG2;PLEKHA2;PNP;PRKCE;RAC3;RELA;SMAD3;SMAD7;SOCS5;TGFB2;TGFBR2;VEGFA;VNN1;VTCN1;XBP1	['Disgenet Allergic asthma']
164	GO:0040013	negative regulation of locomotion	http://amigo.geneontology.org/amigo/term/GO:0040013	0.438424	1.54786	0	0.0336994	305	./Project_wg_result1704905472_GSEA/GO_0040013.png	37	3162;11221;9241;1843;4092;5801;9314;6347;10370;11009;2625;388;5912;10221;5734;57561;90102;135;5987;3486;23560;653;3868;81559;1845;58516;5054;328;6781;7026;6259;22954;6237;11235;4345;202243;23087	ADORA2A;APEX1;ARRDC3;BMP5;CCDC125;CCL2;CD200;CITED2;DUSP1;DUSP10;DUSP3;GATA3;GTPBP4;HMOX1;IGFBP3;IL24;KLF4;KRT16;NOG;NR2F2;PDCD10;PHLDB2;PTGER4;PTPRR;RAP2B;RHOB;RRAS;RYK;SERPINE1;SINHCAF;SMAD7;STC1;TRIB1;TRIM11;TRIM27;TRIM32;TRIM35	['Disgenet Allergic asthma']
165	GO:0050886	endocrine process	http://amigo.geneontology.org/amigo/term/GO:0050886	0.495006	1.54975	0.00713436	0.0337266	81	./Project_wg_result1704905472_GSEA/GO_0050886.png	10	3624;1906;3553;2625;2297;2150;2702;26056;3625;1407	CRY1;EDN1;F2RL1;FOXD1;GATA3;GJA5;IL1B;INHBA;INHBB;RAB11FIP5	['Disgenet Allergic asthma']
166	GO:0003014	renal system process	http://amigo.geneontology.org/amigo/term/GO:0003014	0.473684	1.5481	0.00462963	0.0338711	112	./Project_wg_result1704905472_GSEA/GO_0003014.png	19	6446;1906;133;2150;135;2702;1364;360;5660;4879;6781;5641;79706;5155;4643;109;387;112;5345	ADCY3;ADCY6;ADM;ADORA2A;AQP3;CLDN4;EDN1;F2RL1;GJA5;LGMN;MYO1E;NPPB;PDGFB;PRKRIP1;PSAP;RHOA;SERPINF2;SGK1;STC1	['Disgenet Allergic asthma']
167	GO:0070585	protein localization to mitochondrion	http://amigo.geneontology.org/amigo/term/GO:0070585	0.45729	1.54211	0.00224719	0.035044	135	./Project_wg_result1704905472_GSEA/GO_0070585.png	43	5366;1649;64112;26515;27113;2810;29928;90580;7159;26520;4285;27429;84709;100287932;25793;79568;9531;65018;9049;84134;56993;10055;581;5599;706;130916;26521;118424;131118;80273;4836;134266;10440;3329;131474;10953;10425;293;637;3099;5880;7531;196294	AIP;ARIH2;BAG3;BAX;BBC3;BID;CHCHD4;DDIT3;DNAJC19;FBXO7;GRPEL1;GRPEL2;HK2;HSPD1;HTRA2;IMMP1L;MAIP1;MAPK8;MGARP;MIPEP;MOAP1;MTERF4;NMT1;PINK1;PMAIP1;RAC2;SAE1;SFN;SLC25A6;TIMM10B;TIMM17A;TIMM22;TIMM23;TIMM29;TIMM8B;TIMM9;TOMM22;TOMM34;TOMM40L;TP53BP2;TSPO;UBE2J2;YWHAE	['Disgenet Allergic asthma']
168	GO:0052547	regulation of peptidase activity	http://amigo.geneontology.org/amigo/term/GO:0052547	0.42987	1.54265	0	0.0350729	402	./Project_wg_result1704905472_GSEA/GO_0052547.png	103	4609;5366;9314;5055;3491;1490;8915;83595;55795;330;2152;7422;1942;8797;653145;5329;9966;7980;135;27113;54475;4088;8772;2810;7498;5054;5696;114548;27429;5641;55122;6590;8795;9131;1611;1612;6195;1474;54205;10653;8837;56616;65018;5743;408;23786;6318;7124;280664;7483;578;387;9447;79594;581;409;3428;2537;4210;5345;6478;9812;8710;3932;5698;6774;25816;51499;329;10542;5271;7448;3329;871;6691;10935;5720;2…	ADORA2A;AIFM1;AIM2;AKIRIN2;ANXA8;ARRB1;ARRB2;BAK1;BAX;BBC3;BCL10;BCL2L12;BCL2L13;BID;BIRC2;BIRC3;BOK;CASP4;CCN1;CCN2;CFLAR;CRB2;CST6;CYCS;DAP;DAPK1;DELE1;DHCR24;DIABLO;DPEP1;EFNA1;F3;FADD;FAS;HSPD1;HTRA2;IFI16;IFI6;IFT57;KLF4;LAMTOR5;LCK;LGMN;LXN;LYN;MAPK14;MBP;MEFV;MUL1;MYC;NLE1;NLRP3;PCID2;PICALM;PINK1;PLAUR;PMAIP1;PRDX3;PRDX5;PRELID1;PSMB8;PSMB9;PSME1;PTGS2;R3HDML;RCN3;RHOA;RIPK2;RPS6KA1;SERPI…	['Disgenet Allergic asthma']
169	GO:0006260	DNA replication	http://amigo.geneontology.org/amigo/term/GO:0006260	0.43995	1.54287	0	0.0352005	261	./Project_wg_result1704905472_GSEA/GO_0006260.png	70	3725;3399;7126;1660;26271;83743;2069;4171;114799;91603;201973;6118;5001;29980;64785;56652;5557;51514;23560;3981;5982;1763;30968;92667;10524;54962;22891;983;11143;9093;54107;8208;5976;157570;79733;6240;1111;146059;8318;4176;84289;11198;4361;466;5985;7884;8317;9134;81620;5984;2237;8882;4928;54617;1017;5931;6749;5518;2956;5000;9156;5111;11200;4999;990;23649;23595;5427;4173;1025	ATF1;CCNE2;CDAN1;CDC45;CDC6;CDC7;CDK1;CDK2;CDK9;CDT1;CHAF1B;CHEK1;CHEK2;DHX9;DNA2;DNAJA3;DONSON;DTL;E2F8;EREG;ESCO1;ESCO2;EXO1;FBXO5;FEN1;GINS3;GRWD1;GTPBP4;ID3;ING5;INO80;JUN;KAT5;KAT7;LIG4;MCM2;MCM4;MCM7;MGME1;MRE11;MSH6;NUP98;ORC2;ORC3;ORC4;ORC5;PCNA;POLA2;POLE2;POLE3;PPP2R1A;PRIM1;PRIMPOL;RBBP7;RFC2;RFC4;RFC5;RPA2;RRM1;SLBP;SSRP1;STOML2;SUPT16H;TIPIN;TNFAIP1;TWNK;UPF1;ZNF365;ZNF830;ZPR1	[]
170	GO:0071706	tumor necrosis factor superfamily cytokine production	http://amigo.geneontology.org/amigo/term/GO:0071706	0.466259	1.54326	0.00228571	0.0352678	138	./Project_wg_result1704905472_GSEA/GO_0071706.png	23	6348;7128;29126;8915;54206;7538;1660;64135;80149;148022;51561;5987;8772;64127;7291;10270;943;4157;55773;409;64170;706;602	AKAP8;ARRB2;BCL10;BCL3;CARD9;CCL3;CD274;DHX9;ERRFI1;FADD;IFIH1;IL23A;MC1R;NOD2;TBC1D23;TICAM1;TNFAIP3;TNFRSF8;TRIM27;TSPO;TWIST1;ZC3H12A;ZFP36	[]
171	GO:0104004	cellular response to environmental stimulus	http://amigo.geneontology.org/amigo/term/GO:0104004	0.432386	1.53923	0	0.0358794	309	./Project_wg_result1704905472_GSEA/GO_0104004.png	66	4609;6591;3553;1647;6662;2625;8915;27063;54206;1026;8797;3659;9020;388;5734;1958;56160;468;598;10276;677;55872;3981;1643;8772;59341;4615;993;1642;80131;23028;8795;79752;26056;835;54107;10635;5481;10135;1407;7132;54407;4790;1111;9531;9943;10988;943;5743;4157;5810;578;26272;5971;581;3428;1894;5599;706;54617;7508;5111;11200;4836;51499;2805	ANKRD1;ATF4;BAG3;BAK1;BAX;BCL10;BCL2L1;CASP2;CDC25A;CDKN1A;CHEK1;CHEK2;CRY1;DDB1;DDB2;ECT2;EGR1;ERRFI1;FADD;FBXO4;GADD45A;GATA3;GOT1;IFI16;IL1B;INO80;IRF1;KDM1A;LIG4;LRRC8E;MAP3K14;MAPK8;MC1R;METAP2;MYC;MYD88;NAMPT;NET1;NFKB1;NMT1;NSMCE3;OXSR1;PBK;PCNA;POLE3;PPID;PTGER4;PTGS2;RAB11FIP5;RAD1;RAD51AP1;RELB;RHOB;SLC38A2;SNAI2;SOX9;TNFRSF10A;TNFRSF10B;TNFRSF1A;TNFRSF8;TRIAP1;TRPV4;TSPO;XPC;ZFAND1;ZFP…	['Disgenet Allergic asthma']
172	GO:0006040	amino sugar metabolic process	http://amigo.geneontology.org/amigo/term/GO:0006040	0.552594	1.53666	0.017663	0.0364528	38	./Project_wg_result1704905472_GSEA/GO_0006040.png	14	10020;4245;9945;6482;140838;9469;1486;6675;91373;56548;132789;55577;4248;55790	CHST3;CHST7;CSGALNACT1;CTBS;GFPT2;GNE;GNPDA2;MGAT1;MGAT3;NAGK;NANP;ST3GAL1;UAP1;UAP1L1	[]
173	GO:0090130	tissue migration	http://amigo.geneontology.org/amigo/term/GO:0090130	0.434129	1.53382	0	0.0372645	282	./Project_wg_result1704905472_GSEA/GO_0090130.png	38	3725;3162;1906;1969;11221;1960;6662;10769;5801;9314;2625;1839;2113;7422;1942;80149;388;9982;7476;7424;5025;3868;382;301;14;6781;5641;7026;7048;5155;11235;1803;3164;23473;5581;7042;6286;5743	AAMP;ANXA1;ARF6;CAPN7;DPP4;DUSP10;EDN1;EFNA1;EGR3;EPHA2;ETS1;FGFBP1;GATA3;HBEGF;HMOX1;JUN;KLF4;KRT16;LGMN;NR2F2;NR4A1;P2RX4;PDCD10;PDGFB;PLK2;PRKCE;PTGS2;PTPRR;RHOB;S100P;SOX9;STC1;TGFB2;TGFBR2;VEGFA;VEGFC;WNT7A;ZC3H12A	['Disgenet Allergic asthma']
174	GO:0045445	myoblast differentiation	http://amigo.geneontology.org/amigo/term/GO:0045445	0.485036	1.53203	0.0108303	0.0377522	85	./Project_wg_result1704905472_GSEA/GO_0045445.png	18	6662;3399;1649;27063;221662;694;3606;3475;3627;3486;677;1655;6382;126272;7124;5307;79647;25988	AKIRIN1;ANKRD1;BTG1;CXCL10;DDIT3;DDX5;EID2B;HINFP;ID3;IFRD1;IGFBP3;IL18;PITX1;RBM24;SDC1;SOX9;TNF;ZFP36L1	[]
175	GO:0031098	stress-activated protein kinase signaling cascade	http://amigo.geneontology.org/amigo/term/GO:0031098	0.433001	1.52603	0	0.0397813	298	./Project_wg_result1704905472_GSEA/GO_0031098.png	50	4609;22943;1906;3553;11221;1647;1843;136;1490;9618;2150;7538;4616;7422;8454;80149;9020;10221;5734;7476;677;10987;55872;1845;7498;5604;59341;10333;11235;11143;64127;2081;6793;4790;7042;9943;65018;7124;55765;28988;7334;387;79594;90441;1399;7430;5599;5345;64170;83737	ADORA2B;CARD9;CCN2;COPS5;CRKL;CUL1;DBNL;DKK1;DUSP1;DUSP10;DUSP3;EDN1;ERN1;EZR;F2RL1;GADD45A;GADD45B;IL1B;INAVA;ITCH;KAT7;MAP2K1;MAP3K14;MAPK8;MUL1;MYC;NFKB1;NOD2;OXSR1;PBK;PDCD10;PINK1;PTGER4;RHOA;SERPINF2;STK10;TGFB2;TLR6;TNF;TRAF4;TRIB1;TRPV4;UBE2N;VEGFA;WNT7A;XDH;ZC3H12A;ZFP36;ZFP36L1;ZNF622	['Disgenet Allergic asthma']
176	GO:0006925	inflammatory cell apoptotic process	http://amigo.geneontology.org/amigo/term/GO:0006925	0.619673	1.52271	0.0245665	0.0405136	21	./Project_wg_result1704905472_GSEA/GO_0006925.png	7	3569;301;6352;64127;23657;5293;1514	ANXA1;CCL5;CTSL;IL6;NOD2;PIK3CD;SLC7A11	[]
177	GO:0061458	reproductive system development	http://amigo.geneontology.org/amigo/term/GO:0061458	0.423912	1.5236	0	0.0405252	417	./Project_wg_result1704905472_GSEA/GO_0061458.png	90	9510;3624;8061;9241;6662;3976;132625;8614;3491;10370;2625;133;1437;1051;2709;3157;9021;3726;7422;639;2707;2069;7476;25976;3326;4188;91603;598;677;3280;653;638;5660;301;8892;5604;1515;2627;190;6781;1027;7026;2706;5155;10549;835;3625;51493;6382;79733;6240;1594;26471;7042;3383;10653;8846;55224;5743;408;4436;57599;7942;578;8894;3207;581;599;1399;409;174;10959;84159;10733;4257;3294;131118;57122;63951;…	ADAMTS1;ADM;AFP;AKR1C3;ALKBH1;AMHR2;ANXA1;ARID5B;ARRB1;ARRB2;BAK1;BAX;BCL2L1;BCL2L2;BIK;BIRC2;BMP5;CASP2;CCN1;CDKN1B;CEBPB;CITED2;CRKL;CSF2;CTSV;CYP27B1;DMRTA1;DNAJC19;E2F8;EIF2B2;EIF2S2;EREG;ETNK2;FEM1B;FOSL1;GATA3;GATA6;GJB2;GJB3;GJB5;GRHL2;HAND1;HES1;HMGCS1;HOXA11;HSD17B2;HSP90AB1;ICAM1;ING2;INHBA;INHBB;JUNB;LIF;MAP2K1;MDFI;MGST1;MSH2;NOG;NR0B1;NR2F2;NUP107;NUPR1;PATZ1;PDGFB;PLK4;PRDM1;PRDX3;P…	['Disgenet Allergic asthma']
178	GO:0070482	response to oxygen levels	http://amigo.geneontology.org/amigo/term/GO:0070482	0.42959	1.52302	0.00102459	0.0406011	335	./Project_wg_result1704905472_GSEA/GO_0070482.png	58	4609;3162;1906;5366;54541;5328;8614;1490;10370;27063;133;9915;1026;2113;4929;7422;57103;84962;1958;468;7424;677;5034;2071;360;4088;2627;84317;6781;1027;3163;7048;191;9131;81575;84709;51129;1803;1263;79723;10397;10135;5581;7042;7291;3383;51142;5230;8837;57085;65018;5743;147007;387;1019;847;29979;2030	ADM;AGTRAP;AHCY;AIFM1;AJUBA;ANGPTL4;ANKRD1;APOLD1;AQP3;ARNT2;ATF4;CAT;CCDC115;CCN2;CDK4;CDKN1A;CDKN1B;CFLAR;CHCHD2;CITED2;DDIT4;DPP4;EDN1;EGR1;ERCC3;ETS1;GATA6;HMOX1;HMOX2;ICAM1;MGARP;MYC;NAMPT;NDRG1;NR4A2;P4HB;PGK1;PINK1;PLAU;PLK3;PMAIP1;PRKCE;PTGS2;RHOA;SLC29A1;SMAD3;STC1;STC2;SUV39H2;TGFB2;TGFBR2;TIGAR;TMEM199;TWIST1;UBQLN1;VEGFA;VEGFC;ZFP36L1	['Disgenet Allergic asthma']
179	GO:0043491	protein kinase B signaling	http://amigo.geneontology.org/amigo/term/GO:0043491	0.433674	1.52107	0.00211193	0.0411025	229	./Project_wg_result1704905472_GSEA/GO_0043491.png	32	6348;3553;1969;6662;9314;10253;6347;57761;2625;1649;1839;2152;83667;3606;2069;9518;3326;5025;677;7498;6352;6237;5155;3135;56005;375033;1263;708;221496;65018;7124;4157	C1QBP;CCL2;CCL3;CCL5;DDIT3;EPHA2;EREG;F3;GATA3;GDF15;HBEGF;HLA-G;HSP90AB1;IL18;IL1B;KLF4;LEMD2;MC1R;MYDGF;P2RX4;PDGFB;PEAR1;PINK1;PLK3;RRAS;SESN2;SOX9;SPRY2;TNF;TRIB3;XDH;ZFP36L1	['Disgenet Allergic asthma']
180	GO:0033627	cell adhesion mediated by integrin	http://amigo.geneontology.org/amigo/term/GO:0033627	0.492272	1.51886	0.0156815	0.0415357	67	./Project_wg_result1704905472_GSEA/GO_0033627.png	21	6591;1969;5328;1942;5881;5054;6352;1803;7042;3383;1399;1398;7448;4582;2303;4067;3689;1545;5294;22801;9404	CCL5;CRK;CRKL;CYP1B1;DPP4;EFNA1;EPHA2;FOXC2;ICAM1;ITGA11;ITGB2;LPXN;LYN;MUC1;PIK3CG;PLAU;RAC3;SERPINE1;SNAI2;TGFB2;VTN	[]
181	GO:0071897	DNA biosynthetic process	http://amigo.geneontology.org/amigo/term/GO:0071897	0.446707	1.51931	0.00214823	0.0415585	184	./Project_wg_result1704905472_GSEA/GO_0071897.png	52	4609;1843;9314;1490;27063;124739;83932;55226;26277;3326;201973;6118;51514;3981;5982;10576;27434;7083;7298;5155;4751;54107;10575;9100;25913;10574;4361;79035;9246;5985;26272;5984;54433;409;25898;5111;22948;10039;10040;23649;7706;5427;79618;7084;1736;79977;4931;2247;25970;10459;7316;10728	ANKRD1;ARRB2;CCN2;CCT2;CCT4;CCT5;CCT7;DKC1;DTL;DUSP1;FBXO4;FGF2;GAR1;GRHL2;HMBOX1;HSP90AB1;KLF4;LIG4;MAD2L2;MRE11;MYC;NABP2;NAT10;NEK2;NVL;PARP3;PCNA;PDGFB;POLA2;POLE2;POLE3;POLM;POT1;PRIMPOL;PTGES3;RCHY1;RFC2;RFC4;RFC5;RPA2;SH2B1;SPRTN;TINF2;TK1;TK2;TOM1L1;TRIM25;TYMS;UBC;UBE2L6;USP10;USP43	[]
182	GO:0070661	leukocyte proliferation	http://amigo.geneontology.org/amigo/term/GO:0070661	0.433847	1.51694	0	0.0419845	276	./Project_wg_result1704905472_GSEA/GO_0070661.png	28	3569;3456;7128;23529;3553;29126;1051;2150;3659;3570;1604;3575;80380;3606;4860;148022;1503;51561;2000;3280;301;8772;79679;6352;7048;9093;3135;977	ANXA1;CCL5;CD151;CD274;CD55;CEBPB;CLCF1;CTPS1;DNAJA3;ELF4;F2RL1;FADD;HES1;HLA-G;IFNB1;IL18;IL1B;IL23A;IL6;IL6R;IL7R;IRF1;PDCD1LG2;PNP;TGFBR2;TICAM1;TNFAIP3;VTCN1	['Disgenet Allergic asthma']
183	GO:1904029	regulation of cyclin-dependent protein kinase activity	http://amigo.geneontology.org/amigo/term/GO:1904029	0.480957	1.51426	0.0130952	0.0420977	92	./Project_wg_result1704905472_GSEA/GO_1904029.png	26	7128;1647;1026;57018;3326;4331;23560;902;2810;993;51191;1027;7026;5155;26524;11140;25793;1022;1030;9134;1019;1163;27013;990;81669;2965	CCNE2;CCNH;CCNL1;CCNL2;CDC25A;CDC37;CDC6;CDK4;CDK7;CDKN1A;CDKN1B;CDKN2B;CKS1B;CNPPD1;FBXO7;GADD45A;GTF2H1;GTPBP4;HERC5;HSP90AB1;LATS2;MNAT1;NR2F2;PDGFB;SFN;TNFAIP3	[]
184	GO:0002532	production of molecular mediator involved in inflammatory response	http://amigo.geneontology.org/amigo/term/GO:0002532	0.502131	1.51582	0.0189633	0.0421347	60	./Project_wg_result1704905472_GSEA/GO_0002532.png	13	11221;3566;80149;148022;5054;4615;10333;64127;4210;3620;8673;1432;4067	DUSP10;IDO1;IL4R;LYN;MAPK14;MEFV;MYD88;NOD2;SERPINE1;TICAM1;TLR6;VAMP8;ZC3H12A	['Disgenet Allergic asthma']
185	GO:0061311	cell surface receptor signaling pathway involved in heart development	http://amigo.geneontology.org/amigo/term/GO:0061311	0.580242	1.5152	0.0303907	0.0421877	26	./Project_wg_result1704905472_GSEA/GO_0061311.png	2	22943;9241	DKK1;NOG	[]
186	GO:0006520	cellular amino acid metabolic process	http://amigo.geneontology.org/amigo/term/GO:0006520	0.42432	1.51448	0	0.0422514	294	./Project_wg_result1704905472_GSEA/GO_0006520.png	134	162417;92935;27034;1491;1503;8564;468;5034;11112;670;80222;9945;2193;420;5805;113675;191;65263;4953;10549;1371;593;9054;2954;23657;84890;23438;5092;27068;283459;9056;3155;5464;642;84706;570;79731;4507;6507;9521;2571;10295;29968;2805;2747;5184;2746;5351;124454;6472;8942;4946;3620;84245;84842;4552;1800;5832;131669;54529;4942;9255;4594;2937;51582;5033;10955;54681;29920;56922;339896;51091;55157;1036;…	AADAT;ABAT;ACAD8;ACY1;ADI1;ADO;AHCY;AIMP1;AIMP2;ALDH18A1;ALDH4A1;APIP;ARG2;ART4;ASNS;ASNSD1;ASS1;ATF4;ATP2B4;AUH;AZIN1;AZIN2;BAAT;BCKDHA;BCKDHB;BCKDK;BLMH;BPHL;CDO1;CLN3;CPOX;CRTAP;CTH;CTNS;CTPS1;DARS2;DCT;DPEP1;DPYD;EARS2;EEF1E1;EGLN1;EGLN2;ENOPH1;FAH;FARSA;FOLH1B;GAD1;GADL1;GATC;GCSH;GFPT2;GLDC;GLUD1;GLUD2;GOT1;GPT;GPT2;GSS;GSTZ1;HAAO;HARS2;HDC;HIBADH;HIBCH;HMGCL;HPD;HPDL;IARS2;IDO1;INS;KMO;KYN…	[]
187	GO:0019080	viral gene expression	http://amigo.geneontology.org/amigo/term/GO:0019080	0.500559	1.51325	0.0220049	0.0423326	61	./Project_wg_result1704905472_GSEA/GO_0019080.png	11	3725;6348;7538;1660;5987;81559;6895;6352;22954;5702;22938	CCL3;CCL5;DHX9;JUN;PSMC3;SNW1;TARBP2;TRIM11;TRIM27;TRIM32;ZFP36	[]
188	GO:0035270	endocrine system development	http://amigo.geneontology.org/amigo/term/GO:0035270	0.454633	1.5089	0.00457143	0.0434303	127	./Project_wg_result1704905472_GSEA/GO_0035270.png	23	3569;9241;6662;10370;2625;2113;3570;3280;653;4088;301;5604;2627;190;2304;6608;3213;578;5307;1399;706;84159;9095	ANXA1;ARID5B;BAK1;BMP5;CITED2;CRKL;ETS1;FOXE1;GATA3;GATA6;HES1;HOXB3;IL6;IL6R;MAP2K1;NOG;NR0B1;PITX1;SMAD3;SMO;SOX9;TBX19;TSPO	['Disgenet Allergic asthma']
189	GO:0060191	regulation of lipase activity	http://amigo.geneontology.org/amigo/term/GO:0060191	0.470357	1.50933	0.0142012	0.0435386	94	./Project_wg_result1704905472_GSEA/GO_0060191.png	21	5997;3491;27;653145;7376;627;9170;301;9373;6352;378;51129;5031;2769;387;10316;2247;10062;185;5724;400	ABL2;AGTR1;ANGPTL4;ANXA1;ANXA8;ARF4;ARL1;BDNF;CCL5;CCN1;FGF2;GNA15;LPAR2;NMUR1;NR1H2;NR1H3;P2RY6;PLAA;PTAFR;RGS2;RHOA	['Disgenet Allergic asthma']
190	GO:0034341	response to interferon-gamma	http://amigo.geneontology.org/amigo/term/GO:0034341	0.441259	1.50972	0.00109529	0.0435435	184	./Project_wg_result1704905472_GSEA/GO_0034341.png	36	6348;1906;6364;6347;8638;9021;9076;3659;7376;3326;3459;10435;4940;4938;6352;3135;1612;11140;3664;1594;3383;338382;4210;7341;201626;9111;7706;339122;6369;3134;8942;3133;10062;10379;3716;958	CCL2;CCL20;CCL24;CCL3;CCL5;CD40;CDC37;CDC42EP2;CLDN1;CYP27B1;DAPK1;EDN1;HLA-E;HLA-F;HLA-G;HSP90AB1;ICAM1;IFNGR1;IRF1;IRF6;IRF9;JAK1;KYNU;MEFV;NMI;NR1H2;NR1H3;OAS1;OAS3;OASL;PDE12;RAB43;RAB7B;SOCS3;SUMO1;TRIM25	['Disgenet Allergic asthma']
191	GO:0071900	regulation of protein serine/threonine kinase activity	http://amigo.geneontology.org/amigo/term/GO:0071900	0.417525	1.50735	0	0.0438752	486	./Project_wg_result1704905472_GSEA/GO_0071900.png	133	56892;22943;1848;7128;1846;1847;1906;3553;11221;154;1647;1843;136;5997;10253;57761;60370;1026;4616;7422;57018;9020;83667;11072;9518;10221;84962;3326;4331;23560;1845;902;2810;5604;993;10333;51191;1027;983;7026;5155;11235;80824;64127;2081;26524;81848;11140;25793;57679;5571;408;1022;7124;7251;55765;28988;7334;1030;387;9134;79594;1019;1163;27013;1399;6464;8682;56940;5518;7039;990;1398;81669;389119;29…	ACSL1;ADAM8;ADORA2B;ADRB2;AJUBA;ALS2;ARHGEF5;ARRB1;AVPI1;BCCIP;CAB39;CCNB1;CCND3;CCNE2;CCNH;CCNK;CCNL1;CCNL2;CCNYL1;CD24;CD40;CDC25A;CDC37;CDC6;CDK1;CDK4;CDK7;CDKN1A;CDKN1B;CDKN2B;CKS1B;CNPPD1;CRK;CRKL;CSF1R;DAZAP2;DBNL;DIRAS3;DKK1;DRD4;DUSP1;DUSP10;DUSP14;DUSP16;DUSP22;DUSP3;DUSP4;DUSP5;DUSP6;DUSP8;DUSP9;DVL2;EDN1;ERCC6;ERN1;ERP29;FBXO7;FGF2;GADD45A;GADD45B;GADD45G;GDF15;GTF2H1;GTPBP4;HACD3;HERC…	['Disgenet Allergic asthma']
192	GO:0042303	molting cycle	http://amigo.geneontology.org/amigo/term/GO:0042303	0.455841	1.50348	0.0113766	0.0447399	111	./Project_wg_result1704905472_GSEA/GO_0042303.png	18	22943;3624;6662;94234;10468;60485;5970;3868;27152;26133;92344;2304;6608;84283;7042;5743;7124;100132386	DKK1;FOXE1;FOXQ1;FST;GORAB;INHBA;INTU;KRT16;KRTAP4-9;PTGS2;RELA;SAV1;SMO;SOX9;TGFB2;TMEM79;TNF;TRPC4AP	[]
193	GO:0042476	odontogenesis	http://amigo.geneontology.org/amigo/term/GO:0042476	0.45269	1.50486	0.00572082	0.0448001	125	./Project_wg_result1704905472_GSEA/GO_0042476.png	21	3624;1906;3399;133;4982;7570;152816;116039;760;360;5054;6608;7020;7286;1746;6382;7042;7291;1386;387;581	ADM;AQP3;ATF2;BAX;CA2;DLX2;EDN1;ID3;INHBA;ODAPH;OSR2;RHOA;SDC1;SERPINE1;SMO;TFAP2A;TGFB2;TNFRSF11B;TUFT1;TWIST1;ZNF22	[]
194	GO:0044772	mitotic cell cycle phase transition	http://amigo.geneontology.org/amigo/term/GO:0044772	0.41737	1.50364	0	0.0448734	484	./Project_wg_result1704905472_GSEA/GO_0044772.png	140	4609;22822;9510;3624;1647;1843;10769;9314;6347;55795;1026;55722;79027;60561;8454;26271;84962;4171;10393;91603;6118;5001;29980;677;5557;51514;4331;54930;8697;84930;2071;9587;1104;301;2810;328;993;1642;1027;983;2672;7298;4751;835;54107;678;22974;11319;1263;91782;26524;79733;51434;115106;25793;8318;2029;4176;1453;9125;4361;9183;996;9833;4085;1981;1030;7324;8317;9134;1019;1163;81620;4149;581;81853;28…	ADAMTS1;AJUBA;ANAPC10;ANAPC7;ANXA1;APEX1;BACH1;BAX;BID;BRSK1;BUB1B;BUB3;CASP2;CCL2;CCNB1;CCNE2;CDC23;CDC25A;CDC27;CDC45;CDC6;CDC7;CDCA5;CDK1;CDK10;CDK2;CDK4;CDKN1A;CDKN1B;CDKN2B;CDT1;CEP192;CEP63;CEP72;CHEK2;CHMP4B;CHMP4C;CHMP7;CKS1B;CNOT11;CNOT9;CSNK1D;CTDSP2;CUL1;DCTN3;DCUN1D3;DDB1;DONSON;DTL;DUSP1;DYNC1LI1;E2F8;ECD;EIF4E;EIF4G1;ENSA;EPS8;ERCC3;FBXO5;FBXO7;GADD45A;GFI1;HAUS1;HAUS3;HAUS4;HAUS8;H…	[]
195	GO:0060324	face development	http://amigo.geneontology.org/amigo/term/GO:0060324	0.515402	1.50384	0.030504	0.045003	48	./Project_wg_result1704905472_GSEA/GO_0060324.png	7	22943;9241;64651;25976;585;5604;6237	BBS4;CSRNP1;DKK1;MAP2K1;NOG;RRAS;TIPARP	[]
196	GO:0009112	nucleobase metabolic process	http://amigo.geneontology.org/amigo/term/GO:0009112	0.540248	1.50135	0.0361613	0.0455255	34	./Project_wg_result1704905472_GSEA/GO_0009112.png	10	1503;7498;23028;7298;5631;6240;7372;1723;978;51292	CDA;CTPS1;DHODH;GMPR2;KDM1A;PRPS1;RRM1;TYMS;UMPS;XDH	[]
197	GO:0014812	muscle cell migration	http://amigo.geneontology.org/amigo/term/GO:0014812	0.477439	1.5007	0.0169082	0.0455895	79	./Project_wg_result1704905472_GSEA/GO_0014812.png	14	9510;5328;10221;8013;3486;10276;301;5054;328;14;6352;6608;5155;5031	AAMP;ADAMTS1;ANXA1;APEX1;CCL5;IGFBP3;NET1;NR4A3;P2RY6;PDGFB;PLAU;SERPINE1;SMO;TRIB1	[]
198	GO:0042180	cellular ketone metabolic process	http://amigo.geneontology.org/amigo/term/GO:0042180	0.437796	1.4989	0.00217155	0.0460428	183	./Project_wg_result1704905472_GSEA/GO_0042180.png	68	57761;133;54704;58526;8013;7376;8564;3638;1958;10229;653;301;4953;84274;23590;10464;10948;2954;23657;5581;7291;5565;5743;9056;80025;174;8574;84649;4836;51004;10901;8942;8644;4946;2171;3620;10062;23417;10613;3692;134429;93058;57546;51582;51805;231;1585;79602;51166;51686;1728;3630;8912;51094;2820;2170;552;60481;23408;4947;634;3029;493;6720;3156;57107;27122;85414	AADAT;ADIPOR1;ADIPOR2;ADM;AFP;AKR1B1;AKR1C3;AKR7A2;ANXA1;ATP2B4;AVPR1A;AZIN1;BMP5;CACNA1H;CEACAM1;COQ10A;COQ3;COQ5;COQ6;COQ7;CYP11B2;DGAT2;DHRS4;DKK3;EGR1;EIF6;ELOVL5;ERLIN1;FABP3;FABP5;GPD2;GSTZ1;HAGH;HMGCR;IDO1;INS;INSIG1;KMO;KYNU;MID1IP1;MLYCD;NMT1;NQO1;NR1H2;NR1H3;NR4A3;OAZ1;OAZ2;OAZ3;ODC1;PANK2;PDP1;PDP2;PDSS1;PDSS2;PIBF1;PRKAB2;PRKCE;PTGS2;SIRT5;SLC45A3;SLC7A11;SLC7A7;SREBF1;STARD3;STARD4;T…	[]
199	GO:0030431	sleep	http://amigo.geneontology.org/amigo/term/GO:0030431	0.554837	1.49903	0.0329218	0.0462011	31	./Project_wg_result1704905472_GSEA/GO_0030431.png	4	1437;2353;3606;135	ADORA2A;CSF2;FOS;IL18	[]
200	GO:0070646	protein modification by small protein removal	http://amigo.geneontology.org/amigo/term/GO:0070646	0.423275	1.49687	0	0.0465129	266	./Project_wg_result1704905472_GSEA/GO_0070646.png	94	4609;7128;154;4092;2625;330;124739;64135;80149;220213;8473;7398;5713;10987;5706;1643;4088;11274;10445;5693;5696;114548;51720;100170841;993;55432;983;5702;5682;93973;83444;50813;57559;86;9929;9100;90268;80013;4792;9817;57558;84142;8533;57599;8027;387;9861;409;8607;9825;9733;91833;83737;10600;6478;54617;5683;29086;5719;5698;27005;329;23172;5686;51138;10920;8517;6472;9318;8678;5720;5692;54532;5716;3…	ABRAXAS1;ABRAXAS2;ACTL6A;ACTR8;ADRB2;ARRB2;BABAM1;BECN1;BIRC2;BIRC3;CDC25A;CDK1;CFTR;COPS2;COPS3;COPS4;COPS5;COPS7A;COPS8;DDB2;EPOP;GATA3;HIF1A;IFIH1;IKBKG;INO80;INO80B;ITCH;JOSD1;KEAP1;MCRS1;MINDY3;MYC;NFKBIA;NLRP3;OGT;OTUD1;OTUD6B;OTULIN;PSMA1;PSMA2;PSMA5;PSMA6;PSMB4;PSMB5;PSMB8;PSMB9;PSMC2;PSMC3;PSMC6;PSMD10;PSMD13;PSMD6;PSMD7;PSMD8;PSME1;RHOA;RUVBL1;SART3;SENP5;SHMT2;SIAH2;SMAD3;SMAD7;SNX3;SP…	[]
201	GO:0009314	response to radiation	http://amigo.geneontology.org/amigo/term/GO:0009314	0.415132	1.49709	0	0.0466409	434	./Project_wg_result1704905472_GSEA/GO_0009314.png	104	4609;3725;6591;1647;1843;64859;8553;2625;64782;2353;3157;3713;1026;3726;7056;57103;388;3627;83932;1958;56160;468;5970;201973;598;7398;10276;51514;55872;3981;2071;1643;301;51720;993;1642;10524;54962;64326;23028;1161;22954;79840;112724;54107;10635;3727;60626;5481;1263;10135;1407;23657;6240;1111;3383;10988;3592;84142;8533;5743;408;4436;4157;79035;5810;578;26272;847;581;2237;3428;1894;5599;54617;2908…	ABRAXAS1;AEN;ANXA1;ARRB1;ATF4;BABAM1;BAK1;BAX;BCL2L1;BCL3;BHLHE40;BRSK1;CAT;CCAR2;CDC25A;CDKN1A;CHEK1;CHEK2;COP1;COPS3;CRY1;CXCL10;DCUN1D3;DDB1;DDB2;DEAF1;DTL;DUSP1;ECT2;EGR1;ERCC3;ERCC8;FBXO4;FEN1;FIGNL1;FOS;GADD45A;GATA3;GTF2H2;HIF1A;HMGCS1;ICAM1;IFI16;IL12A;INO80;IVL;JUN;JUNB;JUND;KAT5;KDM1A;LIG4;MAPK14;MAPK8;MBD4;MC1R;METAP2;MSH2;MSH6;MYC;NABP1;NABP2;NAMPT;NET1;NHEJ1;NMT1;NSMCE3;OPN1SW;OPN4;P…	['Disgenet Allergic asthma']
202	GO:0045730	respiratory burst	http://amigo.geneontology.org/amigo/term/GO:0045730	0.553984	1.49227	0.0271429	0.048449	30	./Project_wg_result1704905472_GSEA/GO_0045730.png	10	11221;1604;4689;4688;5293;5223;5880;100133941;5294;3630	CD24;CD55;DUSP10;INS;NCF2;NCF4;PGAM1;PIK3CD;PIK3CG;RAC2	['Disgenet Allergic asthma']
203	GO:0038127	ERBB signaling pathway	http://amigo.geneontology.org/amigo/term/GO:0038127	0.448724	1.49106	0.0102506	0.0487209	140	./Project_wg_result1704905472_GSEA/GO_0038127.png	28	6662;5801;10253;54206;1839;9655;5329;2069;79643;374;222584;1845;122809;9052;84985;5641;378;11140;8527;9125;84313;7251;84632;8027;6464;2537;7039;2886	AFAP1L2;AREG;ARF4;CDC37;CHMP6;CNOT9;DGKD;DUSP3;EREG;ERRFI1;FAM83A;FAM83B;GPRC5A;GRB7;HBEGF;IFI6;LGMN;PLAUR;PTPRR;SHC1;SOCS4;SOCS5;SOX9;SPRY2;STAM;TGFA;TSG101;VPS25	['Disgenet Allergic asthma']
204	GO:0001570	vasculogenesis	http://amigo.geneontology.org/amigo/term/GO:0001570	0.475977	1.48765	0.0174564	0.0501103	75	./Project_wg_result1704905472_GSEA/GO_0001570.png	12	1969;133;3726;7422;7476;25976;10052;677;7498;6608;7048;4643	ADM;EPHA2;GJC1;JUNB;MYO1E;SMO;TGFBR2;TIPARP;VEGFA;WNT7A;XDH;ZFP36L1	[]
205	GO:1901987	regulation of cell cycle phase transition	http://amigo.geneontology.org/amigo/term/GO:1901987	0.41358	1.48584	0	0.0504745	380	./Project_wg_result1704905472_GSEA/GO_1901987.png	103	56892;9510;1647;1843;10769;9314;6347;55795;1026;55722;79027;60561;8454;26271;5017;10393;91603;6118;29980;677;51514;54930;8697;2071;9587;7564;301;2810;51720;328;993;1642;1027;983;4751;835;678;22974;11319;1263;79733;51434;115106;25793;1111;8318;84142;1453;9125;81610;4361;9183;996;4085;1981;1030;7324;8317;1019;81620;581;81853;286053;84936;8558;54617;1017;29086;10733;9735;7508;5518;56984;51143;2956;5…	ABRAXAS1;ADAMTS1;ANAPC10;ANAPC7;ANXA1;APEX1;BABAM1;BAX;BRSK1;BUB1B;CASP2;CCL2;CDC23;CDC25A;CDC27;CDC45;CDC6;CDC7;CDCA5;CDK1;CDK10;CDK2;CDK4;CDKN1A;CDKN1B;CDKN2B;CDT1;CEP192;CEP63;CEP72;CHEK1;CHEK2;CNOT11;CNOT9;CSNK1D;CTDSP2;CUL1;DCTN3;DCUN1D3;DDB1;DONSON;DTL;DUSP1;DYNC1LI1;E2F8;ECD;EIF4G1;ERCC3;FAM83D;FBXO5;FBXO7;GADD45A;HAUS1;HAUS3;HAUS4;HAUS8;HUS1B;INO80;KLF4;KNTC1;MAD2L1;MAD2L1BP;MAD2L2;MRE11;…	[]
206	GO:1900115	extracellular regulation of signal transduction	http://amigo.geneontology.org/amigo/term/GO:1900115	0.591587	1.48608	0.0456491	0.0506388	22	./Project_wg_result1704905472_GSEA/GO_1900115.png	1	22943	DKK1	[]
207	GO:0051271	negative regulation of cellular component movement	http://amigo.geneontology.org/amigo/term/GO:0051271	0.421612	1.48444	0	0.0506826	293	./Project_wg_result1704905472_GSEA/GO_0051271.png	32	3162;11221;9241;1843;4092;5801;9314;6347;10370;11009;2625;388;5912;10221;5734;90102;3486;23560;653;3868;1845;58516;5054;328;6781;1027;7026;6259;6237;11235;4345;202243	APEX1;BMP5;CCDC125;CCL2;CD200;CDKN1B;CITED2;DUSP1;DUSP10;DUSP3;GATA3;GTPBP4;HMOX1;IGFBP3;IL24;KLF4;KRT16;NOG;NR2F2;PDCD10;PHLDB2;PTGER4;PTPRR;RAP2B;RHOB;RRAS;RYK;SERPINE1;SINHCAF;SMAD7;STC1;TRIB1	[]
208	GO:0070265	necrotic cell death	http://amigo.geneontology.org/amigo/term/GO:0070265	0.509922	1.48478	0.0325098	0.0507664	49	./Project_wg_result1704905472_GSEA/GO_0070265.png	29	10105;330;148022;8772;8326;8837;7124;581;9825;706;5836;329;355;7186;666;10562;9181;664;291;197259;192111;11035;857;7098;8996;23643;84266;841;10059	ALKBH7;ARHGEF2;BAX;BIRC2;BIRC3;BNIP3;BOK;CASP8;CAV1;CFLAR;DNM1L;FADD;FAS;FZD9;LY96;MLKL;NOL3;OLFM4;PGAM5;PPIF;PYGL;RIPK3;SLC25A4;SPATA2;TICAM1;TLR3;TNF;TRAF2;TSPO	[]
209	GO:0031667	response to nutrient levels	http://amigo.geneontology.org/amigo/term/GO:0031667	0.41028	1.48332	0	0.0509806	467	./Project_wg_result1704905472_GSEA/GO_0031667.png	88	3725;6591;3162;467;3553;5366;154;7071;8614;8915;1649;5292;133;81788;3157;9388;114789;1026;7538;4982;5029;1592;80149;83667;3627;9518;23710;8473;468;5970;3949;585;5025;1591;360;1515;59341;6781;7048;191;7298;583;9131;3625;81631;10670;64127;7494;1611;10135;255738;22938;54407;11152;1594;115209;3383;2029;10518;5743;65084;1981;1030;8520;3155;847;4149;1723;3428;6652;5599;706;3077;83939;5111;3312;10985;56…	ADM;ADRB2;AHCY;AIFM1;AKR1C3;AQP3;ATF3;ATF4;BBS2;BBS4;BCL10;BECN1;CAT;CDKN1A;CDKN2B;CIB2;CTSV;CXCL10;CYP24A1;CYP26A1;CYP26B1;CYP27B1;DAP;DDIT3;DHODH;EIF2A;EIF4G1;ENSA;GABARAPL1;GABARAPL2;GCN1;GDF15;HAT1;HFE;HMGCL;HMGCS1;HMOX1;HSPA8;HSPD1;ICAM1;IFI16;IL1B;INHBB;JUN;KLF10;KYNU;LDLR;LIPG;MAP1LC3B;MAPK8;MAX;NAMPT;NFE2L2;NOD2;NUAK2;OGT;OMA1;P2RX4;P2RY2;PCNA;PCSK9;PIM1;PMAIP1;PPM1D;PTGS2;RELA;RRAGA;SESN…	['Disgenet Allergic asthma']
210	GO:0033687	osteoblast proliferation	http://amigo.geneontology.org/amigo/term/GO:0033687	0.567522	1.48221	0.0422125	0.0510241	26	./Project_wg_result1704905472_GSEA/GO_0033687.png	7	3491;3726;116039;4088;51374;387;63979	ATRAID;CCN1;FIGNL1;JUNB;OSR2;RHOA;SMAD3	[]
211	GO:0051052	regulation of DNA metabolic process	http://amigo.geneontology.org/amigo/term/GO:0051052	0.414827	1.4817	0	0.0510821	386	./Project_wg_result1704905472_GSEA/GO_0051052.png	84	4609;3725;23529;1843;3399;9314;2625;27063;7126;1054;1660;57103;26271;3575;2069;114799;10419;55226;79000;26277;3326;91603;7398;6118;29980;23560;5982;10576;2071;670;1763;30968;51010;51720;54962;22891;23028;983;84309;5155;4751;9131;4292;254225;10635;10575;5976;157570;79733;1111;25913;146059;7291;10574;84142;57343;4436;55010;4361;79035;466;5531;7334;5985;5514;8317;26272;81620;5984;581;409;306;54617;1…	ABRAXAS1;AIFM1;ANKRD1;ANXA3;ARRB2;ATF1;AUNIP;BABAM1;BAX;BPHL;CCT2;CCT4;CCT5;CCT7;CDAN1;CDC6;CDC7;CDK1;CDK2;CDT1;CEBPG;CHEK1;CHEK2;CLCF1;DHX9;DNA2;DONSON;DUSP1;E2F8;ERCC3;EREG;ESCO1;ESCO2;EXOSC3;FBXO4;FBXO5;GATA3;GTPBP4;HSP90AB1;ID3;IL7R;INO80;JUN;KDM1A;KLF4;MLH1;MRE11;MSH2;MSH6;MYC;NABP2;NAT10;NEK2;NUDT16L1;PARP3;PARPBP;PCNA;PDGFB;POT1;PPP1R10;PPP2R1A;PPP4C;PRMT5;RAD51AP1;RAD52;RFC2;RFC4;RFC5;RNF…	['Disgenet Allergic asthma']
212	GO:0035924	cellular response to vascular endothelial growth factor stimulus	http://amigo.geneontology.org/amigo/term/GO:0035924	0.502155	1.4823	0.0278515	0.0512167	52	./Project_wg_result1704905472_GSEA/GO_0035924.png	9	1960;10253;7422;5970;7424;301;7498;2081;3164	ANXA1;EGR3;ERN1;NR4A1;RELA;SPRY2;VEGFA;VEGFC;XDH	['Disgenet Allergic asthma']
213	GO:0097327	response to antineoplastic agent	http://amigo.geneontology.org/amigo/term/GO:0097327	0.460169	1.48089	0.017301	0.0512707	92	./Project_wg_result1704905472_GSEA/GO_0097327.png	14	3162;1906;54541;54206;9076;80149;1958;56160;2706;5155;11143;114907;3383;8837	CFLAR;CLDN1;DDIT4;EDN1;EGR1;ERRFI1;FBXO32;GJB2;HMOX1;ICAM1;KAT7;NSMCE3;PDGFB;ZC3H12A	[]
214	GO:0052192	movement in environment of other organism involved in symbiotic interaction	http://amigo.geneontology.org/amigo/term/GO:0052192	0.539403	1.47731	0.0369357	0.0527673	34	./Project_wg_result1704905472_GSEA/GO_0052192.png	11	79720;5987;81559;1642;22954;5481;23087;25978;7251;128866;7706	CHMP2B;CHMP4B;DDB1;PPID;TRIM11;TRIM25;TRIM27;TRIM32;TRIM35;TSG101;VPS37B	[]
215	GO:0007187	G protein-coupled receptor signaling pathway, coupled to cyclic nucleotide second messenger	http://amigo.geneontology.org/amigo/term/GO:0007187	0.418605	1.47322	0.00105152	0.0540765	234	./Project_wg_result1704905472_GSEA/GO_0007187.png	22	1906;154;136;5997;1901;6347;133;5744;3627;5734;57561;135;10419;3352;5660;301;60626;109;2769;6373;1113;4157	ADCY3;ADM;ADORA2A;ADORA2B;ADRB2;ANXA1;ARRDC3;CCL2;CHGA;CXCL10;CXCL11;EDN1;GNA15;HTR1D;MC1R;PRMT5;PSAP;PTGER4;PTHLH;RGS2;RIC8A;S1PR1	[]
216	GO:0032606	type I interferon production	http://amigo.geneontology.org/amigo/term/GO:0032606	0.452932	1.47264	0.0161476	0.0541142	111	./Project_wg_result1704905472_GSEA/GO_0032606.png	23	7128;661;1660;3659;64135;148022;63906;5970;10621;4615;79132;51191;10623;22954;10293;4790;4361;9246;5971;3428;83737;9111;7706	DHX58;DHX9;GPATCH3;HERC5;IFI16;IFIH1;IRF1;ITCH;MRE11;MYD88;NFKB1;NMI;POLR3C;POLR3D;POLR3F;RELA;RELB;TICAM1;TNFAIP3;TRAIP;TRIM25;TRIM32;UBE2L6	[]
217	GO:0051051	negative regulation of transport	http://amigo.geneontology.org/amigo/term/GO:0051051	0.409795	1.47136	0	0.0542263	447	./Project_wg_result1704905472_GSEA/GO_0051051.png	99	3589;7128;3162;3624;1906;3553;3976;5997;10105;6236;2669;79693;2150;91543;80149;415116;5734;7376;3638;55917;5987;468;382;301;5905;114548;7779;10333;6781;11252;51185;308;55432;26056;3625;4345;8326;1407;7132;255738;5581;4790;3033;9531;7291;3383;9943;1113;6717;5743;7124;84522;29091;7430;307;29979;7341;8682;1742;5552;292;11060;285381;7327;83452;947;29978;10681;152;4946;2171;29969;10062;28978;51719;341…	ADRA2C;ANXA1;ANXA4;ANXA5;ARF6;ARL6IP5;ATF4;ATG3;BAG3;BOK;BTN2A2;CAB39;CD200;CD34;CDK5;CHGA;CRBN;CRY1;CTTNBP2NL;DLG4;DPH3;EDN1;ERP29;EZR;F2RL1;FABP5;FKBP1B;FZD9;GABRE;GEM;GNB5;HADH;HMOX1;ICAM1;IDH2;IL11;IL1B;IL36RN;INHBA;INHBB;INSIG1;JAGN1;LIF;MDFIC;NFKB1;NLRP3;NR1H2;NR1H3;OAZ1;OXSR1;PACSIN2;PCSK9;PEA15;PFKL;PICALM;PIM3;PLA2G10;PPIF;PRKCE;PSEN1;PTGER4;PTGS2;RAB11FIP5;RAB33B;RANGAP1;RAP1B;RGS2;RRAD…	['Disgenet Allergic asthma']
218	GO:0062012	regulation of small molecule metabolic process	http://amigo.geneontology.org/amigo/term/GO:0062012	0.41212	1.47331	0.00205761	0.0543017	337	./Project_wg_result1704905472_GSEA/GO_0062012.png	89	6591;3553;5366;54541;136;10105;57761;3157;54704;58526;57103;83667;8013;7376;3638;1958;8473;11266;3949;3486;653;195827;301;57001;983;2672;5155;4953;79660;11319;10464;5031;1407;2954;23657;5581;4790;1594;8720;7291;5565;65018;5571;5743;7124;10296;9056;387;8445;80025;9852;84649;5209;706;5901;9167;978;6774;201626;6472;4200;1717;8644;1595;4946;2171;10062;2023;3091;23417;10613;3692;5223;134429;5724;891;6…	ADIPOR2;ADORA2B;AKR1C3;ANXA1;AZIN1;BMP5;CCNB1;CDA;CDK1;COQ3;COX7A2L;CRY1;CYP27B1;CYP51A1;DDIT4;DGAT2;DHCR7;DNAJC30;DUSP12;DYRK2;ECD;EGR1;EIF6;ENO1;EPM2AIP1;ERLIN1;FABP5;GCGR;GFI1;GSTZ1;HIF1A;HMGCS1;IGFBP3;IL1B;INSIG1;LDLR;LDLRAP1;MAEA;MBTPS1;ME2;MID1IP1;MLYCD;MVD;NFKB1;NFYC;NR1H2;NR1H3;NR4A3;OAZ1;OAZ3;ODC1;OGT;P2RY6;PANK2;PDE12;PDGFB;PDP1;PDP2;PFKFB3;PGAM1;PIBF1;PINK1;PMAIP1;PPIF;PPP1R3B;PRKAB2;P…	['Disgenet Allergic asthma']
219	GO:0050878	regulation of body fluid levels	http://amigo.geneontology.org/amigo/term/GO:0050878	0.409213	1.47156	0	0.0543406	474	./Project_wg_result1704905472_GSEA/GO_0050878.png	87	3569;3456;23764;1906;5328;5055;2625;133;2150;9076;57822;2152;7422;4097;11234;5029;55330;7056;653145;3659;5329;5912;4778;7980;7376;135;5025;3868;2702;1364;360;2810;7498;5054;4879;2627;59341;10627;308;7975;23028;8835;5155;84283;375033;7494;109;23657;7372;5581;2769;708;8527;725;408;310;5583;1723;409;112;2030;5345;302;54843;10362;3932;6776;5293;947;56603;126695;4780;7448;5359;6338;830;152;5889;90070;…	ADCY3;ADCY6;ADM;ADORA2A;ADRA2C;ANXA2;ANXA5;ANXA7;ANXA8;AQP3;ARRB1;ARRB2;BLOC1S4;BTC;C1QBP;C4BPB;CAPZA2;CD34;CLDN1;CLDN4;CLIC1;CYP26B1;DGKD;DHODH;EDN1;EHD1;F2RL1;F3;GATA3;GATA6;GJA5;GNA15;GRHL3;HIF1A;HMG20B;HPS5;IFNB1;IL6;IRF1;KDF1;KDM1A;KRT16;LACRT;LCK;MAFF;MAFG;MAFK;MYL12A;NFE2;NFE2L2;NPPB;NR1H2;NR1H3;P2RX4;P2RY2;PDGFB;PEAR1;PIK3CD;PLAU;PLAUR;PLSCR1;PRKCE;PRKCH;RAD51C;RAP2B;SCNN1B;SERPINB2;SERPI…	['Disgenet Allergic asthma']
220	GO:0048545	response to steroid hormone	http://amigo.geneontology.org/amigo/term/GO:0048545	0.415422	1.47372	0.00101729	0.0543655	382	./Project_wg_result1704905472_GSEA/GO_0048545.png	66	3569;1906;8061;54541;1843;1490;10628;133;2353;2354;2274;54206;1026;9076;7538;4929;6879;8013;7376;760;374;5970;677;1364;301;1515;2720;190;10524;6781;1655;7026;3283;7048;2706;7298;9131;84709;678;3490;114907;3164;1407;6382;90390;7042;3383;8837;7181;5743;51569;9125;1022;7124;29079;387;409;306;6047;9440;706;5931;5901;5111;50616;2805	ADM;AIFM1;ANXA1;ANXA3;AREG;ARRB2;CA2;CCN2;CDK7;CDKN1A;CFLAR;CLDN1;CLDN4;CNOT9;CRY1;CTSV;DDIT4;DDX5;DUSP1;EDN1;ERRFI1;FBXO32;FHL2;FOS;FOSB;FOSL1;GJB2;GLB1;GOT1;HSD3B1;ICAM1;IGFBP7;IL22;IL6;KAT5;MED17;MED30;MED4;MGARP;NR0B1;NR1H2;NR2C1;NR2F2;NR4A1;NR4A2;NR4A3;PCNA;PTGS2;RAN;RBBP7;RELA;RHOA;RNF4;SDC1;STC1;TAF7;TGFB2;TGFBR2;TNF;TSPO;TXNIP;TYMS;UFM1;ZFP36;ZFP36L1;ZFP36L2	['Disgenet Allergic asthma']
221	GO:0009451	RNA modification	http://amigo.geneontology.org/amigo/term/GO:0009451	0.437674	1.4706	0.00665927	0.0544127	145	./Project_wg_result1704905472_GSEA/GO_0009451.png	49	27304;55006;55226;60487;10436;54931;57570;8731;11062;4234;51531;55178;10785;54974;55644;9836;80745;387338;25962;144233;8846;25821;80324;29960;79922;54433;83640;9582;24140;130916;60489;285381;6894;64172;55798;27037;51002;55140;1736;27292;25917;55695;55783;54522;115708;6741;79691;8518;9589	ALKBH1;ANKRD16;APOBEC3B;APOBEC3G;BCDIN3D;CMTR2;DIMT1;DKC1;DPH3;DUS4L;ELP1;ELP3;EMG1;FTSJ1;GAR1;LCMT2;METTL1;METTL2B;MOCS3;MRM1;MRM2;MRM3;MTERF4;MTO1;NAT10;NSUN4;NSUN5;OSGEP;OSGEPL1;PUS1;QTRT2;RAMAC;RNMT;SSB;TARBP1;THG1L;THUMPD2;THUMPD3;TPRKB;TRMO;TRMT10C;TRMT11;TRMT2A;TRMT5;TRMT61A;TRMT61B;VIRMA;WDR4;WTAP	[]
222	GO:0048872	homeostasis of number of cells	http://amigo.geneontology.org/amigo/term/GO:0048872	0.419308	1.47004	0.00211864	0.0544669	244	./Project_wg_result1704905472_GSEA/GO_0048872.png	38	3569;7128;3162;3624;5366;6662;2625;8915;7538;2113;7422;1054;3575;22985;54475;677;25893;5881;7564;301;8772;6608;54977;9093;1777;2271;1831;23657;57599;10296;578;6372;581;9733;53833;5293;10365;6774	ACIN1;ANXA1;BAK1;BAX;BCL10;CEBPG;CXCL6;DNAJA3;DNASE2;ETS1;FADD;FH;GATA3;HMOX1;IL20RB;IL6;IL7R;INHBA;KLF2;MAEA;NLE1;PIK3CD;PMAIP1;RAC3;SART3;SLC25A38;SLC7A11;SMO;SOX9;STAT3;TNFAIP3;TRIM58;TSC22D3;VEGFA;WDR48;ZFP36;ZFP36L1;ZNF16	['Disgenet Allergic asthma']
223	GO:1901657	glycosyl compound metabolic process	http://amigo.geneontology.org/amigo/term/GO:1901657	0.44121	1.46894	0.00879121	0.0548129	137	./Project_wg_result1704905472_GSEA/GO_1901657.png	37	27304;4860;1503;4907;7083;55669;191;9836;9054;5631;7372;5636;79873;2519;83549;387;1723;8574;9582;10201;4507;221443;5634;5901;978;60489;51292;262;1716;2773;7084;7378;8644;51251;7371;84245;4552	AHCY;AKR1C3;AKR7A2;AMD1;APOBEC3B;APOBEC3G;CDA;CTPS1;DGUOK;DHODH;FUCA2;GMPR2;GNAI3;LCMT2;MFN1;MOCS3;MRI1;MTAP;MTRR;NFS1;NME6;NT5C3A;NT5E;NUDT18;OARD1;PNP;PRPS1;PRPS2;PRPSAP2;RAN;RHOA;TK1;TK2;UCK1;UCK2;UMPS;UPP1	[]
224	GO:0007292	female gamete generation	http://amigo.geneontology.org/amigo/term/GO:0007292	0.44512	1.4664	0.00797267	0.055904	123	./Project_wg_result1704905472_GSEA/GO_0007292.png	23	9510;3624;8061;5997;3566;55124;26271;2069;91603;11218;84930;22932;4292;3625;23397;27030;51441;5743;174;5518;9897;201164;9319	ADAMTS1;AFP;DDX20;EREG;FBXO5;FOSL1;IL4R;INHBA;INHBB;MASTL;MLH1;MLH3;NCAPH;PIWIL2;PLD6;POMZP3;PPP2R1A;PTGS2;RGS2;TRIP13;WASHC5;YTHDF2;ZNF830	[]
225	GO:0097305	response to alcohol	http://amigo.geneontology.org/amigo/term/GO:0097305	0.420207	1.46458	0.00528541	0.0565394	228	./Project_wg_result1704905472_GSEA/GO_0097305.png	32	6348;3624;8061;5997;9314;2625;2353;2354;3157;1026;9076;5734;598;2720;8836;983;6608;3283;7048;7298;9131;3490;5031;109;5581;3383;10270;578;387;1019;847;112	ADCY3;ADCY6;AIFM1;AKAP8;BAK1;BCL2L1;CAT;CCL3;CDK1;CDK4;CDKN1A;CLDN1;FOS;FOSB;FOSL1;GATA3;GGH;GLB1;HMGCS1;HSD3B1;ICAM1;IGFBP7;INHBA;KLF4;P2RY6;PRKCE;PTGER4;RGS2;RHOA;SMO;TGFBR2;TYMS	['Disgenet Allergic asthma']
226	GO:0006360	transcription by RNA polymerase I	http://amigo.geneontology.org/amigo/term/GO:0006360	0.486895	1.46351	0.0300752	0.0569495	56	./Project_wg_result1704905472_GSEA/GO_0006360.png	20	468;9015;23160;4331;84135;2071;902;9014;6908;1022;284119;2968;2966;2965;25926;64425;5440;9533;5434;84128	ATF4;CAVIN1;CCNH;CDK7;ERCC3;GTF2H1;GTF2H2;GTF2H4;MNAT1;NOL11;POLR1C;POLR1E;POLR2E;POLR2K;TAF1A;TAF1B;TBP;UTP15;WDR43;WDR75	[]
227	GO:0043648	dicarboxylic acid metabolic process	http://amigo.geneontology.org/amigo/term/GO:0043648	0.449903	1.46069	0.0246479	0.0581353	104	./Project_wg_result1704905472_GSEA/GO_0043648.png	51	162417;8564;122970;57001;8801;10005;2271;1371;23657;4190;84706;6507;92259;2571;2805;2747;2746;8803;6472;4200;8942;3418;4552;5832;131669;4942;4191;6390;51166;23498;81034;441024;8604;6470;8659;1738;6573;5264;64802;23057;4524;25902;445;79944;47;10797;2687;9380;7915;2806;137872	AADAT;ACLY;ACOT4;ACOT8;ADHFE1;ALDH18A1;ALDH4A1;ALDH5A1;ASS1;CPOX;DLD;FH;GAD1;GGT5;GLUD1;GLUD2;GOT1;GOT2;GPT2;GRHPR;HAAO;IDH2;KMO;KYNU;L2HGDH;MDH1;MDH2;ME2;MRPS36;MTHFD1L;MTHFD2;MTHFD2L;MTHFR;MTRR;NAGS;NMNAT1;NMNAT2;OAT;PHYH;SDHAF3;SDHB;SHMT1;SHMT2;SLC19A1;SLC1A3;SLC25A12;SLC25A32;SLC7A11;SUCLA2;SUCLG2;UROC1	[]
228	GO:0048511	rhythmic process	http://amigo.geneontology.org/amigo/term/GO:0048511	0.413561	1.45798	0.003125	0.0594787	272	./Project_wg_result1704905472_GSEA/GO_0048511.png	39	3725;9510;3624;1960;7071;8553;25819;3399;1437;4783;2113;1660;2069;1958;8473;135;10419;468;91603;1364;301;5054;1655;191;7298;835;3727;79723;10135;1407;7042;7291;1453;408;1019;5971;409;174;5599	ADAMTS1;ADORA2A;AFP;AHCY;ANXA1;ARRB1;ARRB2;ATF4;BHLHE40;CASP2;CDK4;CLDN4;CRY1;CSF2;CSNK1D;DDX5;DHX9;EGR1;EGR3;EREG;ETS1;ID3;INHBA;JUN;JUND;KLF10;MAPK8;NAMPT;NFIL3;NOCT;OGT;PRMT5;RELB;SERPINE1;SUV39H2;TGFB2;TWIST1;TYMS;ZNF830	['Disgenet Allergic asthma']
229	GO:0090559	regulation of membrane permeability	http://amigo.geneontology.org/amigo/term/GO:0090559	0.468017	1.45715	0.0346106	0.0596402	77	./Project_wg_result1704905472_GSEA/GO_0090559.png	25	5366;10105;64112;598;27113;2810;7159;8326;1386;578;79594;581;5599;292;55353;6774;4836;6993;28978;203245;50848;637;666;3099;7531	ATF2;BAK1;BAX;BBC3;BCL2L1;BID;BOK;DYNLT1;F11R;FZD9;HK2;LAPTM4B;MAPK8;MOAP1;MUL1;NAIF1;NMT1;PMAIP1;PPIF;SFN;SLC25A5;STAT3;TMEM14A;TP53BP2;YWHAE	[]
230	GO:0050817	coagulation	http://amigo.geneontology.org/amigo/term/GO:0050817	0.409296	1.45585	0	0.0600838	319	./Project_wg_result1704905472_GSEA/GO_0050817.png	51	3569;3456;23764;1906;5328;5055;2625;2150;2152;4097;11234;55330;7056;653145;3659;5329;5912;4778;7980;135;5025;5054;2627;10627;308;7975;23028;5155;375033;23657;5581;2769;708;8527;725;408;5583;409;5345;302;10362;3932;5293;947;4780;7448;5359;830;152;5889;10938	ADORA2A;ADRA2C;ANXA2;ANXA5;ANXA8;ARRB1;ARRB2;BLOC1S4;C1QBP;C4BPB;CAPZA2;CD34;DGKD;EDN1;EHD1;F2RL1;F3;GATA3;GATA6;GNA15;HMG20B;HPS5;IFNB1;IL6;IRF1;KDM1A;LCK;MAFF;MAFG;MAFK;MYL12A;NFE2;NFE2L2;P2RX4;PDGFB;PEAR1;PIK3CD;PLAU;PLAUR;PLSCR1;PRKCE;PRKCH;RAD51C;RAP2B;SERPINB2;SERPINE1;SERPINF2;SLC7A11;TFPI2;THBD;VTN	['Disgenet Allergic asthma']
231	GO:0043687	post-translational protein modification	http://amigo.geneontology.org/amigo/term/GO:0043687	0.40663	1.45244	0	0.0615571	355	./Project_wg_result1704905472_GSEA/GO_0043687.png	79	3569;8614;3491;9021;84141;9655;54876;9306;8454;114799;56929;3486;5713;51514;10987;5034;10489;5706;1643;83987;140459;9903;26234;5693;5696;1642;79672;64326;1161;8835;5702;5682;9040;79016;9836;9039;3490;50813;114907;157570;255738;25793;8720;9817;8533;122769;2519;90135;55527;5876;26272;90864;80344;9861;126433;174;84727;5683;9616;5931;140462;55958;5719;5698;1122;142685;5686;51138;10920;5861;10116;9318…	AFP;ASB15;ASB6;ASB9;BTBD6;CCDC8;CCN1;CHML;COP1;COPS2;COPS3;COPS4;COPS5;COPS7A;COPS8;CUL1;DCAF11;DCAF16;DCUN1D3;DDA1;DDB1;DDB2;DTL;ERCC8;ESCO1;ESCO2;EVA1A;FBXL5;FBXO27;FBXO32;FBXO4;FBXO7;FEM1A;FEM1B;FEM1C;FN3KRP;FUCA2;HIF1A;IGFBP3;IGFBP7;IL6;KEAP1;KLHL21;KLHL9;LCMT2;LRR1;LRRC41;MBTPS1;P4HB;PCSK9;PSMA1;PSMA2;PSMA5;PSMB4;PSMB5;PSMB8;PSMB9;PSMC3;PSMC6;PSMD10;PSMD13;PSMD6;PSMD7;PSME1;RAB1A;RABGGTB;RBB…	[]
232	GO:0031128	developmental induction	http://amigo.geneontology.org/amigo/term/GO:0031128	0.533116	1.45294	0.06469	0.0615581	32	./Project_wg_result1704905472_GSEA/GO_0031128.png	2	22943;6662	DKK1;SOX9	[]
233	GO:0015949	nucleobase-containing small molecule interconversion	http://amigo.geneontology.org/amigo/term/GO:0015949	0.554951	1.45152	0.0536913	0.0617825	26	./Project_wg_result1704905472_GSEA/GO_0015949.png	8	1503;7298;25961;1635;2745;51292;204;7296	AK2;CTPS1;DCTD;GLRX;GMPR2;NUDT13;TXNRD1;TYMS	[]
234	GO:0007249	I-kappaB kinase/NF-kappaB signaling	http://amigo.geneontology.org/amigo/term/GO:0007249	0.411767	1.45023	0.00104712	0.0622315	255	./Project_wg_result1704905472_GSEA/GO_0007249.png	66	7128;3162;286343;3553;10769;8915;2150;330;1491;80149;9020;148022;84962;5970;8772;24138;497661;4615;10333;8795;22954;10549;64127;7132;9100;5581;4792;8837;65018;7124;55765;28512;7334;84336;387;79594;5971;1894;64170;602;329;9516;28511;7706;541468;79971;54923;8517;10892;9641;3656;51704;92610;51026;7316;7186;60401;958;1236;347734;257397;7105;3551;26525;54386;8767	AJUBA;BCL10;BCL3;BIRC2;BIRC3;C18orf32;CARD9;CCR7;CD40;CFLAR;CTH;ECT2;EDA2R;F2RL1;FADD;GOLT1B;GPRC5B;HMOX1;IFIT5;IKBKB;IKBKE;IKBKG;IL1B;IL36RN;INAVA;IRAK2;LIME1;LITAF;LURAP1;LURAP1L;MALT1;MAP3K14;MUL1;MYD88;NFKBIA;NKIRAS1;NKIRAS2;NOD2;PINK1;PLK2;PRDX4;PRKCE;RELA;RELB;RHOA;RIPK2;SLC35B2;TAB3;TERF2IP;TICAM1;TIFA;TLR6;TMEM101;TNF;TNFAIP3;TNFRSF10B;TNFRSF1A;TRAF2;TRIM25;TRIM32;TSPAN6;UBC;UBE2N;USP10;W…	['Disgenet Allergic asthma']
235	GO:1990845	adaptive thermogenesis	http://amigo.geneontology.org/amigo/term/GO:1990845	0.426123	1.44744	0.00790068	0.0636277	149	./Project_wg_result1704905472_GSEA/GO_1990845.png	32	154;50486;1649;1051;3566;5564;7422;3606;7376;57561;8473;468;59341;1734;23028;2271;3033;115209;5565;1376;23135;8841;10912;79813;55856;2171;10062;2303;5925;6009;3596;3397	ACOT13;ADRB2;ARRDC3;ATF4;CEBPB;CPT2;DDIT3;DIO2;EHMT1;FABP5;FH;FOXC2;G0S2;GADD45G;HADH;HDAC3;ID1;IL13;IL18;IL4R;KDM1A;KDM6B;NR1H2;NR1H3;OGT;OMA1;PRKAB1;PRKAB2;RB1;RHEB;TRPV4;VEGFA	[]
236	GO:0009410	response to xenobiotic stimulus	http://amigo.geneontology.org/amigo/term/GO:0009410	0.41085	1.44572	0.00207039	0.064372	267	./Project_wg_result1704905472_GSEA/GO_0009410.png	66	1906;54541;5997;9915;2354;54206;9076;4929;1592;57103;1958;135;25976;3326;5970;5742;670;8772;54575;2706;5155;54659;114907;5581;3383;8837;4176;9049;5446;1723;1429;8574;570;8682;54600;4257;6776;5111;11200;9;56603;54578;3329;1977;5153;6531;1800;5925;10728;54658;1020;1564;5724;2937;2947;64754;8639;5106;1545;1036;1728;1812;845;1815;10014;2180	ACSL1;ADORA2A;AIP;AKR7A2;AOC3;ARNT2;BAAT;BPHL;CASQ2;CDK5;CDO1;CFLAR;CHEK2;CLDN1;CRYZ;CYP1B1;CYP26A1;CYP26B1;CYP2D7;DDIT4;DHODH;DPEP1;DRD1;DRD4;EDN1;EGR1;EIF4E;ERRFI1;FADD;FBXO32;FOSB;GJB2;GSS;GSTM3;HDAC5;HSP90AB1;HSPD1;ICAM1;MCM7;MGST1;NAT1;NQO1;NR4A2;PCK2;PCNA;PDE1B;PDGFB;PEA15;PON3;PRKCE;PTAFR;PTGES3;PTGS1;RB1;RELA;RGS2;SLC6A3;SMYD3;STAT5A;TIGAR;TIPARP;UGT1A1;UGT1A10;UGT1A3;UGT1A6;UGT1A9	['Disgenet Allergic asthma']
237	GO:0042063	gliogenesis	http://amigo.geneontology.org/amigo/term/GO:0042063	0.414724	1.44308	0.0031881	0.0657213	261	./Project_wg_result1704905472_GSEA/GO_0042063.png	64	3569;6348;23529;3553;11221;9241;6662;3976;6347;135;10419;374;5970;3949;5025;3280;301;8892;5604;3908;22891;983;6608;4665;10397;1746;7042;7124;2840;5583;387;79885;1399;388585;147495;706;6774;7448;4147;3418;3074;4049;666;6009;1020;4067;26011;27242;8893;1967;8891;430;9289;664;4323;5663;79143;1270;3845;1385;3611;1812;29956;3065	ADGRG1;ADORA2A;ANXA1;APCDD1;AREG;ASCL2;BNIP3;BOK;CCL2;CCL3;CDK1;CDK5;CERS2;CLCF1;CNTF;CREB1;CRKL;DLX2;DRD1;DUSP10;EIF2B1;EIF2B2;EIF2B3;EIF2B5;GPR17;HDAC1;HDAC11;HES1;HES5;HEXB;IDH2;IL1B;IL6;ILK;KRAS;LAMA2;LDLR;LIF;LTA;LYN;MAP2K1;MATN2;MBOAT7;MMP14;NAB2;NDRG1;NOG;P2RX4;PRKCH;PRMT5;PSEN1;RELA;RHEB;RHOA;SMO;SOX9;STAT3;TENM4;TGFB2;TNF;TNFRSF21;TSPO;VTN;ZNF365	['Disgenet Allergic asthma']
238	GO:0045088	regulation of innate immune response	http://amigo.geneontology.org/amigo/term/GO:0045088	0.406946	1.44255	0.00102987	0.0657507	357	./Project_wg_result1704905472_GSEA/GO_0045088.png	95	3456;7128;11221;8915;661;9021;2150;91543;330;1660;3659;64135;2069;148022;55601;7376;63906;3326;3459;5970;10621;11274;8772;57590;4615;10333;79132;6352;2672;10623;3135;64127;11140;5581;4790;708;90268;4792;3592;6318;55765;57402;7334;9447;79594;338382;5971;1690;409;3428;29979;64170;83737;7341;9782;3077;329;5817;9111;1398;8517;5359;1520;3329;10892;4582;26007;117854;3133;10062;9641;3656;92610;80328;731…	AIM2;ARRB2;BCL10;BIRC2;BIRC3;C1QBP;CARD9;CCL5;CDC37;COCH;CRK;CTSS;DDX60;DHX58;DHX9;DUSP10;EREG;F2RL1;FADD;GFI1;GPATCH3;HFE;HLA-E;HLA-G;HSP90AB1;HSPD1;IFI16;IFIH1;IFNB1;IFNGR1;IKBKB;IKBKE;IKBKG;IL12A;INAVA;IRAK1;IRAK2;IRF1;ITCH;ITGB2;JAK1;KRAS;LAMP1;LRRC14;LYN;MALT1;MATR3;MICA;MUC1;MUC5B;MUL1;MYD88;NFKB1;NFKBIA;NFKBIL1;NMI;NOD2;NONO;NR1H2;NR1H3;OTULIN;PIK3R6;PLSCR1;POLR3C;POLR3D;POLR3F;PRKCE;PSPC1…	['Disgenet Allergic asthma']
239	GO:0007568	aging	http://amigo.geneontology.org/amigo/term/GO:0007568	0.405232	1.44173	0.00312175	0.0659054	295	./Project_wg_result1704905472_GSEA/GO_0007568.png	58	22943;3725;1906;10769;1490;133;2353;1026;9076;26271;8564;55170;9891;10229;5970;3868;5054;5604;1515;328;27429;983;7048;2706;26156;7298;9093;835;3135;3727;131601;87178;10135;1111;7291;3383;51022;267;5743;4436;100132386;578;1030;26272;847;286053;706;9521;2956;11200;6774;23268;9516;3622;4780;8678;8942;1984	ADM;AMFR;APEX1;BAK1;BECN1;CASP2;CAT;CCN2;CDK1;CDKN1A;CDKN2B;CHEK1;CHEK2;CLDN1;COQ7;CTSV;DKK1;DNAJA3;DNMBP;EDN1;EEF1E1;EIF5A;FBXO4;FBXO5;FOS;GJB2;GLRX2;HLA-G;HTRA2;ICAM1;ING2;JUN;JUND;KMO;KRT16;KRTAP4-9;KYNU;LITAF;MAP2K1;MSH2;MSH6;NAMPT;NFE2L2;NSMCE2;NUAK1;PLK2;PNPT1;PRMT6;PTGS2;RELA;RSL1D1;SERPINE1;STAT3;TGFBR2;TPRA1;TSPO;TWIST1;TYMS	['Disgenet Allergic asthma']
240	GO:0017038	protein import	http://amigo.geneontology.org/amigo/term/GO:0017038	0.412542	1.43877	0.00969828	0.0668065	202	./Project_wg_result1704905472_GSEA/GO_0017038.png	62	10628;80149;129401;29107;3326;4088;29928;90580;26520;983;6608;100287932;26953;9631;5193;10073;8720;55027;9531;4792;5191;754;5743;7124;84134;5514;51501;56993;8504;1894;8882;4928;5189;602;5901;131118;57122;84455;80273;6774;3312;5828;9221;8841;134266;10440;3329;131474;55696;8644;5194;29969;5830;1432;79711;3843;55374;7984;3838;5190;4927;11331	AKR1C3;ARHGEF5;BAG3;BCL3;CDK1;CHCHD4;DNAJC19;ECT2;EFCAB7;GRPEL1;GRPEL2;HDAC3;HEATR3;HIKESHI;HSP90AB1;HSPA8;HSPD1;IPO4;IPO5;KPNA2;MAPK14;MBTPS1;MDFIC;NFKBIA;NOLC1;NUP107;NUP155;NUP35;NUP88;NUP98;NXT1;PEX1;PEX12;PEX13;PEX2;PEX3;PEX5;PEX6;PEX7;PHB2;PPP1R10;PTGS2;PTTG1IP;RAN;RANBP6;RBM22;SMAD3;SMO;SNUPN;STAT3;TIMM17A;TIMM22;TIMM23;TIMM29;TIMM9;TMCO6;TNF;TOMM22;TOMM40L;TXNIP;ZC3H12A;ZPR1	[]
241	GO:0050795	regulation of behavior	http://amigo.geneontology.org/amigo/term/GO:0050795	0.473891	1.43919	0.0424165	0.0668163	62	./Project_wg_result1704905472_GSEA/GO_0050795.png	6	6348;1437;8013;57561;135;3352	ADORA2A;ARRDC3;CCL3;CSF2;HTR1D;NR4A3	['Disgenet Allergic asthma']
242	GO:0006959	humoral immune response	http://amigo.geneontology.org/amigo/term/GO:0006959	0.412305	1.43937	0.00428725	0.0669814	229	./Project_wg_result1704905472_GSEA/GO_0006959.png	38	3569;3456;3576;2921;2919;6347;2625;2920;1604;3627;116842;6590;54209;6374;708;6373;29760;725;1113;51441;7124;7942;6372;5650;602;9156;7448;3151;6278;3133;4049;1236;25818;966;683;27242;26525;3853	BCL3;BLNK;BST1;C1QBP;C4BPB;CCL2;CCR7;CD55;CD59;CHGA;CXCL1;CXCL10;CXCL11;CXCL2;CXCL3;CXCL5;CXCL6;CXCL8;EXO1;GATA3;HLA-E;HMGN2;IFNB1;IL36RN;IL6;KLK5;KLK7;KRT6A;LEAP2;LTA;S100A7;SLPI;TFEB;TNF;TNFRSF21;TREM2;VTN;YTHDF2	['Disgenet Allergic asthma']
243	GO:0003158	endothelium development	http://amigo.geneontology.org/amigo/term/GO:0003158	0.432839	1.43785	0.016129	0.0671374	116	./Project_wg_result1704905472_GSEA/GO_0003158.png	34	3553;1901;694;2150;9076;388;5912;3627;7476;1003;2702;7498;6781;7026;81575;7132;3383;7124;6935;387;7716;7430;302;947;23135;5861;5962;3791;50848;5908;3397;64321;3551;2947	ANXA2;APOLD1;BTG1;CD34;CDH5;CLDN1;CXCL10;EZR;F11R;F2RL1;GJA5;GSTM3;ICAM1;ID1;IKBKB;IL1B;KDM6B;KDR;NR2F2;RAB1A;RAP1B;RAP2B;RDX;RHOA;RHOB;S1PR1;SOX17;STC1;TNF;TNFRSF1A;VEZF1;WNT7A;XDH;ZEB1	['Disgenet Allergic asthma']
244	GO:0006968	cellular defense response	http://amigo.geneontology.org/amigo/term/GO:0006968	0.486137	1.4368	0.0305732	0.0674571	55	./Project_wg_result1704905472_GSEA/GO_0006968.png	8	8061;136;8915;135;5970;4688;9214;3135	ADORA2A;ADORA2B;BCL10;FCMR;FOSL1;HLA-G;NCF2;RELA	['Disgenet Allergic asthma']
245	GO:0050000	chromosome localization	http://amigo.geneontology.org/amigo/term/GO:0050000	0.4603	1.43618	0.0382318	0.0675589	76	./Project_wg_result1704905472_GSEA/GO_0050000.png	26	57132;2669;79003;79643;8697;51510;11004;23212;4292;10464;91782;55143;55166;25978;81610;9183;81620;4928;128866;152185;8678;81565;113130;3835;92421;891	BECN1;CCNB1;CDC23;CDCA5;CDCA8;CDT1;CENPQ;CHMP1B;CHMP2B;CHMP4B;CHMP4C;CHMP5;CHMP6;CHMP7;FAM83D;GEM;KIF22;KIF2C;MIS12;MLH1;NDEL1;NUP98;PIBF1;RRS1;SPICE1;ZW10	[]
246	GO:1904950	negative regulation of establishment of protein localization	http://amigo.geneontology.org/amigo/term/GO:1904950	0.421328	1.43348	0.00978261	0.0684559	174	./Project_wg_result1704905472_GSEA/GO_1904950.png	41	7128;3553;2150;91543;80149;415116;5734;3638;5987;301;5905;114548;10333;308;55432;26056;3625;4345;3033;9531;1113;7124;84522;7430;307;5552;11060;285381;7327;947;29969;10062;3418;7009;10961;1020;27242;26525;10385;2281;5211	ANXA1;ANXA4;ANXA5;BAG3;BTN2A2;CD200;CD34;CDK5;CHGA;DPH3;ERP29;EZR;F2RL1;FKBP1B;HADH;IDH2;IL1B;IL36RN;INHBB;INSIG1;JAGN1;MDFIC;NLRP3;NR1H3;PFKL;PIM3;PTGER4;RAB11FIP5;RANGAP1;RSAD2;SRGN;TLR6;TMBIM6;TNF;TNFAIP3;TNFRSF21;TRIM27;UBE2G2;WWP2;YOD1;ZC3H12A	[]
247	GO:0046717	acid secretion	http://amigo.geneontology.org/amigo/term/GO:0046717	0.436989	1.43373	0.0335648	0.0685936	107	./Project_wg_result1704905472_GSEA/GO_0046717.png	10	6446;1906;3553;6511;8564;135;5025;301;6510;54407	ADORA2A;ANXA1;EDN1;IL1B;KMO;P2RX4;SGK1;SLC1A5;SLC1A6;SLC38A2	[]
248	GO:0090305	nucleic acid phosphodiester bond hydrolysis	http://amigo.geneontology.org/amigo/term/GO:0090305	0.409668	1.43225	0	0.0686432	275	./Project_wg_result1704905472_GSEA/GO_0090305.png	76	25819;64782;55124;7538;80149;1677;22803;114034;23283;29777;6118;10940;28987;5982;2071;1643;1763;92667;10557;51010;3669;328;1642;65080;51110;51728;23212;9131;1777;22909;2081;87178;57109;23404;25996;137902;79042;53918;143689;54913;4361;5810;81691;5985;81875;146857;5984;581;2237;84294;2968;80153;81608;27044;2966;116461;9156;5111;51163;201164;1478;201626;54512;56915;10248;28960;2965;1774;54840;79869;…	ABT1;AEN;AIFM1;APEX1;APTX;BAX;CPSF7;CSTF2;CSTF2T;DBR1;DCLRE1A;DCPS;DDB1;DDB2;DFFB;DNA2;DNASE1L1;DNASE2;EDC3;ERCC3;ERN1;EXO1;EXOSC2;EXOSC3;EXOSC4;EXOSC5;EXOSC7;FAN1;FEN1;FIP1L1;GTF2H1;GTF2H2;GTF2H4;HARBI1;ISG20;ISG20L2;LACTB2;MGME1;MRE11;MRPL44;NOB1;NOCT;PCNA;PDE12;PELO;PIWIL2;PIWIL4;PLD6;PNPT1;POLR3K;POP1;POP5;POP7;PXDNL;RAD1;RCL1;REXO2;REXO4;REXO5;RFC2;RFC4;RFC5;RNASE4;RPA2;RPP25;RPP38;RRS1;SLFN…	[]
249	GO:1904951	positive regulation of establishment of protein localization	http://amigo.geneontology.org/amigo/term/GO:1904951	0.397595	1.43242	0	0.0688221	429	./Project_wg_result1704905472_GSEA/GO_1904951.png	93	3569;6348;3553;5366;29126;2625;27063;3552;10626;2150;3566;1660;64135;57393;80149;5734;7376;135;3326;27113;7424;10576;4088;2810;59341;7159;79679;114548;27429;983;6608;5174;79752;11235;10575;5481;64127;1263;7494;5581;7042;9531;7291;6717;10574;65018;5743;408;7124;7251;125170;55763;5213;10055;9447;7430;10802;1894;8882;5599;56681;338322;118424;22948;84455;4836;947;8841;2746;79971;3329;55696;1736;4946;…	ADORA2A;AIM2;ANKRD1;ARHGEF5;ARIH2;ARRB1;BAG3;BBC3;BID;CCL3;CCT2;CCT4;CCT5;CCT7;CD274;CD34;CDK1;CDK5;CFTR;CLTRN;CNST;CSF1R;DHX9;DKC1;ECT2;EFCAB7;EXOC1;EZR;F2RL1;GATA3;GLUD1;GOLPH3;HDAC3;HIF1A;HLA-E;HSP90AB1;HSPD1;HTRA2;IFIH1;IL13;IL1A;IL1B;IL4R;IL6;IPO5;MAPK14;MAPK8;MBP;MIEF2;NLRP10;NLRP3;NMT1;NOD2;NR1H2;OAZ1;PDCD10;PDZK1;PFKM;PINK1;PLK3;PMAIP1;PPID;PRKCE;PTGER4;PTGS2;RAB29;RAC2;RBM22;SAE1;SAR1A;S…	['Disgenet Allergic asthma']
250	GO:0009595	detection of biotic stimulus	http://amigo.geneontology.org/amigo/term/GO:0009595	0.581361	1.43384	0.0702541	0.0688251	21	./Project_wg_result1704905472_GSEA/GO_0009595.png	5	114548;10333;6608;54209;64127	NLRP3;NOD2;SMO;TLR6;TREM2	['Disgenet Allergic asthma']
251	GO:0010171	body morphogenesis	http://amigo.geneontology.org/amigo/term/GO:0010171	0.48913	1.43079	0.0503979	0.0692202	49	./Project_wg_result1704905472_GSEA/GO_0010171.png	6	22943;9241;64651;90102;25976;6237	CSRNP1;DKK1;NOG;PHLDB2;RRAS;TIPARP	[]
[truncated: 194 more rows]

## Sheet: TDI
numbering	geneSet	description	link	enrichmentScore	normalizedEnrichmentScore	pValue	FDR	size	plotPath	leadingEdgeNum	leadingEdgeId	userId	Overlap
0	GO:0034405	response to fluid shear stress	http://amigo.geneontology.org/amigo/term/GO:0034405	0.679496	2.03708	0	0.00417073	33	./Project_wg_result1704912399_GSEA/GO_0034405.png	9	9655;4092;760;7980;9314;5025;2113;10370;1437	CA2;CITED2;CSF2;ETS1;KLF4;P2RX4;SMAD7;SOCS5;TFPI2	['Disgenet Allergic asthma']
[truncated: 343 more rows]

## Sheet: MA
numbering	geneSet	description	link	enrichmentScore	normalizedEnrichmentScore	pValue	FDR	size	plotPath	leadingEdgeNum	leadingEdgeId	userId	Overlap
[truncated: 247 more rows]

[truncated: 3 more sheets: TMA, overlapping GOs all chem, overlapping GOs all chem_summar]
