# Supplementary material for: Occupational exposure and its mechanistic link to allergic asthma and lung function decline; a data-driven approach coupled to mining of adverse outcome pathway signatures
Source: Front Toxicol. 2025 Sep 8;7:1589380. doi: 10.3389/ftox.2025.1589380 (PMC12450882; doi:10.3389/ftox.2025.1589380)
Supplement: Supplementary file 2 [file DataSheet4.xlsx]

## Sheet: GLUT
1	-0.074504108107692
10	-0.167872815529877
100	0.054886559685904
1000	-0.18353129050543998
10000	-0.11502734802043321
100009676	0.442692287289957
10001	0.0527421809614033
10002	-0.139609905643621
10003	-0.05124896627817068
100033431	-0.023174598024302
100038246	-0.0393366400677023
10004	-0.002401542144480004
100048912	0.0031973179726513
10005	0.4397220771670385
10006	0.3334202301365326
10007	-0.0058837251743071
10008	-0.06556491689752987
10009	-0.045913020225675547
100093630	0.572247858789381
1001	0.126588614253874
10010	0.03524518242405213
100101266	-0.207975422022774
100101467	0.2020291583561916
100101938	-0.214192229580357
10011	0.25354347120048676
100113403	-0.0275538442457383
100113407	-134904628774706
100124700	0.147735038970336
100125288	-0.128996296873503
100126791	-0.05348422905971349
100126793	-0.1920450602342375
100127888	0.102157274960572
100127938	-0.115830915520677
100127950	0.076121049619548
100127955	0.0873880741551619
100127983	-0.05687032972820065
100128025	-0.02632274022419975
100128071	-0.04461441468327085
100128079	0.02770221497582795
100128081	0.109619528019757
100128098	-0.283181954011952
100128124	0.173486827305416
100128126	-0.0863669102385649
100128139	0.21535766805236
100128176	-0.016498145370039248
100128191	0.115555438482216
100128252	-0.0128037948020374
100128262	0.0731063658726648
100128285	0.141048830938645
100128288	-0.0287477136113083
100128292	-0.049832652116207604
100128327	-0.0384160207749785
100128420	0.0023999869729803
100128511	-0.0232047048009195
100128537	0.0361142512316684
100128554	-0.120446942421843
100128590	-0.09542387186592609
100128594	0.0361104691645991
100128640	0.2216161054638
100128653	0.370943493112345
100128731	-0.0617875385442266
100128750	-0.0117073710776347
100128788	-0.085334244249819
100128822	0.468187818527606
100128830	-0.0240307741827117
100128881	0.0960898925866151
100128893	0.292725059128759
100128927	0.251082102465394
100128946	0.0410223335117835
100128977	0.019827391256121596
100128988	0.006818807327425305
100128993	-0.0677082966180787
100128998	0.0637592544095687
100129029	0.205588939390311
100129034	-0.022646096975247797
100129098	0.221741639105177
100129175	0.159903536353801
100129195	-0.11667592765637
100129196	0.191235653425132
100129239	-0.105013099419031
100129250	-0.01044738911787
100129271	0.0016861481851484002
100129361	0.0655921587319082
100129387	0.327225038791658
100129407	0.0986523309218073
100129427	-0.0275742602938691
100129455	-0.0674305359601587
100129460	-0.164741678330237
100129461	0.0110937320635489
100129482	-0.204479156288915
100129528	-0.20373230335790143
100129550	-0.875292524268304
100129583	-0.126515497161755
100129597	0.140274413915813
100129603	-0.236286521744487
100129654	-0.0314993147602006
100129662	-0.196037313873628
100129716	-0.298736993109477
100129726	0.232622142388838
100129792	-0.544940511501503
100129794	-0.0424196827988464
100129845	-0.0221459180922835
100129858	-0.02064623702522385
100129935	0.0289617159385429
100129960	0.132984188185124
100129961	-0.0881289991046073
100129973	-0.135160070725417
10013	-0.041229925589667836
100130155	-0.021996908466470334
100130268	0.121343889386318
100130275	-0.10901979935594
100130331	-0.0838031494715328
100130348	0.264895391239997
100130357	-0.0447519988796714
100130417	0.06655008921291919
100130418	0.0555229771259477
100130452	-0.0847129051826192
100130460	-0.049744592055435403
100130519	-0.0394274525877039
100130522	0.07275330119046235
100130548	0.191688254060046
100130557	-0.0221193820797359
100130581	-0.11450363849899614
100130613	0.127649698998544
100130691	0.2470518047959
100130700	-0.0604938129076
100130705	0.176233164001588
100130717	-0.0093345033544956
100130733	102958992719791
100130742	-0.585951008157834
100130744	-0.263878057535417
100130776	0.136541627485196
100130855	-0.096511859830191
100130872	-0.161325560919806
100130889	0.0578551264478184
100130894	-0.0848525496687644
100130933	0.767245461210231
100130934	0.145303565593379
100130958	-0.1392340574977492
100130964	0.167322584957992
100130987	-0.662402293384992
100130992	0.168995230874038
100131017	-0.0508339322099516
100131067	0.14986741659820635
100131117	-0.0424064305081301
100131138	-0.0616439384261217
100131176	0.143585775798
100131187	0.0380711692594498
100131211	-0.148288799694431
100131213	0.02207249211911674
100131303	-0.104656414026328
100131347	0.0556984270338096
100131366	0.073313456455814
100131454	0.525940321315838
100131496	0.0069677027944069
100131551	-0.109991052270581
100131561	-9.54335e+09
100131564	-12855760769862
100131608	0.100070614474309
100131655	0.0388807602724203
100131691	-0.0254902101702557
100131733	0.261644710969719
100131755	0.05635877880545568
100131801	-0.477818008168872
100131816	-0.133402588808215
100131825	-0.0899828717157231
100131827	-0.054914882589400034
100131897	0.0733504435511176
100131980	0.0167301187264401
100131997	0.08535713276077855
100131998	-0.2987201439805734
100132074	-0.472773171322376
100132077	-6.73229e+08
100132078	0.0255748359521023
100132101	-0.018247645417851337
100132116	0.0440227650614251
100132169	0.139726745563823
100132234	0.0260243474626922
100132249	-0.0367702594814256
100132273	-0.165465252451826
100132285	-0.0810913217015128
100132288	-0.749003863739001
100132341	0.1602389839023997
100132352	0.127809023311914
100132354	-0.0610046724289726
100132356	-0.155789808566229
100132386	0.349889175299705
100132464	0.0086813016036114
100132476	0.0013637077617721
100132596	0.182346833551824
100132618	0.100715774288701
100132677	0.0022064420596045
100132686	0.0845185787884631
100132707	0.05286311060791095
100132708	-0.0209538483724661
100132735	-0.0201868477017601
100132815	0.2318171499106734
100132891	-0.0339117554547305
100132911	0.0699164559181005
100132923	-0.09247079887821996
100132948	0.0595530326336969
100132987	0.150886417986122
100133036	-0.0648691047754021
100133190	0.102545809909439
100133205	-0.207672013617091
100133308	0.0506891956457982
100133311	0.150602500083623
100133319	-0.0255088491848011
100133461	0.138287394921512
100133612	-0.0537752564259609
100133669	-0.212316362196504
100133920	0.043207171247263546
100133941	0.1799908129595483
100133985	-0.251877169805951
100133991	-0.118706466524369
100134040	-0.0269854337334577
100134229	0.0862199456319493
100134259	100521901941869
100134368	0.0421627631619391
100134713	-0.112073418636424
100137047	0.320543906449152
10014	0.174248733517409
100141515	0.0040307084076996
100144596	0.212903954029933
100144597	0.06204497597499565
100144602	0.0378332279796433
100144603	-0.283238948591769
100144604	-0.0371480246437864
100144748	-0.45961748630237
100147773	-0.111422078513457
10015	-0.1241395378402465
10016	-0.3761441547168808
100169750	-0.479131121768603
100169752	-0.0733118116227555
100169890	0.0091963821776766
100169989	-0.134236226564273
10017	0.040530840536233806
100170229	-0.011595293811538496
100170765	0.0636068466663654
100170841	0.49027109969821703
10018	-0.08724024880117713
100188893	0.106545112786027
100188953	-0.170393220954665
100189589	0.0413664705913657
10019	-0.235353269253186
100190938	-0.12028780706899014
100190939	-0.08315172757544938
100190986	-0.6483064215651719
100192378	-0.1217606925608819
100192379	-0.0360854905010493
100192386	0.0799227752204495
1002	-0.3106875122911918
10020	0.914809125034556
10021	-0.1261166388407543
100216479	-0.0490712786888843
100216545	0.0966087008238746
100216546	0.1594878262382378
10022	0.0878151438902001
10023	-0.211790395044269
100233209	-0.150509696920091
10024	-0.24875723293545302
100240728	-0.01211286620220085
100240734	0.14454959785542
10025	0.02312275780772462
10026	-0.0423422555977534
100270679	-0.0145834150921461
100270680	-0.358727709038886
100271715	-0.123282665100575
100271722	0.16117661644228798
100272147	-0.2780369797060855
100272217	0.054642747981640094
100286844	0.04185122595279725
100286922	-0.0891921647061346
100286938	-0.213538157012689
100287098	-0.223996533479657
100287114	0.127356973820766
100287171	-0.6124084091185932
100287177	0.12409391992518515
100287216	0.124622496959478
100287227	-0.203002745798413
100287290	-0.067787081127126
100287366	0.159905794243635
100287387	0.010846578142556
100287482	-0.173563106876259
100287569	-0.02333937175063145
100287616	-0.0597462150935434
100287704	0.14434944535005265
100287765	0.11937116478457509
100287808	-0.0447214373951632
100287814	-0.0355756348715838
100287898	0.094331259982269
100287902	-0.0893224255035664
100287932	0.4283231070717591
100288069	-0.176778648217743
100288079	-0.0221827028502926
100288122	0.0186837522814273
100288123	0.0747760679433846
100288152	0.254225072519205
100288181	0.167221658044849
100288198	0.05780906336568345
100288413	-0.367443767826515
100288432	-0.013095195834514496
100288570	0.161055366077633
100288590	0.139323022561061
100288656	0.10534881343023546
100288730	0.0255935799991397
100288797	0.038343686822827
100288805	0.0413506598389358
100288911	0.00383214645891701
100288966	0.0946199914895931
100289019	-0.13041258939831
100289092	-0.696365658915155
100289097	0.06162218979688344
100289137	-0.375785646459723
100289187	0.0313647354705536
100289211	0.037966759788697
100289230	0.091591791223945
100289255	0.034464370607993955
100289274	0.2084681294051857
100289333	-0.648768641649913
100289341	-0.239213994383576
100289361	-0.0111579547653469
100289373	0.296165458977564
100289410	-0.069299267521598
100289473	-0.0962882586969737
100289495	-0.127793477708673
100289509	-0.026445324526354
100289518	-0.06346088814587006
100289635	-0.1869920607102467
100289678	0.11014029057501501
100289683	-0.0067345366610487
100292680	-0.013149140446350745
100293516	0.823085686974638
100294145	-0.0190654108709965
100294720	-0.0710617612252021
1003	0.626880948748522
100302285	0.0695287266421877
100302522	0.12452070496565
100302640	-0.105360428159524
100302650	0.47013293710376
100302691	-0.09808743399834235
100302692	-0.443944654622406
100302737	-0.126362325147701
100302740	-0.0628623779656616
100303728	0.0261604644211264
100303755	0.22971594307457252
100306951	0.0029388475830079
100309464	-0.0882073374521612
100310756	0.358313289208286
100312850	-0.0496247008540877
100313865	0.0351407528705033
100316868	0.08003916129677983
100316904	-0.13185683183205
100329135	0.238113763378772
100359394	0.0261657204139934
10036	0.012792536600299002
100379174	-0.0953836095519849
100379345	-0.461751008150367
100379661	-0.111050959628453
10038	0.19001894920853538
100381270	-0.2000346541560355
10039	0.288698715561533
1004	0.05543679483902222
10040	0.28866283225981904
100419741	-0.10333969888042
10042	-0.382681511316677
100420872	0.101634359947569
100421171	0.118380464963662
100421494	0.215209033722036
100421577	-0.28914380885904
100421589	-0.012660805930021848
100422212	0.0111982979914591
100422526	0.214742826907225
100422737	0.1754102173982779
100422781	0.19529272946276
100423041	-0.16174121655453
10043	0.18292712636134
10044	-0.12653900694720374
10045	-0.175606784564463
10046	-0.177942405330411
100462953	0.015681690099419
10047	0.0293715703942014
10048	0.34193499409497136
10049	0.0674669967425344
100498859	-0.0565959572809262
100499171	0.107450373784402
100499177	0.903486092992518
100499227	-0.0080486732843479
100499466	-0.11035988171295337
100499467	0.0180941041666338
1005	-0.0293973228617984
10050	-0.1715532188166386
100500850	-0.0295292514166724
100505474	-0.0845657841244421
100505478	0.155357635294475
100505483	0.0199966322474644
100505494	-0.601976409803223
100505495	0.0603202030378427
100505498	-0.11311711623682974
100505515	0.0616378322429341
100505518	0.338324044150416
100505530	-0.0249019564242537
100505536	-0.148763215266145
100505538	0.011556446193941701
100505540	-0.0251625537875238
100505545	0.174702090213434
100505547	-0.255423722753153
100505555	0.101185860915431
100505573	0.492723496646942
100505583	-0.115241179250494
100505591	-0.0908122699882671
100505592	0.211115871064709
100505609	-0.09059347387789454
100505616	-0.158085744633877
100505619	0.0247629981956797
100505624	0.03859106863742995
100505633	-0.12168768394914704
100505641	-0.249739800346154
100505648	-0.005052074155186451
100505659	0.170134999828155
100505664	-0.0078014425027303
100505666	0.239370925487295
100505681	0.039417323683962745
100505683	0.102300203495131
100505687	0.129553555306943
100505696	-0.0760546389346988
100505702	0.0512404587779376
100505711	0.0606217975152902
100505715	-108559442521419
100505716	-0.0316333614018831
100505718	0.0935004165639694
100505728	-0.142031753712561
100505738	0.3592095663539715
100505741	0.0357075155913263
100505746	0.1448538340356288
100505758	0.27426868112286
100505768	1.53004e+08
100505774	0.109227521069562
100505776	-0.0353074707182359
100505782	0.0072623347146465
100505783	0.133887390593918
100505806	-0.0361864777940163
100505811	0.104258832762585
100505812	0.15312443642674944
100505817	-0.107911270949286
100505832	-0.015332029159672
100505835	-0.0112228254727282
100505839	0.56359045756162
100505841	-0.0577596430727181
100505851	0.008383893781577494
100505853	0.0125522890437276
100505854	0.08122769735309801
100505865	0.287037960522086
100505874	-0.0634819244624664
100505875	0.0988608391298636
100505876	0.06190758874768534
100505878	0.0710538688569917
100505879	-0.08274766009703513
100505881	-0.014499470205163232
100505890	0.0286283269167452
100505893	0.248377272556176
100505912	-0.0381567940254554
100505915	-0.185797294375156
100505918	-0.239411330494433
100505920	0.293136157112681
100505929	-0.038265601295611
100505933	0.0208108779954668
100505942	0.0517059103317284
100505964	-0.12896139587791
100505967	0.0203138267419247
100505975	0.0381547790975966
100505978	0.056545028328926
100505985	0.0973373484675202
100505989	-0.056487579803758
100505996	-0.0877127921971307
100506013	0.0150205761757628
100506016	-9.00225e+08
100506022	0.140923964662245
100506033	0.1333202111588285
100506046	0.0272103389418716
100506047	-0.0904722556075771
100506049	-0.0527242149503332
100506068	0.0860787622653641
100506070	-0.07719661314342745
100506071	0.0317449825694612
100506076	-0.567003639356284
100506108	-0.160693807764185
100506113	0.0794695251678361
100506119	-0.0922014816634026
100506122	0.0888268762469173
100506126	0.0482614184604787
100506127	-0.08657399812839452
100506144	0.730417798721406
100506161	0.110729354815051
100506164	0.105428267053348
100506172	-0.235389900100831
100506190	0.277303129648949
100506195	0.08534121193756868
100506207	0.18437264298884548
100506211	0.1088771550932499
100506215	-0.020812487716858008
100506229	-0.121815873715331
100506236	-0.0962237763629187
100506237	-0.0875830394268246
100506243	0.231164686511953
100506271	0.11249893563648
100506272	-0.0689759096375896
100506274	0.1703905784060655
100506275	0.0017764820570486
100506286	-0.40976782790342
100506299	0.01766263392874725
100506305	0.381878603439675
100506311	0.0656685866845118
100506314	-0.12397846515823131
100506319	0.14522150995273
100506325	-0.312985494308826
100506328	0.576467767414774
100506343	-0.174559045052353
100506358	0.0940166969728582
100506365	0.1226060242687615
100506371	0.0643575410289596
100506374	0.0999390939365283
100506385	-2.30247e+08
100506392	0.2317558753462066
100506403	0.057437159515248554
100506405	-0.112696249234704
100506409	-0.0037726154290938
100506413	0.0473383907725259
100506421	-0.011988638959185
100506428	0.08902124924949831
100506433	0.142021515928533
100506436	-0.0626259660452815
100506443	-0.241372375624967
100506446	-0.240044597687806
100506451	0.06334212086305654
100506457	-0.05218914931611666
100506462	0.0139647556214613
100506465	-0.120924543895472
100506469	-0.1502195871439
100506470	-0.132116048736544
100506472	0.0854652793933573
100506475	0.04767311108806609
100506489	-0.0293889009028583
100506492	-0.159759270368212
100506495	-0.241405390832621
100506498	-0.160343212180462
100506504	0.0144165178069245
100506526	0.0055696318683764
100506527	0.202392171113715
100506530	-0.0763875259981538
100506542	-0.012749483757297
100506555	0.155653571748085
100506563	0.151373280708182
100506581	-0.0122821291287123
100506599	-0.1558944988173695
100506603	0.0921763363635303
100506606	0.0251882418921549
100506622	-0.0860203105856229
100506639	-0.203284145424288
100506649	-0.103946298765117
100506655	-0.1061151711883153
100506658	-0.05541989556855946
100506660	-0.213252692133526
100506668	0.1870480595271069
100506677	0.0043809699511682
100506680	-0.1051371852401073
100506681	0.141223898777508
100506686	-0.376531130307023
100506696	-0.272684275299194
100506697	-0.200888018924114
100506710	0.17559759087752966
100506713	-0.0191736466951483
100506714	-0.0958968557666745
100506724	-0.014469854648613
100506730	-0.18174868262093555
100506733	-0.12372556306592268
100506742	0.102648251515159
100506755	-0.141217901674258
100506757	-0.10739759348617
100506765	-0.0513390616289402
100506769	-0.0120786741737735
100506776	-0.183614241939327
100506779	-0.08586661763986089
100506783	0.117861482310791
100506790	-0.11295163832818
100506791	-0.0428365383455165
100506795	0.0023100044687775
100506797	0.127222684854439
100506815	-0.237091241287999
100506826	-0.0360745445718279
100506827	-0.144156176490195
100506834	-0.06766672284580394
100506844	-0.0031275237450247503
100506851	-0.0395613652667397
100506858	0.0649347128698606
100506860	0.6139504075242431
100506866	0.008868062993757447
100506874	0.228040181122554
100506895	0.228962062867198
100506898	-0.03408144685187815
100506901	-0.0409034718946823
100506915	-0.147922663166376
100506922	0.239940941670284
100506929	-0.074550891792196
100506930	-0.0041758954877223215
100506939	0.0207626193075137
100506963	-0.172073994373713
100506965	0.0717866807050424
100506974	0.0804003564626236
100506994	-0.117843937440302
100506999	-0.106338179218073
100507006	-0.214218039143863
100507008	0.0531133802049391
100507027	-0.0640113854958953
100507034	0.192898590870468
100507043	-0.0341256034869974
100507044	0.198216862350616
100507050	0.0263135125789025
100507053	-0.07553137538705636
100507057	-0.11086896360770142
100507058	0.0416418603244742
100507059	0.0087016987185031
100507062	-0.4714719794391815
100507064	-0.05375584661916097
100507066	0.175059680808261
100507073	0.0813728342616197
100507086	0.61161553192813
100507098	0.02205762095609036
100507099	0.118457684463262
100507114	-0.0273055911122742
100507117	-0.013258411554066
100507135	-0.469090575173593
100507140	0.0572044738388192
100507143	0.165354327455616
100507173	-0.0079007831157817
100507178	-0.239603708416957
100507194	0.143191996174794
100507201	-0.241774822688446
100507203	-0.027693808209298554
100507206	0.0716288265210829
100507218	0.0071895385577809
100507221	0.0031693823209898
100507240	0.06986405074256
100507244	-0.0725766668127239
100507246	0.0441448353462965
100507249	-0.0238545090425228
100507250	-0.255146853475092
100507254	-0.07746335197268411
100507257	0.0840870997612287
100507261	0.177439082212178
100507266	-0.0199291485847714
100507267	-0.00674755663926555
100507274	-0.08111521958207477
100507277	-0.0378863551404654
100507290	-0.11722194569219181
100507297	0.0881027304118723
100507300	-0.10917442719544475
100507303	-104953930613297
100507316	-0.07111727494781704
100507321	0.030468913140608806
100507331	0.0547627605304522
100507336	0.0126250366433763
100507351	-0.1887802832643335
100507362	0.145227345054862
100507384	-0.2889614200658
100507389	-0.0643353072983254
100507391	0.229247083565949
100507392	0.0226301541757559
100507395	-0.179194504883773
100507398	0.0092381570782313
100507403	-0.0757865057694752
100507404	-0.207050988562144
100507410	0.0590160173295993
100507419	-0.01802925815036834
100507421	0.0182432350649555
100507423	-0.150106858540017
100507428	-0.002410737018970828
100507431	0.907145661170526
100507433	0.103213695360441
100507435	-0.0302091841450835
100507436	0.22543952799244396
100507458	-0.292836715997579
100507459	0.0348586171797612
100507461	-0.0276177383399588
100507463	0.110041187827723
100507466	0.0980664677274807
100507470	0.0151419272855093
100507475	-0.319594377297199
100507487	-0.184988642749737
100507495	0.27220223485679373
100507501	-0.114368227839804
100507513	0.0829377871089801
100507524	0.0071044310191436
100507527	-0.0083945089673806
100507530	-0.07056147171849575
100507533	-0.0106920512842097
100507534	-0.230588319005142
100507540	-0.126207593892553
100507560	-0.0242739226730507
100507562	-0.0156976785123882
100507567	0.14576242240666148
100507584	0.0469731675509634
100507602	-0.12398649578467552
100507605	-0.184341451502235
100507616	-0.025129397185072597
100507629	-0.236573549008729
100507632	-0.0072785611677225
100507634	-0.1271240643886403
100507650	-0.11236029013022
100507670	0.328137562719319
100508120	-0.054534321355034
100508631	-0.0142250955371532
10051	0.010352518885333136
10052	0.6425721770989691
100526820	0.0425970711236734
100526833	0.2125662453622835
100528016	0.125093273271124
100528032	0.043729629721702
10053	0.20383169409207552
100532746	-0.77151201691566
100533106	0.292953408166674
100533178	-0.390164389228617
100533182	-0.285926824897509
100533184	0.0063209616767559
100533789	-0.412284724281574
10054	0.2607312367191015
10055	0.3395730289926104
10056	0.09655016712031816
10057	0.16853172980883666
10058	-0.02613796338183065
10059	0.10789303247911568
1006	-0.09532869268516288
10060	-0.14418598836021096
10061	0.3480926858215765
100616104	0.136532887878556
100616434	0.0305389722843527
100616446	-0.209066551954094
100616497	0.591989723097551
100616668	-0.13961526189177756
10062	0.246945095963028
100628307	-0.108171031100206
100628315	-0.112541815231799
10063	-0.047162729535365606
100630918	0.718932108943489
100630923	0.0644975617470845
100642175	0.2743888182649768
100652730	0.0652892397841793
100652740	0.176112041974991
100652768	-0.220877555649041
100652770	0.12882439513225633
100652772	-0.399029737532358
100652781	0.0691404812969572
100652791	-0.0459657885364283
100652824	-0.0778939723714606
100652853	0.409082764079107
100652856	0.003594734357196351
100652857	-0.0870458879293981
100652911	0.0483849482847615
100652929	-0.207239116409093
100652999	0.116095397515375
10066	-0.0133172570594918
10067	0.0027069863847904
10068	-0.4485429481680547
100689073	-0.15227491842244525
100689074	0.0413613282101168
10069	0.421662347411117
1007	-0.071155421386265
10071	-0.16621854806839984
10072	0.09954822764562275
10073	0.396472494720129
10075	-0.06783599184013349
10076	0.0511679967467923
10077	0.1467867250039607
10078	0.166143366022465
10079	-0.23939387409367602
1008	-0.0380915291995454
10081	0.0167239499623539
10082	-0.06757410533617965
100820829	0.496000402131394
10083	0.0830216988372834
10084	-0.1427129746642864
100847004	0.494597283933396
10085	-0.021349576749003868
100852405	-0.0682488507561102
100852408	-0.199707908625691
100852409	-0.123440664101105
100856811	-0.0959058705989889
100859921	-0.0185006836302927
100859930	0.708171692251947
10086	-0.04474923443483105
100861523	0.0872181812657081
100861532	-1.04739e+16
100861540	-0.107436321585248
100861541	0.140397114155334
100861543	-0.164029318922365
100861544	0.133899463159065
100861545	-0.20864713579994
100861546	-0.0135731549514499
100861547	-0.114628073170831
100861548	0.270621038374433
100861551	0.208393570614266
100861552	0.0284015539476293
100861553	-0.0123282602468229
100861554	-0.0087255707493536
100861573	-0.16701868199009
100862662	-0.128635554126556
100862671	0.9430834027686456
100862679	-0.141307494427135
100862680	-0.0604948264784635
100862704	0.16954530683309044
100873930	-0.141286805765304
100873942	-0.0045856985137264
100873954	-0.325078928768454
100873964	-0.0610192739375377
100873979	0.0500050720979904
100873985	0.0994599921082128
100874012	0.13876039586508301
100874014	0.0764611927664084
100874016	-0.124559750829021
100874018	-0.272674960024135
100874021	-0.311594026917665
100874032	-0.16206884555195
100874034	-0.13643125032165
100874035	0.18230266006479
100874038	-0.0258590126297705
100874051	-0.0019699273656225
100874063	-0.0292083449816934
100874068	-0.137134389402597
100874069	0.0771476009068156
100874074	0.12968742614979
100874107	0.237611095950428
100874110	0.0200823914147123
100874114	0.0817163542287508
100874143	-0.0333425461651647
100874154	0.122734051096665
100874167	0.120182722337326
100874178	-0.291989201821371
100874180	-0.0209346675862365
100874182	0.03378913527958799
100874187	-0.0583994229547724
100874194	-0.0519453709642275
100874195	-0.024138041588997437
100874205	0.0905510464908913
100874238	-0.0078292924262832
100874239	0.238372982634868
100874241	0.27883855224343
100874243	-0.068811609002824
100874251	0.0133099578388737
100874253	-0.218510646222301
100874291	-0.130302540305436
100874292	-0.0173945093951654
100874305	0.0318168106779271
100874314	0.0436913561578046
100874323	0.062009613709934
100874362	-0.830357106708297
100874365	0.0940078760009263
100874371	-0.0348005928272733
100874392	-0.08739526871815498
100874433	0.0353479927196717
100874529	-0.418135988465683
100885775	-0.195377173780363
100885778	-0.107571102728222
100885781	-0.0932342766997921
100885798	0.0749759489995655
100885848	0.0396701716365199
10089	-0.016244501600682065
1009	-0.0838447867064156
10090	-0.060877161342447396
10092	0.03525257544943293
10093	0.4204553027123446
10094	0.181998380898074
10095	0.0921529330004371
10096	-0.06538964473596441
10097	0.1572804051318779
10098	-0.02229710168330364
10099	0.0962603062926485
100996246	0.101595194843366
100996255	-0.363628406226636
100996279	0.0725150524222815
100996280	0.106336116140241
100996286	9.68342e+09
100996295	-0.0832289989900248
100996301	0.0434318869406586
100996307	0.05230453164748501
100996342	-0.0634463887538704
100996345	-0.0564660905502079
100996385	0.127345588799138
100996425	0.120903701871912
100996490	-0.0045436346140465995
100996492	-0.0581209366242238
100996511	-0.01857978919452475
100996539	0.0377257603563208
100996549	-0.0232608020000067
100996570	-0.03785209608985823
100996579	0.0367295525085718
100996583	0.0655859663738711
100996590	-0.006339388032185998
100996597	-0.207482882646032
100996624	-0.0034479595675481
100996665	0.193668494761341
100996671	-0.0694491110039351
100996681	-0.11981357850765
100996694	-0.0741017505746557
100996702	-0.250862542544236
100996720	-0.314778852474111
100996756	-0.334705783616669
100996902	-0.0468289543938433
101	0.170070746117243
1010	-0.0139005209751433
10100	0.10596712098340057
10101	0.200638583965364
10102	0.28782822806702263
10103	0.475540640421346
10105	1374287952266750
101055625	-0.209868363135498
101056700	-0.0539095092847559
101059948	-0.101454555349652
10106	0.2695098814063332
101060004	0.0508042115422232
101060019	0.06566141753793
101060091	0.148054348589997
101060200	0.559752383001702
101060264	-0.307192381944282
101060391	0.154305144288694
101060400	0.09197316103909699
101060544	0.0935023852354454
101060553	-0.0974347507460911
101060691	-0.5023573679877195
10107	-0.0390389986393552
10109	0.01322500376612157
10110	0.008117758387461503
10111	-0.312066107444164
10112	-0.239462392111512
10113	0.15281804567352691
10114	-0.1705707706101675
10116	0.2687353665774054
10117	-0.0557399522485233
1012	-0.162952301687103
10120	0.432973542985101
10121	0.19831654945780375
10123	1.32647e+16
10124	118345061858439
101241892	-0.538421381743401
101243545	-0.52575646690003
10125	0.0543701659856861
10126	0.0363515153379179
10127	0.39655721417328
10128	-0.31677670305679245
10129	-1.85393e+12
1013	0.0069380969540337005
10130	0.23205861198393224
10131	-0.1546019424802745
10133	-0.0543360207982809
10134	0.164420102101552
10135	0.41483910518812034
10136	-0.09684026688354505
10137	0.8327362312449414
10138	0.280654629409275
10139	0.3730578510665035
1014	0.169024565263513
10140	0.050988155132277
10141	-0.085954750526363
101410535	-0.160285244327448
101410538	-0.07188583045376706
10142	-0.17312798928581805
10143	0.0084109083037604
10144	-0.05855371158339605
10146	-0.3581890773102772
10147	-0.029183590447121443
10148	0.119600988354326
10149	0.277419438728584
1015	-0.179458554266983
10150	-0.11084562189590604
10151	-0.09681509427781054
10152	-0.09513379763780075
10153	0.331896356297256
10154	-0.07873639694528198
10155	-0.0831796150760921
10156	-0.03638701044894464
10157	-0.1298734107963464
10158	0.636507209421878
10159	0.2751790456203772
101593348	-0.040345782993899
1016	0.0508295705912373
10160	-0.3711264712215156
10161	-0.10676378533813705
10162	0.145299397899771
10163	-0.08282198301496767
10164	0.0566460453508074
10165	-0.35046904120773065
10166	0.1111364915116702
101669762	0.0517166695321735
10168	-0.06225063142187525
10169	-0.06693283589037229
1017	0.307953094223415
10170	0.039286387669835166
10171	0.2544952079924037
10172	0.702063308556232
10174	-0.19194197693681148
10175	0.03312625298896049
101752400	-0.0414069703008425
10178	0.0662325264310943
10179	0.27645622544812853
1018	0.08217826797300865
10180	-0.4099456960192193
101805491	-0.02443792583421435
10181	-0.02045291142284649
10184	-0.182590657440221
10186	-0.07490068508546735
10188	0.003276987048479993
10189	0.12969627990151095
1019	0.337318835759283
10190	0.49790851870137137
101926888	-0.0208950422414092
101926890	0.0372553112289028
101926903	-0.121176297930363
101926906	0.201525519440188
101926907	0.132256742432909
101926915	-0.0324254207722265
101926928	0.0399730361109742
101926942	-0.061823552792131
101926944	0.0380999545531301
101926948	0.0074216470966648
101926951	0.0444531172648547
101926959	0.106014777697282
101926975	0.09014839845908
101926978	-0.139107408704161
101926984	0.0575022166223556
101926987	0.194447161734144
101926996	0.006129701868786
101927003	-0.0027836913939589
101927007	-0.0127244768233331
101927017	-0.112553738055923
101927018	0.0615372812635122
101927020	0.126396122603478
101927034	-0.0187423527275353
101927038	0.11157557579485
101927040	0.0194969882510084
101927043	-0.047309546884433056
101927044	-0.155489861930232
101927049	-0.154054679048932
101927058	-0.0702743299780643
101927059	0.0136093446666054
101927066	-0.0018196147473527
101927067	0.09991555182892034
101927069	-0.0633259754477673
101927074	-0.0293670383178185
101927075	0.0017925570773426
101927081	-0.0250839957039601
101927084	-0.0205292140908971
101927089	0.0300385736741784
101927093	0.02852218224965
101927096	-0.332105740370335
101927098	0.0712239596672335
101927112	-0.408773931044832
101927115	-0.08487509051776411
101927117	-0.221999136596507
101927123	-0.113249277085557
101927125	-0.361065484526599
101927126	0.0679295151651123
101927129	0.0565698318309226
101927131	0.0834699878316124
101927143	0.179922385219883
101927150	0.125490307236132
101927152	0.0486927221323267
101927157	-0.0751180086088903
101927159	-0.0165763218189353
101927164	0.245485585343838
101927165	-0.0933575172678116
101927166	-0.3195376955892276
101927167	-0.161961337359178
101927176	-0.160111825046948
101927193	-0.165060877673417
101927195	-0.0647009196206837
101927196	-0.0942253795413415
101927204	0.22746544143767647
101927211	0.106786002528673
101927219	-0.0419945296011922
101927220	-0.0034387804618886
101927224	-0.0507319131310038
101927228	-0.16197561456606
101927237	-0.16848927443726
101927244	0.243627412551715
101927247	-0.0339241266599671
101927249	-0.0923648024899998
101927253	-0.102820784787593
101927257	0.101806375148071
101927263	-0.323040370982413
101927268	-0.10456208405538299
101927272	0.0696030648034977
101927273	-0.206599497697208
101927274	0.100587891406857
101927275	-0.02986897989144284
101927279	-0.317192584606824
101927282	0.0598971099588839
101927286	-0.0102004056143718
101927292	-0.161788973125074
101927295	-0.07239735633138245
101927305	-0.003200882317195
101927310	-0.0367155912839712
101927314	-0.194221813159992
101927320	-0.0022150210744254
101927330	0.20587751598702
101927331	0.0477413787977188
101927342	0.188990768361357
101927346	-0.159558195553671
101927348	0.106180071087203
101927350	0.133526712064482
101927358	0.058215742573889
101927360	0.0087323996168266
101927362	0.0183893190649872
101927363	0.0170347566782149
101927377	0.012397140596757499
101927379	0.0808768252805513
101927380	-0.0278672984912626
101927396	-0.129178352677392
101927406	-0.0151306607715521
101927410	0.0913400708755029
101927411	-0.367564407212554
101927416	0.0178595501117479
101927422	-0.0286237782840858
101927432	-0.120792692758183
101927433	0.100592166641789
101927438	-0.124002127146409
101927446	-0.0269285641640615
101927449	-0.0832258714292319
101927450	0.081892024147377
101927455	-0.0011887992636359
101927460	0.0180407026058294
101927465	-0.0440585589459965
101927467	-0.116131906271098
101927468	0.367730626462385
101927482	-0.0088383616176593
101927494	-0.0026720969250968
101927495	0.0221822564257828
101927498	0.014954479467468501
101927499	0.206069368211172
101927513	0.0840088719720643
101927516	0.007838328526492001
101927523	0.0592231392485199
101927526	-0.268383863155906
101927528	-0.215813054945321
101927531	0.024532233321522198
101927539	-0.0095224167712979
101927543	-0.0737465020993269
101927546	0.349770768100981
101927547	0.0290061281672149
101927550	-0.113240814158039
101927552	-0.03685585884736
101927553	-0.154177151445066
101927565	-0.0181719555001418
101927574	0.23576499961721
101927579	0.101655860562599
101927581	0.015143920322022
101927586	-0.0567415973491405
101927587	0.022179725523601
101927588	-0.0479250618112463
101927591	0.159536197854857
101927592	-0.045292611452517
101927597	-0.158734364493978
101927599	-0.507636313984064
101927603	-0.157462963248293
101927604	0.052146814113727
101927606	-0.13151486544574
101927608	0.0083692593586481
101927609	-0.0230710608542842
101927610	-0.07234625301230364
101927616	-0.0608647692156413
101927623	-0.0405764630149941
101927636	-0.0161733908837592
101927641	0.0027864138101629
101927647	0.0967878855354597
101927650	-0.119174993639957
101927651	-0.142311775493708
101927653	0.0947067186439249
101927657	0.0137931216982807
101927659	0.0787357449140744
101927667	0.129856181839626
101927668	-0.18257262730809753
101927682	-0.0148147636394709
101927685	-0.043184317661406
101927690	-0.0121736593051309
101927701	-0.0951872120022512
101927703	-0.0733774410380895
101927704	-0.0300660281268595
101927709	0.0193658346712342
101927715	0.0824522625569924
101927720	-0.136742203786989
101927722	-0.0259255576800651
101927723	-0.0913765195873701
101927735	-0.0770496586873526
101927761	-0.0638691129788143
101927766	-0.0632454739617902
101927768	0.144203805428999
101927769	0.0670254576986901
101927770	-0.0489468267489199
101927774	0.07492686429008776
101927787	0.214212941112019
101927790	0.0562616520555149
101927797	-0.0591926531487647
101927798	-0.2063501710766675
101927808	0.119887859286578
101927813	-0.107865007834741
101927814	0.0633261135021417
101927821	0.0263196686699827
101927828	-0.0053458890063795
101927829	-0.116792409125785
101927839	-0.0485665260604993
101927843	-8.38331e+08
101927849	0.0918889555936531
101927861	-0.143981313653551
101927865	-0.0581411665643529
101927869	0.0899441708222863
101927876	0.0248576944693555
101927889	-0.0807215646880038
101927900	-0.156640642665664
101927901	0.156498885488925
101927914	-0.224355726820795
101927934	0.376901324880575
101927944	0.04284596314534025
101927948	0.0678662311322267
101927950	-0.156229223267113
101927967	0.0827248543860366
101927988	-0.0525362961541102
101927990	-0.120920237649737
101927992	0.111836117683523
101927994	0.034984428580763
101928001	-0.1493879251143339
101928002	0.0943892541762121
101928009	-0.0279990182287401
101928012	0.103420474578578
101928014	-0.0597671081971307
101928022	-0.0753153454162622
101928031	0.0216713713811315
101928040	0.0380516686459912
101928043	-0.229919089945546
101928045	0.158101542553808
101928047	-0.0693035125446256
101928052	-0.0618238733119991
101928068	-0.10848875110268305
101928079	-0.06586786592353669
101928087	-0.0725714610896692
101928092	0.138885795179732
101928101	0.117054932158878
101928104	-0.03700810803707505
101928107	-0.203906913259699
101928111	0.0909626327082243
101928120	0.110808209575099
101928135	0.108097903405891
101928153	0.0194913485411781
101928158	0.0606353611203153
101928160	-0.179914303536007
101928161	0.144896999430602
101928162	-0.0633629220688145
101928165	7.02937e+08
101928167	-0.0743798966693594
101928173	0.105882456686375
101928185	0.0061129744033896
101928188	0.182943482353588
101928190	-0.243977877746584
101928191	-0.204457482524888
101928196	0.0069612778086031
101928200	-0.206185033426617
101928201	-0.114904710810893
101928205	0.0617549575489182
101928211	-0.0909184407969945
101928214	0.166559085872698
101928230	-0.102629651083999
101928236	-0.248018212449238
101928238	-0.048368610477857704
101928251	-0.0433946634787672
101928255	-0.100061648845842
101928259	-0.120773003023042
101928263	0.07213280934768984
101928269	-0.176934804922043
101928273	-0.298385460892311
101928276	0.175597608552568
101928277	0.0710835201585497
101928280	-0.0847757254314728
101928283	-0.0900242042768436
101928288	0.135352168353564
101928298	-0.132769007292956
101928306	-0.147061912399814
101928309	0.215616768048849
101928314	0.030495424989544398
101928326	0.0724986949676719
101928327	0.011348612299259198
101928335	-0.0854995394086429
101928343	-0.08430710453207166
101928361	0.0350182421793565
101928371	-0.122825316583805
101928373	-0.0090607635285244
101928376	-7.0777e+08
101928378	-0.2012823158178915
101928386	-0.0729373605916515
101928388	-0.0711839711260371
101928389	-0.0327259270866877
101928399	0.11007530254268
101928401	-0.0913914500919275
101928403	0.173040482694241
101928405	0.0447159374300546
101928409	0.0280279342222013
101928417	-0.0408332176225751
101928419	0.187341108617438
101928420	0.0525802230562174
101928435	-0.0032662872771453
101928446	-0.0248547837988251
101928449	-0.184224612917725
101928460	0.0568295185537897
101928462	0.0033439547165903
101928464	-0.248041788141281
101928475	0.167791702242633
101928476	-0.113485439317368
101928478	0.0221012642063439
101928483	0.0168304285207571
101928487	0.133475552060527
101928491	0.0111850839360013
101928492	-0.0999652917215446
101928495	-0.209442365190965
101928496	-0.0887632907218859
101928505	0.156639325143428
101928510	-0.0432691662112016
101928513	-0.0423666514405992
101928516	-0.15753823656451801
101928519	-0.0655833016519908
101928525	0.0735664033031019
101928526	-0.141274302149564
101928535	0.014397844197173153
101928537	-0.281536331066389
101928539	0.0187474568851741
101928551	0.031910702653609006
101928553	0.0628951910323879
101928554	-0.0845551543366248
101928555	0.317861739664943
101928557	-0.0520539400228207
101928559	-0.160120886020028
101928565	-0.0797036756761815
101928571	-0.0388490309669055
101928574	-0.0226318813877193
101928578	-0.267505966637431
101928580	0.0026903076865549
101928583	0.14801443404919112
101928602	0.0789850273302879
101928604	-0.0572081316166997
101928607	0.04610975382756
101928612	-0.0781384431083802
101928614	0.0174222247808907
101928616	0.07039034380726455
101928618	-0.0488235856319258
101928622	-0.221588141250606
101928626	-0.0256331451326023
101928649	0.0357606657661355
101928651	0.004746573456154133
101928658	-0.0573641898127443
101928663	-0.0711201130234313
101928669	-0.109243100223097
101928682	-0.07990885028983061
101928684	0.0304347795923328
101928687	0.422622703845931
101928689	-0.0181415088052458
101928694	0.149104779601267
101928697	0.224554440525681
101928708	-0.0975085259800513
101928710	0.141646530542051
101928718	-0.18842195154038
101928728	0.027380840846723264
101928730	0.0232951443923065
101928741	-0.0320023759709223
101928748	-0.0440453718700353
101928751	0.0499228733267573
101928760	0.0726316846026145
101928770	-0.24155833005488
101928773	-0.0303042749604297
101928778	-0.258206684073856
101928781	0.06189440173804565
101928784	-0.10624563151648106
101928790	0.186171186643439
101928795	0.130086293430914
101928797	-0.183767518069408
101928817	-0.11518212420255096
101928820	112333984377404
101928834	0.101628097996367
101928844	-0.0099934916757054
101928845	0.0219271853496741
101928846	0.11245293034785725
101928847	-0.0142442209032341
101928850	-0.0542711835709531
101928851	-0.134612749863066
101928861	0.0809900802642667
101928869	-0.341716629219653
101928877	0.168132443991935
101928881	-0.0516213032803735
101928886	0.245962348666955
101928893	0.0587805854910513
101928894	0.120131416578406
101928896	0.0182201858046983
101928902	0.12142213841315655
101928906	0.0704194401355275
101928922	0.119379427861603
101928933	0.180885075875778
101928937	-0.258941943317038
101928940	-0.156193952590327
101928957	-0.0043465340387728
101928961	0.0302849737079371
101928973	-0.06688769686618526
101928985	-0.478767057648416
101928988	-0.16483327492668
101928989	0.0979146137010726
101928995	-0.0529721129817343
101928999	-0.0426737965343848
101929002	-0.0999806141839253
101929004	-0.0205614885279611
101929007	0.096090457549037
101929019	-0.254380981424502
101929025	0.0687775027700844
101929027	0.0449348449322156
101929034	-0.068375490351343493
101929050	-0.12212179940668
101929052	0.222502983872297
101929072	0.154087314022338
101929073	-0.13090417736760646
101929074	-0.0907187707264242
101929081	0.0265296422145006
101929082	0.0846720855041935
101929083	-0.0333033407461454
101929084	0.09795650799239
101929093	0.0909973808006432
101929109	-0.0354372510324749
101929110	0.0095177726705089
101929111	-0.155413870826143
101929116	0.0056823526969476
101929121	-0.0513032732456938
101929123	0.0549405595677278
101929125	0.0507483682245656
101929144	0.233228778382062
101929145	0.24752264245240324
101929147	0.184344227988157
101929148	0.1132927647472521
101929151	0.0444398923519769
101929153	0.019871567369912
101929154	0.0231150398973008
101929164	0.150116321412634
101929174	0.176440060305817
101929180	0.0623393065253195
101929181	-0.0038677298294968
101929196	0.135588313583526
101929198	0.0302929145561634
101929208	0.0310719842727021
101929212	0.431734041455904
101929225	0.0212986752146525
101929239	0.07229450948731955
101929241	-0.0156612955232619
101929247	-0.258368346965198
101929248	0.135782270725285
101929255	0.171460193261319
101929260	-0.0113996366002595
101929261	0.0853357340563169
101929265	0.0538468929338904
101929268	-0.15673406047592
101929269	-0.0414181402679561
101929279	0.0922824830909657
101929284	0.111900230268324
101929288	-0.134197722066537
101929297	-0.106739161632401
101929305	0.11703623411348979
101929312	-0.0112206702754008
101929319	0.0392941684746299
101929328	-0.054422945948669
101929335	-0.155694935971379
101929341	-0.150776771529725
101929344	0.0753740776171668
101929372	0.0166983076218606
101929378	0.0876486478907173
101929398	-0.0578013759806217
101929402	0.0462892551241093
101929406	0.12895084793916
101929407	0.12604767303476
101929410	0.0543687890276613
101929413	0.0107007505510055
101929423	-0.175710805522956
101929437	0.0595553841718163
101929441	0.0241316414711303
101929450	0.03426365073344401
101929454	-0.0804970927010663
101929460	-0.0926765482827568
101929467	0.0319025559736693
101929472	0.0087134897183437
101929473	-0.15178795929937
101929475	0.20279662840565
101929478	0.0116807665722996
101929486	0.0202226631319679
101929488	0.0496393671023503
101929504	0.160150283666158
101929505	0.0136814662274785
101929511	-0.0702836748556155
101929517	0.0267851331321159
101929520	0.0433535857548088
101929528	-0.084788739097062
101929536	0.159396552260928
101929538	-0.0141356162536903
101929549	0.147799133427822
101929550	-0.0303659974479272
101929557	0.0842154031961038
101929572	-0.113523167364461
101929582	0.175896191221429
101929584	0.0497059410425409
101929586	0.022466045198174
101929591	-0.02783585079470835
101929607	-0.0464449376441994
101929609	0.0167538784757473
101929620	-0.0392077896305138
101929621	-0.0585496087762536
101929622	0.0661731012138223
101929623	-0.0377789969487826
101929631	0.119539288526674
101929645	0.141015442642872
101929651	0.0715818058110332
101929655	-0.0260085821433166
101929657	0.136279467453788
101929660	0.0516586937961044
101929662	-0.104119413082574
101929680	0.227870647600433
101929681	-0.300068777126553
101929684	-0.136391547839097
101929690	0.0427751998666473
101929693	0.3430730195991
101929694	0.0296343596353108
101929715	0.018859513286722
101929717	-0.0875524937365
101929718	-0.0411307603794191
101929719	-0.310860781183231
101929726	-0.073598567167246
101929730	-0.05795103745105935
101929741	0.174029109306724
101929745	-0.0179279496349075
101929748	-0.0859311181878215
101929752	0.289544471665706
101929762	0.136201923760653
101929765	-0.0903330561982498
101929774	-0.10828770484533576
101929902	-0.0569702765557917
101929926	0.0075365107068832
101929947	-0.382986147470289
101929963	0.0425237240354713
10193	0.081994620505958
101930028	0.0066021634565909
101930081	-0.0796881383386645
101930105	0.095218046327218
101930112	0.204659448302668
101930114	-0.114104967696762
101930149	0.0814047080459695
101930164	-0.211063242541456
101930421	0.17347345749224302
101930452	0.202615963361719
10194	-0.798899632095001
10195	-0.389572719936471
101954204	-0.0222504039770055
10196	0.28371751828948
10197	0.14364443538795454
101978719	0.0230119205572644
10198	-0.2856937995304928
10199	-0.103188800789044
102	-0.19303491525368224
1020	0.222170786464397
10200	-0.11629825460605499
10201	0.308851936600764
10202	0.052011938156424804
10203	-0.11789224312582941
10204	-0.10944755867887095
10205	0.19989667285585433
10206	-0.34117678938611495
102060282	-0.175628024502058
10207	-0.21929687909938586
10208	0.23885896128120948
10209	0.08939269949774749
1021	-0.15405620801236955
10210	0.158703587875347
10211	0.027959481895117363
10212	0.0338932761858295
10213	0.145634249495738
10214	0.10382079081158946
10215	0.008753214377134649
102157402	0.0919098696654223
10216	-0.181257395054797
10217	0.0749384239696402
10218	0.0637950699870942
10219	0.0080434126379771
1022	0.36584381934038
10220	-0.11247869475327629
10221	0.7433519335367392
10223	0.184761107785645
10224	-0.02182491199813
10225	-0.01227579348509815
10226	0.150132367790212
10227	-0.109681825530871
10228	0.2009072028404601
10229	0.658282914596474
10230	-0.11757506865502595
10231	-0.108212824188584
10232	-0.178941959344744
10233	0.2809751655280165
10234	-0.1615735113313734
10235	0.02373860140432625
10236	-0.006342750645088342
10237	0.267498466081329
10238	-0.09616011157139741
10239	0.04821244707255534
1024	0.13322229750967465
10240	-0.03405971037586102
10241	-0.09474099538714878
10242	-0.22590548956679002
10243	-0.0899073875046121
10244	0.1439832008739575
10245	-0.027707865736553795
10246	0.131304101711309
102467079	0.057681422607247
10247	0.066883983599257
10248	0.278075896857282
10249	-0.14635094138926757
1025	0.2674488234288952
10250	-0.42822868663335
10251	-0.0819009894563455
10252	-0.06971741961084445
10253	141432911771302
10254	0.12344757317323611
102546226	-0.138069255307185
102546299	0.0315256082639616
10255	-0.135916970677679
10256	-0.140848168173145
10257	0.16738262142539193
1026	0.99386115649123
10260	-0.05749051687273675
10261	0.05748521355075881
10262	0.0207557089814824
10263	-0.0728875472328289
10265	0.0504238056572968
10266	-0.072915247806521
10267	0.027464816716129
10268	-0.0755299764085833
102682016	-0.0083291367808387
10269	0.0478023000443091
1027	0.470589877131078
10270	0.3865024088949215
10272	-0.0980648309087301
102723099	0.294758921404792
102723165	-0.107227647137869
102723167	-0.07172586714975415
102723335	0.0568602001992523
102723364	0.0561454353728353
102723380	-0.0843087427122313
102723390	-0.110151939095139
102723409	-0.0607151345321399
102723448	0.0823751261337354
102723458	-0.0842831315499489
102723489	-0.2271098599339296
102723506	0.0480695439324006
102723526	-0.013428434691538
102723578	-0.0034779959952088
102723657	0.241438183550794
102723665	-0.0152818707496869
102723678	0.0332502086829407
102723692	0.318423568500841
102723701	-0.0438825880876701
102723704	0.0538980151540387
102723722	0.217217061959671
102723742	0.112016455709537
102723769	0.0700428719437048
102723775	-0.162997864147047
102723786	0.102757596279552
102723831	0.0274227189938478
102723847	0.0545292874785366
102723859	-0.0716339906712102
102723886	-0.243628737596013
102723904	-0.0714620676116408
102723924	-0.0260447081346209
102723927	-0.1175037928505312
102723996	-0.0302311134368724
102724030	-0.0045396985350049
102724159	0.35755782194066
102724201	0.161827957840062
102724312	-0.188968127020044
102724316	0.08273912651759827
102724323	0.276552595959458
102724362	-0.311034265574764
102724382	0.0413772025481901
102724386	-0.0230888008558168
102724434	0.357351915712603
102724470	0.0069713558650176
102724511	-0.0386119941681397
102724542	0.105647412266525
102724551	-0.0127984015223358
102724587	0.0510019365719593
102724593	0.072533163974542
102724612	0.265849937646426
102724638	-0.0452277261188946
102724698	-0.045280337892356
102724699	-0.0027003202052744
102724714	-0.0151204049070986
102724827	0.009462383124456398
102724859	-0.0616658834279608
102724929	-0.104915157047627
102724938	0.0576599678252658
102724965	0.0345419188066202
102725022	0.0774631456484304
102725116	-0.034780023605567104
102725228	0.122188430075088
10273	0.07448526617352394
10274	-0.34188912975063807
10276	0.6110367349887945
10277	-0.3923191109568339
10278	0.06101608865046975
10279	-0.295274881820184
1028	-0.04133617312936839
10280	0.21975499912433896
102800310	0.0803552364403075
102800314	-0.178635101768108
102800316	0.102057071306629
102800447	-0.100700664612791
10281	0.0474148094787287
10282	0.490499544151333
10283	-0.3408634808705535
10284	0.04263797905972957
10285	0.342937013507255
10286	0.184004934574409
10287	0.229651005797097
10288	0.0843248124179935
10289	-0.014636882391779047
1029	0.041231609019116565
10290	0.2483092331436563
10291	0.06195310473460322
10293	0.422708872303319
10294	0.413850233306297
10295	0.295820115095625
10296	0.359196320798511
10297	0.08061030380715821
10298	-0.16335519280043634
103	-0.22379063639291
1030	0.34398254162118946
10300	0.027160596361997868
10301	0.0779190902443872
10302	0.0543546291722694
10307	0.111671004028846
10308	0.44648627215484
10309	-0.425561208477493
103091865	0.37090127339694
1031	-0.0662755475364458
10311	0.3282051132281545
10312	-0.68437940582128
10313	-0.1680869673674045
10314	0.19190562588298654
10316	0.296332227391455
10317	-0.10041432542338875
10318	0.19575867567319952
10319	0.0716922751849937
1032	-0.0965719384397653
10320	-0.09225766794043344
10321	-0.152183461428778
10322	0.217604030777128
10324	-0.013288318265712903
10325	-0.15621873741103
10326	0.04995997524032874
10327	-0.169790923648266
10328	0.13498424195726813
103283057	0.0994857748226098
10329	0.37165206306675147
1033	0.12946993694080625
10330	-0.0215101545283099
10331	0.327108935166126
10332	0.014653448327371005
10333	0.4860574085400795
103344928	0.0520408538436791
103344929	-0.118431741555159
103344931	-0.275931038675901
103352539	-0.304450917682292
103352670	0.152141548531861
10336	0.2661477560466435
10342	0.08725525021045137
10343	0.0508179023284051
10344	-0.179834859607845
10345	-0.02360182021975057
103456507	-6.07738e+08
10346	-0.0452862775214876
10347	-0.287895815999401
10350	-0.0737382347005109
10351	-0.04765338414980003
10352	0.13860023218573433
103581031	0.0500299053610032
1036	0.1876980461884633
10360	0.258072376004201
10361	-0.0222162814700805
10362	0.3067940159157644
10363	-0.0768953023647949
10365	0.289971073804584
10367	-0.180416156130897
10368	-0.0496443611569083
103689912	0.006916852226048801
10369	0.1529007537195119
103695435	0.019990990626492
10370	1.34583e+16
10371	-0.05810723819093303
103752554	0.0522807656065138
103752589	-0.024827864552536993
10376	0.07958498004189218
10379	0.22838290368208
1038	-0.0419610071401807
10380	0.22606757952256998
10381	0.018620037969729844
10382	-0.165138129339622
10383	-0.06130792698969484
10384	0.3101483567157541
10385	0.20894741950650775
10388	0.01389801725326765
10389	-0.0354165855442112
1039	0.280687609733255
10390	-0.154813463547004
10391	-0.149399392827783
103910	0.19422590382487
10392	-0.1690643074660606
10393	0.6554032574254445
10394	-0.0881519087822869
10395	-0.16598258497405904
10396	-0.08381290365096666
10397	0.417719672206781
10398	-0.25250422524628846
10399	-0.2753571920646215
104	0.060502871208884625
1040	-0.04985155449690729
10400	0.0019192335555591
10401	0.0304982711052694
10402	-0.002190248442267448
10403	-0.190710113055605
10404	0.0788191414862295
10406	0.04169952914270236
10407	0.017667612821171658
10408	-0.17500201292194553
10409	-0.0797498247427689
1041	0.15511372070310225
10410	-0.121145133836641
10411	-0.02559990141809395
10412	0.154923228895883
10413	-0.07273174060314265
10417	0.0030962723230451
10418	-0.026226231691132678
10419	0.6774329575752329
10420	-0.420467143623524
10421	0.1346915178126299
10422	0.164612566387812
10423	0.0354209088657143
10424	0.1789199799109456
10425	0.23174250248877618
10426	0.09477454853123601
10427	0.223811730342599
10428	-0.2911118845551
1043	-0.0195054216376805
10430	0.0961927681236716
10432	7.15592e+11
104326055	0.200134625251327
10434	0.12497030815412444
10435	0.616385844387012
104355146	0.157029949442853
104355292	0.0559478443608483
10436	0.6061313869329965
10437	0.0658207774400623
10438	0.138559719121902
10439	-0.08831471800202077
1044	-0.279940334029292
10440	0.264213716908924
104413891	0.148375011761391
10443	-0.06264477551542555
10444	-0.012874056932072423
10445	0.509760108899566
10446	0.18819662239794435
10447	-0.43298610243069763
104472715	-0.08521861498972065
104472717	0.21206267030415
104472718	-0.0530811601468703
10449	0.1119233637334322
1045	0.05532444375108715
10450	0.0992231628951531
104502416	-0.0485777760045077
10451	-0.1588664171238443
10452	-0.284913864747832
10454	0.1299963856618403
10455	0.31071045748525
10456	-0.3659346979194595
104564224	0.0807311705266117
10457	0.0318547515034144
10458	0.0849953276950792
10459	0.244099199533064
1046	-0.026857374986177
10460	8.87132e+10
10461	-0.0716081447269107
10462	0.0721315689471389
10463	0.10164367308774097
10464	0.424266876077336
10465	0.05950853348616315
10466	-0.0659577983575331
10467	-0.149932643218738
10468	0.7512821672296514
10469	0.1775932899958983
1047	-0.0636628985995472
10471	-0.26881894954246865
10472	-0.3095723364228614
10473	0.13315760051947592
10474	0.05211505006808465
10475	-0.06054544528096051
10476	-0.020957565616389402
10477	0.0399826848095553
10478	0.268934976947742
10479	-0.622969359557128
104797538	0.0354686396025225
1048	-0.03537553833046865
10480	-0.027391218625382775
10481	-0.3168849979901345
10482	-0.278295204954708
10483	0.18774099219617335
10484	-0.14075535100649675
10486	0.01759899624741585
10487	-0.026231225910602347
10488	0.101700897112736
10489	0.5587372429241038
10490	-0.22477682275535035
10491	0.17261373826983437
10492	0.20395960756836834
10493	-0.21240685547919
10494	0.0833330087367265
10495	-0.22728147539519022
10497	-0.110199741220873
10498	-0.824298774784649
10499	-0.4646869888009475
105	-0.1136324519106195
1050	-0.0058614377019419
10500	0.0541268073404539
10501	-0.0501933418220862
10505	0.22489110805849633
10507	-0.21309578525162998
10509	-0.0292366488889498
1051	114442174978375
10512	0.0710564036670206
10513	-0.07429696244572166
10514	-0.35592663074777
10516	0.0908388458323
10517	-0.182624187054099
10518	0.37609229352412554
10519	-0.016914791221726
1052	0.6196118395191079
10520	0.289620525579847
10521	0.0957207036951352
10522	0.2667082238030915
105221694	0.0263759936375486
10523	-0.13042806401470686
10524	0.4872333388111227
10525	-0.20073993597012
10526	-0.11059301228098599
10527	-0.020767498845673818
105274304	0.358162275914623
10528	0.2842646613009635
10529	-0.0749196429148964
1053	0.0053969460624452
10531	-0.1099857640482072
10533	0.1453332956532301
10535	0.0021650991143659
10536	0.112242986011461
105369154	-0.462381069389406
105369167	-0.02784063562068073
105369187	-0.137386358370455
105369192	-0.007983324143449648
105369199	0.23211725304127
105369213	-0.0585674567255348
105369228	-0.29172964990455685
105369308	-0.172969404553154
105369343	0.0737648676364038
105369477	-0.0270248457857277
105369595	-0.0642863290937046
105369602	-0.0118059917041141
105369635	-0.207280374928111
105369645	-0.118274365557111
105369705	0.0558097902603219
105369739	0.235787069292129
105369746	0.0388775299037172
105369860	-0.347746338549298
105369889	-0.0890825528800661
105369890	0.146122949258948
105369957	-0.0346003320566821
105369974	-0.03661212708242599
10537	0.134094905241214
105370027	-0.164571001428674
105370059	0.0350075874778133
105370078	0.0347131755073484
105370109	-0.170625063735738
105370178	-0.06901912631884054
105370291	-0.0263380015538113
105370424	-0.0584875790567165
105370431	0.177905432367547
105370461	-0.0372593092674049
105370475	-0.0681328912823141
105370478	-0.0020243421591524
105370479	0.0083185986343918
105370549	-0.0686224583615901
105370569	-0.068328929400307
[truncated: 18,378 more rows]

## Sheet: MA
1	0.266124066514117
10	-0.247648604192078
100	0.46113399635207
1000	0.08270247806845854
10000	0.1390062363474209
100009676	-0.0511363828541342
10001	-0.14538237588950068
10002	-0.04364007902318575
10003	0.028732168761158222
100033431	0.0395103564977898
100038246	0.233768045150469
10004	0.19695020864114432
100048912	0.0982183132459721
10005	0.6385056955313619
10006	0.3670215307282861
10007	0.357578703710391
10008	0.01157914534068527
10009	-0.29288887549832265
100093630	-0.459087793688327
1001	-0.185303607593633
10010	0.30954329580008483
100101266	-0.279463843449406
100101467	0.0937431693373996
100101938	-0.034604452078124
10011	0.4398957542538985
100113403	0.179663270940459
100113407	-0.972092454162391
100124700	0.181222740470819
100125288	-0.01673694133945
100126791	-0.037739401723490856
100126793	-0.1373417918131875
100127888	0.200139480512602
100127938	0.0344953737051079
100127950	0.104905002300217
100127955	0.0408182819130462
100127983	-0.1377331435324049
100128025	0.07332313771676865
100128071	-0.08250391002802081
100128079	0.0022262997319476008
100128081	0.0686162537001385
100128098	-0.255448754306238
100128124	-0.0138774792714264
100128126	-0.130024870275277
100128139	0.0670800912276842
100128176	0.06101918821952185
100128191	0.638784593525848
100128252	0.0369038763112179
100128262	0.141722952321131
100128285	0.090671666813306
100128288	-0.224265342013909
100128292	0.012523703625946198
100128327	0.0376786223175341
100128420	0.0505132905326532
100128511	0.0907494426163826
100128537	-0.0188787827080238
100128554	-0.0851166170743342
100128590	-0.0011132234193896497
100128594	0.0344725973060941
100128640	0.250371641406437
100128653	0.0912540109529205
100128731	0.281189984719551
100128750	0.177927316617478
100128788	-0.105375185844251
100128822	0.517444244069525
100128830	0.0016060479844913
100128881	-0.0212534931624652
100128893	0.263188962168696
100128927	-0.40158628578336
100128946	0.0160290127164037
100128977	0.12156737156875846
100128988	0.0098094575828321
100128993	0.118197017109149
100128998	0.1298063401824616
100129029	0.386953716360791
100129034	0.184858634172655
100129098	0.227904615950639
100129175	0.0363042884104882
100129195	0.09709022489232405
100129196	-0.0825112177369918
100129239	0.0688753403595723
100129250	0.6198856257089765
100129271	0.12561164626623988
100129361	0.09828426574640943
100129387	-0.5220324494930455
100129407	0.0928568574421667
100129427	0.114510096614664
100129455	0.0755265949632739
100129460	-0.151162790875341
100129461	0.12806549714105295
100129482	-0.3393272823032522
100129528	0.056761278833545446
100129550	-0.693739344944544
100129583	-0.205959814158068
100129597	0.250968810934725
100129603	-0.149234758146798
100129654	-0.0445309770872833
100129662	-0.112574081317106
100129716	0.114007297259613
100129726	0.168184781977256
100129792	-0.5145459312786209
100129794	0.0348137505053404
100129845	0.0741416744332689
100129858	0.1172153235987699
100129935	0.357182467434232
100129960	0.55767448213868
100129961	-0.0089663159950217
100129973	-0.228144784270944
10013	0.03029700329083264
100130155	0.024318631510726996
100130268	0.0831700597327441
100130275	0.006577345277794008
100130331	-0.106388819527635
100130348	0.0143900934836413
100130357	-0.0051326930440798
100130417	0.049810055900467
100130418	0.178285127766269
100130452	-0.055702226042155
100130460	0.0169454623477994
100130519	0.09547754851787116
100130522	-0.034174688282241
100130548	0.0941257775633212
100130557	-0.241769482292729
100130581	-0.03843634507795455
100130613	0.223865516071618
100130691	-0.168836487836244
100130700	0.177412420663388
100130705	0.17466302236914
100130717	0.133826092674837
100130733	-0.0087709760765727
100130742	-0.156573329740554
100130744	-0.426448973327142
100130776	0.0595439557344963
100130855	-0.166409559283498
100130872	0.294683711446531
100130889	0.0685379515477211
100130894	-0.0476464364034414
100130933	0.343166357262859
100130934	0.103946868381625
100130958	-0.04271430370581425
100130964	0.216484215870608
100130987	-0.58249921118056
100130992	0.0777941989343806
100131017	-0.2727735865387393
100131067	0.1740321435543185
100131117	0.199629040453734
100131138	-0.0611598387832886
100131176	0.160493296666905
100131187	0.0640202719830316
100131211	0.227552581532317
100131213	-0.019965423289427818
100131303	-0.148490051002975
100131347	0.196363215860205
100131366	0.170052448149455
100131454	-0.074445108967176
100131496	0.109696185971196
100131551	0.0232575281603573
100131561	0.210830148049063
100131564	-1588416083299
100131608	0.117652892918254
100131655	0.0881254063824261
100131691	-0.156935471104271
100131733	0.160248317489461
100131755	-0.08130882335632825
100131801	-0.108247511335183
100131816	-0.183880748742717
100131825	0.11038963467617105
100131827	0.049445154455555
100131897	0.13734221475104
100131980	0.148106754455333
100131997	0.201196413865698
100131998	-0.632552754959625
100132074	-0.140391778655228
100132077	-0.0315320846707178
100132078	0.0697229947083225
100132101	-0.1725283919974805
100132116	0.29368373741565
100132169	-0.0251072599608038
100132234	0.0151606795722479
100132249	0.0080083256068218
100132273	0.400517068469625
100132285	0.174436900000812
100132288	-0.7212730847793215
100132341	-0.35844378726851384
100132352	0.308327088489829
100132354	-0.0535543582802307
100132356	0.105426551213859
100132386	-0.152036239578065
100132464	0.133361679389389
100132476	-0.0395323988011409
100132596	0.145658644378524
100132618	0.142053799559834
100132677	0.108187436097321
100132686	0.0781791940896372
100132707	-0.0052281433254662505
100132708	0.0431136408645808
100132735	0.101454237279353
100132815	0.03452937980999354
100132891	-0.061569993024565
100132911	0.447049197755813
100132923	0.033823004603803046
100132948	0.0396699951331682
100132987	0.235130666939838
100133036	0.0770958192672915
100133190	-0.175185126578295
100133205	-0.153878788111408
100133308	-0.0437800364073188
100133311	-0.0131887691009769
100133319	0.0189179240747918
100133461	0.0609822551648317
100133612	0.13525586953297924
100133669	-0.383164390979626
100133920	-0.0441342708878568
100133941	0.09760231138088342
100133985	-0.198279573660969
100133991	0.0397530839452545
100134040	0.396524376604242
100134229	0.0446655900016901
100134259	0.368298198442735
100134368	-0.0461314872283918
100134713	-0.455562328058369
100137047	0.51798887113731
10014	0.1360503336894437
100141515	0.210102839398431
100144596	0.508419431674146
100144597	0.11800604521340949
100144602	0.20372152684586
100144603	0.163130880587836
100144604	0.217282815239573
100144748	-0.219005646281006
100147773	-0.0599943062324464
10015	0.15090795894186615
10016	-0.28750261009645645
100169750	-0.260504203495758
100169752	0.131107605379321
100169890	0.250540917716588
100169989	-0.226417063781603
10017	0.052986705058723396
100170229	-0.0697917466403708
100170765	-0.038327791101612
100170841	-0.184247487940861
10018	0.2907922409351194
100188893	0.301555731106146
100188953	0.0866528897414917
100189589	0.118917580768397
10019	-0.332450289568026
100190938	0.014645752840732496
100190939	-0.006729829535239236
100190986	-0.899934645419842
100192378	-0.04817439875131355
100192379	-0.0177481012411329
100192386	0.251326258256317
1002	-0.05283026837488776
10020	-0.287123706019023
10021	0.05671518943655254
100216479	-0.0567760612462038
100216545	0.209434900496835
100216546	0.0038149143975066357
10022	0.194528366297424
10023	-0.185408027475326
100233209	0.142435955019524
10024	-0.1068174422012985
100240728	-0.10538589644119395
100240734	0.158850299141471
10025	-0.104364891035856
10026	0.28942205206715416
100270679	0.0455079825787407
100270680	-0.368712245594336
100271715	-0.156164968923928
100271722	0.15776266531729155
100272147	0.2957492534259515
100272217	0.0409744582977984
100286844	0.047849199823229
100286922	-0.0329766920940215
100286938	-0.104862621210204
100287098	-0.309299313241518
100287114	0.195256527149135
100287171	-0.5260667446304189
100287177	0.2523998809787885
100287216	0.19152920599048
100287227	-0.103342052741234
100287290	0.019783503698276698
100287366	0.0914491736022887
100287387	-0.0534113402086151
100287482	0.126351924974603
100287569	0.14848523342081016
100287616	0.48693186358529
100287704	0.1891072059601987
100287765	0.04715635664353832
100287808	-0.121229418780097
100287814	-0.0049046273021704
100287898	0.263783182672204
100287902	-0.0451070532884646
100287932	0.2959019661361712
100288069	-0.121588033522933
100288079	0.141149273399639
100288122	0.454339757820808
100288123	0.272657595184413
100288152	-0.0602720816561687
100288181	0.32335070685561
100288198	-0.11606458361636501
100288413	-0.368949269443027
100288432	0.194356437852146
100288570	0.164235268381176
100288590	0.0879173280587036
100288656	0.18577630638662135
100288730	0.00874761995206
100288797	0.241833001880741
100288805	0.132748097682837
100288911	0.5114764986274735
100288966	0.097680761874987
100289019	0.0130213761246044
100289092	-0.125118965359482
100289097	0.043944028937931534
100289137	-0.342858475430055
100289187	-0.0603075239241813
100289211	-0.049656303431261
100289230	-0.238172191598415
100289255	0.194650628336271
100289274	0.38489678353304646
100289333	-0.763754171816772
100289341	-0.407553953240418
100289361	0.417615528312853
100289373	0.4048118824221275
100289410	0.128023367992544
100289473	0.0304703765814682
100289495	-0.109375864922665
100289509	0.23874453704245
100289518	0.0482749522986186
100289635	-0.5723528274650318
100289678	-0.356347769371838
100289683	0.0555306992989297
100292680	0.214318737160211
100293516	-0.439184032531316
100294145	0.0112348141640452
100294720	0.129506673879672
1003	0.161064884208558
100302285	0.142541632359754
100302522	0.303579923765559
100302640	0.0388691666194996
100302650	0.0274178041638217
100302691	-0.0132702592160607
100302692	-0.65812452495032
100302737	0.0511382220852332
100302740	0.122531194015407
100303728	0.209103627823995
100303755	-0.22176688452121532
100306951	0.722026263110416
100309464	-0.0097932636943981
100310756	0.0839181420269928
100312850	0.169987884465369
100313865	-0.226125045013535
100316868	0.019556876691550366
100316904	0.0379642407020031
100329135	0.178164394162314
100359394	0.0783622664448732
10036	-0.48662698187089815
100379174	0.194407587270716
100379345	-168959509259771
100379661	-0.160004393929626
10038	-0.09514176837508564
100381270	-0.004367529613110516
10039	0.424993039661062
1004	0.030289470795970785
10040	0.2888900799307189
100419741	0.0545957684247045
10042	-0.879692979682705
100420872	0.0944547807527942
100421171	-0.0389690580800918
100421494	-0.197683621130911
100421577	-0.0204870096525188
100421589	0.23892364587763298
100422212	0.100822025368308
100422526	-0.0185475840597878
100422737	0.0840697006227677
100422781	0.23296370032923
100423041	-0.173119368521086
10043	0.328482437853655
10044	0.0519643001650807
10045	-0.399458394003111
10046	-0.0337637637846624
100462953	-0.0108136560873615
10047	0.274224277412703
10048	0.323966489253861
10049	0.0573644160673493
100498859	-0.218261485421055
100499171	0.0603845205166277
100499177	-0.173071576266392
100499227	-0.121935831315947
100499466	0.08272196349499364
100499467	-0.15529004999236
1005	0.10478528170196866
10050	-0.0218840760864095
100500850	-0.461719996019624
100505474	-0.0166024364736395
100505478	0.130221304489256
100505483	0.3397979303712993
100505494	-0.721963183760161
100505495	0.0191831002048211
100505498	0.033056044043067404
100505515	0.0861345687655394
100505518	0.359773076470767
100505530	0.0602853468944724
100505536	4.12916e+08
100505538	0.0465002033137586
100505540	-0.0329654912525311
100505545	0.0055853653487368
100505547	-0.202846055447181
100505555	0.0286348184463912
100505573	-0.014283975876355149
100505583	0.0362572579461647
100505591	-0.0410148868264927
100505592	0.0188223912976037
100505609	0.012269444692740852
100505616	0.662733750854331
100505619	0.040176219363492
100505624	0.09430443520424285
100505633	-0.08215582303889679
100505641	0.129821043396314
100505648	0.03011739284869655
100505659	0.0554816680242508
100505664	0.320900519176498
100505666	0.447807593457242
100505681	0.2640701952021915
100505683	0.112877374149487
100505687	-0.19111833890189547
100505696	-0.174992594694641
100505702	-0.0258216079546051
100505711	0.130136033202014
100505715	-132965758277863
100505716	-0.0583750310329506
100505718	0.218712329193262
100505728	-0.279134224576913
100505738	-0.052178500324528254
100505741	0.117950347104372
100505746	0.0514054901842767
100505758	0.188860770309897
100505768	0.0130708982153798
100505774	0.22372105646195
100505776	-0.0967627564540332
100505782	-0.0871887449014829
100505783	0.43631469127696665
100505806	-0.198610816090269
100505811	0.0796133313961525
100505812	0.0631731790402686
100505817	0.161931343366345
100505832	0.0982529792665034
100505835	-0.257120587378483
100505839	0.643866559211698
100505841	0.11401045772107
100505851	0.0295871076617939
100505853	0.206858812812971
100505854	-0.1300976732448605
100505865	107187061967641
100505874	0.211827699690216
100505875	0.137553357261322
100505876	0.27939751247805167
100505878	0.0768265034864493
100505879	0.0022135908266762328
100505881	0.0420495063743297
100505890	0.0763477014135656
100505893	0.161967609828284
100505912	-0.147716807941224
100505915	-0.0827654306263346
100505918	0.189774723024663
100505920	0.181644811217131
100505929	0.0109334895254297
100505933	0.05692146427631264
100505942	0.400390470331325
100505964	-0.037598847515314
100505967	-0.131212353527753
100505975	0.0849937438358256
100505978	0.156924123717128
100505985	0.102726316037879
100505989	0.0349835147542125
100505996	-0.108315926603592
100506013	-0.076311218391116
100506016	0.222314927052819
100506022	0.175055260612448
100506033	0.13804171483370484
100506046	0.152359519794142
100506047	0.0039962479265329
100506049	0.109774627738783
100506068	0.294579603533976
100506070	0.10644852375343256
100506071	-0.0132276892723375
100506076	-0.908325592966451
100506108	-0.0044840416394604
100506113	-0.0345021828955335
100506119	0.0739150542714294
100506122	0.176889391445832
100506126	0.156761273036077
100506127	0.11069580929480671
100506144	109624064803121
100506161	0.479677155802738
100506164	0.239830216404622
100506172	-0.21157751790736173
100506190	0.17778033800576598
100506195	0.1452461218343901
100506207	0.24035833762899936
100506211	0.07598844386141955
100506215	-9.05042e+11
100506229	-0.0273995993384624
100506236	-0.0707025084142082
100506237	-0.178843044139273
100506243	0.795880383425214
100506271	0.144343800807521
100506272	0.0760052305765334
100506274	0.12389185110842686
100506275	0.1428995147901
100506286	-0.207660614441607
100506299	0.20618500824602426
100506305	-0.359769477954253
100506311	0.3254244382351205
100506314	0.44314453771700646
100506319	0.115597283918298
100506325	0.396271558644808
100506328	-0.0824026712121622
100506343	0.0673226509630134
100506358	0.402156794178103
100506365	0.07864041456008991
100506371	0.229393788451185
100506374	-0.0731055438142037
100506385	0.0386515713155158
100506392	-0.058751522678913
100506403	0.0735938789281934
100506405	0.227389138952695
100506409	0.0543610192229811
100506413	0.18255469514743
100506421	0.116891018340873
100506428	-0.06613336283202866
100506433	0.198414185465618
100506436	0.011792105424697497
100506443	-0.164033786679277
100506446	0.0153595498306368
100506451	0.050567978992732396
100506457	-0.0463205192626427
100506462	0.237089992055499
100506465	-0.13511226811422566
100506469	-0.258560817626294
100506470	-0.14220927692564
100506472	-0.09273468007278385
100506475	0.052377847714519046
100506489	-0.0181377750653656
100506492	-0.0410705023000664
100506495	-0.0921286807288121
100506498	-0.0167238124810939
100506504	-0.0426629755883142
100506526	0.14092385870992
100506527	0.254022068661865
100506530	-0.0332523765965109
100506542	0.133980931503664
100506555	0.121453029328305
100506563	0.0066015935275316
100506581	0.004549060908881
100506599	-0.09320814038897102
100506603	0.10047297267616
100506606	0.11015328480812
100506622	0.111766765796661
100506639	-0.271652088316009
100506649	0.552960518259386
100506655	-0.15715847573992558
100506658	0.00905788792994524
100506660	-0.0998493917114558
100506668	-0.377986682931745
100506677	0.278490390203572
100506680	0.0450202847944952
100506681	-0.0479570932029361
100506686	-0.217366143019806
100506696	-0.0895758471409527
100506697	-0.169456969678972
100506710	0.39142129155454536
100506713	0.418401579669048
100506714	-0.0816539569057997
100506724	-0.081568954518296
100506730	-0.3181808048561725
100506733	0.03529931871212023
100506742	0.224113097273198
100506755	0.0013918047221352
100506757	-0.108604617941232
100506765	0.0108252892482114
100506769	0.109602125301858
100506776	0.216962587749479
100506779	6.41189e+10
100506783	0.402255430477949
100506790	-0.0580775642366879
100506791	0.186120465652656
100506795	-0.0155958249154847
100506797	0.334812740478023
100506815	-0.151684320368864
100506826	0.407647453400501
100506827	0.0646654608888898
100506834	-0.023861735092082503
100506844	0.44745727134765995
100506851	0.0253523994475474
100506858	0.172400066119961
100506860	0.6854633301173385
100506866	0.1738163725895806
100506874	0.18510411376798
100506895	0.306367962432553
100506898	-0.013774620135898502
100506901	-0.0419847380013313
100506915	-0.0323985117509784
100506922	0.798644987688796
100506929	0.0350028209547091
100506930	0.0866001477802823
100506939	0.0153146118405637
100506963	0.548458716356683
100506965	0.0701439531796508
100506974	-0.139399031639487
100506994	-0.140769180155635
100506999	-0.083211695160526
100507006	-0.0908128565390491
100507008	-0.0194079746395133
100507027	0.0756998348056035
100507034	-0.008501703869463
100507043	0.0218510089992278
100507044	0.184968557998858
100507050	0.19455318158232
100507053	0.0695577029143719
100507057	-0.13878177986685133
100507058	0.0432433350123076
100507059	-0.0882277457685198
100507062	-0.3756692055822485
100507064	-0.07078044768545584
100507066	0.132002888668331
100507073	0.27394514477265
100507086	0.248502404558071
100507098	0.10094337582832788
100507099	0.223863193045572
100507114	0.0466715322329283
100507117	-0.0538264207787926
100507135	-0.377210099496024
100507140	-0.0562288731930832
100507143	0.130255337335645
100507173	-0.0598692537502563
100507178	-0.176522850784534
100507194	0.160110034941946
100507201	-0.155906686974214
100507203	0.0931050833579854
100507206	0.133282004318938
100507218	-0.145908742032047
100507221	-0.0144259672039803
100507240	0.0343993018837322
100507244	0.011868190154684502
100507246	0.2829289232623878
100507249	-0.013715710148409
100507250	-0.0026431739166368
100507254	2515946544515
100507257	0.109882931601787
100507261	-0.0208321841567158
100507266	0.188229838751505
100507267	0.040300131425031256
100507274	-0.018780478613814298
100507277	0.0585187905098929
100507290	-0.2745065423545
100507297	0.0173608441479876
100507300	-0.05351381704081063
100507303	-0.0688030706359373
100507316	0.05090152579460657
100507321	-0.1341546775190068
100507331	-0.131864978979277
100507336	0.102371335043692
100507351	-0.012262790662333801
100507362	0.200981637117824
100507384	-0.268777368970619
100507389	-0.03251328418484355
100507391	0.451966794621642
100507392	0.0459916922260147
100507395	0.182384755386239
100507398	0.1302819729447555
100507403	0.0688975191134177
100507404	-0.0310545973541231
100507410	0.0012048505946953
100507419	-0.047201296719286634
100507421	0.08350041714115297
100507423	-0.097269033511227
100507428	0.0853767026862929
100507431	0.326069156829522
100507433	0.0524651036480064
100507435	0.088359689590784607
100507436	0.44968740698792153
100507458	-0.238673711216125
100507459	0.553814356752077
100507461	0.0597570148671577
100507463	0.16848608942942
100507466	0.052470272364298
100507470	0.250622624144196
100507475	0.304354434915309
100507487	-0.253675711559426
100507495	0.11049440745739515
100507501	0.213195390641629
100507513	0.158518016070619
100507524	0.0405582975110076
100507527	-0.0498048405223881
100507530	0.1182400752597456
100507533	0.0753633276445737
100507534	-0.301226900532291
100507540	0.0806377963349773
100507560	0.060247836147163
100507562	0.122648787996153
100507567	0.05229618310617655
100507584	0.18554723689305208
100507602	0.3865273958071972
100507605	-0.164260969432296
100507616	0.024654308923835702
100507629	-0.289923431064929
100507632	0.0660984455702016
100507634	0.0593756866246012
100507650	-0.116146444328692
100507670	0.696741680361484
100508120	0.05590143959472821
100508631	0.102711853841067
10051	-0.18201959241661606
10052	-0.6729019867177525
100526820	0.358969942849403
100526833	0.2559485589150555
100528016	0.037975669448774
100528032	0.062704532761303
10053	0.3985764513412635
100532746	-153067210700412
100533106	-0.285004944480897
100533178	-0.373257239851728
100533182	0.409854152630925
100533184	0.126435468661431
100533789	-0.467789297997762
10054	0.18351092997735263
10055	0.4914178147951271
10056	-0.4214931248798204
10057	0.18429279311982974
10058	0.002104401630088751
10059	0.1683263055030304
1006	0.05377008722514917
10060	-0.09497937368916982
10061	0.038251023045328326
100616104	0.24842650242752
100616434	0.209120259683722
100616446	-0.0136121951543014
100616497	0.157837644105564
100616668	-0.112951065721735
10062	0.274315787198639
100628307	-0.176257421873543
100628315	-0.046120971141995704
10063	-0.0093088035990775
100630918	-0.110465931868975
100630923	-0.12681068861450875
100642175	0.0167012117846375
100652730	0.148536775992856
100652740	0.662106169879828
100652768	-0.0295127743141302
100652770	0.09877127116193084
100652772	-0.476553040618254
100652781	0.0947076910833246
100652791	-0.0057894080877384
100652824	0.0878422838395363
100652853	0.108769804234981
100652856	-0.06166192573864025
100652857	0.0478180279139923
100652911	-0.0372449766429064
100652929	-0.227064781754972
100652999	-0.0427195456007213
10066	0.18921074207741811
10067	0.113714287269375
10068	-0.3947252372606165
100689073	-0.08732141027060789
100689074	0.0780595066661285
10069	0.66202499648139
1007	-0.0753345524204153
10071	0.1449271642540905
10072	0.330776622741607
10073	0.550456382489941
10075	-0.15191920306161374
10076	0.163091184754635
10077	0.2584195221837075
10078	-0.717999880075276
10079	0.04399262978714849
1008	0.102270067747417
10081	-0.33940420640162805
10082	0.006457054332836551
100820829	0.102709691273927
10083	0.17858158206605057
10084	-0.030389809717952503
100847004	-0.0500926756991112
10085	0.014216134052192466
100852405	-0.0593761845232741
100852408	-0.135396089929865
100852409	-0.0162312473544172
100856811	-0.0607727901755415
100859921	0.0958490519599187
100859930	-0.45044066119007
10086	0.33905844583621353
100861523	0.0039439672886802
100861532	-1927266626387650
100861540	-0.146861285992683
100861541	0.166014389516316
100861543	-0.0453881384809835
100861544	0.191334699164961
100861545	-0.0806668756595022
100861546	-0.025750525101232
100861547	0.193282321125933
100861548	0.0017895360027992
100861551	0.291924913210135
100861552	0.0565396592135387
100861553	0.0436553003780606
100861554	0.109910376514744
100861573	0.0119668602794695
100862662	-0.151740311228535
100862671	0.4203909770571085
100862679	-0.14247706747594
100862680	0.0598048439382078
100862704	0.21092511462302702
100873930	0.0965029280285487
100873942	0.0256414725825
100873954	-0.307029740068782
100873964	-0.0252804921203891
100873979	-0.0634512976067235
100873985	0.114790346449968
100874012	0.092783262052441
100874014	0.0820998630102587
100874016	-0.146590948876426
100874018	-0.223976084464078
100874021	-0.274581665917849
100874032	0.308028050897336
100874034	0.120192180814507
100874035	0.188767837463189
100874038	-0.0172684540188104
100874051	-0.177322408733234
100874063	0.0908511115809435
100874068	-0.03321892364759095
100874069	0.14193237026112
100874074	0.0939156695461966
100874107	0.0235740002979444
100874110	0.0394139969629462
100874114	0.0927064911866539
100874143	0.0965955072258336
100874154	0.0084247163575125
100874167	0.240289398277246
100874178	-0.129095324153817
100874180	-0.0058104009224051
100874182	0.12759408012173493
100874187	0.0455436274533658
100874194	0.143783034282115
100874195	0.0410006644720051
100874205	0.22468411678507902
100874238	0.200677184105991
100874239	0.0396948180449113
100874241	-0.023023065129703993
100874243	-0.0495228018556772
100874251	0.101876474213804
100874253	0.0786473826919401
100874291	-0.372505640675255
100874292	0.0467175618462327
100874305	0.0172624442399043
100874314	0.0372609581676089
100874323	0.11485482372565
100874362	-111587108113612
100874365	0.0833870921937087
100874371	0.0067470858848843
100874392	0.03039569112263075
100874433	-0.0116352439299886
100874529	-0.646138753202365
100885775	0.18009529749617
100885778	0.031170451086653
100885781	-0.0839992794752832
100885798	0.262030065616537
100885848	-0.012668771078326
10089	-0.060251321278485336
1009	-0.0317560211750005
10090	0.12543846917433774
10092	0.3024697677016152
10093	0.9134694236312546
10094	0.295975690545792
10095	0.364035018271099
10096	0.0572495722458906
10097	0.46377204019178253
10098	0.1666645227932689
10099	0.2415490281056968
100996246	0.0493042739069076
100996255	-0.604544636687702
100996279	0.243446927671036
100996280	0.0945486212772823
100996286	-0.0908365244873722
100996295	-0.0916400771045357
100996301	0.246272852835774
100996307	0.11924143668242106
100996342	-0.0319656707450166
100996345	-0.0428314500197851
100996385	-0.139465980720673
100996425	0.0258060393955445
100996490	-0.015554074720741096
100996492	0.07081105484095564
100996511	-0.028073343937137504
100996539	0.204537483751771
100996549	0.193256762963966
100996570	0.007764058885944901
100996579	0.0855856697810459
100996583	-0.0282156405477576
100996590	0.012137755765436048
100996597	-0.215672027725202
100996624	0.14293181670441
100996665	0.228926307707929
100996671	-0.0896984698627566
100996681	0.13918432022372
100996694	-0.0301225674995091
100996702	0.189424991037489
100996720	0.190789558728423
100996756	-0.31424783199539
100996902	0.172086046843216
101	0.08901226484386801
1010	0.0456152673728259
10100	0.19525011994469396
10101	0.286719839822423
10102	0.31601862253256935
10103	0.564439517182417
10105	0.5849279493193289
101055625	-0.147678692981109
101056700	-0.0634228088019245
101059948	-0.185867486305451
10106	0.14059280949632214
101060004	0.177139225410471
101060019	-0.0932636098710395
101060091	0.238800791564327
101060200	-0.331259098768589
101060264	0.746868907849703
101060391	-9.4334e+08
101060400	-0.2133394312664873
101060544	0.0443622887324078
101060553	-3.13799e+08
101060691	-0.6884617747403146
10107	0.016667221825587077
10109	0.051575534854373904
10110	-0.13966265493883714
10111	-0.34249623336884566
10112	0.573199333019858
10113	0.1152395193871767
10114	0.0872498847551145
10116	-0.44850835459954363
10117	-0.08595369969574905
1012	-0.151162042000125
10120	0.676820204788891
10121	0.5465031162760302
10123	-0.21053858166829287
10124	-0.483513971901403
101241892	-0.547070754412933
101243545	-0.331985025519671
10125	-0.0700393039334419
10126	-0.0086545116167785
10127	-0.144183739331911
10128	-0.4675372384892828
10129	0.0311454146196468
1013	0.2245091236438465
10130	0.342121014059862
10131	-0.033414726607782254
10133	0.1010400871025684
10134	0.444014683181575
10135	0.27960486908182575
10136	-0.047660060813543154
10137	0.404070576790175
10138	0.026174059875943484
10139	0.19984967888991814
1014	0.203427921961382
10140	0.721282669198066
10141	0.0421847161584951
101410535	-0.248322265379208
101410538	0.1381941854752005
10142	-0.546147924998058
10143	-0.025830128641129
10144	-0.07346860504971739
10146	-0.08456609698541083
10147	0.037908965624841334
10148	0.151362056894511
10149	0.336374288947532
1015	-0.0181951675246573
10150	-0.10535975612757839
10151	0.08399029316251203
10152	0.13704031417452
10153	-0.247796937068331
10154	-0.09097183743875692
10155	-0.181239511241378
10156	-6.43979e+11
10157	-0.18403776177172
10158	0.524988050019364
10159	0.24162710822436406
101593348	-0.205181514222032
1016	0.230929653324561
10160	-0.08469647697725234
10161	-0.13777824305395214
10162	0.582261853758286
10163	-0.19861748660281733
10164	0.214719309216302
10165	-0.23632743764543798
10166	0.44998430164177
101669762	0.123846280687271
10168	-0.02698751497969985
10169	-0.062240004202311475
1017	0.5334132817334256
10170	0.08733618941570986
10171	-0.4782120510364512
10172	-0.443992053058576
10174	0.0516239128165905
10175	0.380019741853074
101752400	-0.0355436545757025
10178	-0.018783182572683
10179	-0.3595664204442755
1018	-0.04971258869301571
10180	-0.5756107908118734
101805491	0.10521904442236535
10181	-0.19439373279283145
10184	-0.0623626216549274
10186	0.4345745490692525
10188	-0.13802964157216208
10189	0.41232999646087
1019	0.42197005658867
10190	0.3073533319731367
101926888	0.735189009750941
101926890	-0.0789057927824993
101926903	-0.0585627178140625
101926906	0.129556869103214
101926907	0.571011043192038
101926915	0.108826297107999
101926928	0.131143606891344
101926942	8.68644e+06
101926944	0.0073181665745595
101926948	0.0994146620469189
101926951	0.0980437686767442
101926959	0.0414589259697325
101926975	-0.0165816986608409
101926978	0.0120271858442923
101926984	0.3037727722432085
101926987	0.325838053455417
101926996	0.0322609870980781
101927003	-0.141007622041913
101927007	-0.0449407198507416
101927017	-0.227591346077096
101927018	0.260718022345125
101927020	0.254695676171908
101927034	-0.108066535139482
101927038	0.238089835893026
101927040	-0.0292280103807415
101927043	0.1619821781141371
101927044	-0.203876118367487
101927049	0.018653642035820997
101927058	0.100245491538934
101927059	-0.115670029561295
101927066	0.0772877419535991
101927067	0.10746250733604176
101927069	0.0072544259598822
101927074	-0.0025567642544456
101927075	-0.060215791856557
101927081	0.051548242846674
101927084	0.362658590699709
101927089	0.154279558276383
101927093	-0.0494448501023219
101927096	-0.255643174773911
101927098	0.107520488681379
101927112	-0.162117421577552
101927115	-0.058105212942847345
101927117	0.0280041742812049
101927123	0.0747884028698391
101927125	0.114613751101045
101927126	0.0892218589113018
101927129	-0.103328895061561
101927131	0.296319913604497
101927143	0.259967379010351
101927150	0.0214551330820998
101927152	-0.0419780264806675
101927157	0.240288612879303
101927159	0.176545110025389
101927164	0.036528721921176
101927165	-0.0061896018658834
101927166	-0.3878720511607156
101927167	-0.124075622966354
101927176	-0.157336649019941
101927193	0.0188386026244141
101927195	-0.0618416301215293
101927196	0.0567670961846916
101927204	0.230944246353189
101927211	0.242432394627081
101927219	-0.081956148833532
101927220	0.320922679005775
101927224	0.224199314305782
101927228	0.15526861764182
101927237	-0.0106197888012924
101927244	0.156212210586442
101927247	0.198743648233256
101927249	0.208129657779429
101927253	0.139976357939278
101927257	0.204986539616124
101927263	-0.257337567909056
101927268	-0.025615033687363155
101927272	0.190933846708816
101927273	-0.150594551892539
101927274	0.207166716298468
101927275	-0.0968890477746973
101927279	0.495684323903457
101927282	0.112292734557426
101927286	-0.0257414047095475
101927292	0.0272443731505719
101927295	-0.06332108526868825
101927305	-0.0123580263232619
101927310	0.0043601660927919
101927314	0.005318522917696
101927320	0.0761342549364264
101927330	-0.230689804602051
101927331	0.0213021901889863
101927342	0.312639563157551
101927346	-0.104427195205886
101927348	0.0426154579953537
101927350	0.0483836910159596
101927358	-0.0266134032981135
101927360	0.0905616957721486
101927362	-0.048823951397277
101927363	0.0531427979280068
101927377	-0.045511898301617504
101927379	0.149471154809419
101927380	0.0874044350421854
101927396	-0.0195781156611498
101927406	0.0290844216378744
101927410	0.248623248161679
101927411	-0.0460284406002847
101927416	0.116839423755489
101927422	0.0892998795940187
101927432	-0.0127336315837759
101927433	0.109608755067567
101927438	0.086090444055525
101927446	0.0628217910664695
101927449	0.0049193878437277
101927450	0.132585753709663
101927455	0.128473561234523
101927460	0.0530035836659482
101927465	-0.0088389848563886
101927467	-0.0384709625354829
101927468	0.141585616056641
101927482	0.0493076767698262
101927494	-0.0231978830092948
101927495	-0.0070107251958313
101927498	0.014305032019829106
101927499	0.168838319912992
101927513	0.375258039930608
101927516	0.10674795229710005
101927523	0.0304828115186769
101927526	-0.124553949178913
101927528	-0.0493085932823705
101927531	0.216114712989713
101927539	0.128115470077742
101927543	-0.122808504898509
101927546	0.384902255977844
101927547	0.0933463608457484
101927550	-0.184509012048866
101927552	0.115382761851494
101927553	0.0780555971323618
101927565	0.0475234798794733
101927574	0.433702696284947
101927579	0.12180658128571
101927581	0.129698404173655
101927586	0.0609443999550952
101927587	-0.0609569769086034
101927588	0.0726541846105348
101927591	0.290876175179321
101927592	0.138059821707661
101927597	0.0870583658105891
101927599	-0.179626829262643
101927603	0.129008945632827
101927604	-0.0036446475385429
101927606	-0.00061064484562799995
101927608	0.0204568776134397
101927609	109150870615884
101927610	-0.0012590968614595022
101927616	-1.38857e+08
101927623	-0.251682419507158
101927636	-0.114011724007554
101927641	-0.0018495982801796
101927647	0.0151426899741034
101927650	-0.0031514636880804
101927651	0.06116323684705
101927653	0.140350660665695
101927657	0.0752460485768957
101927659	-0.0684731706738883
101927667	0.05812071907571
101927668	-0.08040832466215905
101927682	-0.0710781573679262
101927685	-0.0822090975116152
101927690	-0.0220967668755098
101927701	-0.245468000543616
101927703	-0.011154726788217
101927704	-0.0669902818048954
101927709	0.0902668551733176
101927715	0.015168555013519
101927720	-0.0021692758919275
101927722	0.167382505561231
101927723	0.0137564934251572
101927735	0.0520852120776156
101927761	0.0981009590196165
101927766	0.16225721158706
101927768	0.125577923979951
101927769	0.0931411420275538
101927770	-0.122861290247338
101927774	0.297831314620034
101927787	0.0415255203636802
101927790	0.301669737690623
101927797	-0.0778327548055414
101927798	-0.08896482628952639
101927808	0.102104205142177
101927813	0.216657223467054
101927814	0.290165687418301
101927821	-0.0483958107154005
101927828	0.053115023504384
101927829	-0.0473255516833447
101927839	0.0902724949778513
101927843	0.254793616762856
101927849	0.0734847168423612
101927861	0.0026779424335865
101927865	0.044696880586626
101927869	0.144454912696776
101927876	0.0087297861376726
101927889	-0.0356157424038825
101927900	-0.0690823811504041
101927901	0.0031551511449933
101927914	0.0011667626448919
101927934	0.774406473282133
101927944	0.07611891304363534
101927948	0.129974026725331
101927950	-0.149037167057422
101927967	0.0323550438041199
101927988	0.0030058771449297
101927990	-0.120325725973573
101927992	0.204640624145652
101927994	0.215828838483894
101928001	-0.1785140678426545
101928002	-0.0310617852031106
101928009	-0.137638391139966
101928012	0.0442600955830093
101928014	-0.0632748084687062
101928022	-0.0409512700443237
101928031	0.0517772573914906
101928040	0.0344046633729121
101928043	-0.127833680253522
101928045	0.014649448035725
101928047	0.0611786942345103
101928052	-0.0183360258473675
101928068	0.03609230791167595
101928079	-0.0707947979581915
101928087	-0.13717417601318
101928092	0.253320935101467
101928101	-0.0503054740974242
101928104	0.02364112998301705
101928107	-0.307978691836604
101928111	0.0239783879074605
101928120	0.240936422003197
101928135	0.107094247848516
101928153	0.0932522104844959
101928158	0.0929858822057243
101928160	-0.0541518605073493
101928161	0.0913571148401495
101928162	0.101947460903829
101928165	-0.07027608553929
101928167	-0.116662210526911
101928173	-0.107386748894701
101928185	-0.0454802838670684
101928188	0.0946613910248246
101928190	0.128986243386972
101928191	-0.0441671865708679
101928196	0.211528737848625
101928200	-0.154213570172095
101928201	-0.111685885852001
101928205	0.195603628146343
101928211	0.0344556813627618
101928214	0.02295300830368
101928230	-0.183824742330048
101928236	-0.0562632372202983
101928238	0.031945551889958464
101928251	0.0337092441000734
101928255	0.104239177025795
101928259	0.3908563965093
101928263	0.162180287008306
101928269	-0.0871930616932272
101928273	-0.233478240701431
101928276	0.175113177046263
101928277	0.183775785795649
101928280	0.149804928495982
101928283	-0.0695411461781189
101928288	0.0649294360502433
101928298	-0.10559406614429
101928306	0.0046182425780749
101928309	0.0684566436680617
101928314	-0.03513525237832575
101928326	-0.0098737285442811
101928327	0.22165567083687698
101928335	-0.0836485941861564
101928343	-0.0018628166402969992
101928361	-0.0502210035459405
101928371	-0.160777016448109
101928373	0.184160070036975
101928376	0.014885565750485
101928378	-0.11848304730810814
101928386	7.56546e+07
101928388	-0.1289041661278305
101928389	0.211302393471945
101928399	0.187449292451252
101928401	-0.112709030733027
101928403	0.13620677005318
101928405	0.152718332202372
101928409	0.145415782837362
101928417	0.0430295135423282
101928419	-0.113219558299695
101928420	0.0205714669953593
101928435	0.104899259148767
101928446	0.185497640250365
101928449	0.0070666356826495
101928460	0.0841580925066998
101928462	-0.044784263981138
101928464	0.232477249099082
101928475	0.269735867658137
101928476	-0.0301173903771754
101928478	0.0680081350819667
101928483	0.317889025426711
101928487	0.0432086035453247
101928491	0.007921290855932
101928492	-0.271879139710252
101928495	-0.0295314325418205
101928496	0.115703587740297
101928505	0.11189725829379
101928510	0.0470069137287176
101928513	0.100969994541989
101928516	-0.1441154786431
101928519	0.0518989923164922
101928525	0.222136839360839
101928526	-0.090785375760265
101928535	0.0515018903002685
101928537	-0.0932705760930927
101928539	0.0523207364564243
101928551	0.049041265165953606
101928553	0.0553580244891055
101928554	-0.06376782945545
101928555	0.0223473201756342
101928557	-0.0763024518272156
101928559	-0.0445859470281797
101928565	-0.0932041459098263
101928571	0.0159442870726082
101928574	0.0506564955584412
101928578	-0.220566422979707
101928580	0.211299717279859
101928583	0.11104956897061818
101928602	0.208511766232834
101928604	0.101774612503769
101928607	0.18616379460032
101928612	-0.0098695651764944
101928614	0.0576692636720682
101928616	0.12921612543222366
101928618	0.228750631539732
101928622	-0.151663691635622
101928626	-0.0448708776031831
101928649	-0.0774426247512738
101928651	0.11387678262485272
101928658	0.036885916204897604
101928663	0.184460883986495
101928669	0.0323326094102496
101928682	0.1570487342155888
101928684	-0.0744444756610344
101928687	0.27245576257569
101928689	-0.0687429511582132
101928694	0.166275706134582
101928697	0.215541037166851
101928708	0.0610640685823666
101928710	0.307522118469802
101928718	0.0863299750782047
101928728	-0.07886168494646888
101928730	0.124577341450608
101928741	0.246643776795382
101928748	0.243547114108296
101928751	0.124694838784954
101928760	0.359936776166413
101928770	0.119800434056188
101928773	-0.0183164247820088
101928778	-0.137971167531681
101928781	0.040548037843987556
101928784	0.1807859673269387
101928790	0.279741084476599
101928795	0.212896225332259
101928797	-0.0654057638266461
101928817	-0.12090884530628965
101928820	0.623372034776462
101928834	0.118268084287907
101928844	-0.108899962850535
101928845	0.0233473251337
101928846	0.1493619971551357
101928847	0.0633639323783852
101928850	-0.0578851659068244
101928851	-0.139518924236839
101928861	0.0912584963435419
101928869	-0.125331241313054
101928877	0.172854348627505
101928881	0.0313609603690028
101928886	0.332348062585041
101928893	0.192502339146545
101928894	0.12345532093978
101928896	-0.026121328837744248
101928902	0.200440076915785
101928906	-0.0126436804108641
101928922	-0.111271250988222
101928933	0.142467923214474
101928937	-0.226962517177549
101928940	-0.194614138410228
101928957	0.0045928896394919
101928961	0.0398274105079159
101928973	0.0663535210073419
101928985	-0.297926810216259
101928988	-0.0228035195520415
101928989	0.0635718976089012
101928995	-0.0747575713208099
101928999	-0.0460470412652454
101929002	0.0915186944838669
101929004	-0.0101203109955536
101929007	0.247584098940635
101929019	-0.17744029727636
101929025	0.14657170249747
101929027	0.0340124518288652
101929034	0.0816382549888446
101929050	0.0022414033951595
101929052	0.244982750053799
101929072	-0.157013717424441
101929073	-0.0683549762328197
101929074	0.19160534758445213
101929081	0.117804959962296
101929082	0.289529789732402
101929083	-0.0233482093624607
101929084	0.0806167795199614
101929093	0.135522247990439
101929109	-0.0179372803548626
101929110	-0.0980379406830034
101929111	0.0685191351241746
101929116	0.0408185008126088
101929121	0.015672889536064
101929123	0.267531634206923
101929125	0.160496518789518
101929144	0.179763188790793
101929145	0.1432883693213245
101929147	0.24016198896732172
101929148	0.119646987279661
101929151	0.243927553174006
101929153	0.0678609591670726
101929154	0.0561519137526668
101929164	0.132969663209676
101929174	-0.0701708518324819
101929180	0.168413993374567
101929181	0.100352271585221
101929196	0.0228220097284223
101929198	0.249338394286299
101929208	0.0379068055948059
101929212	0.274942700647274
101929225	0.0102211330480263
101929239	0.0859252426153957
101929241	0.170973540112342
101929247	-0.163697868448406
101929248	0.171162159868414
101929255	0.139192088348579
101929260	0.267745473695682
101929261	0.234375459597701
101929265	0.0586668493057052
101929268	-0.156044504896076
101929269	-0.0861505465660132
101929279	0.151305754194736
101929284	0.406828689058251
101929288	0.052387523428764
101929297	0.0465769061803109
101929305	0.0574978468895945
101929312	0.0576309838905306
101929319	0.0662096713603933
101929328	-0.0214263866852204
101929335	0.0899280482240152
101929341	0.114565628071087
101929344	0.02953562533753855
101929372	0.0814573288627087
101929378	0.257649496638155
101929398	0.182647184864677
101929402	0.0254478790475584
101929406	0.0362351865768951
101929407	0.0710415592109362
101929410	-0.0152327836656692
101929413	0.102043829390592
101929423	0.0433088003251907
101929437	-0.159606842688021
101929441	-0.0171478958768612
101929450	0.1742024007808137
101929454	-0.0607025493870497
101929460	0.120612488116988
101929467	-0.0449187261486749
101929472	0.175881324938683
101929473	0.161299743237283
101929475	-0.145486977620887
101929478	0.219501390495627
101929486	0.0967511455349027
101929488	0.30305868158696
101929504	0.152163402952387
101929505	0.26126782354763
101929511	0.0617742935043232
101929517	0.0291180055188506
101929520	-0.0510759328937172
101929528	0.0130100307011105
101929536	0.441328527655975
101929538	0.10221225377272
101929549	0.031329663643887
101929550	-0.15158345552112
101929557	0.0387727280378147
101929572	-0.0412114465186041
101929582	0.105564035865772
101929584	0.385428483505424
101929586	0.228045220007289
101929591	0.0289499424865543
101929607	-0.10687640747317789
101929609	-0.0715949781499409
101929620	0.0347721353053388
101929621	0.179846355391846
101929622	0.0122113602777691
101929623	-0.127126345812871
101929631	0.213716411240845
101929645	0.0529757383356997
101929651	0.0474287723748948
101929655	0.0380576585332262
101929657	0.14347362280285
101929660	0.11179030053139
101929662	-0.0939025440620725
101929680	0.0871908417622043
101929681	-0.21933346776424
101929684	0.0705214120082454
101929690	0.0630612104794285
101929693	-0.0421202838137916
101929694	-0.0510289495813047
101929715	0.121046293749032
101929717	-0.0157796374533314
101929718	0.0181161401882802
101929719	-0.0683087851786735
101929726	0.0791500987477818
101929730	-0.04091019540817245
101929741	0.201433550978834
101929745	0.0112275677948993
101929748	0.033739857683528
101929752	0.294502530951597
101929762	0.10530510545284
101929765	0.0933590314037503
101929774	0.04284443313429345
101929902	0.195687444332567
101929926	0.0758222102672517
101929947	-0.172560559151399
101929963	-0.0076156619345123
10193	-0.31176410337889665
101930028	0.211557984074558
101930081	-0.0219669230155102
101930105	-0.25583766661005203
101930112	0.156816431113762
101930114	0.461849162478745
101930149	0.236876391295973
101930164	-0.18854523870498
101930421	0.203250280255557
101930452	0.162048555551346
10194	-0.14895432271350417
10195	-0.259733893641034
101954204	0.0615322156015618
10196	0.451624295430512
10197	0.289800149223797
101978719	-0.0238033119473928
10198	0.09705238632927932
10199	-0.76982035066349
102	0.24265937286533623
1020	0.401950021473684
10200	0.055359758176368
10201	0.211129149759344
10202	0.37177593110082596
10203	0.0560115359060814
10204	0.32846846560257403
10205	0.47613329290476863
10206	-0.7653568700914928
102060282	0.108966480069574
10207	-0.23018469669809516
10208	0.007114581553720453
10209	0.3941534046493773
1021	-0.15649578749285661
10210	-0.92138300949259
10211	0.13523989422638097
10212	0.131879467436877
10213	0.162605473587221
10214	-0.04324362427145043
10215	0.0825126417897081
102157402	-0.113674345114159
10216	-0.0701941103377227
10217	0.33115761945651145
10218	0.0963598963260973
10219	0.259199962619442
1022	0.124986789663038
10220	-0.07171156557001244
10221	0.4202520977237658
10223	0.252136189756334
10224	-0.11112213631448899
10225	0.021825514996669598
10226	0.151281338240465
10227	-0.0217279467139302
10228	-0.0945094788910332
10229	0.7780412049647948
10230	0.10717386756655989
10231	-0.002941935493482
10232	-130687280430956
10233	0.559042099875772
10234	-0.09170559874549314
10235	0.05534344830255446
10236	0.11675104025008999
10237	0.364593789292756
10238	-0.03201959415967244
10239	0.037264856374572365
1024	0.3244000393601216
10240	-0.10127762718866873
10241	0.07005453209050624
10242	-0.19049868782988
10243	0.09240391771184732
10244	0.176881239621346
10245	0.20747493062563327
10246	0.0222477874095624
102467079	0.0856929503136443
10247	0.6868096642533155
10248	-0.242995504342613
10249	-0.10352305155295466
1025	-0.17825082472023
10250	-0.47768642187450683
10251	0.139450465542584
10252	0.10522367892679345
10253	-0.573115932256047
10254	0.1536340208504548
102546226	-0.0403252925178882
102546299	-0.022539147460834297
10255	-0.238799003142645
10256	-0.348560238651031
10257	0.5827426967388554
1026	0.35685958212148
10260	-0.16343026709908343
10261	0.148014321149054
10262	-0.301136810438568
10263	0.103501275163319
10265	0.0468067793342243
10266	-0.222906698865422
10267	0.620090792302724
10268	0.0991346664421745
102682016	-0.0345123343246058
10269	0.177290220296305
1027	-0.263606814680451
10270	-0.1371122791860804
10272	-0.59819907323957
102723099	-0.0613392369666592
102723165	-0.0990792284772058
102723167	-0.024809349962537853
102723335	0.200627534252172
102723364	0.0844704917357533
102723380	-0.073548418086637
102723390	-0.146132926496714
102723409	0.319078361997641
102723448	0.34157392099643
102723458	0.0918542548750691
102723489	-0.13184628742155804
102723506	0.0471277570673999
102723526	0.103972617224683
102723578	0.0125919824790285
102723657	0.262498272864437
102723665	0.344595968670843
102723678	-0.0674551213907726
102723692	0.239388852618474
102723701	0.264815795657783
102723704	-0.0025840541655804
102723722	0.0488452481564649
102723742	0.0905725767443678
102723769	0.0471655987746051
102723775	-0.0181089800832495
102723786	0.0503994031695255
102723831	0.112488391694355
102723847	0.292378689950357
102723859	-181385608176754
102723886	-0.0816732823303276
102723904	-0.201499052580163
102723924	-0.001526139674687
102723927	0.03751805773164135
102723996	-0.307238461810873
102724030	-0.150583792867111
102724159	-0.760473247482436
102724201	0.123167989046497
102724312	-0.0997156402608138
102724316	0.08954354308030006
102724323	0.196520455827653
102724362	0.662875609780861
102724382	0.192841276235316
102724386	-0.133979545384172
102724434	0.0861406230965269
102724470	-0.0105563150498505
102724511	0.146194614035585
102724542	0.178037953983639
102724551	-0.0078592070742969
102724587	0.0084253469240639
102724593	-0.014581712921259996
102724612	0.108807416311456
102724638	-0.254480189776226
102724698	-0.119618233665564
102724699	0.248332619928688
102724714	0.214890014462353
102724827	-0.0455527906979707
102724859	-0.121369957301986
102724929	-0.0253219206821162
102724938	0.0927681983987392
102724965	0.0935574342414033
102725022	0.1862376005292365
102725116	0.010723202682165551
102725228	0.0954026685671052
10273	0.23470069481946165
10274	-0.06146819431337006
10276	-0.0986952902764984
10277	-0.09742186473976641
10278	0.07953957720161729
10279	-0.118694053908682
1028	0.3906294889741536
10280	0.36851892044148
102800310	0.0714206752368874
102800314	-0.129128232852451
102800316	0.185231380734705
102800447	0.131341148467796
10281	0.259270337069395
10282	0.5320194450175
10283	-0.17189155182658125
10284	0.1506042237577851
10285	0.0790207556215681
10286	-0.0127632986252249
10287	-0.288400360047707
10288	0.13392371571125722
10289	0.2689470590262685
1029	0.2030128793905648
10290	0.2151019964240317
10291	0.12296099648369767
10293	-0.0594703046862774
10294	0.1538844655828535
10295	0.271669465246291
10296	0.0477557403512693
10297	0.0977242108225616
10298	0.04120697379130416
103	-0.0902193333397976
1030	0.5803492202557233
10300	0.175655717738839
10301	0.628048092061896
10302	0.12931869429699067
10307	-0.162127365261929
10308	-0.890996431679203
10309	-0.650101441759308
103091865	0.492685734063524
1031	0.5103019580491205
10311	0.5269181406986785
10312	-0.638947752138883
10313	0.0853250542274346
10314	0.7383601995908465
10316	0.0809237240444195
10317	-0.046997348382694336
10318	-0.01796471511254865
10319	0.018981881869284352
1032	0.12631375109570855
10320	-0.05490374484140514
10321	0.0071527131464504
10322	-0.135024423797934
10324	-0.11221194258787731
10325	-0.241759453540561
10326	0.0595799640636519
10327	0.166063120423103
10328	0.1907146466814429
103283057	-0.0267591947237523
10329	0.263187263043121
1033	0.760917458216734
10330	0.11560181167042534
10331	0.170821987492629
10332	-0.005139616687014001
10333	0.262600857314786
103344928	0.0708978271580734
103344929	-0.0877505816917741
103344931	0.0439118337606268
103352539	-0.14013223748633974
103352670	0.02941820458644
10336	-0.08373635918247199
10342	0.023163759859827247
10343	-0.0508196463002465
10344	-0.0952259161939884
10345	0.035774122561693635
103456507	0.0381256611776021
10346	0.123376319063899
10347	-0.224338442706091
10350	0.021322766799465237
10351	0.12899476335054186
10352	0.006133775932271098
103581031	0.226582504756312
1036	0.0631662852483845
10360	0.612787022754037
10361	0.0613067836417668
10362	0.586242444443432
10363	0.249768832354446
10365	0.08558144666902386
10367	0.180509645911239
10368	0.0319229501695649
103689912	0.14174154803487898
10369	0.14707163213886704
103695435	0.0059320702851242
10370	-0.018266642635531332
10371	0.07305790663558066
103752554	0.0745452766780857
103752589	0.010590507193359994
10376	0.19155181122428422
10379	-0.803177194596501
1038	0.0842082964479512
10380	0.31766589801868467
10381	0.338929803340148
10382	0.0294572129154832
10383	0.289161384172182
10384	0.44728329085545
10385	0.08166117082652614
10388	0.09527670271695779
10389	0.137642046887946
1039	-0.0325048992866753
10390	0.007137793022898492
10391	0.0826921801648423
103910	0.130711357807571
10392	-0.49154653772532697
10393	0.159603889215505
10394	-0.0965774242758997
10395	-0.11915324322563381
10396	0.022302842644670362
10397	0.217257755463761
10398	-0.1400572485641121
10399	-0.325687067723618
104	0.064938980000449
1040	-0.045108606709887575
10400	0.349468264905366
10401	-0.207130814256527
10402	0.1037029794856771
10403	0.0440722629714053
10404	0.2142112950897187
10406	0.11043282582064999
10407	0.054041673874478634
10408	-0.010172674649255503
10409	0.2233389403294233
1041	-0.14973659044610485
10410	-0.0685767317882991
10411	0.06633148244295406
10412	0.14758191029117
10413	0.025053485658801538
10417	0.116519272206637
10418	0.0154107097795804
10419	0.42175174924469266
10420	-0.215198065352534
10421	-0.3692200570886327
10422	0.341494598117325
10423	0.106456328886067
10424	0.47934437227617555
10425	0.3204502763971136
10426	0.18642455232762964
10427	-0.275796879809359
10428	-0.3306158037853346
1043	0.17054696883566817
10430	0.168726606311873
10432	-0.052171707495106995
104326055	0.271812998124999
10434	0.303265543815843
10435	-1246368375722490
104355146	0.136132991135965
104355292	-0.129901272007741
10436	-0.027239489334190986
10437	0.189263547515023
10438	0.226813666396549
10439	0.12281492520831694
1044	0.0290940056226124
10440	0.17741304710179703
104413891	-0.0068906013031076
10443	-0.5725540393287408
10444	0.0540704123511402
10445	0.527705115617203
10446	0.2643241599439234
10447	-0.37753327749138704
104472715	-0.09522083519296566
104472717	0.295375889984855
104472718	0.0331933435812995
10449	0.5107807012229973
1045	0.02628598050915635
10450	0.1761302554181316
104502416	-0.138454755410672
10451	0.002128005173622473
10452	-0.481725957631786
10454	0.18685590038094155
10455	0.910473448852831
10456	-0.34783938013067744
104564224	0.111598683645685
10457	0.23808193201277256
10458	-0.1743691781166773
10459	0.576203056072623
1046	-0.133361372922835
10460	0.11869413584762799
10461	-0.06635667906199116
10462	0.350131037095477
10463	0.3946355960579195
10464	0.296159898935897
10465	0.224259044396689
10466	0.384901194416511
10467	0.165632641958935
10468	0.070278716318266
10469	0.0390172959297845
1047	-0.0452488227174368
10471	-0.1251055808673415
10472	-0.15084940315801398
10473	0.43163015847444236
10474	0.27181754164820127
10475	-0.7214762633024396
10476	0.20265722701436834
10477	0.240680476707727
10478	0.238248684430437
10479	0.0777325782796659
104797538	0.142293137040239
1048	0.09444394702380135
10480	-0.17984895366672446
10481	-0.2351979114236702
10482	0.0340535200285474
10483	0.32454715998640166
10484	0.533495376611772
10486	0.2508395225233015
10487	0.02500530176145395
10488	0.0667769689962471
10489	0.1039414733768519
10490	0.08719394073793792
10491	0.4013328292241324
10492	0.15143914674686004
10493	0.0034752794851954
10494	0.211276627453412
10495	-0.004916840449987339
10497	0.183291504040345
10498	-0.33576171344199
10499	-0.15564163903313016
105	-0.08481308351242864
1050	0.203153317284165
10500	0.003944170112157
10501	0.1239845711268801
10505	0.4144108711502594
10507	-0.12303867893764085
10509	-0.0456479408998516
1051	-0.62402340687374
10512	0.49408664360474996
10513	-0.146878202070261
10514	-0.48282349920546497
10516	0.112772575874637
10517	-0.159718938527791
10518	0.907687290713011
10519	0.277621510223741
1052	-0.1618312301869435
10520	-0.784721400694362
10521	-0.2252802665787624
10522	0.061446809005435546
105221694	0.520867846826152
10523	-0.1438911906666677
10524	0.21514575210270334
10525	-0.200875797444904
10526	0.3311852746383785
10527	0.11602255306507936
105274304	0.403610236489849
10528	-0.19301926186375049
10529	0.10185716499791708
1053	0.144256649916719
10531	-0.1163420207322095
10533	0.3673039125140205
10535	0.370559333403545
10536	0.178443542388816
105369154	-0.491952983997068
105369167	0.016920607277441
105369187	0.0516552159169957
105369192	-0.0019522567125874954
105369199	0.370658701667787
105369213	0.130175981061019
105369228	-0.28931747444251293
105369308	-0.100588461526359
105369343	0.0622740561351471
105369477	-0.113721740703563
105369595	0.020357375859635
105369602	-0.272541748672285
105369635	-0.398388338696242
105369645	-0.12353412453572
105369705	0.0682315381880456
105369739	0.214619606793834
105369746	0.0987294940165126
105369860	-0.194698219298236
105369889	0.121622958960344
105369890	0.093032533452048
105369957	-0.171207043445528
105369974	0.0035161567381183506
10537	-0.0043395641245273
105370027	0.046196040692966
105370059	-0.0729098435163216
105370078	0.146896428639592
105370109	0.0536399240594654
105370178	-0.0245552125908139
105370291	-0.0386229479373135
105370424	-0.0089512344426365
105370431	0.293603194669482
105370461	-0.0402862714037392
105370475	0.047390245816985
105370478	-0.0146966161468265
105370479	0.14545138462891
105370549	-0.125005896710679
105370569	0.149385987327715
[truncated: 18,378 more rows]

## Sheet: PA
1	0.117855365264646
10	-0.0502559294048631
100	0.59491461307062
1000	-0.036302140164192254
10000	0.036584114883116095
100009676	-0.27846517339363297
10001	0.004280685687831316
10002	-0.02746987681330809
10003	0.031873913636272816
100033431	0.0257382548234455
100038246	0.201736585489156
10004	0.03685199798391075
100048912	0.0589685140807161
10005	0.844478158908889
10006	0.44249994891300665
10007	0.381191785160479
10008	0.12039241172772149
10009	-0.21911708308956676
100093630	-0.0913969770017639
1001	-0.137628344071975
10010	0.2982445884998588
100101266	-0.228043707708185
100101467	0.17264568155309867
100101938	-0.0173998751831827
10011	0.45112874616753595
100113403	0.146911140965556
100113407	-0.651509026386347
100124700	0.0562425527174317
100125288	0.0484588456705108
100126791	0.025410046227700996
100126793	-0.1605099872065287
100127888	0.158938872244768
100127938	-0.0121037635250971
100127950	0.241272478481648
100127955	0.009698792078525
100127983	-0.09250928839406494
100128025	0.0792997444179463
100128071	0.052517502800697446
100128079	-0.0420985241400819
100128081	0.0046869024044626
100128098	-0.162500197640684
100128124	0.043714821896876
100128126	0.0633825744413791
100128139	0.127668895114346
100128176	-0.0449353533346291
100128191	0.253095155852399
100128252	-0.0563103741151035
100128262	0.0226261833115622
100128285	0.0072395525940436
100128288	-0.197883332522033
100128292	-0.1984062855477435
100128327	0.0533220746388933
100128420	0.123876334984434
100128511	0.146981759024424
100128537	-0.0029683180414353
100128554	0.042402114612324
100128590	0.0380167196492551
100128594	-0.0087281105895578
100128640	0.106648457575272
100128653	0.120816972056158
100128731	0.171736834806471
100128750	-0.0692596230058531
100128788	-0.0507253763081039
100128822	0.210600142370474
100128830	-0.0721110766241268
100128881	-0.0975677398079135
100128893	-0.0286923250087243
100128927	-0.311997182957761
100128946	0.318773694406383
100128977	0.14818053364114112
100128988	0.07941496053772625
100128993	-0.139465675915619
100128998	0.18063264455619404
100129029	0.187073682524402
100129034	0.0455333006633577
100129098	0.112527182963754
100129175	0.0152647512695607
100129195	0.007060948369297507
100129196	-0.039849771586925396
100129239	0.041962429643869
100129250	0.376555250070467
100129271	0.015597204569710504
100129361	-0.027540381305753498
100129387	-0.5414266597197784
100129407	0.0751574837082386
100129427	0.277387952847829
100129455	-0.139141534879285
100129460	-0.178092620063103
100129461	0.2151087358805135
100129482	-0.32580178896055545
100129528	-0.001293282890881202
100129550	-0.359489425014765
100129583	-0.238925885783621
100129597	0.050826155752963
100129603	-0.330237994488471
100129654	0.0717272395217579
100129662	0.0425749018578131
100129716	0.0520052315654977
100129726	0.157216464570956
100129792	-0.391321870836344
100129794	-0.0491051095307109
100129845	-0.0859005137998904
100129858	0.1247040637763225
100129935	0.389632989715852
100129960	0.824038734716
100129961	-0.0672105974589086
100129973	0.122715086538115
10013	-0.11694085195897436
100130155	0.0364362147423876
100130268	4.55474e+07
100130275	-0.02489154297355549
100130331	0.0995004034227627
100130348	0.193081500048169
100130357	-0.0635721684927773
100130417	-0.031158695234731602
100130418	0.0892126754706537
100130452	-0.124036634185447
100130460	0.0783506784200108
100130519	0.194334715513898
100130522	0.1243854482447597
100130548	0.0429549564919541
100130557	-0.0770726186273991
100130581	0.0010671783254799002
100130613	0.163610947184224
100130691	-0.0415511366550022
100130700	-0.0461601573354353
100130705	0.389189859348959
100130717	0.0230868277940228
100130733	-0.244799165027843
100130742	-0.240459399007006
100130744	-0.257386862478037
100130776	-0.143339879203591
100130855	-0.088975803173622
100130872	0.125492268533508
100130889	7.44069e+08
100130894	-0.15676396967225
100130933	0.386410031268591
100130934	0.188308266781076
100130958	-0.0851389635934662
100130964	0.231306071196581
100130987	-0.473475460900527
100130992	0.160550029241823
100131017	-0.22180077787578698
100131067	0.2163419003112623
100131117	0.28098840986923
100131138	-0.0461482390080798
100131176	0.218246216681223
100131187	0.318158875284687
100131211	0.10767401901687
100131213	0.058049132369433466
100131303	0.0062254809600743
100131347	0.348863414717736
100131366	-0.0068692082730165
100131454	0.0649193395892619
100131496	0.0797897585376942
100131551	-0.139278573871575
100131561	0.167638349228661
100131564	-169234266087467
100131608	0.041402001891764
100131655	0.15864787666451
100131691	-0.135369559750318
100131733	0.402497601765952
100131755	0.02368798280822964
100131801	-0.11073307955428
100131816	0.0139507996398694
100131825	0.01842008979229135
100131827	-0.07143721109004701
100131897	0.0863459714633236
100131980	0.0578216627124559
100131997	0.0882666888360219
100131998	-0.7842979810581715
100132074	0.0251613895919703
100132077	0.113990513272191
100132078	0.0770733929143456
100132101	-0.232158401423654
100132116	0.0807505715026316
100132169	-0.09408828259674
100132234	0.0297272904984231
100132249	0.128731253456937
100132273	-0.196976739357692
100132285	0.0970226275829665
100132288	-0.993332259611825
100132341	-0.2718698798877928
100132352	0.352606654642624
100132354	-0.151064266318696
100132356	-0.0638577967148862
100132386	0.0717998378462389
100132464	0.0626380712865295
100132476	-0.135583083770289
100132596	0.225692509939667
100132618	0.0906909469460438
100132677	0.14638244900511
100132686	-0.0070906380141843
100132707	0.136985663599134
100132708	0.0505763131093478
100132735	0.114564843719461
100132815	0.1404195115267048
100132891	0.0769777713119814
100132911	0.169186291547493
100132923	0.027641450283602202
100132948	0.0807406426816171
100132987	0.239169567008535
100133036	0.0110442945626879
100133190	-0.0061598920354215
100133205	-0.218549600447981
100133308	0.06392701484452006
100133311	0.138590574674689
100133319	0.0303098732523668
100133461	0.323872641070731
100133612	0.1716270778279164
100133669	-0.318260360613727
100133920	0.09754048487613375
100133941	0.17833725266383402
100133985	0.0858113718131075
100133991	-0.0385667382029794
100134040	0.0884912895782466
100134229	0.132528623527663
100134259	0.230960494405713
100134368	0.0421153960978167
100134713	-0.59481674002089
100137047	0.510527698465848
10014	0.19471634216135597
100141515	0.109128643331532
100144596	0.372282227760908
100144597	0.20527748058547501
100144602	0.0330304907541547
100144603	0.190324883679301
100144604	-0.102477782889988
100144748	0.0566659685871594
100147773	-0.0478122555028561
10015	0.1745637431109261
10016	-0.222261316665876
100169750	-0.432695710160895
100169752	0.07127237695757
100169890	0.0673863209822831
100169989	-0.188637947291142
10017	0.07563285526505979
100170229	0.07451046806280005
100170765	0.0908417602832559
100170841	-0.064993181035309
10018	0.35130931983954844
100188893	0.384033758342257
100188953	0.161475888339666
100189589	0.0100393874402931
10019	-0.648091489563772
100190938	-0.11368189372485249
100190939	-0.1054023592113548
100190986	-1017467219217810
100192378	-0.11575785439306371
100192379	0.0221299764756549
100192386	0.082552712347688
1002	-0.14123599971546624
10020	-0.584628756090419
10021	-0.056046740548434004
100216479	-0.10183262148283
100216545	-0.0721184067055397
100216546	0.011106493421577499
10022	0.320588608923905
10023	-0.126663129439668
100233209	0.112643020533827
10024	-0.09748460878340098
100240728	-0.013071729464710455
100240734	0.0036896295713858
10025	-0.1636237484933434
10026	0.246026818103853
100270679	0.0201518668124775
100270680	-0.281618389399508
100271715	-0.007214381143477
100271722	0.1309865385171908
100272147	0.207376676907658
100272217	-0.0659185916713378
100286844	-0.0383646964676264
100286922	-0.115047359691476
100286938	0.0064250817196703
100287098	-0.133277328049092
100287114	0.504377608562792
100287171	-0.3563197869445399
100287177	0.222575367708214
100287216	0.0885231662267235
100287227	-0.18450853811928
100287290	-0.10444059143322605
100287366	0.0506754385144936
100287387	-0.052023931832654
100287482	0.446596732858835
100287569	0.0989661615731067
100287616	0.515178376427545
100287704	0.206165141694564
100287765	0.018916681845584964
100287808	-0.0624566604534513
100287814	0.0872033325776015
100287898	0.278824605842739
100287902	-0.1141989610401
100287932	0.18056506220075869
100288069	-0.161828975895324
100288079	0.189228781637749
100288122	0.053277506391952
100288123	0.29203532526462
100288152	-0.0054315458014244
100288181	0.292208216976815
100288198	0.021561499946621
100288413	-0.150627682944625
100288432	0.045341765095673295
100288570	0.0036839950897681
100288590	0.0732432045578299
100288656	0.1826971852016925
100288730	-0.0973140619992273
100288797	0.20227065618144102
100288805	0.14012437018578
100288911	0.2085966972898696
100288966	0.0521712936856438
100289019	-0.197900186255199
100289092	-0.118569169143383
100289097	0.23186759647129493
100289137	-0.249341570593579
100289187	0.332089347188797
100289211	-0.0146138524018844
100289230	-0.166210962602156
100289255	0.1395248924953925
100289274	0.5017643847411479
100289333	-0.769283420347658
100289341	-0.391479154199985
100289361	0.0623525596183072
100289373	0.331532609977565
100289410	0.120129092927231
100289473	0.0012365953389319
100289495	-0.248773109557848
100289509	-0.0154596019697223
100289518	0.013550479667050953
100289635	-0.4196113818039698
100289678	-0.305452162995993
100289683	0.0287199771449939
100292680	0.10351477435875375
100293516	-0.474828794190634
100294145	-0.106220272243194
100294720	0.296815550053328
1003	0.139602950273621
100302285	0.15021353785981
100302522	0.332516589216764
100302640	0.119776280339198
100302650	0.153018587483545
100302691	0.0887039253225946
100302692	-0.538769560843056
100302737	0.104841056142281
100302740	0.126893920263623
100303728	0.19193680239669447
100303755	-0.1988860411796905
100306951	0.5312204400304
100309464	0.0776228338395754
100310756	-0.322843944374651
100312850	-0.0052772890703931
100313865	-0.0453338322504724
100316868	0.032649110797213735
100316904	0.0411610184256513
100329135	0.158436866243393
100359394	-0.0069441312683821
10036	-0.4921232234483261
100379174	0.126108754515767
100379345	-174548931390083
100379661	0.0459515532793426
10038	-0.06719701762733919
100381270	-0.280024672684242
10039	0.307968981505286
1004	0.021923295332439797
10040	0.37794926698140197
100419741	0.0815694592848978
10042	-0.697868528303834
100420872	0.0574531912678053
100421171	0.111826403627026
100421494	0.022231145800515
100421577	0.109736114473697
100421589	0.200087345169583
100422212	0.0414642597325977
100422526	0.0206965862555527
100422737	0.1034862723547491
100422781	0.244344276093662
100423041	-0.217866533295125
10043	-0.0722748800534659
10044	0.021182006158364866
10045	-0.49507686888571356
10046	-0.0706151567296961
100462953	0.083110541001412
10047	0.168887968647229
10048	0.3144355763451187
10049	0.150916570518102
100498859	0.1364224306465
100499171	0.0766873094445572
100499177	-0.0689096262141951
100499227	0.0813313860692688
100499466	-0.005745848425898261
100499467	-0.0139256189888424
1005	-0.0680787178677304
10050	-0.123803471882612
100500850	-0.527974458756489
100505474	-0.0152389060701803
100505478	0.417045462508717
100505483	0.16859152564699995
100505494	-0.704314156561727
100505495	0.0729202703996879
100505498	0.0205357241697703
100505515	-0.0288190720081818
100505518	0.488159514624234
100505530	0.0865423333156659
100505536	0.0184194320115681
100505538	0.09773120415723516
100505540	0.0536317301598524
100505545	0.128003683361062
100505547	0.097243586280915
100505555	-0.0676282446768054
100505573	-0.214634613222789
100505583	0.007450972221341
100505591	-0.0020540211828752
100505592	0.0482378188110256
100505609	0.12202252910174699
100505616	0.688652170140071
100505619	0.0633562757971941
100505624	-0.033134045845727246
100505633	-0.1287029439544945
100505641	-0.07941761131595246
100505648	0.012626252301469701
100505659	0.0562924637294067
100505664	-0.003015915785266
100505666	0.302773473258182
100505681	0.316741271924006
100505683	0.107795866639651
100505687	0.271296786440562
100505696	-0.153164750032111
100505702	0.151895464608468
100505711	0.109190671678815
100505715	-122053131862665
100505716	-0.139670562366935
100505718	0.170331406127522
100505728	-0.123123981793456
100505738	-0.301649491424942
100505741	0.100713419563239
100505746	-0.051169945799551544
100505758	0.30732811591927
100505768	-0.0111633602298116
100505774	0.145498297163364
100505776	0.0377065156551088
100505782	-0.10820818964743
100505783	0.6057682858607522
100505806	0.190025858831478
100505811	-1.76028e+08
100505812	-0.06839755444035911
100505817	-0.180265595572366
100505832	0.24041814787471
100505835	-0.097218204075499
100505839	0.205330087461715
100505841	-0.0433619760379625
100505851	0.0071176224021985
100505853	0.0825817589270516
100505854	0.1724431351473545
100505865	0.635787811328382
100505874	0.0996647746852868
100505875	0.0918320101313568
100505876	0.35837818927336634
100505878	0.0395965399624517
100505879	0.05446582452188333
100505881	-0.037095474653083806
100505890	0.0577604882688188
100505893	0.0756873625964287
100505912	0.065882577829735
100505915	-0.0789738143215089
100505918	-0.0060856405627342
100505920	0.0871421214130489
100505929	-0.0165778216489173
100505933	0.12266187022936133
100505942	0.129476333526556
100505964	0.0224611411523896
100505967	0.0751133879345035
100505975	-0.246541925110368
100505978	0.0373886431452218
100505985	0.0454840591831345
100505989	0.0434825558462802
100505996	-0.104068529632286
100506013	0.0253219040381507
100506016	0.118411966684857
100506022	-0.041383799060234
100506033	-0.032648627872097755
100506046	-0.123810889303944
100506047	-0.0495641250736301
100506049	0.0913350135684651
100506068	0.220283414191361
100506070	-0.0753803561344828
100506071	-0.0647764345556387
100506076	-112666601732258
100506108	-0.29064929310647
100506113	-0.0510858829273663
100506119	0.107841634424956
100506122	0.0969543304864311
100506126	0.212671258298286
100506127	0.101544747439234
100506144	102837252731537
100506161	0.467305200485636
100506164	0.0078010457893441
100506172	-0.11932254390291169
100506190	0.1169041648268114
100506195	0.16661081633161665
100506207	0.263262274978011
100506211	-0.00643849727356165
100506215	-0.0159572251874755
100506229	-0.115484648370027
100506236	-0.0889239326251326
100506237	-0.0400911120323646
100506243	0.793019832583218
100506271	0.145956142018692
100506272	0.118935682186532
100506274	0.190043778419965
100506275	0.247863167076346
100506286	-0.354799494252703
100506299	0.1776732715273055
100506305	-0.176157616969377
100506311	0.537076424461448
100506314	0.301548815877977
100506319	0.17973590629448
100506325	0.140762574908577
100506328	-0.0079617302432226
100506343	-0.0084445166129887
100506358	0.171336874119215
100506365	-0.05799757125291799
100506371	0.132209805899748
100506374	-0.004123010956611
100506385	-0.0246331214418464
100506392	-0.22908799209481714
100506403	0.0490313211363848
100506405	0.241058557779755
100506409	-1.37012e+08
100506413	0.210223750692755
100506421	0.155389836300815
100506428	0.0428772912271085
100506433	0.0742580976734837
100506436	-0.1511497217888754
100506443	-0.138234598501676
100506446	-0.132322045616208
100506451	0.012043780064187347
100506457	0.04341866006081287
100506462	-0.0722338977728417
100506465	-0.0220234364596942
100506469	-0.03700984008703625
100506470	-0.0119145688895069
100506472	0.06856034107463385
100506475	-0.01049432950765735
100506489	-0.105369720790028
100506492	-0.080438426534822
100506495	-0.053932224738517
100506498	-0.138722329677257
100506504	-0.084628170237199
100506526	-0.0947828304013977
100506527	0.210565415193084
100506530	0.131016208598078
100506542	-0.12098100662024
100506555	0.0612635172689114
100506563	-0.0258310377162629
100506581	-0.0951262493030181
100506599	-0.16579102494942552
100506603	-0.116131512866293
100506606	0.0482663663241498
100506622	0.14396650474787
100506639	-0.403584978011935
100506649	0.380701999289635
100506655	0.0016327381220246004
100506658	0.1303030441173392
100506660	-0.0379845582487483
100506668	-0.548380775542212
100506677	0.119800531945413
100506680	0.060376721798429456
100506681	0.0258799448102306
100506686	-0.157416644851765
100506696	-0.0662656981505686
100506697	-0.104059260009642
100506710	0.41176076969280334
100506713	0.14690539285022755
100506714	0.264180771539079
100506724	0.122605209692615
100506730	-0.24326326276106902
100506733	0.006118764942035238
100506742	0.273078335523338
100506755	0.0638194317114543
100506757	-0.145003993060786
100506765	0.0789051893537865
100506769	0.0465009092909193
100506776	0.106285849023422
100506779	-0.0611514648918524
100506783	0.321884202559715
100506790	-0.123092331668908
100506791	0.298801998218884
100506795	0.147050590877047
100506797	0.414314875368763
100506815	-0.248007129639304
100506826	0.401608217224563
100506827	-0.0741999225323175
100506834	-0.0378927101565895
100506844	0.3056496030834355
100506851	0.0728504352728175
100506858	-0.0228479844243858
100506860	0.4380956099945415
100506866	0.1026683803176979
100506874	0.0178054089343903
100506895	0.362300771850118
100506898	0.1546596732462685
100506901	-0.240403376388968
100506915	-0.181461076011501
100506922	0.890345166318494
100506929	0.0149770488832485
100506930	-0.0168872778496596
100506939	-0.0587859622829709
100506963	0.563719996910376
100506965	0.04386084050364615
100506974	-0.0064478120283878
100506994	0.0259760820552154
100506999	0.0553109435102606
100507006	-0.0986698060719877
100507008	0.0670041269584812
100507027	0.0081173367803736
100507034	-0.0400196619801598
100507043	0.0794264839696408
100507044	0.118867204814393
100507050	0.115609247975369
100507053	0.08367723216481145
100507057	-0.0381814872204172
100507058	0.179433556479492
100507059	-0.114604985099497
100507062	-0.385844846161205
100507064	0.04338317104006923
100507066	0.0588336835546767
100507073	0.252222756483921
100507086	-0.0531286285257367
100507098	0.11946122141158058
100507099	0.110254753642158
100507114	0.0984068274593151
100507117	-0.0893169973699284
100507135	-0.419331069038304
100507140	-0.055589727054469
100507143	0.0742707062072381
100507173	-0.037234775826732
100507178	-0.147962003853522
100507194	-0.0149896464292367
100507201	-0.0669727185791208
100507203	0.054537800784428644
100507206	0.130773511692155
100507218	-0.0391257895493668
100507221	-0.0811644607451839
100507240	0.008299249134332998
100507244	0.06818357358223445
100507246	0.0975137643656835
100507249	0.0799205023339481
100507250	0.061133835870405
100507254	-0.04892995364898155
100507257	0.134197113955326
100507261	0.165470061761868
100507266	0.153173982349461
100507267	0.006643843223624001
100507274	-0.08736167398451188
100507277	-0.0633099957542775
100507290	-0.30222653346883654
100507297	-0.0828576206536541
100507300	-0.028983379064367
100507303	-0.355715115874785
100507316	0.3209190234508989
100507321	-0.1073712654152018
100507331	0.129180345618823
100507336	0.153199598597821
100507351	-0.04311018987856015
100507362	-0.121598807787841
100507384	-0.198601257567686
100507389	0.0365371846521266
100507391	0.339215817316293
100507392	0.0414019143551083
100507395	0.217134871819861
100507398	0.1528981824290735
100507403	0.0529159974559468
100507404	-0.116235606618905
100507410	0.0487835492479621
100507419	0.0037070584522605706
100507421	0.01416577209925044
100507423	0.259947561166084
100507428	0.05469274373269523
100507431	0.859572074409151
100507433	0.180710006712983
100507435	-0.0646867537791926
100507436	0.45037701832591
100507458	-0.220805161635138
100507459	0.254317126187816
100507461	0.108858899735755
100507463	0.16083858612893154
100507466	-0.0023066275826334
100507470	0.0609929576411376
100507475	0.197619002334862
100507487	-0.284517705616406
100507495	0.1203951012045395
100507501	0.375617055973502
100507513	0.283062142050133
100507524	0.102168939174938
100507527	0.16972873183279
100507530	0.10249755045732276
100507533	0.0107023837449997
100507534	-0.23568437029394
100507540	-0.148109067421898
100507560	-0.176426328259432
100507562	0.0437809644288084
100507567	-0.050618391242210695
100507584	0.2028760818454938
100507602	0.231669970883184
100507605	-0.0497459159887314
100507616	0.0397589347206485
100507629	-0.0665400664728317
100507632	0.061109131607628
100507634	-0.043480130817212
100507650	0.053365434526127
100507670	0.423962248235207
100508120	-0.09933335129850096
100508631	-0.120415046534141
10051	-0.452118846090938
10052	-132745837478384
100526820	0.110656744423952
100526833	0.11208342829502961
100528016	0.0759231012115781
100528032	0.261108175827311
10053	0.394516389503263
100532746	-106186474094554
100533106	-0.0654501531349638
100533178	-0.128518217074393
100533182	0.0979920826258105
100533184	0.0549463115060545
100533789	-0.460839134946874
10054	0.07950194438049116
10055	0.515381234500135
10056	-0.37285744608332766
10057	0.20721646780263145
10058	0.027164066853681
10059	0.19493865452770154
1006	0.022405917080756954
10060	-0.06801973913397111
10061	0.08494647400642767
100616104	0.292924159396271
100616434	0.135593347114425
100616446	0.0049159384291104
100616497	0.183650342306938
100616668	-0.16900406365585902
10062	0.160478573821356
100628307	-0.0788460098907196
100628315	-0.0336335967774391
10063	0.04309722602119305
100630918	0.0513281139093995
100630923	-0.233448444698866
100642175	-0.006922722343231005
100652730	0.15523639202333
100652740	0.319166821503658
100652768	-0.03739208512973
100652770	0.19834432205521133
100652772	-0.390987355505204
100652781	-0.0394371483571146
100652791	-0.123647631276599
100652824	0.105363992347917
100652853	0.249782318889821
100652856	-0.01223563271853075
100652857	-0.0046546673909927
100652911	0.0169039148555183
100652929	-0.166073660377542
100652999	-0.0074571052644794
10066	0.20589160190685352
10067	0.268668709075754
10068	-0.29012337074153494
100689073	-0.0271372566677679
100689074	0.119083376271483
10069	0.6373394040282025
1007	0.0740642983686137
10071	-0.0022564478716653458
10072	0.20256952355493302
10073	0.374235481827721
10075	-0.14650350786410377
10076	0.0793212727217773
10077	0.260555905022125
10078	-0.446765269635771
10079	0.038513601409550985
1008	-0.0281885659709235
10081	-0.2410401144029385
10082	-0.03483125934059125
100820829	-0.0379081808414856
10083	0.0389557270406424
10084	0.054887753336368326
100847004	-0.020802987377333
10085	-0.05246344737151496
100852405	0.0150833181255788
100852408	0.0818685317307515
100852409	-0.0628843291617047
100856811	-0.0857779479280375
100859921	0.217328609749266
100859930	-0.27577677429853
10086	0.304565849445983
100861523	0.238534037980904
100861532	-1242989440005060
100861540	-0.267165473463344
100861541	0.212911725697109
100861543	-0.083813148401345
100861544	0.179982291085314
100861545	-0.165919437532307
100861546	0.0246134514153031
100861547	0.10593315911927
100861548	0.0791307086842119
100861551	0.250679459831772
100861552	-0.0106783893194144
100861553	0.0964271406000745
100861554	-0.0293384476365234
100861573	-0.220878374021628
100862662	-0.0101513446958454
100862671	0.40114499450743946
100862679	-0.195384062341059
100862680	3.06544e+08
100862704	0.1164011588947995
100873930	-0.0205271902120801
100873942	0.0228101206315779
100873954	-0.345731705438368
100873964	0.198234119778927
100873979	-0.043273905368978
100873985	0.0742774976112263
100874012	0.197668359938244
100874014	0.152644628626865
100874016	-0.0291406720980501
100874018	-0.201914123788836
100874021	-0.185896869728264
100874032	0.372895801271968
100874034	0.065978207852829
100874035	0.119474337023863
100874038	-0.0916384490309333
100874051	0.0565938283265811
100874063	0.0985032834212295
100874068	-0.0755777766123826
100874069	0.0419272591950435
100874074	0.0847693838260864
100874107	0.0780079997873993
100874110	-0.0592680862146032
100874114	0.0805629912372905
100874143	0.206400247485947
100874154	0.119569087135711
100874167	0.22485764731629
100874178	-0.104414931864961
100874180	0.187387928643724
100874182	0.0314995490713899
100874187	-0.117763650133026
100874194	-0.018674402220816
100874195	-0.034255228697875666
100874205	0.13617060363438915
100874238	0.122347624132363
100874239	0.290613914891604
100874241	-0.006374173277309492
100874243	-0.0085030370066042
100874251	0.0773623689400284
100874253	-0.274692469412557
100874291	-0.404698174632556
100874292	0.175362717900199
100874305	-0.0032391813204494
100874314	-0.0261445431823972
100874323	-0.339634883638694
100874362	-0.876369673468817
100874365	0.0668142734854129
100874371	0.0997560698379374
100874392	-0.015995218530017574
100874433	-0.168345373497976
100874529	-0.248835502133057
100885775	0.121210536809964
100885778	-0.173670671582625
100885781	-0.191640762391632
100885798	0.0530733804434928
100885848	-0.0702933721571271
10089	-0.005753541529673871
1009	-0.0494150734246612
10090	0.061849253174991695
10092	0.3052230940569125
10093	0.9414209447852117
10094	0.30188622923957
10095	0.236427994278047
10096	0.14419158048661565
10097	0.3020682866993922
10098	0.4259234934995623
10099	0.294582574459795
100996246	0.176373171418096
100996255	-0.507603511709653
100996279	0.30712688343616
100996280	-0.105087618885069
100996286	-0.0442149941816281
100996295	0.0693229927574967
100996301	0.23113579585463
100996307	0.008968278472861996
100996342	-0.168772492740451
100996345	-0.106335586655996
100996385	0.0980103769151703
100996425	-0.0049357784959442
100996490	0.0200173754020156
100996492	0.06786371151884336
100996511	-0.0103657652267253
100996539	-0.0261679902822061
100996549	0.0810135498128158
100996570	0.010120396874739167
100996579	0.10397787269414326
100996583	0.0710642874141263
100996590	0.12226534112288251
100996597	0.0245594946302189
100996624	0.0088475853019309
100996665	0.0989776624884991
100996671	-0.103362210171754
100996681	-0.0532986832550096
100996694	-0.0444314121150472
100996702	0.157294546381128
100996720	-0.111065690904176
100996756	-0.466170696221425
100996902	0.0340423520624329
101	0.012313025406269648
1010	-0.0840986369735228
10100	0.57362472493072
10101	0.264014607556393
10102	0.4199072744761656
10103	0.740514586512467
10105	0.5499009080784439
101055625	0.0101733968577892
101056700	0.0997112115140425
101059948	-0.154465152574864
10106	0.01948548720319225
101060004	0.219124909302907
101060019	-0.0528915947147162
101060091	0.0259246538616469
101060200	-0.606189015161187
101060264	0.0710113358510061
101060391	0.0514409453613309
101060400	-0.28812865482574235
101060544	0.192402628522854
101060553	-0.0423943927356802
101060691	-0.6579849558739466
10107	0.03143246723173855
10109	0.10485717156508971
10110	-0.07967914369240796
10111	-0.39815303102744665
10112	0.34875997155785
10113	0.21157034620556447
10114	0.04989550298406176
10116	-0.148633784243161
10117	-0.032383591539048955
1012	0.0056656414821651
10120	0.729947680373527
10121	0.40763975831297833
10123	-0.5528887698029833
10124	-0.174234028633307
101241892	-0.70221051523503
101243545	-0.45931115886993
10125	-0.106591059946657
10126	0.138423608228382
10127	0.076605029611299
10128	-0.5050931020399495
10129	0.0039610864796973495
1013	0.1925611640109265
10130	0.284461324096129
10131	-0.005090494897021951
10133	0.365806494365026
10134	0.462636449267747
10135	0.2578441567438043
10136	0.058989572565240754
10137	-0.074215313652251
10138	0.009337044810036492
10139	0.10408118408996551
1014	0.0321387041687101
10140	0.702284133143473
10141	-0.0821687670478626
101410535	0.202170481659072
101410538	0.14112956255093193
10142	-0.4480461054327953
10143	-0.0537394548535749
10144	-0.12078492731120458
10146	-0.20367185086556622
10147	-0.16191484901260722
10148	0.146675507886038
10149	0.37153724755423
1015	-0.0314191252498692
10150	-0.23277069372672088
10151	0.09005254902241674
10152	0.07154872203740864
10153	-0.228138828383977
10154	-0.05763141406399072
10155	-0.143556983836715
10156	-2.07619e+11
10157	-0.242766394683231
10158	0.8751123977339901
10159	0.2537914544099593
101593348	-0.167062385021895
1016	0.22667186411225
10160	-0.18695177954545125
10161	-0.13495330460607902
10162	0.463818298220485
10163	-0.2633027733047967
10164	-0.0502639575068164
10165	-0.24004967707278602
10166	0.3534098154164378
101669762	0.286461548948868
10168	-0.07531946181441775
10169	-0.015124973013127275
1017	0.5230815660365405
10170	0.07725308214043927
10171	-0.48878268923160134
10172	-0.0386041864817974
10174	0.012595179332485655
10175	0.4815897007054345
101752400	0.0015430539646072
10178	-0.007825950059000997
10179	-0.045917611964171046
1018	0.130013556806749
10180	-0.548412200264962
101805491	0.16342362140981856
10181	-0.1142784162714605
10184	-0.0722739684323385
10186	0.4122593658949075
10188	-0.020456596958286572
10189	0.288898928180352
1019	0.445284832689331
10190	0.31880289527592603
101926888	0.342461051295918
101926890	0.0229881678760458
101926903	-0.0447165095218662
101926906	0.258499109966785
101926907	0.186286138826196
101926915	-0.085563036367176007
101926928	0.0571106204514611
101926942	-0.0512536679642781
101926944	-0.0893970800112888
101926948	0.195568113670571
101926951	0.167821205917703
101926959	0.118205737571689
101926975	-0.0506335039207393
101926978	0.0355508017202705
101926984	0.15447269179434298
101926987	0.262098602833006
101926996	0.236499898451458
101927003	-0.0859331629095802
101927007	0.0271016153435551
101927017	0.0512979265098082
101927018	0.111365025228673
101927020	0.0677765776627373
101927034	-0.0408552055383943
101927038	0.179860421943265
101927040	0.0867160767893627
101927043	0.1285055816883767
101927044	-0.220216299072581
101927049	0.08126228434164545
101927058	0.0258193809481335
101927059	0.0248027859509052
101927066	0.0480366049182968
101927067	0.14819821950033601
101927069	-0.0222601702307086
101927074	0.0262869968095584
101927075	-0.0386245582010171
101927081	-0.222680565240321
101927084	0.368269866534329
101927089	0.133089911091215
101927093	0.12134561091331
101927096	-0.155276048843104
101927098	0.0461438720282437
101927112	-0.216455258519334
101927115	0.023984874503899495
101927117	0.0588206552147723
101927123	0.0136538082959453
101927125	0.0403387797324764
101927126	0.167172448976088
101927129	-0.0489777334921257
101927131	-0.0739223712247721
101927143	0.0690144572269792
101927150	0.127257295148631
101927152	-0.0659377289527918
101927157	0.0701197472788863
101927159	0.0065964381488729
101927164	0.0305149235276153
101927165	-0.120460478088981
101927166	-0.3353136219717252
101927167	-0.1820247197740435
101927176	-0.137306006952219
101927193	0.0663413921566577
101927195	-0.0682717738779819
101927196	0.0293613760571996
101927204	-0.027147237249785516
101927211	0.0264959537936413
101927219	-0.0661905551229834
101927220	0.194821830927351
101927224	0.0239677182772127
101927228	0.0163618677794484
101927237	-0.053905970069787
101927244	-0.038686097120801
101927247	0.107943646592354
101927249	0.0861922499082443
101927253	0.0961851250088865
101927257	0.344755362887819
101927263	0.294001787396019
101927268	-0.057363183788649845
101927272	0.272861986122739
101927273	-0.146475321963809
101927274	0.156390580825248
101927275	0.1331052802972526
101927279	0.122570613801639
101927282	-0.0960472513530252
101927286	-0.0044224140014789
101927292	-0.0658024057521054
101927295	-0.03155135705830185
101927305	0.003486348753369
101927310	0.0625933505810586
101927314	-0.101616328319009
101927320	0.0196496889916165
101927330	-0.3841654843902
101927331	0.0824684695459948
101927342	0.304703709610284
101927346	-0.035575731272558
101927348	0.10937753485192
101927350	0.12687493136198
101927358	0.0806494354208793
101927360	-0.0177340927273964
101927362	0.336401152005905
101927363	-0.0060815794459034
101927377	-0.0084119833090502
101927379	0.110237372074072
101927380	-0.022304231203636
101927396	-0.116081247017541
101927406	0.0776851081875132
101927410	0.161700518684171
101927411	-0.0609615285089145
101927416	-0.0889952851615192
101927422	0.171778753719221
101927432	0.118195366255027
101927433	0.309417706238022
101927438	-0.0592937007684601
101927446	-0.0318862554253406
101927449	-0.159999256000133
101927450	-0.0115603438339218
101927455	0.329287148906792
101927460	0.0505928973633095
101927465	0.0405780231966657
101927467	0.179170146292565
101927468	0.114327629374397
101927482	0.0971100094620697
101927494	0.251784377323615
101927495	-0.231611928915331
101927498	0.00943986376741605
101927499	0.243328459657981
101927513	0.225672431671115
101927516	-0.013005454823380249
101927523	0.0459939902395271
101927526	-0.173788262482641
101927528	-0.0552079648723926
101927531	0.121539255785476
101927539	0.362364784152814
101927543	8.70056e+08
101927546	0.228415491767971
101927547	0.0634565275725977
101927550	-0.0986485207987336
101927552	-0.0286377788409716
101927553	-0.0656029125688048
101927565	0.110595370983121
101927574	0.316958705945545
101927579	-0.197208780007491
101927581	-0.0932280801273982
101927586	-0.193095471537421
101927587	-0.0336643273107629
101927588	0.0358288434500223
101927591	0.246331312557687
101927592	0.17629885145035
101927597	0.0980612163059754
101927599	0.0325753325058665
101927603	-0.133233983082343
101927604	0.0626378821139196
101927606	0.0992894830928046
101927608	-0.122761046349544
101927609	0.524598522964187
101927610	0.11572038306520725
101927616	0.0660380897320427
101927623	-0.459554063593158
101927636	0.0542603249710167
101927641	0.0950635809360957
101927647	0.101052597180669
101927650	-0.0014255535967528
101927651	0.11803329038544
101927653	0.181030414728166
101927657	0.13952051037492
101927659	0.161267306526695
101927667	0.0220339927307061
101927668	-0.1256056436180705
101927682	0.192877909828368
101927685	7.72128e+08
101927690	0.153568933236592
101927701	-0.0562947799334208
101927703	-0.0758889699530876
101927704	0.132551362609617
101927709	-0.0959950140180845
101927715	-0.107123950706513
101927720	0.683734567697668
101927722	0.142906698186646
101927723	-0.0390055598304353
101927735	-0.086080331169388
101927761	0.1420563364066065
101927766	0.111167737668094
101927768	0.142937665376491
101927769	0.194755911622889
101927770	-0.0535005534335049
101927774	0.01527084095004135
101927787	-0.0496597651840528
101927790	-0.153988081264996
101927797	-0.147348678275553
101927798	-0.164735175987585
101927808	0.0054562442185553
101927813	0.0528088445115378
101927814	0.23737020802897701
101927821	0.118772127951578
101927828	0.413010245482533
101927829	-0.0670326367273246
101927839	-0.247180856769544
101927843	-0.153304606744131
101927849	0.134182374069781
101927861	-0.149558843143218
101927865	0.0811369416841496
101927869	0.167576475611287
101927876	0.205823983115664
101927889	0.0474946689203109
101927900	-0.0608806842892943
101927901	0.176382550866419
101927914	0.0605659930501297
101927934	0.312677839521274
101927944	-0.0074608929244014965
101927948	0.129134885985516
101927950	-0.125598276024372
101927967	-0.0540453347506356
101927988	-0.0028108775886442
101927990	-0.0819251831046216
101927992	0.0858294134462531
101927994	-0.003110633508298
101928001	-0.243799834760749
101928002	0.0389906174105626
101928009	-0.11222442510132
101928012	0.0895821896088687
101928014	0.0603476669259998
101928022	0.0339845103750272
101928031	0.0747455201054064
101928040	0.199360491055467
101928043	-0.202896782158883
101928045	0.0393224324759592
101928047	0.0688639666278554
101928052	0.0395908260332705
101928068	0.0868058906766026
101928079	0.026659045092382497
101928087	-0.0185720180490248
101928092	0.354250576342667
101928101	-0.137034461856665
101928104	0.08455010246033204
101928107	-0.376077512281219
101928111	0.184532293697924
101928120	0.210902819239678
101928135	0.143635480125746
101928153	0.0506699835105233
101928158	0.0037704589420252
101928160	-0.0774071817481137
101928161	0.121150506803601
101928162	0.008990693480334
101928165	0.0137229917151107
101928167	-0.0920814778359766
101928173	-0.0945772659369154
101928185	-0.0249357647739183
101928188	0.184675261070496
101928190	-0.0788144924719109
101928191	0.0301385746089468
101928196	0.108364452520131
101928200	0.058816464896734
101928201	-0.0237445524990678
101928205	0.225748624988773
101928211	0.104561598104488
101928214	0.157304901394831
101928230	0.03282235602647
101928236	-0.172617815614983
101928238	-0.015841379735872737
101928251	-0.074184368385294
101928255	0.0827381974116133
101928259	0.0820666860622215
101928263	0.04360098657139965
101928269	-0.105737661907158
101928273	-0.354446074950947
101928276	0.0208933834655753
101928277	0.279607794385123
101928280	0.0759832915594181
101928283	0.0699971269494265
101928288	0.0937403528195838
101928298	0.0049068936689725
101928306	-0.0597624347094445
101928309	-0.0283537441633262
101928314	-0.02707206400675605
101928326	-0.0887843628221945
101928327	0.0942652980705306
101928335	0.066206204591075
101928343	0.03736616730388
101928361	0.0548725955973823
101928371	-0.156077059572156
101928373	0.291997100877713
101928376	0.197413195930669
101928378	-0.11436976440324566
101928386	-0.0058873100854709
101928388	-0.12004530740052755
101928389	0.0936131665378985
101928399	0.276357507711064
101928401	-0.134209028950711
101928403	-0.122133320175103
101928405	0.0232404228986958
101928409	0.10828780656603
101928417	0.18220735644372
101928419	0.0121465474670098
101928420	-0.0538379819817122
101928435	0.0669260678066085
101928446	0.258116893078123
101928449	0.0095929262530779
101928460	-0.0511294515302908
101928462	-0.0123186137325388
101928464	0.0097818451818448
101928475	0.312388108724468
101928476	-0.180333094574517
101928478	0.120456374925366
101928483	0.0510585109714248
101928487	-0.0630161207344197
101928491	-0.0403359569555253
101928492	-0.121949161882281
101928495	-0.220700357323021
101928496	-0.0111677297913887
101928505	-0.0755199863957835
101928510	-0.0509640273340804
101928513	0.196734774858217
101928516	-0.119021510771406
101928519	0.0551460942303387
101928525	0.0985395758222125
101928526	-0.134395941937554
101928535	0.136301441101216
101928537	0.182499573712977
101928539	0.119436800510959
101928551	-0.047359357650033664
101928553	0.0011190262963824
101928554	-0.0265737545811752
101928555	-0.0803504730351634
101928557	-0.0028067639639483
101928559	-0.035222553616244
101928565	-0.0991565428360204
101928571	0.141492890546704
101928574	0.06759413045691
101928578	-0.108265948724987
101928580	0.129135368185622
101928583	0.10427541982975363
101928602	0.215801610434233
101928604	0.0484634792048318
101928607	-0.0456589833790655
101928612	-0.125120905240758
101928614	0.0814569434031672
101928616	0.09576271210783971
101928618	0.0859391333568219
101928622	-0.243120335644934
101928626	-0.169484259461472
101928649	0.06261317237092891
101928651	0.026205162950234766
101928658	0.09866941250012813
101928663	0.0265012413806962
101928669	0.0110963701623431
101928682	-0.08769416262480074
101928684	-0.0516116364572678
101928687	0.360081664317286
101928689	-0.0247126816411329
101928694	0.0848133809762156
101928697	0.0506857703225859
101928708	-0.0987112622071706
101928710	0.042575081240355
101928718	0.12789702149495
101928728	-0.27079297198313335
101928730	0.208199719690727
101928741	-0.0909818909188407
101928748	0.384524334460124
101928751	0.0550682370481163
101928760	-0.0041919641425422
101928770	0.0098877703709041
101928773	0.0449262894549413
101928778	-0.123973896973629
101928781	0.010107534234045645
101928784	0.058540866178984054
101928790	0.15035958117323
101928795	0.0149241958746424
101928797	-0.0504131804286076
101928817	-0.10603427608237545
101928820	0.297198904671963
101928834	0.179546325534442
101928844	-0.156291816059881
101928845	-0.0011966501295838
101928846	0.0513217657359879
101928847	0.0436316310014691
101928850	0.0439647180960705
101928851	-0.0227379641068804
101928861	0.219208852210095
101928869	-0.105335205328845
101928877	0.0735199392446143
101928881	0.088773211269734
101928886	0.126111557382846
101928893	0.237720969561242
101928894	0.20531251968994
101928896	-0.1401972782116478
101928902	0.23596015784891
101928906	-0.130093058770956
101928922	-0.0256891154193463
101928933	0.241032856589109
101928937	-0.109260835243818
101928940	-0.111425242074316
101928957	-0.0382922130409979
101928961	0.100154847748939
101928973	-0.11424321602564164
101928985	-0.215526335757752
101928988	-0.161853921289683
101928989	0.115953668165963
101928995	-0.0874049407958781
101928999	0.0863936004090518
101929002	0.0845302224315902
101929004	0.156695041429977
101929007	0.287465163593296
101929019	-0.22269840881422
101929025	0.0162946392111007
101929027	0.121321464701679
101929034	0.0904269631043401
101929050	-0.0493623273969469
101929052	0.0964372844426664
101929072	-0.525397696604253
101929073	-0.21025806959585952
101929074	0.12138774168973009
101929081	0.183938174795821
101929082	0.072849349827825
101929083	0.15941159173799
101929084	0.113315701491161
101929093	0.0858886976502582
101929109	0.0411694579526157
101929110	0.0889873919291055
101929111	0.0140180558339974
101929116	0.0087591158439421
101929121	-0.11855347498286
101929123	0.0133878743309924
101929125	0.0148551579231984
101929144	0.0918187002162516
101929145	0.042375434938084
101929147	0.341532868953556
101929148	0.11061954302714265
101929151	0.0721503204484077
101929153	0.0431803255575772
101929154	0.131324740053458
101929164	0.141416714950597
101929174	0.0631254966254004
101929180	0.218299668155634
101929181	0.176156107258378
101929196	0.141343153500065
101929198	0.0737884194226066
101929208	-0.0155754292694766
101929212	0.171526726533579
101929225	0.084855101471567
101929239	0.0841748098886733
101929241	0.325128200576994
101929247	-0.291581418705633
101929248	0.219703069290366
101929255	0.0071324959101093
101929260	0.323082293998832
101929261	0.178031545306536
101929265	-0.136081841202796
101929268	-0.18756485275968
101929269	-0.0395556888138672
101929279	0.167178293722026
101929284	0.15288459146686
101929288	-0.100062241319944
101929297	-0.0781447014336135
101929305	0.08559960761226035
101929312	0.0851363929320386
101929319	0.0231488535221266
101929328	0.105541932313623
101929335	0.0621172014440888
101929341	0.0597658426699169
101929344	0.1496750928714854
101929372	-0.0913310012860626
101929378	0.354904173311128
101929398	0.035845486604053
101929402	0.128475587045212
101929406	0.137035970272196
101929407	0.0387385357454053
101929410	0.257659420124127
101929413	0.082090222814798
101929423	0.0140943729766515
101929437	-0.0101838292631294
101929441	0.097263308771761
101929450	0.248835363943787
101929454	-0.0895951828265032
101929460	-0.0119215934787911
101929467	0.0993575401351336
101929472	0.094315122163153
101929473	-0.0936842186719526
101929475	0.168331439862297
101929478	0.28847046189378
101929486	0.0180159797149843
101929488	0.0610405499719253
101929504	0.0254820803561962
101929505	0.0080739295206244
101929511	0.140847188417913
101929517	0.26065709892548
101929520	-0.0919855160293024
101929528	0.154832966876089
101929536	0.233689142971045
101929538	0.118897257755844
101929549	0.264635590157644
101929550	0.0819712593831161
101929557	0.0327679379893574
101929572	-0.157729059177117
101929582	0.218781841295675
101929584	0.124316671180181
101929586	0.187056645417483
101929591	0.027354429813194497
101929607	-0.117314846197865
101929609	0.0081789621588547
101929620	-0.0640155776961137
101929621	0.0723806975495865
101929622	0.0717191685728717
101929623	0.105527029525195
101929631	-0.07139197759608
101929645	0.143458477169829
101929651	0.101775019049219
101929655	0.203097258784719
101929657	0.127724808227555
101929660	0.221009824593842
101929662	0.0446818400981159
101929680	0.197502076814234
101929681	-0.0181904786892494
101929684	0.0054705613019644
101929690	-0.021286404133183
101929693	-0.135186224311382
101929694	-0.110422256811076
101929715	0.0023406272440619
101929717	0.103025954842651
101929718	0.132195875081011
101929719	-0.288979911592905
101929726	0.0914911162489658
101929730	0.11235952403771245
101929741	0.0417453775593612
101929745	-0.0731056487690073
101929748	0.111804339768718
101929752	0.118277154648673
101929762	0.112659844018033
101929765	0.124681549082372
101929774	-0.03362731301289999
101929902	0.0969072822100554
101929926	0.0408851691326093
101929947	-0.109307481575387
101929963	0.0579270632153458
10193	-0.33451011513434264
101930028	0.0857710991203066
101930081	-0.0401505805645159
101930105	-0.3665582720265445
101930112	0.204474594866957
101930114	0.346475389612447
101930149	0.0692828462851304
101930164	-0.040826412696095
101930421	0.17490119350994116
101930452	0.101623371219728
10194	0.19810779218818
10195	-0.0447946907588069
101954204	0.0598890315220498
10196	0.585400910215557
10197	0.32734032861881845
101978719	0.128159611393455
10198	-0.14205997966619938
10199	-0.585289928420924
102	0.16663516879813706
1020	0.438003339514496
10200	0.0490303403292261
10201	0.0129659249284698
10202	0.406025066121944
10203	-0.07238178390446266
10204	0.33847418004701346
10205	0.5653305473778597
10206	-0.27121174428717215
102060282	0.0538906529867562
10207	-0.2652977804174068
10208	0.27522098273829254
10209	0.46952683907750903
1021	-0.20990318095589486
10210	-0.142308361313621
10211	0.29790593710025576
10212	-0.0618881020205807
10213	0.167695942362096
10214	0.03821587178665673
10215	0.04405527884127064
102157402	0.0549367001695187
10216	-0.132794980436795
10217	0.19757683486814423
10218	-0.0741595877626507
10219	0.264421909982802
1022	0.0913037276933505
10220	-0.1007280755343799
10221	0.46618165328782135
10223	0.206480726791523
10224	0.1657335104496195
10225	-0.027879615023195956
10226	0.0662817507724639
10227	0.0133681985193427
10228	-0.17311287850771598
10229	0.562926155113785
10230	0.10235064194381295
10231	-0.126258400038566
10232	-0.978669649665992
10233	0.3346378827896289
10234	-0.11479177647417524
10235	0.14198271095747492
10236	0.065162895418602
10237	0.401647945754347
10238	-0.17004605133492842
10239	0.0055207625952659
1024	0.4571374378256053
10240	-0.1216113419397935
10241	0.07127598707389901
10242	-0.10681390002593266
10243	0.24057262958551975
10244	0.014002560118750507
10245	0.20511306156735148
10246	0.0901603739437562
102467079	0.152177123603497
10247	0.5866175568341006
10248	-0.198506992330691
10249	-0.10768683551090501
1025	-0.4036348250430133
10250	-0.8160721588079335
10251	-0.0478728825677717
10252	0.03538509015528821
10253	-0.232829246290147
10254	0.09134941202492679
102546226	-0.038030326720222
102546299	0.10984750096497682
10255	-0.175571566030977
10256	-0.295591978840523
10257	0.43574109311134646
1026	0.278327874361551
10260	-0.203937083463999
10261	0.08369928633665645
10262	-0.207295231089022
10263	0.0892645537672178
10265	0.100801584455569
10266	-0.175731708150103
10267	0.469166722765067
10268	0.160646158213771
102682016	0.049574793300734
10269	0.298069207842294
1027	-0.0724121130858032
10270	-0.411503931854445
10272	-0.399471069822741
102723099	0.0964850937959612
102723165	-0.0237893293381632
102723167	-0.0718540353346451
102723335	0.0612844126971267
102723364	0.087336449561484
102723380	0.176104640455802
102723390	-0.0861167958943692
102723409	0.0632738851078932
102723448	0.0139140078416606
102723458	0.0963496491226052
102723489	0.009046460181333904
102723506	0.135123650946057
102723526	0.109191199931499
102723578	0.0094452053587456
102723657	0.282454772188634
102723665	-0.0762391293656608
102723678	-0.0719970990842002
102723692	0.165018893186503
102723701	0.209413711170961
102723704	0.107088309176917
102723722	0.0693359854444072
102723742	-0.0157503186277892
102723769	0.0718600191822231
102723775	0.0734055919506784
102723786	0.213767956223044
102723831	0.0738495091905443
102723847	0.17881469873346
102723859	-121146037793615
102723886	-0.29087839359198
102723904	-0.0895814416260577
102723924	-0.0161430528533279
102723927	0.0172579493866998
102723996	-0.47364063746758
102724030	0.0803864483828599
102724159	-0.931285179870249
102724201	0.24161480227007
102724312	0.010342493557762907
102724316	0.16566690681063284
102724323	0.271558090687669
102724362	0.352656724866177
102724382	0.150048747518469
102724386	0.0915163975942865
102724434	-0.114189475546331
102724470	0.220769516547746
102724511	0.0599884429787981
102724542	-0.0182325096214324
102724551	-0.0383091378103116
102724587	0.0014948429013098
102724593	-0.020757554387801497
102724612	0.0536278061151825
102724638	0.107467589672484
102724698	-0.100889392936544
102724699	0.0946722557211594
102724714	0.266136197615603
102724827	0.030207507160996003
102724859	-0.150657632380666
102724929	-0.135448783293858
102724938	0.0620030608643028
102724965	0.0931618128500638
102725022	0.20145187344425347
102725116	0.0463035038897213
102725228	-0.0881014421298967
10273	0.29363404717387936
10274	-0.08168234700058459
10276	-0.389254414732734
10277	-0.1769599830424993
10278	0.2990474217681575
10279	-0.0953314283902838
1028	0.39800418419638695
10280	0.5246610983404805
102800310	0.195107805356899
102800314	-0.0929784388382841
102800316	0.19269213572293
102800447	0.0758333858734635
10281	0.033064964136891
10282	0.503584195795952
10283	-0.1961006873749058
10284	0.3305422766295277
10285	-0.0021808314605599
10286	0.0422493050359171
10287	-0.414813698563322
10288	0.09782733797069396
10289	0.2843963243604185
1029	0.09055498235182242
10290	0.21811483616641766
10291	0.04980787738592012
10293	0.0440995027701677
10294	0.17145337847996686
10295	0.276416425372127
10296	-0.0372460512945586
10297	0.011528410044425699
10298	-0.11796850571880467
103	-0.1683214327726
1030	0.81795552873964394
10300	0.11573035654977616
10301	0.456941230666938
10302	0.08965391501301097
10307	-0.043994746837906
10308	-0.247840502912243
10309	-0.300737806004672
103091865	0.11680332299036
1031	0.3238745216689105
10311	0.21428914482787279
10312	-0.565113721212207
10313	0.0483600256457404
10314	0.5341817947692236
10316	-0.030248561615324
10317	0.0065453957701692685
10318	-0.038314523379661306
10319	0.2350995800677505
1032	0.0991390851845185
10320	-0.0987466926431776
10321	0.0490029474153828
10322	-0.0965412537064118
10324	-0.0149693513403269
10325	-0.0113798779419523
10326	0.04763619764568477
10327	0.202120929611776
10328	0.21039806596344224
103283057	0.160150082982247
10329	0.488544328915708
1033	0.602563939352807
10330	0.1667292052466756
10331	0.14988118283426
10332	0.11884262454489204
10333	-0.356449008979217
103344928	0.0131872823461517
103344929	-0.125307900506723
103344931	0.0499076553368979
103352539	-0.14534867411011929
103352670	0.0544512252741009
10336	-0.14671535252470125
10342	0.03145761923131263
10343	0.0401740994038633
10344	-0.141093728384291
10345	-0.0296279954055431
103456507	0.08365223610346
10346	0.131915777020729
10347	-0.280628169564009
10350	-0.03577917263589234
10351	0.04352122791599241
10352	-0.012909965189759462
103581031	0.178990427821339
1036	0.164200062237438
10360	0.672059495171289
10361	0.10067667467096
10362	0.6067606281351795
10363	0.199361526560205
10365	0.1620114156965625
10367	0.0749788203387869
10368	0.0467846979619931
103689912	0.0462896127727804
10369	0.10757312876497216
103695435	-0.0750917726351911
10370	-0.011365215083572128
10371	0.1725320716245793
103752554	-0.0829888761065337
103752589	-0.12167424159592236
10376	0.14085019577799107
10379	-0.332436890056676
1038	0.0618149812586386
10380	0.361464547096296
10381	0.29575494494779353
10382	0.0169205235588902
10383	0.15379605124720286
10384	0.325401567659736
10385	-0.009309372854527227
10388	0.04294761780626805
10389	0.327940363656818
1039	0.183022073218773
10390	0.0777719144530655
10391	-0.153256430710075
103910	0.125472355507243
10392	-0.48859528325247603
10393	0.2712980260112775
10394	-0.0467019697359238
10395	-0.1607977063024707
10396	0.0033516360877706972
10397	0.559160998349872
10398	-0.18617731028777615
10399	-0.28635604729029596
104	0.1050426119432502
1040	0.008592712536156101
10400	0.357373799466394
10401	-0.0779991822344822
10402	0.0601330291229167
10403	-0.289380082334447
10404	0.1468631534776635
10406	0.22080288562114667
10407	-0.0188159023487778
10408	-0.1132845003643778
10409	0.07535590838180564
1041	0.13805252933609075
10410	0.0629149667683898
10411	0.036987548078651455
10412	0.227585425948601
10413	0.012111299177285569
10417	0.0817096980888601
10418	0.1213258359143768
10419	0.5398573391657153
10420	0.269147707094908
10421	-0.434607187308866
10422	0.313925221676751
10423	0.246719285236383
10424	0.2964279732011375
10425	0.26562066263421735
10426	-0.017234799222824004
10427	-0.109041400013081
10428	-0.22293392156800237
1043	0.055556761597767707
10430	0.291836165308132
10432	0.056329327800296
104326055	0.0032789508857793
10434	0.268968045085201
10435	-1.10974e+16
104355146	0.201648203645765
104355292	0.141280720430866
10436	0.14434273893366031
10437	0.379112891554597
10438	0.322338590002946
10439	-0.0036449302092117345
1044	-0.0473027035188958
10440	0.13880543447370106
104413891	0.346074043597069
10443	-0.42372348480872857
10444	0.04704455478807517
10445	0.639695373704966
10446	0.12081805881411538
10447	-0.391003244807093
104472715	-0.1066475464541996
104472717	0.196945565287163
104472718	0.019312035694053
10449	0.4539106593012206
1045	0.009150831906717649
10450	0.20811239638223591
104502416	-0.121160530569383
10451	0.2034323391851737
10452	-0.475065705698156
10454	0.0751275337847345
10455	0.641870318932187
10456	-0.16718952181544247
104564224	-0.0107542924034481
10457	-0.023863182286612147
10458	-0.16657660035860017
10459	0.685898371654294
1046	0.0372261007929847
10460	0.031495578856294476
10461	0.04638995246336534
10462	0.222120028867876
10463	0.435348767581534
10464	0.293894129601718
10465	0.18597499128266803
10466	0.35955936165720565
10467	0.184438791891986
10468	-0.046857086209319526
10469	0.0832490397002868
1047	0.0317203226261873
10471	0.013470629418929507
10472	-0.09804192595158305
10473	0.336202319960978
10474	0.127656087997159
10475	-0.5446549483820625
10476	0.18644184784695794
10477	0.193270201755672
10478	0.11660387206629394
10479	0.107689221032171
104797538	-0.0199485226472928
1048	0.062109555058627655
10480	-0.06550749008440358
10481	-0.21337882116197399
10482	0.163107421239721
10483	0.33882942095417534
10484	0.436536198865116
10486	0.10238881665583785
10487	0.0416782359560569
10488	0.353119155866546
10489	0.10428192177668999
10490	0.2527787389985565
10491	0.46849113024650163
10492	-0.06624939268677273
10493	0.203423523673316
10494	0.125583188978307
10495	0.0957788419803586
10497	0.0628083573720554
10498	-0.452900494509966
10499	-0.12057976100548735
105	-0.1139066667715978
1050	0.067504178764983
10500	0.0134119623261941
10501	0.041843309316921366
10505	0.4415061603361647
10507	-0.10912059299912726
10509	-0.228268478985223
1051	-0.247348759947924
10512	0.161015030786901
10513	0.01834483241703078
10514	-0.677683710373683
10516	-0.0523000988065718
10517	-0.255210208997093
10518	0.6885160022431955
10519	0.271660829319403
1052	-0.0951935145415088
10520	-0.209961855400108
10521	-0.5437106478236103
10522	0.01555683409392035
105221694	0.497174127943504
10523	-0.17736857529241024
10524	0.08073170842259146
10525	-0.180107423923544
10526	0.1393272807022157
10527	0.13425865425738653
105274304	0.357716939316644
10528	-0.2559835402542506
10529	0.11995174415919603
1053	-0.178744057297601
10531	-0.05268366552138405
10533	0.21121927795499013
10535	0.34096593962003
10536	0.363878346171353
105369154	-0.55244374252482
105369167	0.001590369359287639
105369187	-0.214757698742443
105369192	0.0417491870142516
105369199	0.418112573222272
105369213	0.145226282905906
105369228	-0.40379330017750426
105369308	-0.0605755541734851
105369343	0.06657235818405641
105369477	-0.149030335324146
105369595	-0.0224926614506733
105369602	-0.150192758205539
105369635	0.0442913000777627
105369645	-0.0979363830994456
105369705	0.153843290342853
105369739	0.131160487507646
105369746	-0.063170078006264
105369860	-0.207640586486643
105369889	-0.135342996474765
105369890	0.112435928942721
105369957	-0.125197699948822
105369974	0.0023109423183469
10537	-0.0923168100459872
105370027	-0.111158646353886
105370059	0.191145452285339
105370078	0.150649635931515
105370109	0.110811374805522
105370178	0.1289560474096556
105370291	0.0740241143234853
105370424	0.217031889784628
105370431	0.378342668360658
105370461	-0.0064223295925465
105370475	-0.0634432965414005
105370478	-0.16509764769353
105370479	0.0596558696842944
105370549	-0.191575769006096
105370569	-0.0267979846117815
[truncated: 18,378 more rows]

## Sheet: TA
1	0.184814176761194
10	0.0290127802103719
100	0.4212849812175035
1000	0.0864612157556319
10000	0.24866053860293827
100009676	-0.0532950101077837
10001	-0.1135421888628707
10002	-0.1037032459611425
10003	0.06290732497398488
100033431	-0.164830345357284
100038246	0.202369468500763
10004	0.113370710839416
100048912	0.224532339615839
10005	0.6215436302037175
10006	0.3850802009862934
10007	0.346614813181538
10008	-0.0757398927380865
10009	-0.3636535398349215
100093630	-0.344182223344786
1001	-0.159385243265926
10010	0.36567928600757493
100101266	-0.504780886487458
100101467	0.15878117169457448
100101938	-0.10028264206781
10011	0.40189577781930497
100113403	0.0056605268514467
100113407	-0.573058368933807
100124700	0.377139572461381
100125288	-0.12587105802861
100126791	0.0253388268067123
100126793	-0.24060140609157848
100127888	0.328710117107267
100127938	0.0388941852003547
100127950	0.336310398614131
100127955	0.0664483308584091
100127983	-0.0371921319961484
100128025	0.10647791321096695
100128071	0.0011579340978752524
100128079	-0.09006199456168185
100128081	0.16626380792331
100128098	-0.154322800378674
100128124	0.142467456442614
100128126	-0.0537995177345746
100128139	-0.0079087166912318
100128176	-0.023566469984180397
100128191	0.723806701510424
100128252	-0.111766875252586
100128262	-0.165292918732834
100128285	-0.0557613921542876
100128288	-0.0617326321778615
100128292	-0.144488359642816
100128327	0.159089603561564
100128420	0.0044348674624079
100128511	0.080507355117313
100128537	0.0205424856588551
100128554	-0.0011753619041348
100128590	-0.0080645602607306
100128594	0.0423342182995276
100128640	0.110718620567351
100128653	-0.0415657470993295
100128731	0.231214071461396
100128750	0.299207276386273
100128788	-0.0210282800905659
100128822	0.425605443914234
100128830	0.0532554843755405
100128881	-0.149624669007586
100128893	-0.0902830926927263
100128927	-0.333734962919463
100128946	0.220647637709208
100128977	0.027348262041751264
100128988	-0.10586291036267685
100128993	-0.100161821502339
100128998	0.115325973983834
100129029	0.301942097680301
100129034	0.10317143439035331
100129098	0.178267782946525
100129175	-0.0689534440999102
100129195	0.13173563303301342
100129196	-0.04858271832970005
100129239	-0.0914749385353344
100129250	0.6992126192920229
100129271	0.09539698370010899
100129361	0.09839196148465207
100129387	-0.45691869299656795
100129407	0.0434091282341832
100129427	0.158845322680703
100129455	-0.0984268575175458
100129460	-0.318384779006523
100129461	0.10610954745576706
100129482	-0.3921711341496031
100129528	-0.08712563072746896
100129550	-0.766206250596555
100129583	-0.108049485370463
100129597	-0.0675851811739982
100129603	-0.368900831620352
100129654	-0.055957348143683
100129662	-0.158431145890418
100129716	0.0097674706656788
100129726	0.315042943941449
100129792	-0.5464577211395545
100129794	0.172793130743595
100129845	-0.160502610414884
100129858	0.05232960649586825
100129935	0.12456913017541
100129960	0.542107048899977
100129961	0.173837688772691
100129973	0.0085294202519093
10013	0.12709801425621534
100130155	0.018290982282449998
100130268	0.0414609958362777
100130275	0.051677569255514505
100130331	0.0629396934988236
100130348	0.183690379726189
100130357	-0.027461659614464302
100130417	-0.002486227355772301
100130418	0.125587930025346
100130452	-0.13206032966317
100130460	-0.138154707266375
100130519	-0.0132525786834545
100130522	-0.0679373847814419
100130548	0.179687346486077
100130557	-0.147701804388921
100130581	-0.006488023102614496
100130613	0.206881037017101
100130691	-0.238540456933519
100130700	-0.0880578541858831
100130705	0.165780588717112
100130717	0.126348806483377
100130733	0.0162791270086242
100130742	-0.391090550044094
100130744	-0.529266336081337
100130776	-0.0390090559154451
100130855	-0.225174793218009
100130872	0.170255087031587
100130889	-0.0105578181050374
100130894	-0.0313489054626742
100130933	0.450825049527981
100130934	0.142326082302887
100130958	-0.009582384848710102
100130964	0.112731673317479
100130987	-0.737500129911659
100130992	0.23100561459263
100131017	-0.2584434455224495
100131067	0.30448882279493533
100131117	0.0863236506312775
100131138	0.0712177784161414
100131176	0.177779282469994
100131187	0.0174593835409092
100131211	0.354777345949119
100131213	7.32377e+10
100131303	0.074664963725142
100131347	0.112524969054427
100131366	0.182784832366847
100131454	0.19957472993075
100131496	0.0093906326757481
100131551	-0.125046002910486
100131561	0.0652969726164503
100131564	-138289024588773
100131608	0.112028743416812
100131655	0.261374484228647
100131691	-0.0259166140003713
100131733	0.205023271008675
100131755	-0.003877889558926639
100131801	-0.0611288187606924
100131816	0.0426564637257052
100131825	-0.04307801682051175
100131827	-0.080065415754346
100131897	0.113634747024346
100131980	-0.144417881050061
100131997	-0.024585681544249047
100131998	-0.674560572343256
100132074	-0.153437227524017
100132077	0.0072717786385152
100132078	0.0033343403006824
100132101	-0.14119392632439734
100132116	0.233774518668122
100132169	-0.215207278800284
100132234	-0.0055291588838148
100132249	0.0046305124099199
100132273	-0.171499334424972
100132285	0.157574237383228
100132288	-0.8823218101643184
100132341	-0.27808006782304945
100132352	0.386098362638176
100132354	-0.0644881686914801
100132356	-0.0841940508156526
100132386	-0.275465290152999
100132464	0.0732521876021999
100132476	-0.176195587594528
100132596	0.291185321736221
100132618	0.170591174007551
100132677	-0.0016295821262907
100132686	0.0765502853085362
100132707	0.1048591070726386
100132708	0.0809972095685015
100132735	0.0534154392106156
100132815	0.038879915034573276
100132891	0.0639609113504903
100132911	0.262213451210766
100132923	-0.041714014126895696
100132948	-0.152587836112117
100132987	0.205239298117549
100133036	-0.0021119726162784
100133190	0.0400460597124151
100133205	-0.0796101078396504
100133308	-0.047919639246279705
100133311	0.134488512453582
100133319	0.0318339643957118
100133461	0.224613329396233
100133612	-0.012666363688664502
100133669	-0.429050142737413
100133920	0.07648696191107665
100133941	0.08050855115194132
100133985	-0.0510772102720397
100133991	0.0025339544668343
100134040	0.149047841623884
100134229	0.167618230475251
100134259	0.296834693970309
100134368	0.0892493510687607
100134713	-0.343505502731443
100137047	0.392872787290077
10014	0.09171962269986102
100141515	0.129727941689466
100144596	0.0639083053570533
100144597	0.08506857533174719
100144602	-0.0128141221920645
100144603	0.204341612349691
100144604	-0.0423876197893504
100144748	0.112210603550591
100147773	-0.142268723323681
10015	0.17585340992620035
10016	-0.25627081958271003
100169750	-0.419328919086343
100169752	0.0490569557073149
100169890	0.091911979263478
100169989	-0.196410285639722
10017	0.06442651158083784
100170229	-0.03916164528049548
100170765	0.0464403704517884
100170841	-0.135068622178883
10018	0.27267370029311133
100188893	0.345943071960336
100188953	-0.237910805034722
100189589	0.0442421692999999
10019	-0.328999083162597
100190938	-0.021561899255167993
100190939	0.010571278562040381
100190986	-0.983580863993288
100192378	-0.10858343533192395
100192379	0.0077217103016552
100192386	0.0075254124270481
1002	-0.15818516374488198
10020	-0.134572708598362
10021	0.07790705722846249
100216479	-0.044387125153625
100216545	0.0433129143574822
100216546	0.009832598112113535
10022	0.160172292326962
10023	-0.442338951350531
100233209	-0.0917549762488201
10024	-0.1183637020509955
100240728	0.02136648798761995
100240734	0.31709077154096
10025	-0.0893130725933409
10026	0.26205336938116836
100270679	-0.0395335880483666
100270680	-0.259715909492361
100271715	-0.192173810003328
100271722	0.19494600019445252
100272147	0.310530779774984
100272217	-0.0218422499411446
100286844	0.048158851578477095
100286922	-0.0513639973319044
100286938	-0.205756989003461
100287098	-0.154753376616257
100287114	0.272737200715025
100287171	-0.5534462550932037
100287177	-0.015556866859096248
100287216	0.0411104477096815
100287227	-0.0823027067922207
100287290	-0.03022229875742413
100287366	-0.10402418554981
100287387	0.215841197696129
100287482	0.355126845494962
100287569	0.11075041276223355
100287616	0.698214467831576
100287704	0.21080010569311897
100287765	0.21261304684942325
100287808	-0.0089547413997747
100287814	0.175581564294172
100287898	0.0294479698692804
100287902	-0.224598055661094
100287932	0.2718528665517764
100288069	0.0288214888466569
100288079	0.132845310688095
100288122	0.0478241207512436
100288123	0.0471107283069569
100288152	-0.0449009085324793
100288181	0.271873806257908
100288198	0.01212488109939
100288413	-0.318843356804224
100288432	0.1533710040814632
100288570	0.118105486172943
100288590	-0.0060348898286793
100288656	0.11699076870272306
100288730	-0.0421271726469048
100288797	0.15157395061636642
100288805	0.0948039544976015
100288911	0.533037690485462
100288966	0.0076402368788662
100289019	-0.127054479938885
100289092	-0.0698450803656807
100289097	0.14100587307547469
100289137	-0.273092086899698
100289187	-0.313514436278426
100289211	0.003774107660012
100289230	0.0042909823293263
100289255	0.0787774109767155
100289274	0.2595810270945018
100289333	-0.961441488104417
100289341	-0.419877583845403
100289361	0.431712736252943
100289373	0.387916190393976
100289410	0.0354845263811742
100289473	0.0811538080419283
100289495	0.0400541028344072
100289509	-0.0084823410206973
100289518	-0.01664654842386935
100289635	-0.5132597101445893
100289678	-0.4437555481077965
100289683	-0.159635581343837
100292680	0.07215186820995215
100293516	-0.404906082794313
100294145	-0.055199283471037
100294720	0.0703418435630263
1003	0.0828469907533055
100302285	0.118968501697749
100302522	0.437802637945392
100302640	0.128477914248974
100302650	-0.0389854189781152
100302691	-0.00972488178572475
100302692	-0.743409058232302
100302737	0.0293821666575044
100302740	0.106065077663321
100303728	0.20982487366223904
100303755	-0.14237430668659945
100306951	0.710759156378513
100309464	0.107976725571386
100310756	0.0993582137830934
100312850	0.0138787256651776
100313865	-0.189286978915896
100316868	0.07319050588265137
100316904	-0.0128374434144988
100329135	0.193102420646006
100359394	-0.0431823329646183
10036	-0.46503653566303693
100379174	0.254244736393084
100379345	-173459787574613
100379661	0.0466573104081573
10038	-0.016515165627040328
100381270	-0.006139621812177504
10039	0.284414139727109
1004	0.027779523288152166
10040	0.2848128955366636
100419741	0.0293570405132618
10042	-0.9388623048921585
100420872	0.2181513263567
100421171	0.0115401704341465
100421494	-0.162534639381404
100421577	0.0884820376782991
100421589	0.0745080366039475
100422212	0.0635112560109202
100422526	-0.0081571362130568
100422737	0.06858857105994785
100422781	0.361949866300229
100423041	-0.0971375204383998
10043	0.0051194800166716
10044	-0.0027829020407059333
10045	-0.2853568612453645
10046	-0.0910572291332863
100462953	0.136342060525509
10047	0.150606219107319
10048	0.3361001864163428
10049	-0.0180503602342263
100498859	-0.114751478819756
100499171	0.133340385895668
100499177	0.0175761640408652
100499227	-0.0105045435622109
100499466	0.08057451094306525
100499467	0.129134805953416
1005	0.10684591852449565
10050	-0.142714189026621
100500850	-0.30251665969877
100505474	0.0816493931332822
100505478	0.207716149303698
100505483	0.3096210927960959
100505494	-0.857500143562515
100505495	0.0195195990862068
100505498	0.0624219043856363
100505515	0.174102440057439
100505518	0.36589332394494
100505530	-0.0422563546257901
100505536	0.0282824465682805
100505538	0.02319961819746351
100505540	0.0445363866753815
100505545	0.267187090623713
100505547	-0.338906040334541
100505555	0.209108815512132
100505573	0.1339996542493073
100505583	0.0363068367806999
100505591	0.100140114119393
100505592	-0.0574594145703933
100505609	0.03661869097611225
100505616	0.767719501647942
100505619	-0.104872819838437
100505624	-0.12972287737808805
100505633	0.013030857424409896
100505641	0.0700237426921282
100505648	-0.11534904079120334
100505659	0.0985045548287962
100505664	0.134539253936601
100505666	0.228574911918641
100505681	0.234436683442508
100505683	0.23003972139424
100505687	-0.18971912467964858
100505696	-0.0730657653675618
100505702	0.126965919335516
100505711	0.149163194670828
100505715	-142335778394572
100505716	-0.16845585297021
100505718	0.226154894138561
100505728	0.17974901563667
100505738	-0.039434132604762515
100505741	0.0798314975842642
100505746	-0.005003179161360349
100505758	0.214008774997568
100505768	-0.130734082380569
100505774	0.0640463772473927
100505776	0.0113350212169327
100505782	0.0108053245010999
100505783	0.5015675972319616
100505806	0.201669262384084
100505811	0.211123834523783
100505812	0.1144534129599977
100505817	0.0788488344041311
100505832	-0.0552361866058529
100505835	0.0427263011851398
100505839	0.055623180424098403
100505841	0.0413787236077798
100505851	0.08277661083692811
100505853	-0.0115170059769975
100505854	-0.1061196771553622
100505865	124402804825645
100505874	0.251373846651595
100505875	-0.0115381255280196
100505876	0.35929573399169706
100505878	0.100794267019763
100505879	-0.0052898983782272
100505881	0.06266479799108514
100505890	-0.0102710129184015
100505893	0.0802341853312645
100505912	-0.147701135703463
100505915	-0.103422778804468
100505918	0.033088845619656
100505920	0.0147215282033914
100505929	0.0799568294467401
100505933	0.07883408649837646
100505942	0.31363162291406
100505964	-0.0957964322262506
100505967	0.0522325391970419
100505975	0.0289820504185012
100505978	-0.0085545319888368
100505985	0.219703735953655
100505989	0.0466490000709423
100505996	-0.17233546312741
100506013	0.0996451383268209
100506016	0.0961506253951338
100506022	0.0743106077912745
100506033	0.280634123983483
100506046	0.14832910640499
100506047	-0.0832809837415282
100506049	-0.0385069337276852
100506068	0.204494660363892
100506070	0.061372707784294704
100506071	-0.0236244126548152
100506076	-0.848209015690383
100506108	-0.141371676727449
100506113	0.0896365075431375
100506119	0.283902694033345
100506122	-0.0059321208510442
100506126	0.226151135211538
100506127	0.015932004975053995
100506144	106632337152319
100506161	0.589513181066215
100506164	0.047875418295548
100506172	-0.2718630209995875
100506190	0.341195220514675
100506195	0.13720635410007656
100506207	0.1569123772186765
100506211	0.0868169225623726
100506215	-0.016055402462032492
100506229	-0.0213704697726585
100506236	0.0294508632565834
100506237	-0.112787060472738
100506243	0.718776517932038
100506271	-0.0065416970427627
100506272	-0.152383468454889
100506274	0.09181327363502555
100506275	0.392842606531719
100506286	-0.158168090187063
100506299	0.2416473844014666
100506305	-0.294211097660669
100506311	0.308193557562039
100506314	0.596148443194955
100506319	-0.129790212105457
100506325	0.256105189460565
100506328	0.23389327736926
100506343	-0.0123332560567252
100506358	0.256758742083411
100506365	0.3107900335572415
100506371	-0.0348439047959837
100506374	0.0855027294855519
100506385	-0.0667785840496272
100506392	-0.041519895294599464
100506403	0.047261729730291455
100506405	0.158256684273592
100506409	0.0909585155062401
100506413	0.109589579025642
100506421	0.0642879172097443
100506428	-0.052404065173259
100506433	0.249534130822364
100506436	-0.0759815939728146
100506443	-0.164811627786414
100506446	-0.0033673640325562
100506451	0.04130772778097545
100506457	-0.04033196993140733
100506462	-0.0317930148381492
100506465	-0.09809709954844385
100506469	-0.14680515238238925
100506470	-0.137039089732665
100506472	0.017965144799988196
100506475	-0.02022701820380455
100506489	-0.138029848553171
100506492	-0.125370804216941
100506495	-0.129720498127788
100506498	-0.0812727666384529
100506504	-0.197624116352363
100506526	0.0079885518086494
100506527	0.301930655466588
100506530	0.0165155198136246
100506542	-0.0085156448076622
100506555	0.0523039892589061
100506563	0.0267008003173794
100506581	-0.212611333523284
100506599	0.057560049063104995
100506603	-0.0217517301826532
100506606	-0.0126329093320781
100506622	-0.065752858165997
100506639	-0.305910223313517
100506649	0.618519638695999
100506655	0.07016463410656705
100506658	0.06928058895105031
100506660	0.0660112070405296
100506668	-0.310929549372012
100506677	0.158381317096027
100506680	-0.023975565368264548
100506681	-0.0527975529500372
100506686	-0.0506891588628151
100506696	0.0289315449555021
100506697	-0.145719492899152
100506710	0.5129036746113113
100506713	0.3856312902422725
100506714	-0.062109544269045
100506724	0.0425912006984246
100506730	-0.06322872072090774
100506733	-0.08801997928675313
100506742	0.194263432221409
100506755	0.195765707155085
100506757	-0.0651564786579201
100506765	0.0160073967568787
100506769	0.0244543879177222
100506776	0.0306928889239625
100506779	-0.09396192727225185
100506783	-0.0172797548824261
100506790	-0.17052186869668
100506791	-0.0329968994994473
100506795	0.0878431985800073
100506797	0.209626553066392
100506815	-0.278471262747314
100506826	0.232197800080317
100506827	0.069443384865771
100506834	-0.02688636084750451
100506844	0.4647507720297002
100506851	0.0139118094005028
100506858	-0.229229952673204
100506860	0.6011270871464585
100506866	-0.017456182342640902
100506874	0.0310259181625464
100506895	0.234064925510797
100506898	0.132638363662745
100506901	-0.117955408212544
100506915	0.0843616171717762
100506922	0.970887723296199
100506929	-0.0087792267857534
100506930	0.0832045369522956
100506939	-0.111330882355328
100506963	0.563339032058518
100506965	0.1532822102541746
100506974	0.209596726514162
100506994	-0.111971105881604
100506999	0.133496415933142
100507006	-0.0216301207153873
100507008	0.0231881905356042
100507027	-0.024289898100624
100507034	-0.239445122391455
100507043	-0.0779428730356759
100507044	-0.118853866582256
100507050	0.0297181280707755
100507053	0.016135107097547695
100507057	-0.04472573225031743
100507058	0.0415774419991504
100507059	0.136905396715251
100507062	-0.418934353801126
100507064	0.08550796574849427
100507066	0.185496946306374
100507073	0.0286608497403704
100507086	0.317432797781955
100507098	0.11887158516941514
100507099	0.282269900945997
100507114	-0.0907853775002356
100507117	0.0223014011857751
100507135	-0.405503122646958
100507140	0.282436661200459
100507143	0.087703279219639
100507173	-0.0381683886102315
100507178	0.0128627150942362
100507194	0.0124751667952905
100507201	-0.137319416858166
100507203	0.10972665280891794
100507206	-0.0627397549042658
100507218	0.215119018867409
100507221	-0.0599431018904707
100507240	0.0626736875023729
100507244	-0.00926891854323605
100507246	0.3248609180394345
100507249	0.150342953720345
100507250	-0.0410960593725242
100507254	-0.05877252821591185
100507257	0.14494969166491
100507261	0.0166415694727328
100507266	0.10417491462299
100507267	0.004855507348040751
100507274	-0.0447724038612236
100507277	-0.127029950016363
100507290	-0.2669081013926755
100507297	0.118026097022344
100507300	-0.009195050614994996
100507303	-0.0879981328954991
100507316	0.15151154265301994
100507321	-0.043099361038298194
100507331	-0.0770159302723583
100507336	0.273866752207747
100507351	-0.1603967948246186
100507362	0.187324387568002
100507384	-0.320306405706775
100507389	-9.9957e+10
100507391	0.08883958371588
100507392	0.132782567604695
100507395	-0.0276538594586912
100507398	0.1289251408797875
100507403	-0.076441360116973
100507404	-0.0709240789706312
100507410	0.0662317789553123
100507419	-0.0024535039429946317
100507421	0.12626876336783052
100507423	-0.262013977047698
100507428	0.08871405579865256
100507431	0.460421081975718
100507433	0.229233990630169
100507435	-0.0458432160093918
100507436	0.39990214511440303
100507458	-0.20885561702956
100507459	0.447301861813767
100507461	0.0230211617748104
100507463	0.3362100351169415
100507466	0.0735589868415541
100507470	0.231111722835424
100507475	0.415146766761149
100507487	-0.285785887661507
100507495	0.23684974065583098
100507501	0.486774302694755
100507513	0.25312355845481
100507524	0.110144881089779
100507527	-0.0559120678069618
100507530	0.06772637343678731
100507533	-0.0174970799976947
100507534	-0.145709421925696
100507540	0.128076378666727
100507560	-0.145171485936582
100507562	0.0835954242359123
100507567	0.0607412125882103
100507584	0.18495505029437453
100507602	0.3110404532158285
100507605	-0.112912542418367
100507616	-0.007667836725389051
100507629	-0.0838895316273084
100507632	0.0708913819999149
100507634	0.09057865457597583
100507650	-0.0992100330949455
100507670	0.545439049417634
100508120	0.04312377966893777
100508631	-0.0212924251116361
10051	-0.1614846884655793
10052	-0.688906840734154
100526820	0.188075466665168
100526833	0.212057797251124
100528016	0.0333784448782864
100528032	-0.0504241258313489
10053	0.3000145201455035
100532746	-103653950302257
100533106	-0.342469648257676
100533178	-0.175952052076136
100533182	0.152470617367629
100533184	-0.0244431229387673
100533789	-0.487413677393677
10054	0.282825239868152
10055	0.5532872190789685
10056	-0.3883430626001416
10057	0.41605297915231904
10058	-0.030349628843840903
10059	0.19184463408554173
1006	-0.062553815805167
10060	-0.10149891565446482
10061	-0.018520447920618355
100616104	0.092610500510006
100616434	0.0720732729316008
100616446	0.0690874722949738
100616497	0.236739472922646
100616668	-0.2443459754890045
10062	0.138294138090332
100628307	-0.183694874775112
100628315	0.03103791658407225
10063	0.03330515912760665
100630918	0.0656450374580544
100630923	-0.1602651222029515
100642175	-0.0795845153488707
100652730	0.367709789444202
100652740	0.521188399403063
100652768	-0.0099248727896369
100652770	0.1534708044852769
100652772	-0.323630615486533
100652781	-0.0977978875818022
100652791	0.0379680295746036
100652824	-0.0023636516332487
100652853	0.504940012862978
100652856	-0.045680895287542204
100652857	0.0660918365926921
100652911	0.137869108135899
100652929	-0.1456142446398
100652999	-0.0750552788628125
10066	0.2103898358802995
10067	-0.0107304954419334
10068	-0.3907005124307237
100689073	-0.03582855609296445
100689074	0.0793045661150997
10069	0.808014569336715
1007	0.0050711458321168
10071	-0.02162605525110245
10072	0.252229971988915
10073	0.617426963554471
10075	-0.08709378478260735
10076	-0.0128749241901314
10077	0.10889191612790805
10078	-0.7281743253396
10079	-0.020647822420736484
1008	0.0145939917187494
10081	-0.5189183038475871
10082	-0.053003431439825
100820829	0.139390965111321
10083	0.18279708813312967
10084	0.010315872343009002
100847004	0.113902161316457
10085	0.07699047398049803
100852405	0.237645536497871
100852408	-0.180862986227569
100852409	0.0701131619955077
100856811	-0.0702024461710683
100859921	0.0519232179204866
100859930	-0.472499752514305
10086	0.1209429901600981
100861523	0.13180169930448
100861532	-217216933925108
100861540	-0.39018022129975
100861541	-0.0471817766186883
100861543	0.117564457937558
100861544	0.0262821989742457
100861545	-0.130025985564604
100861546	0.152081697048496
100861547	-0.159646472681701
100861548	-0.154047879837019
100861551	0.321514820896815
100861552	0.122804052198537
100861553	0.0284994579338216
100861554	-0.0604099652521343
100861573	-0.117376187810467
100862662	0.0529436681429056
100862671	0.5553613420680525
100862679	-0.102046479961867
100862680	0.100938818991338
100862704	-0.0238032340391506
100873930	0.0910521282991344
100873942	-0.0579618214415724
100873954	-0.221575005746926
100873964	-0.0557133728314759
100873979	0.0058586516304198
100873985	0.219092661200644
100874012	0.293302968772465
100874014	0.127703725900213
100874016	-0.317583174538677
100874018	-0.401877241275199
100874021	-0.13392740223489
100874032	0.307113174744501
100874034	0.148210346585294
100874035	0.0065064032381736
100874038	-0.004111397204565
100874051	-0.0405922719224422
100874063	-0.0256352729181474
100874068	-0.11729135706951044
100874069	0.319698268281008
100874074	-0.0538134849271931
100874107	-0.027645326216358
100874110	-0.0434842422986636
100874114	0.246474380587209
100874143	0.0352929302600342
100874154	0.0705843417428788
100874167	0.0378203950813294
100874178	0.0069363572292404
100874180	-0.035860745774226
100874182	-0.0566733344635367
100874187	-0.0284415681122519
100874194	-0.115023261496795
100874195	-0.013430942409177601
100874205	0.2623999470414613
100874238	0.229116393759736
100874239	0.335585499975665
100874241	0.019574841732289454
100874243	-0.05901729290894
100874251	0.110996564206228
100874253	-0.0898026806428422
100874291	-0.0077215690659467
100874292	-0.0203741975150307
100874305	0.0267502374508818
100874314	0.182534786350313
100874323	0.23132990090184
100874362	-0.961101201873337
100874365	0.378271779961355
100874371	0.142848676187113
100874392	0.0331891827343661
100874433	-0.129270600946246
100874529	-0.798722163756117
100885775	0.0827599537150439
100885778	-0.0710163786897857
100885781	-0.0673438122266139
100885798	0.133144855666313
100885848	-0.0256915461344269
10089	-0.0397593778564073
1009	-0.035887221888686316
10090	0.1474369743994588
10092	0.335654985750005
10093	0.8314956544670963
10094	0.231800286397346
10095	0.308849159650716
10096	0.1818933384969847
10097	0.508236985759411
10098	0.42790306822960256
10099	0.1920824768030886
100996246	-0.0070046180065969
100996255	-0.479804913282664
100996279	0.102624424241537
100996280	0.0668598666334484
100996286	-0.153907624545938
100996295	-0.0124743406824528
100996301	0.169191654782245
100996307	0.004740900356512499
100996342	-0.294805115111961
100996345	-0.140888979762371
100996385	0.0087911848468787
100996425	0.20393206397006
100996490	0.0748680787539534
100996492	6.54582e+11
100996511	0.020321133885013
100996539	0.0359498813635766
100996549	0.231977322389245
100996570	-0.033875066179862696
100996579	0.1214575172137444
100996583	0.159246920997988
100996590	0.09972068414580515
100996597	-0.0053252069818833
100996624	0.0448689195461951
100996665	0.167544898804422
100996671	-0.0850381140842514
100996681	-0.056335520691514
100996694	0.229835112525492
100996702	-0.0494228430928511
100996720	0.238783201514248
100996756	-0.343537311384159
100996902	-0.013207755559918
101	-0.0754603926765281
1010	-0.0636362477634847
10100	0.43341710173011067
10101	0.308406868188159
10102	0.45186062476700734
10103	0.573803652718674
10105	0.6112589951991826
101055625	-0.0704722170195552
101056700	-0.021433125110452
101059948	-0.217479127454272
10106	0.16834020474093475
101060004	0.0654997853647623
101060019	0.0320567568872399
101060091	0.0114337780673571
101060200	-0.822102883450623
101060264	0.713747166664296
101060391	0.0838488297986571
101060400	-0.376793836955101
101060544	0.33138444011568
101060553	-0.151877341495568
101060691	-0.7033918500082801
10107	0.053604490175747074
10109	0.05981057493365686
10110	-0.05615936698924355
10111	-0.3769185319546043
10112	0.574877499264571
10113	0.1599872725760935
10114	0.166644778510582
10116	-0.5996609654434286
10117	-0.035038323296919346
1012	-0.0584985441460864
10120	0.742304460657516
10121	0.5518086346415629
10123	-0.12626192586194276
10124	-0.535588514279848
101241892	-0.841202711452744
101243545	-0.456747427852122
10125	-0.0732602273667458
10126	0.0844085991112676
10127	-0.044698730466711495
10128	-0.5275583826118809
10129	0.07855215864736584
1013	0.0709591818929839
10130	0.3757626537701965
10131	-0.06870620658301439
10133	0.17614197583902802
10134	0.347891368691124
10135	0.2710870543465208
10136	0.006104035016688051
10137	0.5669357189966839
10138	0.21931103821999
10139	0.3130838617630215
1014	0.164259231846513
10140	0.686052678824466
10141	-0.0298789617024466
101410535	0.0476151687416843
101410538	0.1483088066809274
10142	-0.4336412735616968
10143	0.0617288034530409
10144	-0.032155365260346395
10146	-0.07121932973749745
10147	0.012996203296141502
10148	0.0097726074921112
10149	0.204155755277113
1015	-0.0670649155919052
10150	-0.11304102025036142
10151	0.04636508617002788
10152	0.13392517190301237
10153	-0.274876439854163
10154	-0.14981842806745957
10155	-0.308103451495592
10156	0.021581469813711823
10157	-0.13111055570644414
10158	0.5325980000542545
10159	0.31349280058344375
101593348	-0.0240060256772311
1016	0.0931286114857052
10160	-0.06571391522132411
10161	-0.1146466007717776
10162	0.620470402179998
10163	-0.16389908646133733
10164	0.0147610416763449
10165	-0.21009989036532664
10166	0.5517382536987295
101669762	0.273141567888407
10168	-0.13850701073348765
10169	-0.07691094350701647
1017	0.5032576238826113
10170	0.017536940390150163
10171	-0.5864834541577807
10172	-0.719419168053956
10174	-0.0835382596551979
10175	0.3636235107219085
101752400	-0.0521438877049694
10178	-0.0755574694696052
10179	-0.3625780143544595
1018	-0.06887819703295935
10180	-0.5566065786585993
101805491	-0.045837413161879496
10181	-0.057283588189853824
10184	-0.0553237008683517
10186	0.5526321834100295
10188	-0.05310230629178129
10189	0.37427474181992804
1019	0.379021080353875
10190	0.2841680753394847
101926888	0.883016241793822
101926890	-0.107401063687573
101926903	0.0998807478838107
101926906	0.133670695240473
101926907	0.660568533231391
101926915	-0.0064637587855784
101926928	0.145263233290379
101926942	0.0032797049535374
101926944	0.0089135936853846
101926948	0.135084910172532
101926951	0.014633427920071
101926959	0.129587160828748
101926975	0.0876777177654129
101926978	0.101934538064407
101926984	0.1559686479913675
101926987	0.187700601483612
101926996	0.106485706367852
101927003	-4.14645e+08
101927007	0.123191396662988
101927017	0.0429087014267307
101927018	0.123129525261541
101927020	0.0247360939680795
101927034	-0.0963688453679238
101927038	0.233809955648773
101927040	-0.0052477086746999
101927043	0.046612839057337
101927044	-0.201986658325989
101927049	-0.05938652809390955
101927058	-0.0820188843961352
101927059	-0.0281919536295192
101927066	0.0108799252421823
101927067	0.0809908498638591
101927069	6.64593e+08
101927074	-0.0334168893333906
101927075	-0.0539420862421893
101927081	-0.290274896947119
101927084	0.252745283534179
101927089	0.0927496860750437
101927093	-0.0418255059532418
101927096	-0.196525877511664
101927098	0.0637172250004636
101927112	-0.419551623657262
101927115	0.021551005229648198
101927117	-0.0046993608549578
101927123	-0.0297985261276125
101927125	-0.0611872540750282
101927126	0.132193842953835
101927129	0.0590140318107852
101927131	0.0249278897734527
101927143	0.111506012616684
101927150	0.108279530561369
101927152	0.0348913230148009
101927157	0.0762010263494416
101927159	-0.0835169043943793
101927164	0.0538532024774491
101927165	-0.0281470898488691
101927166	-0.43210043325167763
101927167	-0.024534363209849502
101927176	-0.0048678960108706
101927193	-0.029787436873736
101927195	-0.0190170075182238
101927196	0.0549734846381951
101927204	0.49108617944070354
101927211	0.0279978135586253
101927219	0.0531417070215052
101927220	0.614714934745004
101927224	0.117235676594907
101927228	0.138737501365322
101927237	-0.0422929087033856
101927244	0.197112340326308
101927247	0.0912763627912995
101927249	-0.0446370042787248
101927253	0.121853368606079
101927257	0.133051954873215
101927263	-0.271540203356817
101927268	-0.0526555681319675
101927272	0.205855612622158
101927273	-0.131285559800041
101927274	-0.0145963917119122
101927275	0.08696234175859065
101927279	0.754359764086247
101927282	0.0606097491541562
101927286	0.0761605674857211
101927292	-0.0975312365582511
101927295	0.04749446119431395
101927305	0.0888283507309772
101927310	-0.0879110335605594
101927314	-0.15812789155064
101927320	-0.0212525309798777
101927330	-0.0942892290048988
101927331	0.206951827198044
101927342	0.363892286420099
101927346	0.0808344088281892
101927348	0.0261304214923162
101927350	0.149853129625438
101927358	0.0243190442123876
101927360	0.0689558226211293
101927362	0.489575445724184
101927363	0.0814722201800278
101927377	-0.010125154265324503
101927379	0.0709670559115024
101927380	-0.178368565405494
101927396	0.155916655989938
101927406	0.237795132470013
101927410	0.0521325876184488
101927411	-0.247431578347668
101927416	-0.126925347211087
101927422	-0.0117649417830358
101927432	0.17448308879477
101927433	0.306117707865337
101927438	-0.0645883276819561
101927446	0.0633270951260162
101927449	-0.161828327477943
101927450	0.0861173906766419
101927455	0.0917905733206358
101927460	0.0964822520521377
101927465	0.110935517433162
101927467	0.237440846393372
101927468	0.282590234377965
101927482	0.234921552556107
101927494	0.0533900060006663
101927495	0.0219026853604553
101927498	0.07119479012522159
101927499	0.125121222785273
101927513	-0.0131649985026516
101927516	0.01344153162911095
101927523	0.108991763416475
101927526	-0.187202513392786
101927528	0.0028654912309634
101927531	0.0742319737172533
101927539	0.368679611170454
101927543	-0.0349579680617256
101927546	0.545654912400688
101927547	0.164016616350338
101927550	-0.22274401323311
101927552	0.0168373874454783
101927553	-0.0862639221089935
101927565	0.166888994556549
101927574	0.655026643239647
101927579	0.158722364777103
101927581	0.0369708529932499
101927586	0.0054130812397837
101927587	-0.0134055892890898
101927588	-0.0878139631850579
101927591	0.177626485996285
101927592	0.180606576137171
101927597	0.260502893576956
101927599	-0.333057873064054
101927603	-0.135576283192128
101927604	0.0796223027642159
101927606	0.141628391163016
101927608	-0.0818546391884895
101927609	124944481584822
101927610	-0.03840918475301005
101927616	-0.109230208012885
101927623	-0.456993778402894
101927636	0.113560068993788
101927641	-0.0411353435978336
101927647	0.122082326571579
101927650	0.0552996516671039
101927651	-0.130012917609859
101927653	0.0430989883926345
101927657	-0.0215355616561191
101927659	0.0936369350215852
101927667	0.0368974133003925
101927668	-0.1497610901765075
101927682	-0.0808321131240703
101927685	-0.143440947026589
101927690	-0.0518157392707701
101927701	-0.122418881970831
101927703	-0.0920766761491891
101927704	-0.0438858193425717
101927709	-0.0514850689021312
101927715	0.0609782168936127
101927720	0.136774813324567
101927722	0.0756587664352909
101927723	-0.0139647078862212
101927735	-0.0875166516466195
101927761	0.15054997237038248
101927766	0.102305184407029
101927768	0.136885385712665
101927769	0.0656306721650484
101927770	-0.15243485953131
101927774	0.22518254668584298
101927787	0.0345355391593666
101927790	0.0097874797145948
101927797	0.170526102411532
101927798	-0.15045103605600033
101927808	-0.0868371240810958
101927813	0.486955177689729
101927814	0.3164918366772475
101927821	-0.0027867659863829
101927828	0.174268332178915
101927829	-0.0411295970062663
101927839	0.0214461796653741
101927843	0.0911029276481458
101927849	-0.0586732303914983
101927861	-0.0083225376416028
101927865	-0.0113132149175486
101927869	0.193842254682486
101927876	0.0226400031670752
101927889	-0.0436911356745378
101927900	-0.0903846185059556
101927901	0.140597785969132
101927914	0.108347974842966
101927934	0.75781162500303
101927944	0.0813659580514811
101927948	0.124940396424272
101927950	-0.170317738317331
101927967	0.043799524057468
101927988	-0.0058965677234832
101927990	-0.257718524072042
101927992	0.198750414831373
101927994	0.0088310361024642
101928001	-0.29079208111411603
101928002	0.110853288123425
101928009	-0.136571010592494
101928012	0.0924544896494277
101928014	0.0599666579749652
101928022	-0.0381476128832694
101928031	0.0285393554353939
101928040	0.179673858613557
101928043	-0.223124542097818
101928045	0.0478270258129051
101928047	0.0304428294148434
101928052	0.052272019733646397
101928068	-0.07415666027166705
101928079	-0.09911257704360746
101928087	0.029476239575743
101928092	0.136941462599318
101928101	-0.0575971632230069
101928104	-0.014070901598142099
101928107	-0.297023339175187
101928111	0.1873183575273
101928120	0.171312287486745
101928135	0.148627232459518
101928153	-0.0386210513214429
101928158	0.104874521290741
101928160	-0.0565565331379995
101928161	0.159970144378281
101928162	0.117487400281156
101928165	0.169405637040538
101928167	-0.123210292684902
101928173	-0.31388289742199
101928185	-0.0920998544429974
101928188	0.261022020554851
101928190	0.0494094730199256
101928191	-0.0145176688085557
101928196	0.111971943033867
101928200	-0.110985885101085
101928201	-0.0804833830275794
101928205	0.100888838208563
101928211	0.144810735400535
101928214	0.143731607608976
101928230	0.0345953856886587
101928236	-0.294207067373782
101928238	0.020339053069574436
101928251	0.132628468889258
101928255	-0.068768815013464
101928259	0.0709907999280452
101928263	0.1192935320570765
101928269	0.158074711082925
101928273	-0.301679103270459
101928276	0.171115423505714
101928277	0.146083781266413
101928280	0.0241368301918814
101928283	-0.119078160670249
101928288	0.164263057084743
101928298	-0.118466684591271
101928306	-0.0624505373791482
101928309	0.0173001723868863
101928314	0.10530673021732845
101928326	0.0858880319119606
101928327	0.07292523428011999
101928335	-0.203184103841648
101928343	-0.06874490836982786
101928361	-0.0114699962734091
101928371	-0.087922502457439
101928373	0.072166843006786
101928376	0.0187182305490876
101928378	-0.07699446581271985
101928386	-0.0383348629784337
101928388	0.04049765945572255
101928389	0.049428630363649
101928399	0.300987776470068
101928401	-0.145218861483368
101928403	0.0228631571236645
101928405	0.0991618120054337
101928409	0.0716969649873062
101928417	0.0019582357822943
101928419	0.152738475166727
101928420	0.0688349942152531
101928435	0.180869933475091
101928446	0.0842686879228964
101928449	-0.166926003027266
101928460	-0.0712713478544828
101928462	-0.0067617183485643
101928464	-0.155768185347966
101928475	0.0624254287317668
101928476	0.0734757676580954
101928478	-0.0738980958252412
101928483	-0.127111772694429
101928487	-0.148595600697482
101928491	-0.0628759811579029
101928492	-0.236855703965234
101928495	-0.117781611707686
101928496	0.0088950338878339991
101928505	0.0722298050969512
101928510	0.0430746226547126
101928513	-0.0546756471681512
101928516	-0.218505491183583
101928519	0.10557507348177
101928525	0.0447252022216778
101928526	-0.15769936677055
101928535	0.12771996707474684
101928537	-0.0282901388492042
101928539	0.0249040122260477
101928551	0.0069533053067941
101928553	0.138923332713523
101928554	-0.0376200060665057
101928555	0.177423652628235
101928557	-0.0714157385719704
101928559	-0.197003945470979
101928565	-0.0096341293454535
101928571	0.0360814465193045
101928574	0.0696217395666754
101928578	0.105670166596311
101928580	-0.0945729325824746
101928583	0.007199488006837067
101928602	0.177260875917102
101928604	-0.0920995520731739
101928607	-0.0105853813534565
101928612	-0.168507380902333
101928614	0.0070985451491684
101928616	0.08524559316334544
101928618	0.0804322915881287
101928622	-0.23282280667086
101928626	-0.0170282091542573
101928649	0.0918271888823389
101928651	0.03806083252390954
101928658	0.0116607085205934
101928663	-0.053093223416996
101928669	-0.0669055810136019
101928682	0.0582505701159756
101928684	-0.0277521354414897
101928687	0.35823088567113
101928689	-0.157252370762068
101928694	0.16579709182577201
101928697	0.0806805048264323
101928708	-0.0292821494143142
101928710	0.181218060468653
101928718	0.0208009609729526
101928728	-0.08769420928933164
101928730	0.162180693038059
101928741	0.294899559639204
101928748	0.230456909297521
101928751	0.278809605755869
101928760	0.0697713871760956
101928770	-0.0859642577844026
101928773	0.0295475235278843
101928778	-0.0546170584182575
101928781	0.04470809976369035
101928784	0.0082583345706281
101928790	0.306773254048112
101928795	0.113055396343941
101928797	-0.265462398859403
101928817	0.06284739844710155
101928820	0.872526549532293
101928834	0.0901289066996209
101928844	-0.201895832715637
101928845	-0.021766364519451
101928846	0.05725455976808025
101928847	0.15354360636494
101928850	0.015291882820067
101928851	-0.145912169346754
101928861	-0.0669579024081622
101928869	-0.202113321832152
101928877	0.154190106895864
101928881	0.0768861302207179
101928886	0.21792762180018
101928893	0.154367872675228
101928894	0.21046118177938
101928896	-0.12421232344103066
101928902	0.1841741633792485
101928906	-0.0154683030567832
101928922	-0.071718515977856
101928933	0.178626794752406
101928937	-0.164493645667065
101928940	-0.149101422081903
101928957	-0.0180900104003182
101928961	0.0045992376493509
101928973	-0.0282012623619091
101928985	-0.351211197636811
101928988	-0.199275159156464
101928989	0.0853363180334738
101928995	0.105801041785298
101928999	0.0025663992237459
101929002	0.11136001692197
101929004	0.158624144991287
101929007	0.233588170995642
101929019	-0.313887093862673
101929025	-0.0943205127689487
101929027	-0.135760682924598
101929034	0.0526041354927613
101929050	-0.0892908376316469
101929052	0.0950416569880642
101929072	0.0528845762716304
101929073	-0.09349970763269749
101929074	0.0678829417453451
101929081	-0.0870902335840554
101929082	0.145795512766847
101929083	-0.0288720264859297
101929084	0.0041155898457373
101929093	-0.107640277217135
101929109	0.387885375744992
101929110	0.211021328533897
101929111	-0.0434093124878039
101929116	0.0757423934456664
101929121	-0.0160025483355084
101929123	0.184236013739223
101929125	0.0750145267384825
101929144	0.0820483037379984
101929145	0.19078800590134995
101929147	0.366699478340174
101929148	0.09555682554022685
101929151	0.0340668388200829
101929153	0.0663077521021955
101929154	0.229146646670506
101929164	0.100876781020642
101929174	0.0982729689522409
101929180	0.367400551700418
101929181	0.10544414581775
101929196	0.0175844464951126
101929198	0.201997127187983
101929208	-0.0031670612126663
101929212	0.347090933705023
101929225	0.0213266031115496
101929239	-0.041133991819730355
101929241	0.264771614141352
101929247	-0.292455399018311
101929248	0.154544414073613
101929255	0.12032996042511
101929260	-0.0273326181494123
101929261	0.271357757227705
101929265	1.84954e+08
101929268	-0.317641014392528
101929269	-0.136266858731545
101929279	-0.0865016579615178
101929284	-0.100699793250877
101929288	-0.0046722160636625
101929297	-0.010472289375735
101929305	-0.006129071576416498
101929312	0.196887012496784
101929319	0.052166391134389103
101929328	2.28337e+08
101929335	0.102157135110711
101929341	-0.0726034685236423
101929344	0.16732254037249245
101929372	0.0653096103766075
101929378	0.363676477213913
101929398	0.320422671617666
101929402	0.100784305236453
101929406	0.293832414530146
101929407	0.0108189375354486
101929410	0.138063657884418
101929413	-0.0649058603445894
101929423	-0.07053392849036
101929437	-0.132107518658739
101929441	0.0870929299163727
101929450	0.09605425218989586
101929454	-0.0897375274378851
101929460	0.141536850742927
101929467	-0.0875619347124787
101929472	-0.023407799522811
101929473	0.0192370555108602
101929475	-0.236469224065255
101929478	0.178235952207304
101929486	0.0688072877330995
101929488	0.115976782951185
101929504	0.159542219798851
101929505	0.14833921936215
101929511	0.194406514459171
101929517	0.193958595967718
101929520	-0.11744097628764
101929528	0.0796089548930761
101929536	0.177304395564566
101929538	0.0921413629453091
101929549	0.199124443617481
101929550	-0.0134546456784533
101929557	0.0454053703135432
101929572	-0.0191940389463989
101929582	0.180846682144712
101929584	0.292903831922467
101929586	0.116003601586487
101929591	-0.019702479361989603
101929607	-0.02325643192159025
101929609	-0.0240700792847651
101929620	-0.235275343055081
101929621	0.0127991826851475
101929622	0.172228735376567
101929623	0.0513734004012251
101929631	0.0834496364244997
101929645	0.101535620867009
101929651	0.0568146499291849
101929655	0.0053980650673771
101929657	0.0541724362535294
101929660	0.125166590068241
101929662	-0.0248382116921204
101929680	0.0831045805190741
101929681	-0.307840888046396
101929684	0.0274634100933619
101929690	0.0761420364683782
101929693	-0.130639528295431
101929694	-0.103822420189186
101929715	-0.151176525080074
101929717	-0.0313559063861233
101929718	0.0317170073937232
101929719	-0.25658886022034
101929726	0.0245431654628333
101929730	-9.40248e+11
101929741	0.0489823265866545
101929745	-0.0644510412465865
101929748	-0.0216538949838404
101929752	0.150571967942654
101929762	0.0434714115841796
101929765	0.0418579221483673
101929774	0.010382812439618
101929902	0.151330824990797
101929926	0.0763931751661924
101929947	0.25227725024289
101929963	0.181828202318298
10193	-0.12579605175831174
101930028	0.205543104998888
101930081	-0.196131017358831
101930105	-0.293697509237636
101930112	0.128554097969928
101930114	0.176006845779345
101930149	-0.0723030162652032
101930164	-0.0039315397826403
101930421	0.22891883743401903
101930452	0.0749141736831809
10194	-0.043298461007317504
10195	-0.223230390028041
101954204	-0.0949758042099345
10196	0.476830357036149
10197	0.2337960790247533
101978719	0.198698850533217
10198	0.31871514963688563
10199	-0.693079769795856
102	0.3154267556155201
1020	0.328032417395495
10200	0.168077858343757
10201	0.140098495966498
10202	0.35440134766076603
10203	0.0524782190410191
10204	0.29999946214621
10205	0.5772597872908787
10206	-0.8977957212153997
102060282	-0.106980813810905
10207	-0.15594451934404893
10208	-0.10404743293390885
10209	0.37233999106969745
1021	-0.08798210166031672
10210	-13550007163412
10211	0.12253326769375555
10212	0.0982368670817893
10213	0.172317953127403
10214	0.020136345719517838
10215	0.04271104714262881
102157402	-0.0735043779773282
10216	-0.0943838248007704
10217	0.3677941898130056
10218	0.015311772076855
10219	0.291348617341716
1022	0.0744678298122963
10220	-0.12340183123760037
10221	0.5541532966804854
10223	0.145907680167378
10224	-0.22514657861748333
10225	0.10056928289283279
10226	0.0850071736773703
10227	-0.0571541699750798
10228	-0.03553154213594072
10229	0.7964284491450927
10230	0.201627561077144
10231	-0.0750856652382389
10232	-118455756776462
10233	0.7354770093638965
10234	-0.254214454339997
10235	0.0843363977086481
10236	0.02893620478547367
10237	0.29982655955924
10238	-0.04611562757847172
10239	0.05666872795674301
1024	0.3731752295085305
10240	-0.07427921469433729
10241	-0.0813065995606887
10242	-0.09207628872533094
10243	0.019138018125295298
10244	0.13394939073020135
10245	0.1598495538250123
10246	0.139103147359192
102467079	0.407902045804212
10247	0.609723923218912
10248	-0.290540955358139
10249	-0.153656817297411
1025	-0.4286368062782333
10250	-0.5198368125476638
10251	-0.0923209980786926
10252	0.1476795858168545
10253	-0.341947127030232
10254	0.24022081735717965
102546226	-0.174724625762602
102546299	-0.040972235356956266
10255	-0.135891115029531
10256	-0.260443887148574
10257	0.6122622554798293
1026	0.241679343795822
10260	-0.08078028685319624
10261	0.24543116714916502
10262	-0.340943019346614
10263	-0.0055116197541228
10265	0.0480325103801691
10266	-0.250229635861763
10267	0.487746754052581
10268	0.0326502862527908
102682016	0.0882432569042075
10269	0.218434239354833
1027	-0.445935449727154
10270	-0.209086274080946
10272	-0.436160447265747
102723099	0.0773077512327397
102723165	0.0525089852327218
102723167	0.07330628420845256
102723335	0.21946445685479
102723364	-0.0053930279525662
102723380	0.0311333319645889
102723390	-0.0942228112745392
102723409	-0.0102826649923341
102723448	0.0824916196430898
102723458	0.232123676086751
102723489	-0.07213400476884417
102723506	0.300042658782601
102723526	0.173207970457771
102723578	-0.0983232974941068
102723657	0.227470694931044
102723665	0.280033764524441
102723678	-0.0442513670344207
102723692	0.263111362938609
102723701	0.257402179645449
102723704	0.0320226829141125
102723722	0.26693272072564
102723742	0.0859242016315449
102723769	-0.0875235320181445
102723775	0.253595632943966
102723786	0.0999125195388364
102723831	0.108596368561651
102723847	0.266607406679844
102723859	-166833611982776
102723886	-0.185110157001747
102723904	0.015012926364444
102723924	-0.0210817480550185
102723927	-0.1192291559650912
102723996	-0.495241670988499
102724030	-0.0410001620293852
102724159	-0.684605301659234
102724201	0.217480609090775
102724312	-0.079837454313507
102724316	0.184512815249369
102724323	0.458157517685856
102724362	0.612128128429547
102724382	0.168984555097821
102724386	0.107108065516839
102724434	0.0826441755057078
102724470	-0.0153762334271412
102724511	-0.0497419780006927
102724542	0.0411404144326935
102724551	-0.0947619035621407
102724587	0.0217154843913238
102724593	-0.040247992694852006
102724612	0.208782835355684
102724638	0.241490816287309
102724698	-0.0422015551485285
102724699	-0.0921250426070365
102724714	0.335376291001104
102724827	0.1866278788820085
102724859	-0.084168414823006
102724929	-0.0702051277612182
102724938	-0.0466749717395228
102724965	0.0038595613401485
102725022	0.1845990361619356
102725116	0.06314297231235955
102725228	-0.0570343008112459
10273	0.16609410163411867
10274	-0.1177798990298577
10276	-0.0034661860965054525
10277	-0.10552502988887327
10278	0.1446189339958175
10279	-0.0090989961137525
1028	0.4244278668177369
10280	0.334949206974898
102800310	0.243627421842761
102800314	-0.12152102754758
102800316	0.291069463204376
102800447	0.140127012862371
10281	0.0330741662107718
10282	0.507194548892802
10283	-0.10502704570271149
10284	0.1268360956769046
10285	0.135648635163248
10286	0.0217482357704894
10287	-0.204649527630165
10288	0.05866830526118695
10289	0.264125832105213
1029	0.21587190456351277
10290	0.12793064158534814
10291	0.108936360579802
10293	-0.0635458008470507
10294	0.1894506517579455
10295	0.207306508764623
10296	0.0215754319035145
10297	0.0405846816908524
10298	0.036719096181712166
103	-0.0982826394815246
1030	0.5759759493019344
10300	0.09298135478664676
10301	0.650615602136646
10302	0.16179841007750365
10307	0.226587434487961
10308	-113562907533775
10309	-0.753614551982796
103091865	0.134152536730668
1031	0.5511368033392825
10311	0.48879951277862754
10312	-0.689456330332456
10313	0.09190339089607599
10314	0.7895600885574054
10316	0.155976214866113
10317	-0.08790726859252886
10318	-0.06911703473979365
10319	0.07787921619199176
1032	0.24538750186644037
10320	-0.09470755957483873
10321	-0.0084847273480042
10322	-0.174495273556257
10324	-0.1413903815188752
10325	-0.19372796590773
10326	-0.03991128000217147
10327	0.102739703876531
10328	0.22212588935787222
103283057	0.0829281426672976
10329	0.3764845169529505
1033	0.7353443311424045
10330	0.07759357422900527
10331	0.155713576548215
10332	-0.13017677058713892
10333	0.14330394322114962
103344928	0.0441275332250176
103344929	-0.217855197022367
103344931	0.03137021148801
103352539	-0.263372805996215
103352670	0.171574951789239
10336	-0.08619524858000506
10342	0.09760445657100397
10343	0.0969814419397595
10344	-0.167781322448888
10345	-0.0160739970053039
103456507	0.172898108376815
10346	-0.0156996617521069
10347	-0.0648835142003221
10350	-0.03996974642513117
10351	0.022813013255116237
10352	0.054575739327330876
103581031	0.0924952806613825
1036	0.065097464314846
10360	0.606064635020134
10361	0.175661410181839
10362	0.523946025550298
10363	0.353884641081978
10365	0.049177078274800556
10367	0.126979681503447
10368	-0.0629626266578445
103689912	0.06798265334589915
10369	0.1548123088675695
103695435	-0.151282459415944
10370	-0.17350366164994835
10371	0.239960426464403
103752554	-0.0905767586489459
103752589	-0.059891843033891994
10376	0.20011633435734605
10379	-0.623828559264576
1038	0.0685778293568495
10380	0.3055771616775103
10381	0.187166047710586
10382	-0.263587193994212
10383	0.20846831938062912
10384	0.49338865259291165
10385	0.09737385111407017
10388	0.03652671351255395
10389	0.118667098601571
1039	-0.177692009068092
10390	0.06464524496197599
10391	0.0359003213638118
103910	0.142863075634154
10392	-0.4928705245146255
10393	0.31493751598341446
10394	-0.0645077327309547
10395	-0.15575910400800647
10396	0.0753548520066542
10397	0.103888067150492
10398	-0.09345436997606099
10399	-0.3037130132434185
104	0.1512544477301634
1040	-0.0224971226710191
10400	0.272379931917263
10401	-0.0821948113189409
10402	0.15315954135179263
10403	0.0949063356705447
10404	0.328660727665618
10406	0.020490336835004327
10407	0.0142322060579317
10408	-0.002536875729147098
10409	0.238722460756319
1041	-0.1547000663352155
10410	-0.100974209674181
10411	-0.047939787808143
10412	0.116365261892227
10413	0.07555697585027507
10417	0.0222925544231936
10418	0.07816928302955692
10419	0.4465597034085596
10420	-0.372287917798765
10421	-0.3645489831331966
10422	0.373950049390843
10423	0.133360389797897
10424	0.5720634078180815
10425	0.2773911963103443
10426	0.09496027340250839
10427	-0.230218788651615
10428	-0.31032756813029067
1043	-0.008066377195969351
10430	0.20155408767674
10432	-0.13036984397471965
104326055	0.0107894572779025
10434	0.329642287482293
10435	-1.21016e+16
104355146	0.0859368169005664
104355292	-0.0441776415059975
10436	-0.00564999186305401
10437	0.140269780683779
10438	0.284772066344638
10439	0.13952819302160505
1044	-0.234006955667709
10440	0.12267384239966808
104413891	0.0053985655249858
10443	-0.4908862605155713
10444	0.02328041209306768
10445	0.561226302141364
10446	0.05871903113984253
10447	-0.382229252878938
104472715	-9.11506e+10
104472717	0.259830122789723
104472718	-0.128496273103333
10449	0.4983463514469113
1045	0.12023463378171514
10450	0.13802287554116394
104502416	-0.116534045129424
10451	0.1961474944990331
10452	-0.502826607350769
10454	0.17955848240409564
10455	0.871457876791955
10456	-0.39009373521557245
104564224	-0.0136654843221936
10457	0.2446029456988565
10458	-0.2847075337133223
10459	0.516672901416524
1046	0.0577260519139904
10460	0.07701210233035251
10461	-0.08071104486562013
10462	0.126800631823772
10463	0.4543321955973875
10464	0.508693764090529
10465	0.1520411062705455
10466	0.35327904812766237
10467	0.0929604644809481
10468	0.30770863194541337
10469	0.058782994592763496
1047	0.124617121115307
10471	-0.11908610988099275
10472	-0.0160081869775742
10473	0.46350245916718036
10474	0.1683555898789185
10475	-0.75967031335354
10476	0.11259432459923036
10477	0.232751703088115
10478	0.1920922533388585
10479	0.0829970850578112
104797538	0.0441317617603355
1048	-0.10139977087273955
10480	-0.19340591703311644
10481	-0.415151206350981
10482	-0.162842741092277
10483	0.3568678412874273
10484	0.5919744837827035
10486	0.3135338774065385
10487	0.01372520704833715
10488	0.016897432895996
10489	0.17345176724072028
10490	0.10430409332276587
10491	0.48162719762919115
10492	0.17170734398106322
10493	-0.0860279990595744
10494	0.179011146111116
10495	0.12612526736887433
10497	0.0701089456572441
10498	-0.451706075602196
10499	-0.12688549536262939
105	-0.2157955971983986
1050	-0.257623234631264
10500	0.181341283697908
10501	0.086423132949131
10505	0.38141304480800636
10507	-0.012087902833831248
10509	0.0591159757032948
1051	-0.837442649661062
10512	0.5142711069899285
10513	-0.08776571980322993
10514	-0.521407120240162
10516	0.0480717879345067
10517	-0.240191628222653
10518	0.8343034324726546
10519	0.268440587970882
1052	-0.22241974278248244
10520	-115034933867935
10521	-0.23998366038731103
10522	0.09816787320906695
105221694	0.556715476374387
10523	-0.10570358242858231
10524	0.24412858266724932
10525	-0.187735225599162
10526	0.339930340200805
10527	0.1053117044670926
105274304	0.27940443001486
10528	-0.2490994122593595
10529	0.16798303431054362
1053	-0.0064862999677874
10531	-0.0527170482707633
10533	0.30395089666418257
10535	0.352088855066336
10536	0.0221480125070877
105369154	-0.81167896483185
105369167	-0.045952230387726535
105369187	-0.0940225937635801
105369192	-0.04309075446869525
105369199	0.456794719060601
105369213	0.0696159207603997
105369228	-0.19967249867685646
105369308	-0.118712819852116
105369343	0.1327816419633405
105369477	-0.206729176443487
105369595	-0.0341968946695042
105369602	-0.194084707012686
105369635	0.006700834247154
105369645	0.0150791106127915
105369705	0.274548307485237
105369739	0.258278176286658
105369746	0.296300421985446
105369860	-0.211371783134588
105369889	0.206822629698883
105369890	0.0777617369044881
105369957	-0.336597183586883
105369974	-0.006840927102997052
10537	0.0015161577857683
105370027	-0.160725817391889
105370059	0.0919071836760228
105370078	0.0980312355622107
105370109	0.107886101935969
105370178	-0.04901196331364233
105370291	-0.0228373510682828
105370424	0.049807321760609397
105370431	0.188369729884817
105370461	0.0621352510015936
105370475	0.151292981272508
105370478	-0.002140763774049
105370479	0.115054196092942
105370549	-0.0477870808405631
105370569	-0.0538647642057018
[truncated: 18,378 more rows]

## Sheet: TDI
1	-0.127326626009165
10	-0.116678204260614
100	0.26206837104354047
1000	-0.14867175058389215
10000	0.1339032737605128
100009676	0.3094903985845644
10001	0.33823630765157864
10002	-0.07311191428114745
10003	0.083118791547726
100033431	0.231473816417584
100038246	-0.0592835734128951
10004	0.0549171622078406
100048912	0.0588982062404756
10005	0.483425554214085
10006	0.2878304647954893
10007	0.199207405348399
10008	-0.05983972114976401
10009	0.0428955001924816
100093630	-0.267963624008764
1001	-0.401556662097699
10010	0.3509550412658839
100101266	-0.354318084097547
100101467	0.11607280018082722
100101938	0.0670587918081405
10011	0.377686120123374
100113403	-0.040367094199198
100113407	-0.380346785303827
100124700	0.0065488760220765
100125288	-0.213003374815559
100126791	-0.00147474923227605
100126793	-0.05759169590095285
100127888	0.248180444637405
100127938	-0.108633944984535
100127950	0.0510852155885285
100127955	-0.244604019796129
100127983	0.007713906860547999
100128025	-0.031863018018212105
100128071	-0.198590263652759
100128079	-0.051384082014752204
100128081	0.130813846717497
100128098	-0.131591586585025
100128124	0.0525719565825651
100128126	-0.0506921135855542
100128139	-0.0648659309759315
100128176	0.08060905836448645
100128191	0.130123720839008
100128252	0.0568070008649448
100128262	-0.199754421302843
100128285	-0.195588591968185
100128288	-0.272682083346437
100128292	-0.1166536279842478
100128327	-0.0421393445864685
100128420	0.0054526065001589
100128511	0.0268191025657575
100128537	-0.0084529154138737
100128554	-0.069518376844064
100128590	-0.1252612072308945
100128594	0.0083357057738824
100128640	0.0914982225422386
100128653	-0.0098231061139205
100128731	0.118441182454167
100128750	-0.103734814490412
100128788	-0.13342449719039
100128822	0.667015321841342
100128830	-0.0796799956934114
100128881	-0.026004043332686
100128893	-0.083184111458911
100128927	0.334690261510388
100128946	0.0158308776250434
100128977	-0.06740343362837596
100128988	-0.0709881323991695
100128993	-0.0567127269081836
100128998	-0.015858927936389502
100129029	0.167627517055937
100129034	-0.24778959519120247
100129098	-0.0218155693932389
100129175	-0.127424808408592
100129195	-8.14938e+11
100129196	-0.0357098560942463
100129239	-0.0043141549615682
100129250	0.1933023158392615
100129271	0.0365076222635484
100129361	0.09234763645562911
100129387	0.167531524172306
100129407	-0.0402720755803338
100129427	-0.0972211302624629
100129455	-0.0711730475448172
100129460	-0.167395816155271
100129461	0.09431645578653984
100129482	-0.422573610602816
100129528	-0.29537708456985545
100129550	-0.336861486896624
100129583	-0.169723841466453
100129597	0.092796013903007
100129603	-0.214627185601568
100129654	0.048828380189514
100129662	-0.0133611838654238
100129716	-0.0378521331347871
100129726	0.0167176312204203
100129792	-0.46102087348705634
100129794	0.0592513781556983
100129845	-0.0029932998861865
100129858	0.020388541781663903
100129935	0.161166135556151
100129960	0.590628563015322
100129961	0.0369822103148166
100129973	0.0723622178891958
10013	-0.2621031475430936
100130155	-0.05837861201452784
100130268	0.0842970483303118
100130275	-0.09601704765610249
100130331	0.0121978492341722
100130348	0.0170327079404075
100130357	0.0230814806117122
100130417	-0.07415160590703936
100130418	0.162711873728771
100130452	-0.151746821359835
100130460	-0.0269361384805085
100130519	-0.16118810665471311
100130522	-0.187061472066835
100130548	-0.0142402036828695
100130557	0.0250068403350297
100130581	0.09736955412449444
100130613	-0.0143111403265555
100130691	0.0138600289928876
100130700	0.0880456755373808
100130705	0.225969561686908
100130717	0.0807362851066651
100130733	0.183718052036417
100130742	-0.480859913151738
100130744	-0.240454149072427
100130776	-0.0018310888115124
100130855	0.0265702494141835
100130872	-0.105902035970171
100130889	-0.0295578808873001
100130894	0.0362355089417125
100130933	0.180834535422909
100130934	0.185959102836407
100130958	-0.1868968576617145
100130964	0.128045153471518
100130987	-0.601857010442614
100130992	-0.0310124805603248
100131017	-0.0958687368588
100131067	-0.371358742297911
100131117	0.113736549698024
100131138	-0.0978768927687561
100131176	0.0882564483485353
100131187	0.254240034840736
100131211	-0.197368343333461
100131213	0.06381579931160905
100131303	-0.283484528361501
100131347	0.139970094991931
100131366	-0.0917853351680336
100131454	0.344433163675329
100131496	0.0162073240806925
100131551	-0.0433192808354256
100131561	0.115354861110341
100131564	-145581495470093
100131608	0.139396947908484
100131655	0.0289575279065448
100131691	-0.0489644826513091
100131733	0.233777456375356
100131755	-0.03433705628182551
100131801	-0.308816879954053
100131816	-0.167362057040067
100131825	-0.019065063402466796
100131827	-0.14092433971527732
100131897	0.0845755081075388
100131980	0.0472076237667585
100131997	7.88436e+11
100131998	-0.706035702644618
100132074	-0.408327995868685
100132077	-0.0055551179148278
100132078	0.0394194933543796
100132101	-0.19600373269864202
100132116	0.0923432038442582
100132169	-0.0890383703374422
100132234	0.0962912795415101
100132249	-0.130320675930794
100132273	-0.143585673361654
100132285	0.0484142372117164
100132288	-0.5239404049187145
100132341	-0.28713066724154696
100132352	0.0287814200773707
100132354	-0.134004671372769
100132356	0.106346228433528
100132386	-0.135874460201984
100132464	-0.0210750528631894
100132476	-0.067802798046423
100132596	0.169261382969126
100132618	0.10124914031475
100132677	0.138109353180743
100132686	-0.0795320614259695
100132707	0.0012663025422804002
100132708	0.0801337354048258
100132735	0.290205780014029
100132815	0.08492288673391252
100132891	0.171568107782653
100132911	0.384584401787365
100132923	0.022552965022093502
100132948	-0.145063520502391
100132987	-0.0804417683490292
100133036	-0.0764619611538523
100133190	0.0654535791118816
100133205	-0.192676199402942
100133308	-0.01213005649678165
100133311	0.0247011567165254
100133319	-0.0931483095789741
100133461	-0.0755173838985586
100133612	-0.0262709148114537
100133669	-0.394130689349483
100133920	-0.1055365835652923
100133941	0.19908498063717536
100133985	-0.116502930688643
100133991	-0.0787244376506561
100134040	0.123078646456631
100134229	0.0277427816307836
100134259	0.429873331506124
100134368	-0.0748524475624196
100134713	-0.474217905514316
100137047	0.394879900973076
10014	-0.04300660396691995
100141515	0.0400842220915284
100144596	0.242512920709058
100144597	0.0935745063297106
100144602	-0.0399710025732082
100144603	-0.08962066428269
100144604	-0.0805987648692974
100144748	-0.0854142848511388
100147773	0.0970508748476276
10015	-0.029062395413558498
10016	-0.40425879923918623
100169750	-0.387869285011984
100169752	0.0738737749053375
100169890	-0.0034198682596058
100169989	-0.0292405338616415
10017	0.06885468348007535
100170229	-0.2723392934403579
100170765	-0.155859866805349
100170841	0.339283465256067
10018	-0.08331604304485325
100188893	0.247584601533857
100188953	0.157051915103919
100189589	0.0886478992848008
10019	-0.275757527239057
100190938	-0.12117815191198102
100190939	-0.09627300774825946
100190986	-0.9355492579674836
100192378	-0.126922127150213
100192379	-0.006523300082812
100192386	0.0606782642609607
1002	-0.371454472919155
10020	116839218202532
10021	-0.0765893691780045
100216479	-0.0803251720215469
100216545	-0.129231183641383
100216546	-0.0807358012562369
10022	0.0840890297744752
10023	-0.112693130216335
100233209	0.157007092875635
10024	-0.3866962483852495
100240728	-0.0717482673879495
100240734	0.0477777655238874
10025	-0.14326910379144037
10026	0.07282804869430556
100270679	0.0877963216295186
100270680	-0.226073417776216
100271715	-0.100039339800026
100271722	0.115237135371052
100272147	0.026941539566454856
100272217	0.0368612141511389
100286844	-0.0861444354061281
100286922	-0.0361088735871818
100286938	-0.140525794961298
100287098	-0.245505856646371
100287114	0.0719094400079962
100287171	-0.10266091932075339
100287177	0.0760877642629694
100287216	-2.63477e+08
100287227	-0.169327123037617
100287290	-0.06645984536408883
100287366	0.0149169149308581
100287387	0.0553366637351302
100287482	-0.355743277984736
100287569	0.06071106887832575
100287616	-0.197491882328062
100287704	0.014501837191034147
100287765	-0.07439651375068583
100287808	-0.0762491948105878
100287814	-0.0233463633841371
100287898	0.179402537521511
100287902	0.0350877483604571
100287932	0.38356813867291534
100288069	-0.228122111488371
100288079	0.151617544726454
100288122	-0.0533221380835732
100288123	0.0753877000284887
100288152	-0.0304659694287924
100288181	0.3099640691484
100288198	-0.037851327007697846
100288413	-0.542898431306918
100288432	-0.07260095271965396
100288570	0.0572149553988997
100288590	0.0230653322030953
100288656	0.024155683009911798
100288730	-0.010104419381046
100288797	0.04740809206823815
100288805	0.111898891913248
100288911	-0.09471614842999679
100288966	0.0973305911312001
100289019	-0.0315481807211565
100289092	-0.55925926920551
100289097	0.09217670309312183
100289137	-0.35709542353353
100289187	0.186642980446352
100289211	0.0243019292158763
100289230	-0.15754450077717
100289255	-0.06476360052690826
100289274	-0.0490890036544836
100289333	-0.730245950142058
100289341	-0.217528283745414
100289361	-0.0937005550066356
100289373	0.09828364418155425
100289410	0.0476709124127865
100289473	-0.0585559643304887
100289495	-0.182902829735209
100289509	0.140516219078194
100289518	-0.06923641671585334
100289635	-0.4144186114738511
100289678	-0.004616603691182497
100289683	-0.177636043885647
100292680	-0.0280083193569445
100293516	0.584968395739085
100294145	-0.154845638262082
100294720	0.0783179703984827
1003	0.175909231535314
100302285	0.168743174011834
100302522	0.183736053099696
100302640	0.153573416050201
100302650	0.0855409645184388
100302691	-0.02330605436359665
100302692	-0.499702170376129
100302737	-0.0618550316997969
100302740	0.0941928813580517
100303728	0.0940630453497324
100303755	0.252481164059563
100306951	-0.56242424756401
100309464	-0.154620068698069
100310756	0.411690335918508
100312850	0.164530875435484
100313865	0.0112431612317384
100316868	-0.018212289690963734
100316904	-0.222248657385438
100329135	0.313576011347683
100359394	0.0096261088923295
10036	-0.12471938971826398
100379174	-0.154299944080562
100379345	-10619907693556
100379661	0.0607257259204657
10038	-0.41236336250064465
100381270	0.14984015246072946
10039	0.1349088738892
1004	-0.038161776819538556
10040	0.18783427592525848
100419741	0.0482219438473656
10042	-0.1437153287460265
100420872	0.103151283349834
100421171	-0.106473998461265
100421494	0.0018764629622078
100421577	0.122033962078427
100421589	0.142479477444993
100422212	-0.0268549289467184
100422526	-0.0547783630392452
100422737	0.0862939497730623
100422781	0.0821954335795215
100423041	-0.219576788072453
10043	0.0715539970792031
10044	-0.058617943684834695
10045	-0.418214738188207
10046	-0.30470848871628
100462953	-0.151710532056741
10047	0.0304775243826401
10048	0.570719793093523
10049	0.257588759436873
100498859	0.0330576875126688
100499171	0.17157431741744
100499177	-0.289631909424425
100499227	0.182592319829249
100499466	0.05561010305436006
100499467	-0.0324774000345873
1005	0.004240106533974004
10050	-0.023804917387108403
100500850	0.026010647799248
100505474	-0.14475214981161
100505478	0.0093276676614055
100505483	-0.14655576023980127
100505494	-0.445216756171622
100505495	0.0664873999291554
100505498	0.260288733975536
100505515	0.146536617504177
100505518	0.351758220069847
100505530	-0.0535060179800916
100505536	0.0260667040294158
100505538	0.1087687004012711
100505540	-0.0332446253011668
100505545	0.0741271430508126
100505547	-0.102816285172917
100505555	0.0293774064645153
100505573	0.44383305905335846
100505583	0.0302631253833846
100505591	0.0603185376005777
100505592	0.244764455199929
100505609	-0.047760008934249996
100505616	0.0300635898023733
100505619	-0.133636977923626
100505624	-0.087143517712792
100505633	-0.18184028871224
100505641	-0.1651695397790264
100505648	0.0306483847316854
100505659	0.134768232165939
100505664	0.0790970425332363
100505666	0.115434244978162
100505681	0.08562502959290749
100505683	-0.0353003708653443
100505687	0.2361672464227948
100505696	-0.308510898532265
100505702	0.108399032815862
100505711	0.166383371994615
100505715	-142956487488862
100505716	-0.028115977906897
100505718	0.269384368952743
100505728	-0.969695075892185
100505738	0.2327318473704535
100505741	0.108531685122854
100505746	0.1256604082132028
100505758	0.383202878631146
100505768	0.0162819959988577
100505774	0.0711217544000845
100505776	-0.0575678635969856
100505782	0.0596718059708763
100505783	0.09577163724229265
100505806	-0.129842095224218
100505811	-0.0682576307803865
100505812	0.384680535092912
100505817	-0.11957993198538901
100505832	0.139811556370455
100505835	-0.131505945319826
100505839	0.32330430281522
100505841	0.0871148991750848
100505851	-0.00985091657698245
100505853	-0.0431267784606501
100505854	-0.003122187785293301
100505865	0.134349219281081
100505874	0.104200351542086
100505875	0.0602083285391392
100505876	0.10984227964935667
100505878	-0.017875228931452
100505879	0.08941311579774917
100505881	0.03518252725775057
100505890	-0.0492221439597782
100505893	0.0880715685781086
100505912	-0.310234305514503
100505915	-0.197163829713079
100505918	0.0727937211499054
100505920	0.0383945417474465
100505929	0.0442701985738576
100505933	0.03255091456119813
100505942	-0.0800479326823716
100505964	0.0014013234159588
100505967	-0.0362940437016339
100505975	-0.189122687839207
100505978	-0.0239643537551573
100505985	0.073482086866091
100505989	0.042727455632004
100505996	-0.153917742141544
100506013	0.0123692918198143
100506016	-0.0103824688837718
100506022	-0.0865289206963502
100506033	0.0092724318530912
100506046	-0.148991400630829
100506047	0.0378589602375742
100506049	0.0020901157755084
100506068	0.257207965370337
100506070	-0.0907510632950998
100506071	-0.0146048284143586
100506076	-128937551069561
100506108	-0.105398602415056
100506113	-0.0697572882152636
100506119	-0.0081760008757479
100506122	-0.112216377481165
100506126	-0.0459416778309085
100506127	0.0328243002203222
100506144	0.967060401035823
100506161	0.252924031156885
100506164	-0.0731773474020381
100506172	-0.2083420322931137
100506190	0.16403996038714008
100506195	0.1095880368381616
100506207	0.1341883164909485
100506211	-0.08104463576421256
100506215	-0.12034653269969871
100506229	-0.028851813197449
100506236	0.0042491894277974
100506237	-0.0994092509856424
100506243	0.612683033817588
100506271	0.125723246501271
100506272	-0.154813834978226
100506274	0.1795534726042527
100506275	0.0858840465908633
100506286	-0.0910762161583737
100506299	-0.0313923785133448
100506305	0.251604972203811
100506311	-0.17993679218014952
100506314	0.025678650533399447
100506319	-0.0635167565105332
100506325	-0.0577564519907279
100506328	-0.341970805562071
100506343	-0.0910204207553149
100506358	0.0958165567752023
100506365	-0.009085359102282503
100506371	0.0661154139410015
100506374	-0.0368173216656031
100506385	0.143357711884341
100506392	-0.2594635698267566
100506403	-0.0753012649446643
100506405	-0.127627592905767
100506409	0.0012573161932472
100506413	0.090955487178253
100506421	0.0566275979348232
100506428	-0.02174059457806901
100506433	0.191663512843731
100506436	-0.1475636248748555
100506443	-0.198827013382252
100506446	-0.0108372363551927
100506451	-0.030278616338604847
100506457	-0.06593305187493413
100506462	0.0102383712706035
100506465	-0.164342885373267
100506469	-0.2710807083501175
100506470	-0.18038816197816
100506472	-0.027806951151433248
100506475	-7.54598e+10
100506489	-0.0469542316404616
100506492	-0.160821623893633
100506495	-0.191460811516358
100506498	-0.180330471822046
100506504	-0.228774344971516
100506526	0.161506719468524
100506527	0.291897954516723
100506530	-0.0128814790303231
100506542	-0.121612602469985
100506555	-0.119579813192752
100506563	-0.0015324775660901
100506581	-0.0514482902355271
100506599	-0.2939599996979555
100506603	0.0435977532395936
100506606	-0.157512772220518
100506622	-0.0261846506176623
100506639	-0.126151627230511
100506649	-0.430201950503202
100506655	-0.0030679309516586997
100506658	0.07455991089965404
100506660	-0.14046671543815
100506668	-0.08222721869694224
100506677	0.0033721824570559
100506680	-0.09157526449435674
100506681	0.0419118403973733
100506686	-0.399106049732614
100506696	-0.436514024824596
100506697	-0.112158206922193
100506710	0.24277630564737898
100506713	0.24591392582844857
100506714	0.075442685727526
100506724	0.0128591841516725
100506730	-0.6043578198385415
100506733	-0.005405705329181165
100506742	0.369715538490863
100506755	-0.0039156546224918
100506757	-0.0640272412125459
100506765	0.0762220504699107
100506769	-0.0340482867787904
100506776	0.0545415937733114
100506779	-0.07772939688197054
100506783	-0.0195542699393118
100506790	-0.0258211629895271
100506791	0.118553852091189
100506795	0.0801489115717361
100506797	-0.244869518945134
100506815	-0.183002494923117
100506826	-0.105855534895441
100506827	-0.0860470347373768
100506834	0.016825778449322502
100506844	-0.03367815037881715
100506851	0.0187082677768319
100506858	-0.105569725942524
100506860	0.2514983011865149
100506866	0.05744872235340695
100506874	0.116673284103812
100506895	0.0090278839689526
100506898	0.140577330059204
100506901	-0.003003231747883
100506915	-0.0611384004616685
100506922	0.559893129075416
100506929	-0.139496363291273
100506930	-0.022154026164045125
100506939	-0.0703712215266231
100506963	-112465255370159
100506965	0.13195637828362794
100506974	-0.0379132095732595
100506994	-0.131149917785047
100506999	-0.0169749307514302
100507006	0.124588494177652
100507008	0.0027128127197692
100507027	-0.125634964896079
100507034	0.126880766461337
100507043	-0.0081852189515618
100507044	0.0977515270879775
100507050	0.0109220763016389
100507053	-0.185910857377997
100507057	-0.13271754486867163
100507058	0.0915779058488476
100507059	0.0442908702635906
100507062	-0.46242647358033
100507064	0.033665005588122694
100507066	0.218042475273262
100507073	0.0358764499296956
100507086	-0.121920552417196
100507098	0.05776065313935218
100507099	0.158480000754907
100507114	-0.0383206497010242
100507117	-0.11005672072475
100507135	-0.207412440770276
100507140	-0.0550628025019778
100507143	-0.0234556549178863
100507173	-0.0280082305467569
100507178	-0.190240794037638
100507194	0.120399360808495
100507201	-0.104053393484622
100507203	0.1245369312586941
100507206	-0.0180528659391086
100507218	0.106140221596129
100507221	-0.0699534136801904
100507240	0.07193766262257585
100507244	0.04566916070092705
100507246	0.15050865975293695
100507249	0.0532199843383475
100507250	-0.385734494608278
100507254	-0.042253145666106495
100507257	-0.0204637709912858
100507261	-0.100545937715382
100507266	0.0179284174989836
100507267	-0.0494435299867184
100507274	-0.012003923499445802
100507277	-0.229027111237201
100507290	-0.27365682690673476
100507297	-0.130876628672827
100507300	-0.138081406391829
100507303	-134678987349733
100507316	-0.08012885942482399
100507321	-0.08642745659035937
100507331	-0.101251195319391
100507336	0.0559845944736576
100507351	0.06265098166803885
100507362	0.0111856240186872
100507384	-0.143947394657358
100507389	0.07495425691700175
100507391	0.135887762610034
100507392	-0.0884040482356333
100507395	0.008358539230081
100507398	-0.0043942223179325515
100507403	0.124107218374312
100507404	-0.197922800975849
100507410	-0.0545086411935925
100507419	-0.11605262614244201
100507421	0.015773611772028667
100507423	0.0204164999849006
100507428	-0.034396520237394035
100507431	0.216780947332419
100507433	0.0558790035093337
100507435	-0.0632950222965578
100507436	0.2262018381764471
100507458	-0.50271883447353
100507459	0.257105357516758
100507461	0.0327229987435535
100507463	-0.0341913255304188
100507466	0.0801104694188488
100507470	0.12863048094721
100507475	0.137727033870083
100507487	-0.401284776782542
100507495	0.28315932771587116
100507501	0.0647919150343538
100507513	-0.0209878549734705
100507524	0.0239084401667504
100507527	-0.0454266642233281
100507530	-0.005547695937689301
100507533	0.0125842996034548
100507534	-0.232033223137168
100507540	0.182384597874675
100507560	-0.191220363722326
100507562	0.0258789163234912
100507567	0.05547770003835995
100507584	0.10634753216210334
100507602	-0.13894207466144076
100507605	-0.113849201550763
100507616	0.027635277680432
100507629	-0.111214095242279
100507632	-0.0399177377900684
100507634	-0.14789176474025412
100507650	0.0510963139494022
100507670	-0.0880024907644554
100508120	-0.19291253644128645
100508631	-1.99395e+08
10051	-0.5745296141677053
10052	0.2542142555504565
100526820	0.154987568889468
100526833	0.1189402343814775
100528016	-0.105816355964784
100528032	-0.007272571337252
10053	0.08527559871655904
100532746	-113888918891915
100533106	-0.0562296150004126
100533178	-0.280836914753892
100533182	-0.0415094670379258
100533184	0.0728327525828708
100533789	-0.392751424771555
10054	0.037134796494080496
10055	0.4699135705535193
10056	-0.11413844638525604
10057	0.0762455244949398
10058	-0.0515692227954567
10059	0.14823907000938344
1006	-0.0536194919785701
10060	-0.04162366250339612
10061	0.022697210283804337
100616104	0.0674454902533356
100616434	0.149050906934333
100616446	-0.13901742296434
100616497	0.30523316041131
100616668	-0.243475309267855
10062	0.146803555811128
100628307	0.0732052163364013
100628315	-0.0699361058809987
10063	-0.019518692445268146
100630918	-0.0709719066975763
100630923	0.02857896262854745
100642175	0.1101981703239165
100652730	-0.0251905424887216
100652740	-0.118995172033373
100652768	-0.15400699335136
100652770	0.12653720813448593
100652772	-0.597989870569897
100652781	-0.108287025208152
100652791	0.0082602840707577
100652824	0.0522630328009888
100652853	0.0051341895489904
100652856	0.028371828843033846
100652857	-0.0852577898298951
100652911	0.0455922642520156
100652929	-0.238333784224961
100652999	-0.0457265799540412
10066	0.18787320008667555
10067	-0.0562676510681776
10068	-0.3801256829153809
100689073	-0.16009949303061075
100689074	0.045212989422479
10069	0.6605677742746715
1007	-0.0296040886013487
10071	0.023067550128824
10072	-0.0045357794900073994
10073	0.14729957591791
10075	-0.2775188266971142
10076	-0.10297034149849
10077	0.193739843181501
10078	1.78352e+08
10079	-0.19215531284336101
1008	0.0063794755499587
10081	0.0556038509758493
10082	-0.1126101008875592
100820829	0.184767926494049
10083	0.044048143815255736
10084	-0.10251846755692841
100847004	0.080379428386877
10085	-0.06672837554605994
100852405	0.165979509721947
100852408	-0.0708135884051939
100852409	0.108501789497917
100856811	-0.138188371760979
100859921	0.0025863051834714
100859930	0.134528030991139
10086	-0.0013445397237162524
100861523	-0.0305109220936122
100861532	-0.5881055538161606
100861540	-0.0931879616779434
100861541	0.215489099522547
100861543	-0.0454734967604069
100861544	-0.109201872964018
100861545	-0.175188255148594
100861546	0.092484891319544
100861547	-0.0563886424689803
100861548	0.0968337572029951
100861551	0.274660224840481
100861552	-0.0319849711259958
100861553	-0.0140427599960658
100861554	0.0226824460048313
100861573	-0.0021580930006046
100862662	-0.157598631903453
100862671	0.3060387333035702
100862679	-0.171448737971599
100862680	0.122064199882302
100862704	0.08960384522235795
100873930	-0.123291868641565
100873942	-0.260323616359042
100873954	-0.34897228484651
100873964	0.0266438199501733
100873979	0.0870019058319648
100873985	0.0969564460820786
100874012	0.250191148708599
100874014	0.104974946995158
100874016	-0.204788912212914
100874018	-0.229100006686377
100874021	-0.178877619884629
100874032	0.179330315365444
100874034	0.118363477437271
100874035	0.0546061912823362
100874038	0.0508971688241386
100874051	-0.0482000803414747
100874063	0.0470962877176263
100874068	-0.242877605180963
100874069	0.0380994563179648
100874074	-0.0219585983402039
100874107	-0.08633271570771
100874110	0.181500941928299
100874114	0.131082375219896
100874143	-0.127015568251495
100874154	0.12099274355387
100874167	0.121699131698683
100874178	-0.268602709100731
100874180	0.0408510271531868
100874182	0.0796351583375577
100874187	0.0164171526925629
100874194	-0.0576836859515396
100874195	0.011268218414993937
100874205	0.18173272466569498
100874238	0.170303975524948
100874239	0.21332873361509
100874241	-0.008509107192096299
100874243	0.0376949019211628
100874251	0.178778771904561
100874253	-0.272285285954111
100874291	-0.0045207083339781
100874292	-0.0507089470214381
100874305	-0.136030069047659
100874314	0.0973099841597201
100874323	-0.123241721584068
100874362	-0.691752960357377
100874365	-0.0428043234166653
100874371	0.137623024042931
100874392	0.06286522711205139
100874433	0.0170388523389477
100874529	0.0942160942649532
100885775	-0.0598242522975936
100885778	-0.128948641943976
100885781	-0.073785617355905
100885798	0.0696242473964448
100885848	-0.004327766835676
10089	-0.08978370354755756
1009	-0.041805082114099036
10090	-0.026216008841068197
10092	0.2784019368504435
10093	0.6732861689254532
10094	0.280983238113698
10095	0.186337574167932
10096	0.1846516811277874
10097	0.5239322695037437
10098	0.21882063194943943
10099	0.24084004646287888
100996246	-0.047476258335206
100996255	-0.380571162681861
100996279	0.240059263191523
100996280	-0.0807261486266962
100996286	-0.421009030160829
100996295	-0.0572449851104163
100996301	-0.0830102805142472
100996307	0.08805706554460449
100996342	-0.101263029032602
100996345	-0.154507084804378
100996385	0.0284191326455121
100996425	0.0308154888574272
100996490	-0.06099363410034215
100996492	-0.021402043211192236
100996511	-0.09676788501750615
100996539	0.0810199183257727
100996549	0.15109488943836
100996570	0.0062235940016053025
100996579	0.07708461838411265
100996583	-0.0119869252933954
100996590	0.10937957847113615
100996597	-0.17482158485403
100996624	0.172616098000175
100996665	0.0507536577338009
100996671	0.005823772777
100996681	-0.188979784356762
100996694	0.152861248198596
100996702	-0.063389703946077
100996720	-0.350926799497829
100996756	-0.494264910267736
100996902	-0.0201262606221041
101	-0.1350505298538718
1010	0.0314472113519531
10100	0.1281570084147307
10101	0.236211495691519
10102	0.23048347870529015
10103	0.62466220930135
10105	0.9373357935416204
101055625	0.0446923131495266
101056700	-0.0254733472062726
101059948	-0.220912305655302
10106	-0.0363569077052885
101060004	0.0805882797060339
101060019	0.0207373742619778
101060091	0.0382792230254263
101060200	-0.0096544137007484
101060264	-0.145113055750035
101060391	-0.0492251296698059
101060400	-0.0244210005488333
101060544	0.0588518100975111
101060553	-0.31509086720277
101060691	-0.782616588968025
10107	-0.055498693312620806
10109	0.056869279494052204
10110	-0.136094262027711
10111	-0.5605912854834993
10112	-0.253650033202397
10113	0.24461510921298302
10114	0.0068965021621110525
10116	0.45997704562046904
10117	-0.0489098781169316
1012	0.0884006944958214
10120	0.509541329010816
10121	0.292051885704937
10123	1.24356e+16
10124	0.371863925588406
101241892	-0.640329865512768
101243545	-0.211412233585257
10125	0.110722632526806
10126	-0.290969030070587
10127	0.061441710510202745
10128	-0.5705151719752479
10129	0.07990742584336243
1013	-0.031868522105467
10130	0.2302343491685995
10131	-0.1626193914937455
10133	0.030416093190418804
10134	0.357941542427494
10135	0.4748477918140035
10136	-0.07400173864446505
10137	0.2347023712669411
10138	0.3560633143187905
10139	0.11993950787981501
1014	0.0535960621863836
10140	0.199155981245594
10141	-0.087621718719931
101410535	-0.248831809657078
101410538	-0.07387536568603273
10142	-0.4866863989722989
10143	0.198176302733327
10144	0.18245020799359107
10146	0.16418677739462145
10147	-0.35189670215249425
10148	-0.304657961520627
10149	0.15005344568457
1015	0.0396292828627987
10150	-0.01880956068821028
10151	0.024929863111995274
10152	-0.1389588656129222
10153	0.350414548096905
10154	-0.23102126654986668
10155	-0.387172530563564
10156	-0.06526324013300845
10157	-0.245296493511248
10158	0.567489976496083
10159	0.16244805636735435
101593348	-0.0739773138829209
1016	0.0482445793343507
10160	-0.3655798799781048
10161	-0.016994280410685
10162	0.318325579013421
10163	-0.1990560552836428
10164	0.0359588567687349
10165	-0.044930981128434
10166	0.1624331049571985
101669762	-0.423533148192006
10168	0.010736156199876001
10169	-0.043841272619503976
1017	0.41047204320040565
10170	-0.018291458396761936
10171	0.3110451241304973
10172	-0.385983692006934
10174	-0.2964385437646777
10175	0.265784780114876
101752400	-0.320195257895811
10178	-0.06045009924514705
10179	0.527779418276224
1018	0.0067605471567500075
10180	-0.6536614830078683
101805491	0.044765099020005306
10181	-0.08599058808161003
10184	0.137384736137744
10186	-0.1261105632790688
10188	-0.0992620074146935
10189	0.3520840459607935
1019	0.377886634201372
10190	0.5933534095348677
101926888	-0.407868702705087
101926890	0.09491730121287
101926903	-0.0662227980691567
101926906	0.165878974176361
101926907	0.16691941725696
101926915	-0.181829709316965
101926928	0.0572794080959482
101926942	0.0494157776928918
101926944	-0.181061343099628
101926948	0.108818041359331
101926951	0.111410628546755
101926959	0.0879931245440723
101926975	0.0020864329245523
101926978	-0.122594620806946
101926984	0.258799397814543
101926987	0.190910180293897
101926996	9.77216e+08
101927003	-0.0385098835008372
101927007	0.0298421395708115
101927017	-0.0423538880408461
101927018	0.149531515326906
101927020	0.0489494042149833
101927034	-0.0916522184172788
101927038	0.0564664838475728
101927040	-0.0787005646430328
101927043	-0.0391349840033635
101927044	-0.176672552135818
101927049	-0.08468819784545345
101927058	-0.0680169058910574
101927059	0.126654510124686
101927066	0.0055527763530826
101927067	0.040701981621700696
101927069	0.0758502436257526
101927074	0.136070641232899
101927075	0.0187449085655796
101927081	-0.120278756722777
101927084	0.143905173521793
101927089	0.15660201978773
101927093	-0.0995183226637983
101927096	-0.20304214653831
101927098	0.17184734195557
101927112	-0.236991553867472
101927115	-0.054849977425743004
101927117	-0.121215878061681
101927123	-0.100141087215504
101927125	-0.103515518177264
101927126	0.0099675817552246
101927129	-0.141204210537496
101927131	0.0118871856345334
101927143	0.238293097251858
101927150	0.0518805044110478
101927152	-0.0078332021156937
101927157	-0.118996822748352
101927159	0.0635928826691635
101927164	0.05141689019331
101927165	-0.035600946530943
101927166	-0.40311090828273777
101927167	-0.2732772925569985
101927176	-0.106426938222535
101927193	-0.102577602326422
101927195	-0.148436647098544
101927196	-0.0179530572459985
101927204	0.1066568155704697
101927211	0.172264897140806
101927219	-0.0806879641945037
101927220	0.247458820573836
101927224	-0.124584752333339
101927228	0.156418592242471
101927237	-0.134660487497492
101927244	-0.0011733689961304001
101927247	0.237981587062118
101927249	0.0426456078417626
101927253	0.0177167967114581
101927257	0.0659826599058634
101927263	0.205785821483624
101927268	-0.14347052844596478
101927272	0.391881073180915
101927273	-0.148745361211829
101927274	0.147441467269961
101927275	-0.259340238340041
101927279	0.215659668340117
101927282	-0.0056174995207026
101927286	-0.178271006679222
101927292	-0.0566559168977052
101927295	-0.01171786486461315
101927305	0.0534082670159419
101927310	-0.0587180853843423
101927314	-0.244062455476548
101927320	0.064084118968846
101927330	-0.0776887157322656
101927331	0.057371954394789
101927342	0.247337134957488
101927346	-0.0731662831001306
101927348	0.0627792789312046
101927350	0.123059452935137
101927358	0.0173840095552364
101927360	-0.0375949904017278
101927362	0.25131654680327
101927363	-0.0066473987191845
101927377	-0.12036336322860625
101927379	-0.0384803419718704
101927380	-0.0855512976096073
101927396	-0.203323646395463
101927406	0.0186327190641218
101927410	0.235166467184963
101927411	-0.419503590790743
101927416	0.021072207070514
101927422	0.149094372770109
101927432	0.0303810264739639
101927433	0.0947375030401192
101927438	-0.0324398492980694
101927446	0.0485783891077602
101927449	-0.0156730898552888
101927450	0.142655399115808
101927455	0.0301874317665385
101927460	-0.0383753740482848
101927465	0.0550414722814076
101927467	0.0550951387999892
101927468	0.138600597774901
101927482	0.0909913216189391
101927494	0.0595753623412586
101927495	-0.0342782717292333
101927498	-0.08979613388945146
101927499	0.0436205539289516
101927513	0.16049618224944
101927516	0.0964250556654178
101927523	-0.0360083900223411
101927526	-0.232798644723413
101927528	-0.260869085466254
101927531	0.112441246533693
101927539	0.224518680715479
101927543	-0.098895183722774
101927546	0.175538830985479
101927547	0.0397813471464759
101927550	-0.143969125585551
101927552	0.302773266302691
101927553	-0.0874040192886808
101927565	0.231600915206117
101927574	0.335121680652596
101927579	0.176652192432556
101927581	-0.206392058305551
101927586	-0.0155703136925098
101927587	-0.093249467399369
101927588	-0.069994579735865
101927591	0.172570231252144
101927592	0.0675378354358249
101927597	-0.100796815469123
101927599	-0.427513742960209
101927603	-0.0448285067083515
101927604	0.164472261674744
101927606	-0.109172759115079
101927608	-0.130077909308032
101927609	0.606657873504633
101927610	-0.08005853995395255
101927616	-0.0261253351571704
101927623	-0.395814178570361
101927636	0.147854681969818
101927641	0.173589708899032
101927647	0.150965576316563
101927650	-0.0210564290160363
101927651	0.0885141565137276
101927653	0.0763122547036841
101927657	0.0610197706161925
101927659	0.104135554329992
101927667	0.118952979135137
101927668	-0.160159478374227
101927682	0.0465613287183613
101927685	-0.123070390122122
101927690	-0.0787580878322754
101927701	0.0419853380741796
101927703	-0.0224109398359137
101927704	-0.0627724174188077
101927709	-0.025143272552487
101927715	0.0818430786581723
101927720	-0.48334658049886
101927722	0.127048621216386
101927723	-0.106607111395429
101927735	-0.0417383116029762
101927761	0.1812897713782475
101927766	0.0914312244630512
101927768	0.0988196930435541
101927769	0.0358121434507368
101927770	-0.142162699807443
101927774	0.11700496134413835
101927787	-0.141919478222204
101927790	-0.0141876332566452
101927797	-0.0409643908507538
101927798	-0.16622599340542366
101927808	0.172019235926537
101927813	0.326980872061748
101927814	0.24935789392069452
101927821	-0.0256176331049054
101927828	0.0044102127283182
101927829	0.0195389325570304
101927839	-0.288981835997186
101927843	-0.0309790916392585
101927849	0.0270694839245049
101927861	-0.2902385511498
101927865	0.0067057226753728
101927869	0.0742218446152466
101927876	0.0513077078984064
101927889	-0.0842716590515928
101927900	-0.21863532713328
101927901	-0.13027201890556
101927914	-0.0689274949005855
101927934	0.0680524533879002
101927944	0.0116218869748799
101927948	0.0337983633479282
101927950	-0.19164079695802
101927967	0.0500438900788202
101927988	0.0949268497131859
101927990	-0.129909432760732
101927992	0.237479800687757
101927994	0.247302608729537
101928001	-0.2980583033559555
101928002	-0.141971117557579
101928009	-0.027619013429518
101928012	-0.0278208096436471
101928014	-0.243915005177785
101928022	-0.06592901382779
101928031	0.0229819173323834
101928040	0.0638497442256652
101928043	-0.0851859267868844
101928045	0.065179339955112
101928047	-0.0400568534983108
101928052	0.0549122518228671
101928068	-0.03526713633039375
101928079	-0.10366603703694499
101928087	-0.193938669666962
101928092	0.0433302945329429
101928101	-0.177755560058901
101928104	0.046171772157049304
101928107	-0.135957847414154
101928111	-0.0375608275050238
101928120	0.171608567921894
101928135	0.177416015548297
101928153	-0.0290305032849597
101928158	-0.0761712893550296
101928160	-0.231530034859869
101928161	-0.0147424750070351
101928162	0.0882881074800657
101928165	0.0480356583285727
101928167	-0.210277050996721
101928173	-0.18709069350714
101928185	-0.0383696738880708
101928188	0.170337875457578
101928190	0.167464603092365
101928191	-0.186326333091804
101928196	0.102969487110643
101928200	-0.371265739533554
101928201	-0.0925156896551475
101928205	0.103227373394656
101928211	-0.0758047810749269
101928214	0.162420899046535
101928230	-0.0562318459667909
101928236	-0.393850760174593
101928238	-0.14007364455170798
101928251	-0.0388817358710357
101928255	-0.166584164511574
101928259	0.0169435756325812
101928263	0.04008124556936015
101928269	0.0321885676122442
101928273	-0.200106835206296
101928276	-0.0547596028085124
101928277	0.0245845646112462
101928280	-0.0243721222187247
101928283	-9.12845e+08
101928288	0.0859539063191573
101928298	-0.155521782456692
101928306	0.0693723762547105
101928309	0.059556539339665
101928314	-0.07599755093300635
101928326	0.00507237120747
101928327	0.0864837285112204
101928335	-0.0479463613390176
101928343	-0.013127555712287492
101928361	0.0093185213221166
101928371	-0.0889479681686648
101928373	-0.0123701230746926
101928376	0.113760653771736
101928378	-0.26128890280105765
101928386	-0.0044291321823048
101928388	-0.02152289857016185
101928389	0.0809548023697337
101928399	-0.0357038381468793
101928401	-0.201953433193238
101928403	-0.178496212097254
101928405	0.115598208495328
101928409	0.137774423789116
101928417	0.0638220612447294
101928419	0.391367638985369
101928420	0.147582811531266
101928435	0.0139830295787583
101928446	0.127311429900709
101928449	-0.0822134372342834
101928460	0.0630369343401203
101928462	-0.198541883218455
101928464	-0.0097725349451932
101928475	0.139178498107431
101928476	-0.0854518027827352
101928478	0.0604505942247415
101928483	-0.213696577628088
101928487	0.170013804125424
101928491	-0.113859421483076
101928492	-0.214542534358317
101928495	-0.116441899524236
101928496	0.0523956069511023
101928505	-0.0392852390128119
101928510	0.100137486733431
101928513	0.0586272073106042
101928516	-0.231997826438875
101928519	0.142227686591592
101928525	-0.130005901784585
101928526	-0.109931669403422
101928535	0.1176068011771786
101928537	0.03450250275755
101928539	0.0282015611758687
101928551	0.03467854959545167
101928553	0.143885869626621
101928554	-0.127848570573738
101928555	0.361787584853627
101928557	0.0287174267393032
101928559	-0.134501300721975
101928565	0.0111194892767246
101928571	0.10301552859827
101928574	0.0565792462967223
101928578	-0.300504183010421
101928580	-0.10397132260155
101928583	0.1236600170696911
101928602	-0.140046622039983
101928604	-0.0946158740139516
101928607	-0.0969552399785108
101928612	-0.0892148440792021
101928614	0.140558019002566
101928616	0.1572820918918703
101928618	-0.0140467855095541
101928622	-0.281995950798009
101928626	-0.0391587823369277
101928649	-0.327266532781573
101928651	0.05167725430953083
101928658	0.015430714352716276
101928663	-0.0070456617492484
101928669	-0.0692505781190556
101928682	0.08806617728411656
101928684	-0.237019391428439
101928687	0.403946254291801
101928689	-0.122432887801786
101928694	0.0561015708757129
101928697	0.22791536142147
101928708	0.0845187613746657
101928710	0.113759798356731
101928718	-0.0948720850983463
101928728	-0.08276323416765553
101928730	0.300136741342137
101928741	-0.135614423578574
101928748	0.166631056982283
101928751	0.0315660330685577
101928760	0.0712230845741605
101928770	-0.0930030375709939
101928773	0.0458207506513775
101928778	-0.273638178147307
101928781	-0.0695734579617138
101928784	-0.01945722790230065
101928790	0.0540750914169048
101928795	-0.0263579946394299
101928797	-0.114754246921713
101928817	-6.88306e+10
101928820	0.678502371157743
101928834	0.0834361588619158
101928844	-0.092505603091906
101928845	0.0435801212481255
101928846	0.10543612026383765
101928847	0.191443852826828
101928850	-0.0125313653626165
101928851	-0.0619048919672112
101928861	0.0318033059078319
101928869	-0.284479238262385
101928877	0.0537492598910053
101928881	0.0011992764195835
101928886	0.202471437198165
101928893	0.117602480738717
101928894	0.0480968763439385
101928896	-0.06788103057420461
101928902	0.08534909025437509
101928906	0.18546894919961
101928922	-0.27509566412211
101928933	0.114295901991742
101928937	-0.202288816842543
101928940	-0.15904886908205
101928957	-0.180065062953524
101928961	-0.0651592228167505
101928973	0.0689516182472478
101928985	-0.242014724883258
101928988	-0.162488882708918
101928989	0.136071367540425
101928995	-0.0510538187698839
101928999	-0.0132608995849273
101929002	-0.0447112396488226
101929004	-0.0128124289179783
101929007	0.11780856615694
101929019	-0.248497997507877
101929025	0.0305738911925218
101929027	-0.26286758034907
101929034	0.0773859603783973
101929050	-0.0863172581333542
101929052	0.112180226198551
101929072	-0.251655339710036
101929073	-0.2876156212645935
101929074	-0.032795648449067
101929081	0.0361864619732712
101929082	0.282204952359764
101929083	0.0613154755548617
101929084	0.156161835353321
101929093	0.0249120866794933
101929109	0.180728650504279
101929110	-0.0928420526167186
101929111	-0.0457745047129831
101929116	0.117601851085878
101929121	-0.09632610445862
101929123	-0.088794643299401
101929125	-0.0815873716450286
101929144	0.106598826747983
101929145	-0.15394971865528614
101929147	0.268969811297832
101929148	0.0958151741293353
101929151	0.0561520328338906
101929153	0.124435422234296
101929154	0.0340617890214757
101929164	-0.0397598773033447
101929174	-0.164958313198329
101929180	0.25020617856766
101929181	0.196694299004927
101929196	0.134571709888774
101929198	-0.114932214085577
101929208	0.009534246598061
101929212	-0.189234635351643
101929225	0.0336334330000524
101929239	0.02594947118746465
101929241	0.0860049857092677
101929247	-0.204639494995789
101929248	0.146676662503678
101929255	0.132570633870186
101929260	-0.183537980042267
101929261	0.174820165085315
101929265	0.0040784698362175
101929268	-0.0586244868642151
101929269	-0.11299508923129
101929279	-0.0172023989792608
101929284	-0.0034100230901053
101929288	-0.125069516511136
101929297	-0.146097127463526
101929305	-0.0357039366020504
101929312	-0.0137871904171212
101929319	-0.0192222398865477
101929328	-0.0795736041884776
101929335	-0.0030995364708138
101929341	-0.0556474966989714
101929344	0.17510844773626624
101929372	-0.0426904204937255
101929378	0.0506503690864723
101929398	0.116998410202705
101929402	0.2166330907415
101929406	0.0898852844382679
101929407	0.0144189979891629
101929410	0.0343096915510228
101929413	-0.0952128916762568
101929423	-0.0493422302111423
101929437	-0.109777005289952
101929441	-0.0379210388480591
101929450	-0.059970013066888095
101929454	-0.0818687504378416
101929460	-0.0314549858452839
101929467	-0.0092669952580827
101929472	0.101777101775798
101929473	0.121598999159832
101929475	0.252896039782182
101929478	0.113047917586637
101929486	0.0101665160441435
101929488	0.150036253734539
101929504	-0.0118821541253131
101929505	0.0232465457228136
101929511	0.0291598464974024
101929517	0.142494553094515
101929520	-0.0208488007732259
101929528	-0.118176526771854
101929536	-0.0066985671178675
101929538	0.0758252934885633
101929549	0.168685906556723
101929550	0.0534695585439435
101929557	0.0354635642034386
101929572	-0.0320853790302535
101929582	0.108372525173086
101929584	-0.0447249338526741
101929586	0.208532727565052
101929591	-0.08424498612975785
101929607	-0.02802799130143295
101929609	-0.0295661133478758
101929620	0.037811270011228
101929621	0.0315498543459959
101929622	0.0654430809782082
101929623	0.0038192930917834
101929631	0.127015568374397
101929645	0.0276320576627955
101929651	-0.0228161477085149
101929655	0.0998340037908252
101929657	-0.0317749956148816
101929660	0.129578231136448
101929662	-0.200901922799284
101929680	0.0185354360954967
101929681	-0.286577494229595
101929684	-0.0426367186487196
101929690	-0.0076489510910231
101929693	0.139806238618697
101929694	-0.118725643531706
101929715	-0.131790602797651
101929717	-0.0389483470309702
101929718	0.0228325007013715
101929719	-0.259011600644303
101929726	0.0949333152078645
101929730	0.07769868653350509
101929741	0.105712860976754
101929745	-0.168151299931779
101929748	0.153318407997943
101929752	0.0468020581632299
101929762	0.0285376083318503
101929765	-0.0489901995470107
101929774	-0.14685348993903719
101929902	0.0823002746848861
101929926	0.181643516853706
101929947	-0.158825337556338
101929963	0.039854323872401
10193	0.3639664311937533
101930028	0.0963136996276466
101930081	0.113165244070114
101930105	-0.2811050414998235
101930112	-0.114723994457542
101930114	0.0396435243432732
101930149	0.0996563060909075
101930164	-0.102609646405634
101930421	0.0938994481502905
101930452	0.203626174649977
10194	-0.6288327086922281
10195	-0.372854758896057
101954204	-0.0764293949885989
10196	0.328868783797062
10197	0.26774239587341303
101978719	-0.0013723519274632
10198	-0.2164299615953968
10199	-0.142811294655735
102	-0.05586659498145321
1020	0.337282801843625
10200	-0.06630271836948401
10201	0.324703958388313
10202	0.2557698464443592
10203	0.11086717680757342
10204	0.1668717662558149
10205	0.29331404584675447
10206	0.10210593512667901
102060282	0.222423625811721
10207	-0.3308428611682541
10208	0.1541652598656345
10209	-0.11920264666163569
1021	-0.01880738763715068
10210	0.0881616857871093
10211	0.057084668869727406
10212	0.0322886568842443
10213	0.284151217907623
10214	0.030476926290587434
10215	-0.0373026543704613
102157402	0.230232496165396
10216	-0.201282898451514
10217	0.19117329064972377
10218	0.0427490357900072
10219	0.11282486235199
1022	0.417279109840605
10220	-0.233935280253666
10221	0.2669600128975654
10223	0.154039599010292
10224	0.151961579177615
10225	0.0992712016748306
10226	0.0164963105656611
10227	-0.169683373992713
10228	0.1397003991154409
10229	0.6990815878909307
10230	-0.19574656977452787
10231	-0.0829294720108098
10232	-161535185336742
10233	0.20240491986878403
10234	-0.203618114896857
10235	0.03987205169026445
10236	0.10433764651162199
10237	0.412795669464746
10238	0.040068507347510995
10239	-0.06342192951772234
1024	0.3065128640621677
10240	-0.07079609100935046
10241	-0.05031007400575665
10242	-0.20397416128059048
10243	-0.0031924621326291677
10244	0.12097491076319986
10245	0.13441477179508998
10246	0.0907464553618505
102467079	0.0526472826627555
10247	0.4295492882328865
10248	0.291491535465542
10249	-0.1589800139005709
1025	0.38161210808424023
10250	-0.5535633430291943
10251	-0.0605808691042694
10252	-0.0085875907941869
10253	123508839616543
10254	0.3257569027764047
102546226	-0.150647843098824
102546299	-0.06326756165733506
10255	-0.173141376511832
10256	-0.517491607723804
10257	0.4135871348216343
1026	0.193000396939662
10260	-0.1547483783886885
10261	0.06425111647146664
10262	-0.206730767825942
10263	-0.120736142542366
10265	-0.0327578195940275
10266	-0.144994971160449
10267	0.253619673626379
10268	0.144872623705338
102682016	0.0384051372741055
10269	0.227034555248167
1027	0.582600913465626
10270	0.0749487674750957
10272	-0.2981959723683
102723099	-0.0188450730915263
102723165	0.0139057531560205
102723167	-0.05740578550174355
102723335	0.127704908000944
102723364	0.0980183697873125
102723380	0.0823397334259191
102723390	-0.114621345023831
102723409	-0.106736168913986
102723448	0.0986052115932077
102723458	-0.0785046585123456
102723489	-0.2353633112216343
102723506	0.0733320121721742
102723526	-0.0630098564689149
102723578	-0.162533435278068
102723657	0.132904878601119
102723665	0.0132181546842276
102723678	-0.0278181032422155
102723692	0.0980899836795408
102723701	0.237252204235577
102723704	-0.013946198957882
102723722	0.0729588505846046
102723742	-0.0903107204775865
102723769	-0.0122775558814768
102723775	-0.0988956078740027
102723786	-0.0058282838280985
102723831	-2.62139e+08
102723847	0.0097145309203034
102723859	-149145178621975
102723886	-0.141716120989818
102723904	-0.0138153727040492
102723924	0.0546054576825535
102723927	-0.08139178601097335
102723996	-0.516018236965925
102724030	0.309902242087719
102724159	-0.0577108341790463
102724201	0.144684591917443
102724312	0.08331863934846774
102724316	0.040627503661535704
102724323	0.168773410601725
102724362	8.71464e+08
102724382	0.0899256500412203
102724386	-0.0890145545515119
102724434	0.0771901615274284
102724470	0.0457095008964997
102724511	0.0347909392768257
102724542	0.253531147346511
102724551	-0.162467379028994
102724587	1.25e+08
102724593	0.02030012008885195
102724612	0.125095764658011
102724638	-0.0710210223670925
102724698	-0.0364205323863243
102724699	0.0789672055422024
102724714	0.319052122246935
102724827	0.112977027940287
102724859	-0.0834832217310379
102724929	-0.201331288788908
102724938	0.241427366860274
102724965	-0.151341524874574
102725022	0.08908488856412755
102725116	0.0195754487556695
102725228	-0.0760275950497196
10273	0.209873782848311
10274	-0.09149985093495815
10276	0.6040475688976705
10277	-0.43092764116443927
10278	0.0016784995100135001
10279	-0.482075410654836
1028	-0.04317553286378174
10280	0.2834417341573739
102800310	-0.0821864960101339
102800314	0.0276664485259558
102800316	0.241918426105682
102800447	0.0879497061522016
10281	-0.0703597794586284
10282	0.260995121823365
10283	-0.25312281134278813
10284	0.18351306429501765
10285	0.0794705384661454
10286	0.272418170481141
10287	0.123582016619281
10288	0.2476930128779295
10289	0.1448851971110453
1029	-0.058611325904272725
10290	0.018070691388248933
10291	-0.03374910208865935
10293	0.171223880769459
10294	0.3898979826058545
10295	0.108044926382077
10296	0.185929677134283
10297	0.0239264454027926
10298	-0.17471763062875068
103	-0.352633457949953
1030	0.12548440901633956
10300	0.0931696209904535
10301	0.234295388824211
10302	-0.04092663416862607
10307	0.0413673630429323
10308	0.448189268273136
10309	0.230175462182465
103091865	0.301453556006396
1031	0.139013894886804
10311	0.549867164750942
10312	-0.877563258663916
10313	-0.0857163061759048
10314	0.5240347889292359
10316	0.134419272873566
10317	-0.10279406499219934
10318	-0.0668001237287582
10319	-0.019400583350502494
1032	-0.02691964385666575
10320	-0.07714786536604921
10321	-0.050645325364827
10322	-0.0328126078899414
10324	-0.018520295439675094
10325	0.0267644957152204
10326	-0.019204248442452936
10327	0.0216608879324974
10328	0.2324522951517739
103283057	-0.0529169999507564
10329	0.29407920469159354
1033	0.50603768907999
10330	0.04607263862216694
10331	-0.105097759064464
10332	-0.001446096910733996
10333	0.394033929333506
103344928	-0.126458216956527
103344929	-0.276918288612855
103344931	0.115401233134645
103352539	-0.3062993436317395
103352670	-0.0023721927695703
10336	0.002431939467838911
10342	0.01715057130436482
10343	0.079569889348398
10344	-0.189523634691757
10345	-0.002042616232936933
103456507	0.126021150606667
10346	0.011970599981525
10347	-0.363333795400588
10350	-0.07351279807339654
10351	0.0371514164035224
10352	0.3205148564621318
103581031	0.0904617513841576
1036	0.2082324886580021
10360	0.459767393790219
10361	-0.0165738148971133
10362	0.3016861139038407
10363	0.0902366512023532
10365	0.04784529603359085
10367	-0.229034002629186
10368	0.139586688050477
103689912	-0.06743634336088081
10369	0.042966715979492504
103695435	0.0558042119748283
10370	0.5736628948204008
10371	-0.05773675993898513
103752554	-0.146662603943333
103752589	-2.61983e+12
10376	0.0993822478545409
10379	-0.438687160736426
1038	0.0146524696137493
10380	0.1505637562944684
10381	0.09455463392431765
10382	-0.153720374961441
10383	0.0258203525350329
10384	0.004305925390621773
10385	0.11206157682414664
10388	0.002535023902889802
10389	0.10243269341738
1039	0.209824209581499
10390	0.2616219259770265
10391	-0.241831531071841
103910	0.124707177341611
10392	-0.34134223290932597
10393	0.7317985452730396
10394	0.0153189493743471
10395	-0.3195441428200238
10396	-0.0445977543072728
10397	0.302690501174582
10398	-0.34772267607867785
10399	-0.451860298892216
104	0.03565618441499373
1040	0.005887710103393569
10400	0.14428481233763
10401	-0.386791304350797
10402	0.04319543338172047
10403	-0.379636285226025
10404	0.1081815824855019
10406	0.016097678377281637
10407	0.018179757495958203
10408	-0.0762717358249518
10409	-0.07671815782494011
1041	-0.230846285007112
10410	-0.0807726017192512
10411	-0.07701248636660625
10412	0.234277974069844
10413	0.014101531449827329
10417	0.21021937206058
10418	0.02839190275935536
10419	0.574209709576659
10420	-0.244016964598106
10421	0.0033932001064514994
10422	0.0582509697736273
10423	0.10163315352258
10424	0.33192631778617554
10425	0.3121324252306742
10426	0.12569649220563966
10427	0.296333792425287
10428	-0.28717452803425636
1043	-0.09918652316676885
10430	0.166152531051202
10432	-0.10309544586141967
104326055	0.0624580456709938
10434	0.4246838443816535
10435	0.213832696008535
104355146	0.215736735497312
104355292	0.090793593263811
10436	0.1563588224785776
10437	0.130605616859847
10438	0.2511970998176
10439	-0.016232509496344066
1044	-0.160302539049134
10440	0.3859062923238293
104413891	-0.262556338255491
10443	-0.2388536670901107
10444	-0.00768134554951975
10445	0.363217800646775
10446	0.031246904210008572
10447	-0.3017310588496658
104472715	-0.05335012823064672
104472717	0.0119532585147825
104472718	-0.0439276968915308
10449	0.24851743045442873
1045	-0.03390438926978555
10450	0.14420971185441528
104502416	-0.11842148219536
10451	-0.0489471812935992
10452	-0.47276321822283
10454	0.0670010878865486
10455	0.605234244347771
10456	-0.24867456084348902
104564224	-0.170842902975245
10457	0.0479632911446308
10458	-0.13275624085868834
10459	0.368377183389153
1046	0.0025604706748244
10460	0.0951844471242555
10461	-0.18103387970459425
10462	0.0973602429289193
10463	0.285737104056661
10464	0.122742615782522
10465	0.2295449787570015
10466	0.16757825771808532
10467	0.0732359549358145
10468	0.5708346028433083
10469	-0.0970559866624014
1047	-0.0287984251208253
10471	-0.1846774715373301
10472	0.003277052272283699
10473	0.07705823615504004
10474	-0.06854745614193045
10475	-0.20527685092884856
10476	0.09411569058411531
10477	0.0447474289134617
10478	0.20197011537249898
10479	-0.399734087759036
104797538	0.0606938700891855
1048	-0.04092675796929185
10480	0.10160467174499532
10481	-0.333607213744748
10482	-0.201091690141214
10483	0.24317334799961532
10484	0.334901839550543
10486	-0.010444469716456201
10487	-0.0129700979638583
10488	0.237997516536447
10489	0.3358736575345811
10490	0.08343938877233865
10491	0.37287112155141056
10492	0.1486020383389066
10493	-0.0870382561308841
10494	0.0391947659201464
10495	-0.034370595672367804
10497	-0.326137206058887
10498	-0.807542000601604
10499	-0.4095615244793231
105	-0.09814220913627208
1050	-0.182180275017113
10500	0.157056321505055
10501	0.038355335057495735
10505	0.17801855219161533
10507	-0.507615700178183
10509	-0.434090801044549
1051	0.27056101262387
10512	0.197594740287241
10513	0.21153720710042664
10514	-0.673230014011956
10516	-0.0136460577221465
10517	-0.339815150564228
10518	0.7175192008676624
10519	0.0936394443020302
1052	0.4870446386202305
10520	0.232157055163074
10521	-0.19791292225629248
10522	0.0542896418621594
105221694	-0.209762998239407
10523	-0.17566333579130103
10524	0.22808343178929968
10525	-0.520256065887607
10526	0.2566994683369725
10527	0.026338437041107048
105274304	0.295119590158045
10528	0.0582160975058135
10529	0.045129610415512
1053	-0.0621737551094255
10531	-0.16704495249799675
10533	0.033453738706609254
10535	0.330212429421918
10536	0.054371583545548
105369154	-0.526756857185457
105369167	0.07428310855605576
105369187	-0.117080405591547
105369192	0.0306911177847528
105369199	0.324952418574401
105369213	-0.150426588589509
105369228	-0.3235661403716989
105369308	0.0154979571635763
105369343	0.0359403071261316
105369477	-0.0651641863426859
105369595	0.0086540683406495
105369602	-0.195640326850263
105369635	-0.325514010099649
105369645	-0.176152968895511
105369705	0.138535556515672
105369739	-0.0777432131747925
105369746	0.161098383368187
105369860	-0.171879760724101
105369889	-0.0033823743124156
105369890	0.0597100307643563
105369957	-0.213971885386221
105369974	-0.0747311802575789
10537	0.0699533106818441
105370027	-0.238408139017715
105370059	0.177390631814476
105370078	0.0521093561602452
105370109	0.207313083891434
105370178	0.01093807206814757
105370291	-0.0750446832505201
105370424	0.12109095497833
105370431	0.325735285884425
105370461	0.0667802707750243
105370475	0.0705625555754884
105370478	-0.062340483676719
105370479	0.0920394071316463
105370549	-0.0497734136120238
105370569	-0.0286106694169064
[truncated: 18,378 more rows]
