# Supplementary material for: Occupational exposure and its mechanistic link to allergic asthma and lung function decline; a data-driven approach coupled to mining of adverse outcome pathway signatures
Source: Front Toxicol. 2025 Sep 8;7:1589380. doi: 10.3389/ftox.2025.1589380 (PMC12450882; doi:10.3389/ftox.2025.1589380)
Supplement: Supplementary file 3 [file DataSheet6.xlsx]

## Sheet: reading guide
Data Sheet 6. Reading guide. In each of these sheets, aside a generic “numbering” (column A), the enriched GO BP terms are shown in column B and C, respectively as “geneSet” (identifier for the GO term) and “description” (name of the GO term). In column N “Overlap”, a description is provided of the overlapping GO BPs from the toxicogenomics experiments corresponding to GO BPs derived from a gene …

## Sheet: 1h
numbering	geneSet	description	link	enrichmentScore	normalizedEnrichmentScore	pValue	FDR	size	plotPath	leadingEdgeNum	leadingEdgeId	userId	Overlap
0	GO:0090150	establishment of protein localization to membrane	http://amigo.geneontology.org/amigo/term/GO:0090150	-0.504189	-2.19845	0	0	269	./Project_wg_result1702295478_GSEA/GO_0090150.png	55	163882;7161;6159;6205;6208;6136;6167;6143;6202;51079;6142;6135;79683;10791;6204;8851;7311;6169;9141;6152;134;6147;10952;6209;6233;6217;6231;9349;6158;6161;6223;6222;6156;6230;6207;6157;6176;6229;6228;11224;6155;6165;6160;6164;6224;6210;6170;6154;6206;6171;25873;6232;6234;6227;6181	ADORA1;CDK5R1;CNST;NDUFA13;PDCD5;RPL11;RPL12;RPL18A;RPL19;RPL23;RPL23A;RPL24;RPL26;RPL27;RPL27A;RPL28;RPL29;RPL30;RPL31;RPL32;RPL34;RPL35;RPL35A;RPL36;RPL37;RPL38;RPL39;RPL41;RPLP1;RPLP2;RPS10;RPS11;RPS12;RPS13;RPS14;RPS15;RPS15A;RPS16;RPS18;RPS19;RPS20;RPS21;RPS23;RPS24;RPS25;RPS26;RPS27;RPS27A;RPS28;RPS8;SEC61B;TP73;UBA52;VAMP5;ZDHHC14	[]
1	GO:0002181	cytoplasmic translation	http://amigo.geneontology.org/amigo/term/GO:0002181	-0.600603	-2.25616	0	0	85	./Project_wg_result1702295478_GSEA/GO_0002181.png	26	1801;221662;6141;51121;6159;6143;23708;6142;6135;6169;5936;6152;51372;6231;6161;6156;6176;6228;6165;6160;6170;6154;6171;25873;6234;6227	DPH1;GSPT2;RBM24;RBM4;RPL11;RPL18;RPL18A;RPL19;RPL24;RPL26;RPL26L1;RPL29;RPL30;RPL31;RPL32;RPL35A;RPL36;RPL38;RPL39;RPL41;RPLP1;RPS21;RPS23;RPS26;RPS28;TMA7	[]
2	GO:0006401	RNA catabolic process	http://amigo.geneontology.org/amigo/term/GO:0006401	-0.520874	-2.30384	0	0	304	./Project_wg_result1702295478_GSEA/GO_0006401.png	79	9238;6168;6134;23293;7431;6137;9045;10949;221662;6141;26523;4670;6194;23016;5317;129563;8241;9261;54890;6159;6205;23589;3315;6208;6136;6167;27258;53918;6143;23708;6202;10642;6142;6135;10140;7538;6204;7311;114609;6169;340719;6152;6147;51690;8741;6209;6233;6217;6231;9349;6158;6161;6223;6222;6156;6230;6207;6157;4116;6176;6229;6228;11224;6155;6165;6160;6164;6224;6210;6170;6154;6206;399664;6171;25873;…	AGO1;ALKBH5;CARHSP1;DIS3L2;EXOSC7;GSPT2;HNRNPA0;HNRNPM;HSPB1;IGF2BP1;LSM3;LSM7;MAGOH;MAPKAPK2;MEX3D;NANOS1;PELO;PKP1;RBM10;RBM24;RPL10;RPL11;RPL12;RPL13;RPL14;RPL18;RPL18A;RPL19;RPL23;RPL23A;RPL24;RPL26;RPL27;RPL27A;RPL28;RPL29;RPL30;RPL31;RPL32;RPL34;RPL35;RPL35A;RPL36;RPL37;RPL37A;RPL38;RPL39;RPL41;RPLP1;RPLP2;RPS10;RPS11;RPS12;RPS13;RPS14;RPS15;RPS15A;RPS16;RPS18;RPS19;RPS20;RPS21;RPS23;RPS24;…	[]
3	GO:0006413	translational initiation	http://amigo.geneontology.org/amigo/term/GO:0006413	-0.618112	-2.56317	0	0	176	./Project_wg_result1702295478_GSEA/GO_0006413.png	49	6159;6205;3315;6208;6136;6167;6143;6202;6142;9086;6135;6204;7311;6169;5936;6152;6147;6209;6233;6217;6231;9349;6158;6161;6223;6222;6156;6230;6207;6157;6176;6229;6228;11224;6155;6165;6160;6164;6224;6210;6170;6154;6206;6171;25873;6232;6234;6227;6181	EIF1AY;HSPB1;RBM4;RPL11;RPL12;RPL18A;RPL19;RPL23;RPL23A;RPL24;RPL26;RPL27;RPL27A;RPL28;RPL29;RPL30;RPL31;RPL32;RPL34;RPL35;RPL35A;RPL36;RPL37;RPL38;RPL39;RPL41;RPLP1;RPLP2;RPS10;RPS11;RPS12;RPS13;RPS14;RPS15;RPS15A;RPS16;RPS18;RPS19;RPS20;RPS21;RPS23;RPS24;RPS25;RPS26;RPS27;RPS27A;RPS28;RPS8;UBA52	[]
4	GO:0070972	protein localization to endoplasmic reticulum	http://amigo.geneontology.org/amigo/term/GO:0070972	-0.665798	-2.67042	0	0	130	./Project_wg_result1702295478_GSEA/GO_0070972.png	48	28972;6159;6205;6208;6136;6167;6143;6202;6142;6135;6204;7311;6169;6152;6147;10952;6209;6233;6217;6231;9349;6158;6161;6223;6222;6156;6230;6207;6157;6176;6229;6228;11224;6155;6165;6160;6164;6224;6210;6170;6154;6206;6171;25873;6232;6234;6227;6181	RPL11;RPL12;RPL18A;RPL19;RPL23;RPL23A;RPL24;RPL26;RPL27;RPL27A;RPL28;RPL29;RPL30;RPL31;RPL32;RPL34;RPL35;RPL35A;RPL36;RPL37;RPL38;RPL39;RPL41;RPLP1;RPLP2;RPS10;RPS11;RPS12;RPS13;RPS14;RPS15;RPS15A;RPS16;RPS18;RPS19;RPS20;RPS21;RPS23;RPS24;RPS25;RPS26;RPS27;RPS27A;RPS28;RPS8;SEC61B;SPCS1;UBA52	[]
5	GO:0010257	NADH dehydrogenase complex assembly	http://amigo.geneontology.org/amigo/term/GO:0010257	-0.617669	-2.1509	0	0.000119965	55	./Project_wg_result1702295478_GSEA/GO_0010257.png	26	4700;137682;4706;29078;4702;4714;4717;4724;4712;25915;126328;4715;54539;51079;4716;4708;4713;4695;55967;4726;4696;4707;4710;4725;4709;4694	NDUFA1;NDUFA11;NDUFA12;NDUFA13;NDUFA2;NDUFA3;NDUFA6;NDUFA8;NDUFAB1;NDUFAF3;NDUFAF4;NDUFAF6;NDUFB1;NDUFB10;NDUFB11;NDUFB2;NDUFB3;NDUFB4;NDUFB6;NDUFB7;NDUFB8;NDUFB9;NDUFC1;NDUFS4;NDUFS5;NDUFS6	[]
6	GO:0006605	protein targeting	http://amigo.geneontology.org/amigo/term/GO:0006605	-0.457639	-2.06668	0	0.000269921	364	./Project_wg_result1702295478_GSEA/GO_0006605.png	85	6168;6134;219743;128866;288;26061;134266;390916;5880;26063;6137;51;9045;254359;122970;4053;6141;55670;6194;23303;5192;1384;28972;6159;6205;6208;6136;6167;9495;6143;6202;51079;6142;6135;79683;401505;6204;1191;3305;8851;7311;6169;23417;9141;6152;134;6147;10952;54543;6209;6233;6217;6231;9349;6158;6161;6223;6222;6156;6230;6207;6157;6176;6229;6228;100287932;59286;11224;6155;9182;6165;6160;10901;6164;6…	ACOT4;ACOX1;ADORA1;AKAP5;ANK3;CDK5R1;CHMP4B;CLU;CRAT;DECR2;DHRS4;GRPEL2;HACL1;HSPA1L;KIF13B;LTBP2;MLYCD;NDUFA13;NUDT19;PDCD5;PEX10;PEX26;RAC2;RASSF9;RPL10;RPL11;RPL12;RPL13;RPL14;RPL18;RPL18A;RPL19;RPL23;RPL23A;RPL24;RPL26;RPL27;RPL27A;RPL28;RPL29;RPL30;RPL31;RPL32;RPL34;RPL35;RPL35A;RPL36;RPL37;RPL37A;RPL38;RPL39;RPL41;RPLP1;RPLP2;RPS10;RPS11;RPS12;RPS13;RPS14;RPS15;RPS15A;RPS16;RPS18;RPS19;RPS2…	[]
7	GO:0033108	mitochondrial respiratory chain complex assembly	http://amigo.geneontology.org/amigo/term/GO:0033108	-0.556855	-2.09053	0	0.000308481	83	./Project_wg_result1702295478_GSEA/GO_0033108.png	36	4700;137682;4706;29078;4702;493753;4714;4717;84300;57505;4724;4712;25915;126328;29796;9997;51287;389203;4715;54539;51079;4716;84275;4708;644096;4713;4695;55967;4726;4696;84987;4707;4710;4725;4709;4694	AARS2;COA4;COA5;COX14;NDUFA1;NDUFA11;NDUFA12;NDUFA13;NDUFA2;NDUFA3;NDUFA6;NDUFA8;NDUFAB1;NDUFAF3;NDUFAF4;NDUFAF6;NDUFB1;NDUFB10;NDUFB11;NDUFB2;NDUFB3;NDUFB4;NDUFB6;NDUFB7;NDUFB8;NDUFB9;NDUFC1;NDUFS4;NDUFS5;NDUFS6;SCO2;SDHAF1;SLC25A33;SMIM20;UQCC2;UQCR10	[]
8	GO:1902600	proton transmembrane transport	http://amigo.geneontology.org/amigo/term/GO:1902600	-0.504185	-1.94408	0	0.00263922	93	./Project_wg_result1702295478_GSEA/GO_1902600.png	32	206358;81031;11261;9114;9296;83959;1327;7351;1183;487;84679;121260;9016;9481;8992;84329;9377;1329;84277;1351;9914;154091;1340;1347;1350;4697;7114;56901;1337;534;1345;1349	ATP2A1;ATP2C2;ATP6V0D1;ATP6V0E1;ATP6V1F;ATP6V1G2;CHP1;CLCN4;COX4I1;COX5A;COX5B;COX6A1;COX6B1;COX6C;COX7A2;COX7B;COX7C;COX8A;DNAJC30;HVCN1;NDUFA4;NDUFA4L2;SLC15A4;SLC25A14;SLC25A27;SLC2A10;SLC2A12;SLC36A1;SLC4A11;SLC9A7;TMSB4X;UCP2	[]
9	GO:0010573	vascular endothelial growth factor production	http://amigo.geneontology.org/amigo/term/GO:0010573	0.714732	2.11458	0	0.00642281	26	./Project_wg_result1702295478_GSEA/GO_0010573.png	7	3553;1545;3552;3569;5743;727;3670	C5;CYP1B1;IL1A;IL1B;IL6;ISL1;PTGS2	[]
10	GO:0044706	multi-multicellular organism process	http://amigo.geneontology.org/amigo/term/GO:0044706	0.520483	2.07055	0	0.00834966	131	./Project_wg_result1702295478_GSEA/GO_0044706.png	26	1543;3553;5743;3976;23764;1268;5016;2354;8061;133;6781;100137049;5737;1364;8620;2796;639;5021;6513;8614;56848;92;8398;6670;2353;5228	ACVR2A;ADM;CLDN4;CNR1;CYP1A1;FOS;FOSB;FOSL1;GNRH1;IL1B;LIF;MAFF;NPFF;OVGP1;OXTR;PGF;PLA2G4B;PLA2G6;PRDM1;PTGFR;PTGS2;SLC2A1;SP3;SPHK2;STC1;STC2	[]
11	GO:0019748	secondary metabolic process	http://amigo.geneontology.org/amigo/term/GO:0019748	0.641591	2.00321	0	0.00942013	34	./Project_wg_result1702295478_GSEA/GO_0019748.png	6	1543;1545;5446;22977;57016;4780	AKR1B10;AKR7A3;CYP1A1;CYP1B1;NFE2L2;PON3	[]
12	GO:0016072	rRNA metabolic process	http://amigo.geneontology.org/amigo/term/GO:0016072	-0.429193	-1.83783	0	0.0103649	217	./Project_wg_result1702295478_GSEA/GO_0016072.png	71	23404;54555;79707;79863;23246;51547;9277;8602;4691;6597;92856;55226;6041;51154;10528;54059;81887;51096;10171;6201;115939;705;51077;10438;4736;54606;112495;6125;28987;9326;51010;79066;9136;29777;55006;84172;9045;51367;6194;91893;23016;23378;129563;23212;64768;10360;55651;10775;6208;25983;8945;53918;404672;4137;6202;6135;55272;51504;6209;6217;54433;6223;6229;11224;6155;6165;6154;6232;6234;6227;55505	ABT1;BOP1;BTRC;BYSL;C1D;DDX49;DDX56;DIS3L2;EXOSC2;EXOSC3;EXOSC7;FCF1;FDXACB1;GAR1;GTF2H5;GTF3C6;IMP3;IMP4;IPPK;LAS1L;MAPT;METTL16;MRTO4;NAT10;NCL;NGDN;NHP2;NOB1;NOL9;NOP10;NOP14;NOP56;NPM3;PELO;POLR1B;POP4;POP5;RBFA;RCL1;RNASEL;RPL10A;RPL11;RPL14;RPL26;RPL27;RPL35;RPL35A;RPL5;RPS14;RPS15;RPS16;RPS19;RPS21;RPS24;RPS27;RPS28;RPS6;RPS7;RPS8;RRP8;RRP9;RRS1;SIRT7;SMARCA4;TRMT112;TRMT61B;TSR3;UTP18;WDR…	[]
13	GO:0006414	translational elongation	http://amigo.geneontology.org/amigo/term/GO:0006414	-0.456255	-1.79356	0	0.0169477	125	./Project_wg_result1702295478_GSEA/GO_0006414.png	49	51021;64983;56945;124995;1938;92715;64949;51264;90480;6183;10573;64928;51373;285381;29074;64968;118487;60678;51116;51611;78988;54948;63875;64969;80325;1801;1936;118672;51023;51258;54460;1933;79590;29093;29904;219927;92259;143244;116541;10884;65993;6150;28957;9553;64975;64979;6176;116540;6181	ABTB1;CHCHD1;DPH1;DPH3;DPH5;DPH7;EEF1B2;EEF1D;EEF2;EEF2K;EEFSEC;EIF5AL1;GADD45GIP1;MRPL10;MRPL14;MRPL16;MRPL17;MRPL18;MRPL21;MRPL22;MRPL23;MRPL24;MRPL27;MRPL28;MRPL32;MRPL33;MRPL36;MRPL41;MRPL51;MRPL53;MRPL54;MRPL57;MRPS12;MRPS16;MRPS17;MRPS18C;MRPS2;MRPS21;MRPS22;MRPS26;MRPS28;MRPS30;MRPS34;MRPS36;MRPS5;MRPS6;PSTK;RPLP1;RPLP2	[]
14	GO:0022613	ribonucleoprotein complex biogenesis	http://amigo.geneontology.org/amigo/term/GO:0022613	-0.372209	-1.70073	0	0.0458265	401	./Project_wg_result1702295478_GSEA/GO_0022613.png	153	9775;57109;23020;6129;55646;8175;55720;6203;54960;24148;4869;10907;23076;23481;10594;5036;3921;10073;5394;64434;55052;91746;285855;10713;6128;84231;55661;50628;9875;2971;6433;27335;9790;8233;10856;2091;54475;55011;22907;51491;1778;4927;23404;54555;79707;79863;23246;9277;9816;6895;8607;8602;92856;55226;8667;124995;6041;51154;10528;135295;6632;54059;8994;6193;81887;10514;51096;7458;23521;10171;6201…	ABT1;AGO1;AGO2;BMS1;BOP1;BTRC;BYSL;C1D;CIRBP;CLNS1A;DDX27;DDX28;DDX31;DDX49;DDX56;DHX30;DIS3L2;DYNC1H1;EIF3F;EIF3H;EIF3K;EIF4A3;EIF4H;EXOSC10;EXOSC2;EXOSC3;EXOSC7;FBL;FCF1;FDXACB1;GAR1;GEMIN4;GEMIN6;GEMIN7;GEMIN8;GNL3L;GTF2H5;GTF3A;IMP3;IMP4;LAS1L;LIMD1;LSM3;LYAR;MALSU1;MAPT;METTL16;MRPL10;MRPL20;MRPL22;MRPS2;MRTO4;MYBBP1A;NAT10;NGDN;NHP2;NLE1;NOB1;NOL3;NOL9;NOM1;NOP10;NOP14;NOP16;NOP56;NPM1;NPM3…	[]
15	GO:0008037	cell recognition	http://amigo.geneontology.org/amigo/term/GO:0008037	-0.455479	-1.64273	0.00587084	0.0779032	74	./Project_wg_result1702295478_GSEA/GO_0008037.png	23	2525;7784;246777;79937;1826;928;4240;84329;148229;1794;57463;9037;1949;4685;3305;8851;284359;117144;117155;53340;84466;347732;22932	AMIGO1;ATP8B3;CATSPER1;CATSPER2;CATSPER3;CD9;CDK5R1;CNTNAP3;DOCK2;DSCAM;EFNB3;FUT3;HSPA1L;HVCN1;IZUMO1;MEGF10;MFGE8;NCAM2;POMZP3;SEMA5A;SPA17;SPESP1;ZP3	[]
16	GO:0046685	response to arsenic-containing substance	http://amigo.geneontology.org/amigo/term/GO:0046685	0.588976	1.78536	0.00587084	0.0842306	29	./Project_wg_result1702295478_GSEA/GO_0046685.png	2	1543;1026	CDKN1A;CYP1A1	[]
17	GO:0009410	response to xenobiotic stimulus	http://amigo.geneontology.org/amigo/term/GO:0009410	0.445985	1.79374	0	0.0888489	161	./Project_wg_result1702295478_GSEA/GO_0009410.png	28	1543;25976;1545;246181;1268;2354;5446;2053;5155;54541;1020;22977;4929;218;8620;5021;387758;114907;9456;1787;1958;51380;7023;5562;1573;2948;10891;120227	AKR7A3;AKR7L;ALDH3A1;CDK5;CNR1;CSAD;CYP1A1;CYP1B1;CYP2J2;CYP2R1;DDIT4;EGR1;EPHX2;FBXO32;FIBIN;FOSB;GSTM4;HOMER1;NPFF;NR4A2;OXTR;PDGFB;PON3;PPARGC1A;PRKAA1;TFAP4;TIPARP;TRDMT1	[]
18	GO:0042092	type 2 immune response	http://amigo.geneontology.org/amigo/term/GO:0042092	0.643054	1.76191	0	0.0928097	20	./Project_wg_result1702295478_GSEA/GO_0042092.png	4	3569;602;604;2625	BCL3;BCL6;GATA3;IL6	[]
19	GO:0042107	cytokine metabolic process	http://amigo.geneontology.org/amigo/term/GO:0042107	0.477794	1.69139	0	0.0936125	61	./Project_wg_result1702295478_GSEA/GO_0042107.png	14	3553;3552;3569;602;3659;7096;9314;2069;29110;1958;3162;7474;2625;9111	BCL3;EGR1;EREG;GATA3;HMOX1;IL1A;IL1B;IL6;IRF1;KLF4;NMI;TBK1;TLR1;WNT5A	[]
20	GO:0048706	embryonic skeletal system development	http://amigo.geneontology.org/amigo/term/GO:0048706	0.468195	1.68284	0.00400802	0.0953599	72	./Project_wg_result1702295478_GSEA/GO_0048706.png	19	3975;7020;7483;23314;9241;5396;2263;3219;3212;4188;3217;92;860;7474;6670;7291;23213;202018;1739	ACVR2A;DLG1;FGFR2;HOXB2;HOXB7;HOXB9;LHX1;MDFI;NOG;PRRX1;RUNX2;SATB2;SP3;SULF1;TAPT1;TFAP2A;TWIST1;WNT5A;WNT9A	[]
21	GO:0034470	ncRNA processing	http://amigo.geneontology.org/amigo/term/GO:0034470	-0.358464	-1.61488	0	0.0955262	330	./Project_wg_result1702295478_GSEA/GO_0034470.png	74	10171;3028;6201;115939;705;51077;10438;4736;54606;55253;285381;6125;28987;9326;51010;27161;79066;84881;9136;60528;112858;29777;55006;55140;80324;10667;114034;152992;9045;54913;26523;57505;51367;6194;91893;23016;23378;129563;23212;27304;51728;55798;10360;10557;55651;10775;144233;6208;84705;25983;8945;404672;113179;6202;6135;55272;51504;7737;6209;6217;54433;6223;8270;54522;6229;11224;6155;6165;6154…	AARS2;ABT1;ADAT3;AGO1;AGO2;ANKRD16;BCDIN3D;BTRC;BYSL;C1D;CTU1;DDX56;DIS3L2;DPH3;ELAC2;ELP3;EXOSC3;EXOSC7;FARS2;FCF1;FDXACB1;GAR1;GTF2H5;GTPBP3;HSD17B10;IMP3;LAGE3;METTL16;METTL2B;MOCS3;NGDN;NHP2;NOB1;NOP10;NPM3;POLR3K;POP4;POP5;PUS1;RCL1;RNF113A;RPL10A;RPL11;RPL14;RPL26;RPL27;RPL35;RPL35A;RPL5;RPP25;RPP38;RPS14;RPS15;RPS16;RPS19;RPS21;RPS24;RPS27;RPS28;RPS6;RPS7;RPS8;RPUSD4;RRP8;RRP9;RRS1;TOE1;TP…	[]
22	GO:0042445	hormone metabolic process	http://amigo.geneontology.org/amigo/term/GO:0042445	0.451857	1.72534	0	0.098561	105	./Project_wg_result1702295478_GSEA/GO_0042445.png	18	1543;25976;3553;1545;83539;5446;133;8292;4803;220;10404;8614;650;1958;195814;2625;10891;120227	ADM;ALDH1A3;BMP2;CHST9;COLQ;CPQ;CYP1A1;CYP1B1;CYP2R1;EGR1;GATA3;IL1B;NGF;PON3;PPARGC1A;SDR16C5;STC2;TIPARP	[]
23	GO:1901568	fatty acid derivative metabolic process	http://amigo.geneontology.org/amigo/term/GO:1901568	0.449719	1.69153	0.00389105	0.0995964	95	./Project_wg_result1702295478_GSEA/GO_1901568.png	9	1543;1545;5743;5446;158584;2053;100137049;124975;241	ALOX5AP;CYP1A1;CYP1B1;EPHX2;FAAH2;GGT6;PLA2G4B;PON3;PTGS2	[]
24	GO:0002526	acute inflammatory response	http://amigo.geneontology.org/amigo/term/GO:0002526	0.495051	1.79821	0.00209205	0.101994	70	./Project_wg_result1702295478_GSEA/GO_0002526.png	12	3553;3552;3569;5743;1268;145741;8620;2152;7442;727;3700;716	C1S;C2CD4A;C5;CNR1;F3;IL1A;IL1B;IL6;ITIH4;NPFF;PTGS2;TRPV1	[]
25	GO:2000273	positive regulation of signaling receptor activity	http://amigo.geneontology.org/amigo/term/GO:2000273	0.579538	1.69666	0.0121704	0.102123	25	./Project_wg_result1702295478_GSEA/GO_2000273.png	5	255324;154;2069;1020;26585	ADRB2;CDK5;EPGN;EREG;GREM1	[]
26	GO:0072593	reactive oxygen species metabolic process	http://amigo.geneontology.org/amigo/term/GO:0072593	0.40682	1.7092	0	0.104585	176	./Project_wg_result1702295478_GSEA/GO_0072593.png	19	1543;3553;1545;5743;1647;7020;1026;375387;5446;9314;2053;5155;54541;5027;10811;7442;4780;225;3717	ABCD2;CDKN1A;CYP1A1;CYP1B1;DDIT4;EPHX2;GADD45A;IL1B;JAK2;KLF4;NFE2L2;NOXA1;NRROS;P2RX7;PDGFB;PON3;PTGS2;TFAP2A;TRPV1	[]
27	GO:0033013	tetrapyrrole metabolic process	http://amigo.geneontology.org/amigo/term/GO:0033013	0.498137	1.63847	0.00970874	0.106619	43	./Project_wg_result1702295478_GSEA/GO_0033013.png	5	1543;8029;3162;3658;55788	CUBN;CYP1A1;HMOX1;IREB2;LMBRD1	[]
28	GO:0060021	roof of mouth development	http://amigo.geneontology.org/amigo/term/GO:0060021	0.49458	1.72562	0	0.108032	60	./Project_wg_result1702295478_GSEA/GO_0060021.png	20	25976;7020;6591;23314;6615;5396;1302;64651;51057;7474;7291;54880;1739;55212;6926;59338;84159;9242;6654;51141	ARID5B;BBS7;BCOR;COL11A2;CSRNP1;DLG1;INSIG2;MSC;PLEKHA1;PRRX1;SATB2;SNAI1;SNAI2;SOS1;TBX3;TFAP2A;TIPARP;TWIST1;WDPCP;WNT5A	[]
29	GO:0033627	cell adhesion mediated by integrin	http://amigo.geneontology.org/amigo/term/GO:0033627	0.505576	1.69695	0.00982318	0.109583	48	./Project_wg_result1702295478_GSEA/GO_0033627.png	6	1545;2303;6591;1803;1942;83706	CYP1B1;DPP4;EFNA1;FERMT3;FOXC2;SNAI2	[]
30	GO:0002065	columnar/cuboidal epithelial cell differentiation	http://amigo.geneontology.org/amigo/term/GO:0002065	0.469313	1.63877	0.00385356	0.111231	67	./Project_wg_result1702295478_GSEA/GO_0002065.png	13	3280;1747;1026;28514;2263;4647;639;55283;650;51057;7474;56913;2627	BMP2;C1GALT1;CDKN1A;DLL1;DLX3;FGFR2;GATA6;HES1;MCOLN3;MYO7A;PRDM1;WDPCP;WNT5A	[]
31	GO:0032602	chemokine production	http://amigo.geneontology.org/amigo/term/GO:0032602	0.479123	1.64187	0.00632911	0.113347	52	./Project_wg_result1702295478_GSEA/GO_0032602.png	12	3553;3569;6591;9314;4210;727;255231;1958;3162;7474;4023;7291	C5;EGR1;HMOX1;IL1B;IL6;KLF4;LPL;MCOLN2;MEFV;SNAI2;TWIST1;WNT5A	[]
32	GO:0097696	STAT cascade	http://amigo.geneontology.org/amigo/term/GO:0097696	0.471716	1.72764	0	0.117466	84	./Project_wg_result1702295478_GSEA/GO_0097696.png	8	1545;11009;3569;3976;3280;602;338376;51561	BCL3;CYP1B1;HES1;IFNE;IL23A;IL24;IL6;LIF	[]
33	GO:0030856	regulation of epithelial cell differentiation	http://amigo.geneontology.org/amigo/term/GO:0030856	0.437053	1.64283	0.00384615	0.117794	89	./Project_wg_result1702295478_GSEA/GO_0030856.png	11	3553;3976;23764;3975;3280;1027;84913;28514;81575;5275;4097	APOLD1;ATOH8;CDKN1B;DLL1;HES1;IL1B;LHX1;LIF;MAFF;MAFG;SERPINB13	[]
34	GO:0032941	secretion by tissue	http://amigo.geneontology.org/amigo/term/GO:0032941	-0.577912	-1.58663	0.020284	0.117805	21	./Project_wg_result1702295478_GSEA/GO_0032941.png	5	8673;134;10062;1131;1535	ADORA1;CHRM3;CYBA;NR1H3;VAMP8	[]
35	GO:0009566	fertilization	http://amigo.geneontology.org/amigo/term/GO:0009566	-0.433163	-1.57964	0	0.118765	76	./Project_wg_result1702295478_GSEA/GO_0009566.png	20	7784;23236;246777;928;4240;84329;1399;148229;9985;10566;3305;284359;117144;338;117155;53340;347732;5104;10361;22932	AKAP3;APOB;ATP8B3;CATSPER1;CATSPER2;CATSPER3;CD9;CRKL;HSPA1L;HVCN1;IZUMO1;MFGE8;NPM2;PLCB1;POMZP3;REC8;SERPINA5;SPA17;SPESP1;ZP3	[]
36	GO:0055123	digestive system development	http://amigo.geneontology.org/amigo/term/GO:0055123	0.447583	1.64589	0.00375235	0.120005	78	./Project_wg_result1702295478_GSEA/GO_0055123.png	18	1543;3280;1026;27031;2263;639;5021;2736;51057;7474;56913;2627;54806;3643;5925;2300;5310;55212	AHI1;BBS7;C1GALT1;CDKN1A;CYP1A1;FGFR2;FOXL1;GATA6;GLI2;HES1;INSR;NPHP3;OXTR;PKD1;PRDM1;RB1;WDPCP;WNT5A	[]
37	GO:1901342	regulation of vasculature development	http://amigo.geneontology.org/amigo/term/GO:1901342	0.394788	1.65012	0	0.122319	206	./Project_wg_result1702295478_GSEA/GO_1901342.png	43	3553;1545;3552;2303;3569;5743;10253;7060;9314;133;5155;28514;1942;26585;2152;2247;727;1139;4780;3670;5154;7422;26051;1958;3087;3162;9982;7474;64218;9723;7291;284361;5228;2627;23213;10000;80310;7423;10298;23411;889;2828;6050	ADM;AKT3;C5;CHRNA7;CYP1B1;DLL1;EFNA1;EGR1;EMC10;F3;FGF2;FGFBP1;FOXC2;GATA6;GPR4;GREM1;HHEX;HMOX1;IL1A;IL1B;IL6;ISL1;KLF4;KRIT1;NFE2L2;PAK4;PDGFA;PDGFB;PDGFD;PGF;PPP1R16B;PTGS2;RNH1;SEMA3E;SEMA4A;SIRT1;SPRY2;SULF1;THBS4;TWIST1;VEGFA;VEGFB;WNT5A	[]
38	GO:0006471	protein ADP-ribosylation	http://amigo.geneontology.org/amigo/term/GO:0006471	0.541404	1.61671	0.0141414	0.12305	27	./Project_wg_result1702295478_GSEA/GO_0006471.png	6	25976;54956;23409;23411;11284;80351	PARP16;PNKP;SIRT1;SIRT4;TIPARP;TNKS2	[]
39	GO:0006766	vitamin metabolic process	http://amigo.geneontology.org/amigo/term/GO:0006766	0.481393	1.80002	0	0.124603	88	./Project_wg_result1702295478_GSEA/GO_0006766.png	11	1543;3553;6591;441024;6615;6513;27010;8029;160428;120227;55788	ALDH1L2;CUBN;CYP1A1;CYP2R1;IL1B;LMBRD1;MTHFD2L;SLC2A1;SNAI1;SNAI2;TPK1	[]
40	GO:0001906	cell killing	http://amigo.geneontology.org/amigo/term/GO:0001906	-0.440363	-1.55177	0.00391389	0.144042	65	./Project_wg_result1702295478_GSEA/GO_0001906.png	15	912;3853;409;1773;100507436;7264;8970;177;2013;80328;79465;6223;6318;6156;3592	AGER;ARRB2;CD1D;DNASE1;EMP2;HIST1H2BJ;IL12A;KRT6A;MICA;RPL30;RPS19;SERPINB4;TSTA3;ULBP2;ULBP3	[]
41	GO:0032637	interleukin-8 production	http://amigo.geneontology.org/amigo/term/GO:0032637	0.487487	1.59055	0.010101	0.148136	41	./Project_wg_result1702295478_GSEA/GO_0032637.png	5	3553;602;7096;9314;7100	BCL3;IL1B;KLF4;TLR1;TLR5	[]
42	GO:0009141	nucleoside triphosphate metabolic process	http://amigo.geneontology.org/amigo/term/GO:0009141	-0.359974	-1.5402	0	0.149516	227	./Project_wg_result1702295478_GSEA/GO_0009141.png	82	9567;3312;1716;10229;4731;3939;51341;4728;10201;481;5315;65018;3615;56474;5214;2821;54963;11315;122481;64802;114789;10105;387;100;7040;5236;1352;9519;4700;5901;4706;9054;10845;120892;9759;4702;7386;7371;1327;6389;4714;670;4204;4717;84300;2395;3098;4724;27304;4830;4712;339123;388753;11277;4521;29796;9377;4715;1329;4716;4833;84275;84277;4708;4713;4695;7388;27089;1347;1350;55967;4697;4726;7114;4696;…	ADA;AK7;ATP1B1;BPHL;CLPX;COA6;COQ7;COX10;COX4I1;COX5A;COX5B;COX6A1;COX7A2;COX7C;CTPS2;DGUOK;DNAJC30;FXN;GPI;GTPBP1;HDAC4;HK1;HSPA8;IMPDH2;JMJD8;LDHA;LRRK2;MECP2;MOCS3;NDUFA1;NDUFA12;NDUFA2;NDUFA3;NDUFA4;NDUFA6;NDUFA8;NDUFAB1;NDUFB1;NDUFB10;NDUFB2;NDUFB3;NDUFB4;NDUFB6;NDUFB7;NDUFB8;NDUFB9;NDUFC1;NDUFS4;NDUFS5;NDUFS6;NDUFS8;NDUFV3;NFS1;NME1;NME4;NME6;NMNAT1;NUDT1;PARK7;PFKP;PGM1;PINK1;PKM;PPIF;RAN;…	[]
43	GO:0009123	nucleoside monophosphate metabolic process	http://amigo.geneontology.org/amigo/term/GO:0009123	-0.353146	-1.52889	0.00199203	0.15699	237	./Project_wg_result1702295478_GSEA/GO_0009123.png	79	3312;1716;10229;4731;3939;51341;353;4728;481;5315;65018;3615;5214;2821;54963;11315;122481;64802;114789;1635;10105;387;100;7040;5236;1352;4700;4706;10845;9759;4702;7386;7371;1327;6389;4714;471;84433;670;4204;4717;84300;2395;3098;4724;4712;339123;388753;11277;53343;29796;9377;4715;1329;4716;84275;136332;84277;4708;10591;64077;4713;4695;7388;27089;1347;1350;55967;4697;4726;7114;4696;4707;1337;4710;4…	ADA;AK7;APRT;ATIC;ATP1B1;BPHL;CARD11;CLPX;COA6;COQ7;COX10;COX4I1;COX5A;COX5B;COX6A1;COX7A2;COX7C;DCTD;DGUOK;DNAJC30;DNPH1;FXN;GPI;HDAC4;HK1;HSPA8;IMPDH2;JMJD8;LDHA;LHPP;LRGUK;MECP2;NDUFA1;NDUFA12;NDUFA2;NDUFA3;NDUFA4;NDUFA6;NDUFA8;NDUFAB1;NDUFB1;NDUFB10;NDUFB2;NDUFB3;NDUFB4;NDUFB6;NDUFB7;NDUFB8;NDUFB9;NDUFC1;NDUFS4;NDUFS5;NDUFS6;NDUFS8;NDUFV3;NMNAT1;NUDT9;PARK7;PFKP;PGM1;PINK1;PKM;PPIF;RHOA;SDHA;…	[]
44	GO:0018209	peptidyl-serine modification	http://amigo.geneontology.org/amigo/term/GO:0018209	0.355068	1.51925	0	0.158674	231	./Project_wg_result1702295478_GSEA/GO_0018209.png	35	11009;3569;1440;5743;3976;10253;338376;9806;4092;5155;54541;1020;388228;152559;624;23012;7422;29110;1195;5593;5584;5563;84930;5562;7474;5599;133584;27347;96459;117854;127933;146057;10000;2589;8317	AKT3;BDKRB2;CDC7;CDK5;CLK1;CSF3;DDIT4;EGFLAM;FNIP1;GALNT1;IFNE;IL24;IL6;LIF;MAPK8;MASTL;PAQR3;PDGFB;PRKAA1;PRKAA2;PRKCI;PRKG2;PTGS2;SBK1;SMAD7;SPOCK2;SPRY2;STK38L;STK39;TBK1;TRIM6;TTBK2;UHMK1;VEGFA;WNT5A	[]
45	GO:2001057	reactive nitrogen species metabolic process	http://amigo.geneontology.org/amigo/term/GO:2001057	0.445375	1.52043	0.0252101	0.161322	54	./Project_wg_result1702295478_GSEA/GO_2001057.png	4	3553;1545;5743;9314	CYP1B1;IL1B;KLF4;PTGS2	[]
46	GO:0071887	leukocyte apoptotic process	http://amigo.geneontology.org/amigo/term/GO:0071887	0.414146	1.50747	0.0149813	0.161855	73	./Project_wg_result1702295478_GSEA/GO_0071887.png	18	3569;84807;8660;10461;1942;1831;604;5027;10018;338442;7474;96459;4067;84941;23411;23657;84524;836	BCL2L11;BCL6;CASP3;EFNA1;FNIP1;HCAR2;HSH2D;IL6;IRS2;LYN;MERTK;NFKBID;P2RX7;SIRT1;SLC7A11;TSC22D3;WNT5A;ZC3H8	[]
47	GO:0050866	negative regulation of cell activation	http://amigo.geneontology.org/amigo/term/GO:0050866	0.393995	1.50948	0.012024	0.163227	98	./Project_wg_result1702295478_GSEA/GO_0050866.png	35	84807;1268;3659;4092;5155;10461;114757;2796;604;3598;8654;441478;864;5154;8764;3162;4067;1739;11146;57045;348;64844;84524;836;3635;7056;9984;114897;80762;8379;5580;55824;83737;10457;4345	APOE;BCL6;C1QTNF1;CASP3;CD200;CNR1;CYGB;DLG1;GLMN;GNRH1;GPNMB;HMOX1;IL13RA2;INPP5D;IRF1;ITCH;LYN;MAD1L1;MARCH7;MERTK;NDFIP1;NFKBID;NRARP;PAG1;PDE5A;PDGFA;PDGFB;PRKCD;RUNX3;SMAD7;THBD;THOC1;TNFRSF14;TWSG1;ZC3H8	['Lung Function Decline']
48	GO:0030258	lipid modification	http://amigo.geneontology.org/amigo/term/GO:0030258	0.358305	1.52058	0.00201207	0.165227	200	./Project_wg_result1702295478_GSEA/GO_0030258.png	42	1543;1268;2053;8660;5155;2069;22979;114757;2263;3612;549;2247;200576;23396;2250;8526;5154;1839;225;56848;2065;23167;5562;7291;10891;4534;3084;9107;23409;10005;10818;215;6342;134429;348;5287;55825;5825;8309;8867;3635;34	ABCD1;ABCD2;ABCD3;ACADM;ACOT8;ACOX2;APOE;AUH;CNR1;CYGB;CYP1A1;DGKE;EFR3A;EFR3B;EPHX2;ERBB3;EREG;FGF2;FGF5;FGFR2;FRS2;HBEGF;IMPA1;INPP5D;IRS2;MTM1;MTMR6;NRG1;PDGFA;PDGFB;PECR;PIK3C2B;PIKFYVE;PIP5K1C;PPARGC1A;PRKAA1;SCP2;SIRT4;SPHK2;STARD4;SYNJ1;TWIST1	[]
49	GO:0043276	anoikis	http://amigo.geneontology.org/amigo/term/GO:0043276	0.504431	1.51001	0.0406504	0.166216	29	./Project_wg_result1702295478_GSEA/GO_0043276.png	3	6591;90427;23604	BMF;DAPK2;SNAI2	[]
50	GO:0009791	post-embryonic development	http://amigo.geneontology.org/amigo/term/GO:0009791	0.436967	1.56685	0.00392157	0.167897	72	./Project_wg_result1702295478_GSEA/GO_0009791.png	14	25976;3975;9314;4929;2263;4647;639;10018;7422;26108;64651;6335;3658;2625	BCL2L11;CSRNP1;FGFR2;GATA3;IREB2;KLF4;LHX1;MYO7A;NR4A2;PRDM1;PYGO1;SCN9A;TIPARP;VEGFA	[]
51	GO:0016053	organic acid biosynthetic process	http://amigo.geneontology.org/amigo/term/GO:0016053	0.350265	1.5212	0.00409836	0.168871	266	./Project_wg_result1702295478_GSEA/GO_0016053.png	42	1543;3553;5743;55301;441024;80270;2053;2027;2628;5155;5207;54541;84680;124975;241;283209;5027;441531;220;225;79993;51380;9926;5563;2744;5562;4023;2948;59344;10891;2584;10005;3643;6916;215;1806;51557;6342;114881;23411;55258;134429	ABCD1;ABCD2;ACCS;ACOT8;ALDH1A3;ALOX5AP;ALOXE3;CSAD;CYP1A1;DDIT4;DPYD;ELOVL7;ENO3;EPHX2;GALK1;GATM;GGT6;GLS;GSTM4;HSD3B7;IL1B;INSR;LGSN;LPGAT1;LPL;MTHFD2L;OLAH;OSBPL7;P2RX7;PDGFB;PFKFB1;PGAM4;PGM2L1;PPARGC1A;PRKAA1;PRKAA2;PTGS2;SCP2;SIRT1;STARD4;TBXAS1;THNSL2	[]
52	GO:0035249	synaptic transmission, glutamatergic	http://amigo.geneontology.org/amigo/term/GO:0035249	0.498386	1.56979	0.0308008	0.169167	37	./Project_wg_result1702295478_GSEA/GO_0035249.png	11	5743;1268;1020;59283;5021;9456;8029;4983;8398;63908;22941	CACNG8;CDK5;CNR1;CUBN;HOMER1;NAPB;OPHN1;OXTR;PLA2G6;PTGS2;SHANK2	[]
53	GO:0001655	urogenital system development	http://amigo.geneontology.org/amigo/term/GO:0001655	0.354734	1.52368	0.00197628	0.169224	224	./Project_wg_result1702295478_GSEA/GO_0001655.png	48	25976;3976;3975;3280;7020;1027;153572;27031;4092;5155;9241;4326;79192;28514;2263;26585;50484;10018;9353;2247;5154;650;2736;7422;8100;26108;7704;3217;1958;3399;51057;4609;7474;7477;2625;56913;5228;23213;84662;5471;80310;54806;10818;760;1739;2828;80000;4311	AHI1;BCL2L11;BMP2;C1GALT1;CA2;CDKN1B;DLG1;DLL1;EGR1;FGF2;FGFR2;FRS2;GATA3;GLI2;GLIS2;GPR4;GREB1L;GREM1;HES1;HOXB7;ID3;IFT88;IRX1;IRX2;LHX1;LIF;MME;MMP17;MYC;NOG;NPHP3;PDGFA;PDGFB;PDGFD;PGF;PPAT;PYGO1;RRM2B;SLIT2;SMAD7;SULF1;TFAP2A;TIPARP;VEGFA;WDPCP;WNT5A;WNT7B;ZBTB16	[]
54	GO:0070988	demethylation	http://amigo.geneontology.org/amigo/term/GO:0070988	0.447123	1.53716	0.0198413	0.169298	52	./Project_wg_result1702295478_GSEA/GO_0070988.png	14	1543;55693;2625;7403;200316;8284;80853;84159;80312;60489;23210;6996;7404;54790	APOBEC3F;APOBEC3G;ARID5B;CYP1A1;GATA3;JMJD6;KDM4D;KDM5D;KDM6A;KDM7A;TDG;TET1;TET2;UTY	[]
55	GO:0034405	response to fluid shear stress	http://amigo.geneontology.org/amigo/term/GO:0034405	0.504091	1.49801	0.0401606	0.170847	29	./Project_wg_result1702295478_GSEA/GO_0034405.png	12	5743;9314;4092;5027;4780;19;760;5310;5159;8754;2113;5311	ABCA1;ADAM9;CA2;ETS1;KLF4;NFE2L2;P2RX7;PDGFRB;PKD1;PKD2;PTGS2;SMAD7	[]
56	GO:0002237	response to molecule of bacterial origin	http://amigo.geneontology.org/amigo/term/GO:0002237	0.366541	1.5556	0	0.171024	196	./Project_wg_result1702295478_GSEA/GO_0002237.png	25	1543;3553;11009;3569;1440;5743;2920;1268;7096;133;5737;2263;2796;5027;10068;3717;7474;5599;2353;10891;10221;19;5734;117854;4067	ABCA1;ADM;CNR1;CSF3;CXCL2;CYP1A1;FGFR2;FOS;GNRH1;IL18BP;IL1B;IL24;IL6;JAK2;LYN;MAPK8;P2RX7;PPARGC1A;PTGER4;PTGFR;PTGS2;TLR1;TRIB1;TRIM6;WNT5A	[]
57	GO:0051302	regulation of cell division	http://amigo.geneontology.org/amigo/term/GO:0051302	0.389042	1.53199	0.00612245	0.171471	119	./Project_wg_result1702295478_GSEA/GO_0051302.png	24	3553;3552;7060;144455;5155;2069;28514;4192;2263;5933;2247;2250;5300;5154;27152;7422;79884;9738;4609;10755;5228;51100;80310;7423	CCP110;DLL1;E2F7;EREG;FGF2;FGF5;FGFR2;GIPC1;IL1A;IL1B;INTU;MAP9;MDK;MYC;PDGFA;PDGFB;PDGFD;PGF;PIN1;RBL1;SH3GLB1;THBS4;VEGFA;VEGFB	[]
58	GO:0031214	biomineral tissue development	http://amigo.geneontology.org/amigo/term/GO:0031214	0.417401	1.54588	0.0117647	0.17267	81	./Project_wg_result1702295478_GSEA/GO_0031214.png	12	154;5743;7020;5251;658;29887;2263;5027;26585;7071;650;92	ACVR2A;ADRB2;BMP2;BMPR1B;FGFR2;GREM1;KLF10;P2RX7;PHEX;PTGS2;SNX10;TFAP2A	[]
59	GO:0048771	tissue remodeling	http://amigo.geneontology.org/amigo/term/GO:0048771	0.409169	1.53825	0.0135135	0.173299	100	./Project_wg_result1702295478_GSEA/GO_0048771.png	10	3552;3569;154;3976;7060;51561;29887;10461;5027;26585	ADRB2;GREM1;IL1A;IL23A;IL6;LIF;MERTK;P2RX7;SNX10;THBS4	[]
60	GO:0001525	angiogenesis	http://amigo.geneontology.org/amigo/term/GO:0001525	0.342415	1.5239	0	0.173555	331	./Project_wg_result1702295478_GSEA/GO_0001525.png	51	3553;1545;255324;3552;2303;3569;5743;10253;7060;144455;9314;133;2191;2069;54538;28514;1942;81575;2263;1890;26585;2152;9353;2247;727;64344;1139;4780;441478;3670;5154;7422;8325;26051;58504;3087;3162;9982;7474;64218;9723;56913;7291;284361;5228;2627;23213;10000;25932;7423;10298	ADM;AKT3;APOLD1;ARHGAP22;C1GALT1;C5;CHRNA7;CLIC4;CYP1B1;DLL1;E2F7;EFNA1;EMC10;EPGN;EREG;F3;FAP;FGF2;FGFBP1;FGFR2;FOXC2;FZD8;GATA6;GREM1;HHEX;HIF3A;HMOX1;IL1A;IL1B;IL6;ISL1;KLF4;NFE2L2;NRARP;PAK4;PDGFA;PGF;PPP1R16B;PTGS2;ROBO4;SEMA3E;SEMA4A;SLIT2;SPRY2;SULF1;THBS4;TWIST1;TYMP;VEGFA;VEGFB;WNT5A	[]
61	GO:0046717	acid secretion	http://amigo.geneontology.org/amigo/term/GO:0046717	0.451471	1.52697	0.0207469	0.173987	47	./Project_wg_result1702295478_GSEA/GO_0046717.png	14	3553;29887;5027;5021;115111;7442;624;5608;8398;2744;10755;320;81579;22925	APBA1;BDKRB2;GIPC1;GLS;IL1B;MAP2K6;OXTR;P2RX7;PLA2G12A;PLA2G6;PLA2R1;SLC26A7;SNX10;TRPV1	[]
62	GO:0099601	regulation of neurotransmitter receptor activity	http://amigo.geneontology.org/amigo/term/GO:0099601	0.522159	1.55687	0.027027	0.175297	28	./Project_wg_result1702295478_GSEA/GO_0099601.png	8	4884;154;59283;9456;10891;22941;54800;81832	ADRB2;CACNG8;HOMER1;KLHL24;NETO1;NPTX1;PPARGC1A;SHANK2	[]
63	GO:0009308	amine metabolic process	http://amigo.geneontology.org/amigo/term/GO:0009308	0.447945	1.54731	0.0243408	0.17667	52	./Project_wg_result1702295478_GSEA/GO_0009308.png	9	1543;222236;55349;4929;79814;262;26002;23409;23657	AGMAT;AMD1;CHDH;CYP1A1;MOXD1;NAPEPLD;NR4A2;SIRT4;SLC7A11	[]
64	GO:0048008	platelet-derived growth factor receptor signaling pathway	http://amigo.geneontology.org/amigo/term/GO:0048008	0.457658	1.53875	0.02	0.178193	47	./Project_wg_result1702295478_GSEA/GO_0048008.png	7	25976;5155;2152;5154;7422;3717;64651	CSRNP1;F3;JAK2;PDGFA;PDGFB;TIPARP;VEGFA	[]
65	GO:0061512	protein localization to cilium	http://amigo.geneontology.org/amigo/term/GO:0061512	0.464685	1.48936	0.0321285	0.179921	39	./Project_wg_result1702295478_GSEA/GO_0061512.png	14	221322;29887;9696;54585;199223;57539;55704;27241;84100;200894;55764;585;9135;51382	ARL13B;ARL6;ATP6V1D;BBS4;BBS9;CCDC88A;CROCC;IFT122;LZTFL1;RABEP1;SNX10;TBC1D32;TTC21A;WDR35	[]
66	GO:0060324	face development	http://amigo.geneontology.org/amigo/term/GO:0060324	0.464595	1.47856	0.0401606	0.187835	40	./Project_wg_result1702295478_GSEA/GO_0060324.png	7	25976;9241;220;64651;4621;7474;83716	ALDH1A3;CRISPLD2;CSRNP1;MYH3;NOG;TIPARP;WNT5A	[]
67	GO:0042770	signal transduction in response to DNA damage	http://amigo.geneontology.org/amigo/term/GO:0042770	0.376142	1.48111	0.0189873	0.187841	119	./Project_wg_result1702295478_GSEA/GO_0042770.png	40	1647;602;6591;1026;1027;144455;6615;7832;5325;7023;7291;51147;4646;348654;22925;23411;983;10397;4582;64844;161742;65975;10269;5366;79915;1263;1111;79184;8444;672;79733;1874;27330;4683;5934;637;4193;51343;8555;995	ATAD5;BCL3;BID;BRCA1;BRCC3;BTG2;CDC14B;CDC25C;CDK1;CDKN1A;CDKN1B;CHEK1;DYRK3;E2F4;E2F7;E2F8;FZR1;GADD45A;GEN1;ING4;MARCH7;MDM2;MUC1;MYO6;NBN;NDRG1;PLA2R1;PLAGL1;PLK3;PMAIP1;RBL2;RPS6KA6;SIRT1;SNAI1;SNAI2;SPRED1;STK33;TFAP4;TWIST1;ZMPSTE24	[]
68	GO:0043583	ear development	http://amigo.geneontology.org/amigo/term/GO:0043583	0.371523	1.47336	0.0173077	0.188302	120	./Project_wg_result1702295478_GSEA/GO_0043583.png	23	10253;3280;7020;1027;341640;9241;28514;4919;5396;2263;4647;220;10018;55283;650;2736;8100;51057;7474;8323;2625;7291;1050	ALDH1A3;BCL2L11;BMP2;CDKN1B;CEBPA;DLL1;FGFR2;FREM2;FZD6;GATA3;GLI2;HES1;IFT88;MCOLN3;MYO7A;NOG;PRRX1;ROR1;SPRY2;TFAP2A;TWIST1;WDPCP;WNT5A	[]
69	GO:0048705	skeletal system morphogenesis	http://amigo.geneontology.org/amigo/term/GO:0048705	0.364879	1.4749	0.00210084	0.189935	143	./Project_wg_result1702295478_GSEA/GO_0048705.png	37	25976;3975;7020;7483;23314;658;6781;9241;5396;57560;2263;5027;3212;26585;4188;3217;64651;133522;158326;860;7291;1292;1291;1739;5310;4664;83452;10269;59338;84159;659;6259;1294;157506;51141;54928;29072	ARID5B;BMPR1B;BMPR2;COL6A1;COL6A2;COL7A1;CSRNP1;DLG1;FGFR2;FREM1;GREM1;HOXB2;HOXB7;IFT80;IMPAD1;INSIG2;LHX1;MDFI;NAB1;NOG;P2RX7;PKD1;PLEKHA1;PPARGC1B;PRRX1;RAB33B;RDH10;RUNX2;RYK;SATB2;SETD2;STC1;TFAP2A;TIPARP;TWIST1;WNT9A;ZMPSTE24	[]
70	GO:0008202	steroid metabolic process	http://amigo.geneontology.org/amigo/term/GO:0008202	0.3487	1.459	0.0102041	0.207136	189	./Project_wg_result1702295478_GSEA/GO_0008202.png	26	1543;25976;3553;1545;6591;80270;133;2053;6615;650;8029;1958;5563;5562;10891;120227;1050;19;10005;2230;6342;114881;23411;134429;1181;348	ABCA1;ACOT8;ADM;APOE;BMP2;CEBPA;CLCN2;CUBN;CYP1A1;CYP1B1;CYP2R1;EGR1;EPHX2;FDX1;HSD3B7;IL1B;OSBPL7;PPARGC1A;PRKAA1;PRKAA2;SCP2;SIRT1;SNAI1;SNAI2;STARD4;TIPARP	[]
71	GO:0006091	generation of precursor metabolites and energy	http://amigo.geneontology.org/amigo/term/GO:0006091	-0.331461	-1.48587	0	0.215397	342	./Project_wg_result1702295478_GSEA/GO_0006091.png	109	4731;3939;51341;1528;4728;10587;5499;9945;5315;65018;3417;84273;5214;2821;2745;60493;64064;83931;91942;6341;217;56898;11315;2778;114789;10514;10105;314;387;79178;84532;11232;5236;1352;3420;51218;10998;2731;112609;4700;4706;23410;6390;2271;9759;4702;29958;4129;7386;4191;7498;1327;6389;9238;4714;3421;4204;51;5261;4717;84300;9016;2395;114112;3098;4724;56181;80142;4712;339123;5507;388753;11277;7264;2…	ACOX1;ACSS1;ALDH2;AOC2;BDH2;COA6;COX10;COX4I1;COX5A;COX5B;COX6A1;COX6B1;COX6C;COX7A2;COX7B;COX7C;COX8A;CYB5A;CYBA;DMGDH;DNAJC30;ETFB;FASTKD5;FH;FXN;GFPT2;GLDC;GLRX;GLRX5;GNAS;GPI;HDAC4;HK1;IDH1;IDH3B;IDH3G;JMJD8;LDHA;MAOB;MDH2;MECP2;MRAP2;MTFR1L;MYBBP1A;NDUFA1;NDUFA12;NDUFA2;NDUFA3;NDUFA4;NDUFA4L2;NDUFA6;NDUFA8;NDUFAB1;NDUFAF2;NDUFB1;NDUFB10;NDUFB2;NDUFB3;NDUFB4;NDUFB6;NDUFB7;NDUFB8;NDUFB9;NDUFC1…	[]
72	GO:0046683	response to organophosphorus	http://amigo.geneontology.org/amigo/term/GO:0046683	0.38595	1.44492	0.0238569	0.222562	88	./Project_wg_result1702295478_GSEA/GO_0046683.png	19	3553;5743;2354;8061;6781;5207;5027;7442;5139;133522;374;2353;2230;5138;5906;3725;10626;7056;5908	AREG;FDX1;FOS;FOSB;FOSL1;IL1B;JUN;P2RX7;PDE2A;PDE3A;PFKFB1;PPARGC1B;PTGS2;RAP1A;RAP1B;STC1;THBD;TRIM16;TRPV1	[]
73	GO:0071241	cellular response to inorganic substance	http://amigo.geneontology.org/amigo/term/GO:0071241	0.361866	1.44726	0.00817996	0.223005	134	./Project_wg_result1702295478_GSEA/GO_0071241.png	27	1543;5743;7020;1027;2354;27132;241;10156;5563;3162;5562;7474;5599;3658;2353;10891;1050;107;7518;25932;29957;2332;1385;4205;3725;1147;3981	ADCY1;ALOX5AP;CDKN1B;CEBPA;CHUK;CLIC4;CPNE7;CREB1;CYP1A1;FMR1;FOS;FOSB;HMOX1;IREB2;JUN;LIG4;MAPK8;MEF2A;PPARGC1A;PRKAA1;PRKAA2;PTGS2;RASA4;SLC25A24;TFAP2A;WNT5A;XRCC4	[]
74	GO:0097305	response to alcohol	http://amigo.geneontology.org/amigo/term/GO:0097305	0.356593	1.44207	0.0120724	0.223023	145	./Project_wg_result1702295478_GSEA/GO_0097305.png	26	1440;1026;1268;2354;8061;9314;5737;2263;2796;54762;9353;687;10287;94241;5563;5562;3658;2625;2353;19;20;5734;107;2230;114881;983	ABCA1;ABCA2;ADCY1;CDK1;CDKN1A;CNR1;CSF3;FDX1;FGFR2;FOS;FOSB;FOSL1;GATA3;GNRH1;GRAMD1C;IREB2;KLF4;KLF9;OSBPL7;PRKAA1;PRKAA2;PTGER4;PTGFR;RGS19;SLIT2;TP53INP1	[]
75	GO:0071985	multivesicular body sorting pathway	http://amigo.geneontology.org/amigo/term/GO:0071985	0.464656	1.43973	0.0510204	0.223376	30	./Project_wg_result1702295478_GSEA/GO_0071985.png	12	1130;5874;5873;94121;51028;9525;23484;51534;83547;757;137492;54741	LEPROT;LEPROTL1;LYST;RAB27A;RAB27B;RILP;SYTL4;TMEM50B;VPS36;VPS37A;VPS4B;VTA1	[]
76	GO:0009914	hormone transport	http://amigo.geneontology.org/amigo/term/GO:0009914	0.344189	1.42131	0.00612245	0.231201	171	./Project_wg_result1702295478_GSEA/GO_0009914.png	41	3553;3569;3976;415116;1268;1803;133;8660;90007;9854;8620;11069;6513;338442;3670;8723;3717;8398;8322;22841;2625;80024;90550;94121;91608;117247;4067;23409;1385;9699;5906;133308;6926;3790;114897;8425;51762;818;6810;1407;23178	ADM;C1QTNF1;C2CD2L;CAMK2G;CNR1;CREB1;CRY1;DPP4;FZD4;GATA3;HCAR2;IL1B;IL6;IRS2;ISL1;JAK2;KCNS3;LIF;LTBP4;LYN;MCU;MIDN;NPFF;PASK;PIM3;PLA2G6;RAB11FIP2;RAB8B;RAP1A;RAPGEF4;RASL10B;RIMS2;SIRT4;SLC16A10;SLC2A1;SLC8B1;SLC9B2;SNX4;STX4;SYTL4;TBX3	[]
77	GO:0006720	isoprenoid metabolic process	http://amigo.geneontology.org/amigo/term/GO:0006720	0.402752	1.43269	0.0366599	0.231537	65	./Project_wg_result1702295478_GSEA/GO_0006720.png	8	1543;1545;222236;57016;220;55937;10082;195814	AKR1B10;ALDH1A3;APOM;CYP1A1;CYP1B1;GPC6;NAPEPLD;SDR16C5	[]
78	GO:0018212	peptidyl-tyrosine modification	http://amigo.geneontology.org/amigo/term/GO:0018212	0.331039	1.42544	0.0019305	0.231607	252	./Project_wg_result1702295478_GSEA/GO_0018212.png	37	255324;11009;3569;1440;3976;3280;7060;51561;55359;5155;2069;10461;4919;1942;2263;26585;2247;2250;9094;11116;3670;5154;1839;8764;7422;1195;2065;3717;5608;2444;57396;374;8460;285489;3084;4067;80310	AREG;CLK1;CLK4;CSF3;DOK7;EFNA1;EPGN;ERBB3;EREG;FGF2;FGF5;FGFR1OP;FGFR2;FRK;GREM1;HBEGF;HES1;IL23A;IL24;IL6;ISL1;JAK2;LIF;LYN;MAP2K6;MERTK;NRG1;PDGFA;PDGFB;PDGFD;ROR1;STYK1;THBS4;TNFRSF14;TPST1;UNC119;VEGFA	[]
79	GO:0048483	autonomic nervous system development	http://amigo.geneontology.org/amigo/term/GO:0048483	0.512411	1.42333	0.0745098	0.231642	21	./Project_wg_result1702295478_GSEA/GO_0048483.png	9	3280;7020;3212;2625;7976;6899;55558;23047;4763	FZD3;GATA3;HES1;HOXB2;NF1;PDS5B;PLXNA3;TBX1;TFAP2A	[]
80	GO:0038034	signal transduction in absence of ligand	http://amigo.geneontology.org/amigo/term/GO:0038034	0.413723	1.4302	0.0533881	0.231753	55	./Project_wg_result1702295478_GSEA/GO_0038034.png	5	3553;3552;6591;10018;2065	BCL2L11;ERBB3;IL1A;IL1B;SNAI2	[]
81	GO:0071826	ribonucleoprotein complex subunit organization	http://amigo.geneontology.org/amigo/term/GO:0071826	-0.347071	-1.4705	0.00404858	0.233417	220	./Project_wg_result1702295478_GSEA/GO_0071826.png	82	65003;8683;6175;55692;26747;3326;23020;8175;54960;24148;4869;10907;10594;3921;3831;10073;55052;91746;10713;6128;84231;50628;6433;27335;8233;10856;54475;55011;22907;1778;23246;6895;8607;8667;51154;135295;6632;8994;6193;7458;23521;8665;1659;1153;6125;56949;9326;1207;79760;27161;51116;29777;6134;58155;26523;55794;23212;6631;29093;6634;6208;6637;6136;27258;53918;4137;6135;6636;6633;6204;6169;6152;614…	ABT1;AGO1;AGO2;BOP1;CIRBP;CLNS1A;DDX28;DHX30;DHX8;DYNC1H1;EIF3F;EIF3H;EIF3K;EIF4H;GEMIN4;GEMIN6;GEMIN7;GEMIN8;HSP90AB1;KLC1;LIMD1;LSM3;LUC7L;MAPT;MRPL11;MRPL20;MRPL22;MRPS2;MRTO4;NLE1;NOL3;NPM1;NUFIP1;PELO;PIH1D1;PRPF6;PRPF8;PTBP2;RPL10;RPL11;RPL12;RPL13A;RPL23A;RPL24;RPL38;RPL5;RPL6;RPLP0;RPS10;RPS14;RPS15;RPS19;RPS23;RPS27;RPS27L;RPS28;RPS5;RPSA;RRS1;RUVBL1;RUVBL2;SF3A2;SFSWAP;SNRNP200;SNRPC;SN…	[]
82	GO:0021675	nerve development	http://amigo.geneontology.org/amigo/term/GO:0021675	0.435574	1.42628	0.0567515	0.234117	45	./Project_wg_result1702295478_GSEA/GO_0021675.png	9	4884;3280;7020;3212;4803;3670;2065;23213;23405	DICER1;ERBB3;HES1;HOXB2;ISL1;NGF;NPTX1;SULF1;TFAP2A	[]
83	GO:0006631	fatty acid metabolic process	http://amigo.geneontology.org/amigo/term/GO:0006631	0.323894	1.41299	0	0.241539	250	./Project_wg_result1702295478_GSEA/GO_0006631.png	41	1543;1545;5743;55301;1268;5446;158584;2053;8660;219970;100137049;114757;641371;23659;549;225;79993;9926;5563;132949;5562;4023;1573;2948;59344;7291;10891;10434;145482;23409;5163;10005;6916;215;6342;5164;23411;55258;64900;55825;5825	AASDH;ABCD1;ABCD2;ABCD3;ACOT1;ACOT8;ALOXE3;AUH;CNR1;CYGB;CYP1A1;CYP1B1;CYP2J2;ELOVL7;EPHX2;FAAH2;GLYATL2;GSTM4;IRS2;LPGAT1;LPIN3;LPL;LYPLA1;OLAH;PDK1;PDK2;PECR;PLA2G15;PLA2G4B;PON3;PPARGC1A;PRKAA1;PRKAA2;PTGR2;PTGS2;SCP2;SIRT1;SIRT4;TBXAS1;THNSL2;TWIST1	[]
84	GO:0017004	cytochrome complex assembly	http://amigo.geneontology.org/amigo/term/GO:0017004	-0.473065	-1.45874	0.0380952	0.246397	31	./Project_wg_result1702295478_GSEA/GO_0017004.png	10	493753;84300;388753;29796;9997;51287;389203;84275;84987;1535	COA4;COA5;COA6;COX14;CYBA;SCO2;SLC25A33;SMIM20;UQCC2;UQCR10	[]

## Sheet: 4h
numbering	geneSet	description	link	enrichmentScore	normalizedEnrichmentScore	pValue	FDR	size	plotPath	leadingEdgeNum	leadingEdgeId	userId	Overlap
0	GO:0019748	secondary metabolic process	http://amigo.geneontology.org/amigo/term/GO:0019748	0.713823	2.51247	0	0	34	./Project_wg_result1702295593_GSEA/GO_0019748.png	11	1543;1545;23657;7474;4780;1652;8644;1645;57016;1646;1491	AKR1B10;AKR1C1;AKR1C2;AKR1C3;CTH;CYP1A1;CYP1B1;DDT;NFE2L2;SLC7A11;WNT5A	[]
1	GO:0010573	vascular endothelial growth factor production	http://amigo.geneontology.org/amigo/term/GO:0010573	0.661448	2.24745	0	0.00153578	26	./Project_wg_result1702295593_GSEA/GO_0010573.png	5	1545;3552;3553;3569;468	ATF4;CYP1B1;IL1A;IL1B;IL6	[]
2	GO:0006720	isoprenoid metabolic process	http://amigo.geneontology.org/amigo/term/GO:0006720	0.514923	2.14932	0	0.00307156	65	./Project_wg_result1702295593_GSEA/GO_0006720.png	17	1543;1545;151056;220;8644;1645;57016;348;9227;224;195814;23590;2239;221914;3422;10901;7804	AKR1B10;AKR1C1;AKR1C3;ALDH1A3;ALDH3A2;APOE;CYP1A1;CYP1B1;DHRS4;GPC2;GPC4;IDI1;LRAT;LRP8;PDSS1;PLB1;SDR16C5	[]
3	GO:0003014	renal system process	http://amigo.geneontology.org/amigo/term/GO:0003014	-0.536372	-1.91647	0	0.00654742	64	./Project_wg_result1702295593_GSEA/GO_0003014.png	30	5576;5660;2771;360;5566;9368;107;613;133;113;4302;109;7466;5575;2013;2934;2621;8692;112;7442;6446;685;3675;5585;1312;3037;652;4162;6781;134	ADCY1;ADCY3;ADCY6;ADCY7;ADM;ADORA1;AQP3;BCR;BMP4;BTC;COMT;EMP2;GAS6;GNAI2;GSN;HAS2;HYAL2;ITGA3;MCAM;MLLT6;PKN1;PRKACA;PRKAR1B;PRKAR2A;PSAP;SGK1;SLC9A3R1;STC1;TRPV1;WFS1	[]
4	GO:0060976	coronary vasculature development	http://amigo.geneontology.org/amigo/term/GO:0060976	-0.609538	-1.89529	0	0.00709053	32	./Project_wg_result1702295593_GSEA/GO_0060976.png	16	5754;1785;6722;5159;144165;7423;51684;10454;1954;4052;3340;4851;652;23129;639;8862	APLN;BMP4;DNM2;LTBP1;MEGF8;NDST1;NOTCH1;PDGFRB;PLXND1;PRDM1;PRICKLE1;PTK7;SRF;SUFU;TAB1;VEGFB	[]
5	GO:0007492	endoderm development	http://amigo.geneontology.org/amigo/term/GO:0007492	-0.56119	-1.92496	0	0.00739225	54	./Project_wg_result1702295593_GSEA/GO_0007492.png	23	4323;4088;8091;83595;3679;3975;3693;7040;5083;1295;1291;3678;2335;3689;4851;3914;1294;4324;652;3624;22943;1284;1289	BMP4;COL4A2;COL5A1;COL6A1;COL7A1;COL8A1;DKK1;FN1;HMGA2;INHBA;ITGA5;ITGA7;ITGB2;ITGB5;LAMB3;LHX1;MMP14;MMP15;NOTCH1;PAX9;SMAD3;SOX7;TGFB1	[]
6	GO:0031589	cell-substrate adhesion	http://amigo.geneontology.org/amigo/term/GO:0031589	-0.452552	-1.90312	0	0.00756826	245	./Project_wg_result1702295593_GSEA/GO_0031589.png	92	558;55920;5880;1613;2192;91663;4323;2017;11151;5764;1896;4088;1435;51330;55612;7070;1012;7057;151887;3728;5310;5467;10516;3679;84034;1785;780;50509;4771;7791;6422;5829;3693;57580;3897;8861;6722;59339;81;1605;2039;1295;8322;284;2013;9647;3673;79812;2621;285613;3678;6548;3694;10174;25;340485;7059;9344;3690;8751;87;2335;2041;182;3689;6376;23189;2049;7205;53834;4059;3675;7301;1307;5795;3691;604;2824;…	ABL1;ACER2;ACTN1;ACTN4;ADAM15;ADAMTS12;ANGPT1;AXL;BCAM;BCL6;CCDC80;CDH13;COL16A1;COL1A1;COL5A3;COL8A1;CORO1A;CSF1;CTTN;CX3CL1;DAG1;DAPK3;DDR1;DMTN;DNM2;EDA;EMILIN2;EMP2;EPHA1;EPHB3;FBLN1;FBLN2;FBLN5;FERMT1;FERMT3;FGFRL1;FLNA;FN1;FZD4;GAS6;GPM6B;HAS2;ITGA2;ITGA3;ITGA5;ITGA7;ITGB2;ITGB3;ITGB4;ITGB5;ITGB6;JAG1;JUP;KANK1;L1CAM;LAMA5;LDB1;MICALL2;MMP14;MMRN2;MSLN;MYADM;NF2;NOTCH1;PKD1;PLEKHA2;PPARD;PP…	[]
7	GO:0042445	hormone metabolic process	http://amigo.geneontology.org/amigo/term/GO:0042445	0.462468	2.07203	0	0.00787088	105	./Project_wg_result1702295593_GSEA/GO_0042445.png	16	1543;25976;1545;3553;8614;151056;220;8644;1645;9227;1646;83539;51478;5046;195814;51301	AKR1C1;AKR1C2;AKR1C3;ALDH1A3;CHST9;CYP1A1;CYP1B1;GCNT4;HSD17B7;IL1B;LRAT;PCSK6;PLB1;SDR16C5;STC2;TIPARP	[]
8	GO:0007229	integrin-mediated signaling pathway	http://amigo.geneontology.org/amigo/term/GO:0007229	-0.520212	-1.8757	0	0.00805228	71	./Project_wg_result1702295593_GSEA/GO_0007229.png	29	7076;55612;7070;9510;3679;7094;7791;3693;2039;83605;2013;84695;3673;3678;3694;25;8482;3690;8751;3689;3675;1307;3691;83706;2185;9564;3911;2316;6714	ABL1;ADAM15;ADAMTS1;BCAR1;CCM2;COL16A1;DMTN;EMP2;FERMT1;FERMT3;FLNA;ITGA2;ITGA3;ITGA5;ITGA7;ITGB2;ITGB3;ITGB4;ITGB5;ITGB6;LAMA5;LOXL3;PTK2B;SEMA7A;SRC;THY1;TIMP1;TLN1;ZYX	[]
9	GO:0015837	amine transport	http://amigo.geneontology.org/amigo/term/GO:0015837	-0.605417	-1.93003	0	0.00844829	32	./Project_wg_result1702295593_GSEA/GO_0015837.png	11	90019;6804;130497;8864;6623;3351;9066;134;91683;5999;5028	ADORA1;HTR1B;OSR1;P2RY1;PER2;RGS4;SNCG;STX1A;SYT12;SYT7;SYT8	[]
10	GO:0043062	extracellular structure organization	http://amigo.geneontology.org/amigo/term/GO:0043062	-0.468122	-1.9615	0	0.00844829	246	./Project_wg_result1702295593_GSEA/GO_0043062.png	111	2683;822;7042;9644;5033;1290;2296;7837;3918;2192;4323;10347;9508;7077;169611;54507;5566;5034;7045;4088;342371;1288;7076;55612;1286;338;19;7057;151887;3371;10516;3679;780;649;1471;50509;4320;6624;7376;6692;375;3693;2191;1462;7040;60626;101;682;3913;1605;1295;7148;84695;1291;79709;949;2934;5351;2068;3673;64147;2621;10585;3678;2022;3694;25;30008;1278;3690;8751;2335;4015;3689;8985;8728;1302;4017;8530…	ABCA1;ABCA7;ABL1;ADAM15;ADAM19;ADAM8;ADAMTS3;ADAMTSL4;AEBP1;AGRN;APOB;ARF1;ATXN1L;B4GALT1;BGN;BMP1;BSG;CAPG;CCDC80;COL11A2;COL16A1;COL18A1;COL1A1;COL1A2;COL27A1;COL4A1;COL4A2;COL4A4;COL4A6;COL5A1;COL5A2;COL5A3;COL6A1;COL6A2;COL7A1;COL8A1;COL8A2;COLGALT1;COLQ;CST3;DAG1;DDR1;EFEMP2;ENG;ERCC2;FAP;FBLN1;FBLN2;FBLN5;FERMT1;FGFR4;FN1;FOXC1;FSCN1;FURIN;GAS6;GPM6B;GSN;HAS2;HSPG2;ITGA2;ITGA3;ITGA5;ITGA7;I…	[]
11	GO:0046685	response to arsenic-containing substance	http://amigo.geneontology.org/amigo/term/GO:0046685	0.601377	2.01709	0	0.0105969	29	./Project_wg_result1702295593_GSEA/GO_0046685.png	7	1543;3162;1026;2729;468;467;5176	ATF3;ATF4;CDKN1A;CYP1A1;GCLC;HMOX1;SERPINF1	[]
12	GO:0071526	semaphorin-plexin signaling pathway	http://amigo.geneontology.org/amigo/term/GO:0071526	-0.640636	-1.97681	0	0.0137285	32	./Project_wg_result1702295593_GSEA/GO_0071526.png	17	23616;80031;5365;54910;23654;8482;5364;55558;396;5361;10500;10501;2316;7869;23129;6405;5362	ARHGDIA;FLNA;PLXNA1;PLXNA2;PLXNA3;PLXNB1;PLXNB2;PLXNB3;PLXND1;SEMA3B;SEMA3F;SEMA4C;SEMA6B;SEMA6C;SEMA6D;SEMA7A;SH3BP1	[]
13	GO:0099565	chemical synaptic transmission, postsynaptic	http://amigo.geneontology.org/amigo/term/GO:0099565	-0.528384	-1.82172	0	0.0156059	52	./Project_wg_result1702295593_GSEA/GO_0099565.png	20	784;4204;5025;5026;6804;207;10458;8620;9294;6455;7476;1855;7442;57555;2030;9127;2185;134;5999;9699	ADORA1;AKT1;BAIAP2;CACNB3;DVL1;MECP2;NLGN2;NPFF;P2RX4;P2RX5;P2RX6;PTK2B;RGS4;RIMS2;S1PR2;SH3GL1;SLC29A1;STX1A;TRPV1;WNT7A	[]
14	GO:0048013	ephrin receptor signaling pathway	http://amigo.geneontology.org/amigo/term/GO:0048013	-0.511201	-1.81218	0	0.0160517	65	./Project_wg_result1702295593_GSEA/GO_0048013.png	19	60;1948;1945;10095;8440;8851;28964;2050;2041;160;7410;3265;2049;25791;1947;6714;2048;1969;1944	ACTB;AP2A1;ARPC1B;CDK5R1;EFNA3;EFNA4;EFNB1;EFNB2;EPHA1;EPHA2;EPHB2;EPHB3;EPHB4;GIT1;HRAS;NCK2;NGEF;SRC;VAV2	[]
15	GO:0060560	developmental growth involved in morphogenesis	http://amigo.geneontology.org/amigo/term/GO:0060560	-0.442511	-1.79108	0	0.0179526	163	./Project_wg_result1702295593_GSEA/GO_0060560.png	56	1435;2099;51330;9353;9201;79594;5754;3371;8408;7477;80031;1785;55909;780;11344;26053;3975;51804;6422;7040;3897;6722;6794;3913;23025;10155;54910;1002;3984;8851;118813;659;25;8482;23767;2335;1954;1855;65078;55558;5361;8153;10500;4851;10501;652;57699;7869;10252;6405;9423;1901;80128;6662;6586;9699	ABL1;AUTS2;BIN3;BMP4;BMPR2;CDH4;CDK5R1;CPNE5;CSF1;DCLK1;DDR1;DNM2;DVL1;ESR1;FLRT3;FN1;L1CAM;LAMB2;LHX1;LIMK1;MEGF8;MUL1;NOTCH1;NTN1;PLXNA1;PLXNA3;PTK7;RIMS2;RND2;RTN4R;S1PR1;SEMA3B;SEMA3F;SEMA4C;SEMA6B;SEMA6C;SEMA6D;SEMA7A;SFRP1;SIX4;SLIT2;SLIT3;SOX9;SPRY1;SRF;STK11;TGFB1;TNC;TNFRSF12A;TRIM28;TRIM46;TWF2;ULK1;UNC13A;WNT7B;ZFYVE27	[]
16	GO:0019233	sensory perception of pain	http://amigo.geneontology.org/amigo/term/GO:0019233	-0.545371	-1.79437	0	0.0189126	41	./Project_wg_result1702295593_GSEA/GO_0019233.png	17	9311;784;4204;5025;59344;8620;3673;6548;6335;11343;7442;57555;1312;84197;4157;134;5028	ADORA1;ALOXE3;ASIC3;CACNB3;COMT;ITGA2;MC1R;MECP2;MGLL;NLGN2;NPFF;P2RX4;P2RY1;POMK;SCN9A;SLC9A1;TRPV1	[]
17	GO:0034330	cell junction organization	http://amigo.geneontology.org/amigo/term/GO:0034330	-0.424544	-1.77488	0	0.0203084	217	./Project_wg_result1702295593_GSEA/GO_0034330.png	82	7042;71;1845;3852;55920;389;201163;5817;1613;3918;91663;4323;2017;5566;4088;287;7070;7408;1012;7057;64403;23616;3728;1001;25930;7094;4771;6624;421;6422;2889;60;7040;8861;6722;81;2039;221935;83605;23396;4641;9231;1002;57863;9647;50855;3673;5339;3678;9922;6548;25;9344;51599;87;2335;9253;1009;11187;54751;7205;57555;977;7368;1307;5795;144100;3691;51564;2824;3861;2185;7145;3914;3911;2316;1436;6714;196…	ABL1;ACTB;ACTG1;ACTN1;ACTN4;ANK2;ARVCF;CADM3;CCM2;CD151;CDH11;CDH13;CDH24;CDH3;CDH4;COL16A1;CSF1R;CTTN;DAPK3;DLG5;DMTN;DUSP3;EPHA2;FBLIM1;FLCN;FLNA;FLNC;FN1;FSCN1;GPM6B;HDAC7;IQSEC1;ITGA2;ITGA5;ITGB4;JUP;KIFC3;KRT14;KRT5;LAMA5;LAMB3;LAMC2;LDB1;LSR;MICALL2;MMP14;MYADM;MYO1C;NF2;NLGN2;NUMBL;PARD6A;PIP5K1C;PKP3;PLEC;PLEKHA7;PPM1F;PRKACA;PTK2B;PTPN23;PTPRJ;PVR;RAPGEF1;RCC2;RHOC;SDK1;SFRP1;SH3BP1;SLC9…	[]
18	GO:0016052	carbohydrate catabolic process	http://amigo.geneontology.org/amigo/term/GO:0016052	-0.46464	-1.76399	0	0.0222522	109	./Project_wg_result1702295593_GSEA/GO_0016052.png	64	2523;4758;3692;957;2760;5027;64080;2592;5563;5213;2584;9759;5261;51548;2526;5236;84750;283209;2931;2023;5223;51422;10327;7167;4041;5499;3939;2582;2027;51341;230;55753;5315;4668;339123;132158;3098;2990;5230;572;26137;2821;2597;3795;4967;10891;4125;5214;79660;5834;3099;2026;9942;51084;4123;226;2548;5211;54541;11277;23324;27294;5209;5210	AKR1A1;ALDOA;ALDOC;BAD;CRYL1;DDIT4;DHDH;EIF6;ENO1;ENO2;ENO3;ENTPD5;FUT1;FUT10;FUT4;GAA;GALE;GALK1;GALT;GAPDH;GLYCTK;GM2A;GPI;GSK3A;GUSB;HDAC4;HK1;HK2;JMJD8;KHK;LDHA;LRP5;MAN2B1;MAN2B2;MAN2C1;NAGA;NEU1;OGDH;OGDHL;P2RX7;PFKFB3;PFKFB4;PFKL;PFKM;PFKP;PGAM1;PGK1;PGM1;PGM2L1;PHKG2;PKM;PPARGC1A;PPP1CA;PPP1R3B;PRKAA2;PRKAG2;PYGB;RBKS;SIRT6;TPI1;TREX1;XYLB;ZBTB20;ZBTB7A	[]
19	GO:0015844	monoamine transport	http://amigo.geneontology.org/amigo/term/GO:0015844	-0.575845	-1.74528	0.00140252	0.0229395	27	./Project_wg_result1702295593_GSEA/GO_0015844.png	12	4204;9463;65018;90019;60;6804;6623;3351;2824;9066;91683;5028	ACTB;GPM6B;HTR1B;MECP2;P2RY1;PICK1;PINK1;SNCG;STX1A;SYT12;SYT7;SYT8	[]
20	GO:0097485	neuron projection guidance	http://amigo.geneontology.org/amigo/term/GO:0097485	-0.433754	-1.74791	0	0.0230464	168	./Project_wg_result1702295593_GSEA/GO_0097485.png	58	9353;5335;1949;7408;4147;658;1796;80031;3975;5365;5293;3897;1948;682;3913;1945;54538;10381;1605;54910;23053;1002;8851;23654;9260;659;91624;8482;5364;6608;11313;23767;494470;3798;1954;1855;2049;1947;5598;55558;5361;6712;1951;10500;10501;64855;1436;6714;2048;7869;23129;2886;6405;9423;1944;5362;57549;6586	BMPR1B;BMPR2;BSG;CDH4;CDK5R1;CELSR3;CSF1R;DAG1;DOK1;DVL1;EFNA3;EFNA4;EFNB1;EFNB2;EFNB3;EPHB2;EPHB3;FAM129B;FLRT3;GRB7;IGSF9;KIF5A;L1CAM;LAMB2;LHX1;LYPLA2;MAPK7;MATN2;MEGF8;NEXN;NTN1;PDLIM7;PIK3CD;PLCG1;PLXNA1;PLXNA2;PLXNA3;PLXNB1;PLXNB2;PLXNB3;PLXND1;RNF165;ROBO4;SEMA3B;SEMA3F;SEMA4C;SEMA6B;SEMA6C;SEMA6D;SEMA7A;SLIT2;SLIT3;SMO;SPTBN2;SRC;TUBB3;VASP;ZSWIM8	[]
21	GO:0046939	nucleotide phosphorylation	http://amigo.geneontology.org/amigo/term/GO:0046939	-0.491107	-1.73959	0.00129366	0.0235107	70	./Project_wg_result1702295593_GSEA/GO_0046939.png	37	51548;5236;283209;2023;5223;51422;203;7167;3939;2027;205;51341;4833;230;55753;5315;2987;339123;3098;5230;11284;26137;2821;2597;4967;10891;5214;1841;3099;2026;4832;226;5211;54541;11277;5209;5210	AK1;AK4;ALDOA;ALDOC;DDIT4;DTYMK;ENO1;ENO2;ENO3;GAPDH;GPI;GUK1;HK1;HK2;JMJD8;LDHA;NME3;NME4;OGDH;OGDHL;PFKFB3;PFKFB4;PFKL;PFKP;PGAM1;PGK1;PGM1;PGM2L1;PKM;PNKP;PPARGC1A;PRKAG2;SIRT6;TPI1;TREX1;ZBTB20;ZBTB7A	[]
22	GO:0051701	interaction with host	http://amigo.geneontology.org/amigo/term/GO:0051701	-0.434441	-1.7498	0	0.0238268	154	./Project_wg_result1702295593_GSEA/GO_0051701.png	52	5034;27183;4088;290;1949;8106;5987;10572;8764;55223;81559;972;572;10189;3693;2597;23265;7040;79720;23513;1948;5371;3916;1508;1605;7037;10155;79228;11060;949;2934;3673;10318;2621;8692;975;3678;3949;3694;3690;3853;57617;6256;598;7301;79581;5091;8372;6714;1969;3576;3303	ALYREF;ANPEP;BAD;BCL2L1;CD74;CD81;CTSB;CXCL8;DAG1;EFNB2;EFNB3;EPHA2;EXOC7;GAPDH;GAS6;GSN;HSPA1A;HYAL2;HYAL3;ITGA2;ITGA5;ITGB3;ITGB5;ITGB6;KRT6A;LAMP1;LDLR;P4HB;PABPN1;PC;PML;RXRA;SCARB1;SCRIB;SIVA1;SLC52A2;SMAD3;SRC;TFRC;TGFB1;THOC6;TNFRSF14;TNIP1;TRIM11;TRIM27;TRIM28;TRIM62;TYRO3;VPS18;VPS37B;VPS4A;WWP2	[]
23	GO:0032963	collagen metabolic process	http://amigo.geneontology.org/amigo/term/GO:0032963	-0.500245	-1.75472	0.001321	0.0239368	62	./Project_wg_result1702295593_GSEA/GO_0032963.png	22	5467;1471;57333;4320;2191;7040;1508;5159;7148;5351;3673;2022;8751;8985;57332;9902;1509;4324;652;5045;1277;1289	ADAM15;BMP4;CBX8;COL1A1;COL5A1;CST3;CTSB;CTSD;ENG;FAP;FURIN;ITGA2;MMP11;MMP15;MRC2;PDGFRB;PLOD1;PLOD3;PPARD;RCN3;TGFB1;TNXB	[]
24	GO:0097581	lamellipodium organization	http://amigo.geneontology.org/amigo/term/GO:0097581	-0.478011	-1.72472	0	0.0277209	69	./Project_wg_result1702295593_GSEA/GO_0097581.png	25	5880;2017;22885;51177;9353;84448;1012;9459;1785;55909;57175;11344;26053;6624;5365;2039;8440;92154;7410;23189;54961;25970;6714;1969;1901	ABLIM2;ABLIM3;ARHGEF6;AUTS2;BIN3;CDH13;CORO1B;CTTN;DMTN;DNM2;EPHA2;FSCN1;KANK1;MTSS1L;NCK2;PLEKHO1;PLXNB3;RAC2;S1PR1;SH2B1;SLIT2;SRC;SSH3;TWF2;VAV2	[]
25	GO:0060348	bone development	http://amigo.geneontology.org/amigo/term/GO:0060348	-0.432237	-1.70799	0	0.0321611	132	./Project_wg_result1702295593_GSEA/GO_0060348.png	37	4147;658;60676;537;5447;7040;6722;10498;80169;23508;56975;1291;56034;139285;2022;659;5734;6497;5364;7059;8642;124565;54;1954;85301;51435;1292;3037;1294;6714;652;2261;6261;1277;6781;3214;6662	ACP5;AMER1;ATP6AP1;BMP4;BMPR1B;BMPR2;CARM1;COL1A1;COL27A1;COL6A1;COL6A2;COL7A1;CTC1;DCHS1;ENG;FAM20C;FGFR3;HAS2;HOXB4;MATN2;MEGF8;PAPPA2;PDGFC;PLXNB1;POR;PTGER4;RYR1;SCARA3;SKI;SLC38A10;SOX9;SRC;SRF;STC1;TGFB1;THBS3;TTC9	[]
26	GO:0009268	response to pH	http://amigo.geneontology.org/amigo/term/GO:0009268	-0.595748	-1.70823	0.00295858	0.0336423	23	./Project_wg_result1702295593_GSEA/GO_0009268.png	13	411;9311;2629;41;9230;2828;57192;6548;7442;2767;26056;1186;6714	ARSB;ASIC1;ASIC3;CLCN7;GBA;GNA11;GPR4;MCOLN1;RAB11B;RAB11FIP5;SLC9A1;SRC;TRPV1	[]
27	GO:0022604	regulation of cell morphogenesis	http://amigo.geneontology.org/amigo/term/GO:0022604	-0.389732	-1.68006	0	0.0388703	348	./Project_wg_result1702295593_GSEA/GO_0022604.png	104	55920;1072;389;157922;1613;2192;91663;2017;11151;5604;5764;9368;51177;51330;116985;171177;9353;79594;7070;1949;3679;10494;80031;1785;57175;11344;5365;391;9820;57580;3897;4038;6722;26259;6794;9203;23025;81;23363;1605;2039;54910;8322;23053;10458;2768;1002;8994;1627;3984;8851;64411;23654;118813;659;8831;25;8482;25805;5364;79791;9344;27289;7476;226;91010;2335;3689;54751;23189;1954;1855;283149;2049;25…	ABL1;ACTN4;ALDOA;ARAP1;ARAP3;ARHGDIA;ARHGEF18;BAIAP2;BAMBI;BCL9L;BMPR2;CAMSAP1;CDH4;CDK5R1;CFL1;CORO1A;CORO1B;CPNE5;CSF1R;CTTN;CUL7;DAG1;DAPK3;DBN1;DMTN;DNM2;DVL1;EFNB3;EPHB2;EPHB3;FBLIM1;FBLN1;FBXO31;FBXW8;FLNA;FMNL1;FMNL3;FN1;FZD4;GNA12;HAS2;ITGA7;ITGB2;KANK1;L1CAM;LIMD1;LIMK1;LRP4;MAP2K1;MEGF8;MUL1;MYADM;NGEF;NGFR;NTN1;OBSL1;P2RY1;PLEKHO1;PLXNA1;PLXNA2;PLXNA3;PLXNB1;PLXNB2;PLXNB3;PLXND1;PREX1;…	[]
28	GO:0043279	response to alkaloid	http://amigo.geneontology.org/amigo/term/GO:0043279	-0.480876	-1.68654	0	0.0393947	62	./Project_wg_result1702295593_GSEA/GO_0043279.png	17	7384;2946;1785;8772;10014;2821;10891;221935;790;8620;3351;84687;7442;598;2185;6261;5999	BCL2L1;CAD;DNM2;FADD;GPI;GSTM2;HDAC5;HTR1B;NPFF;PPARGC1A;PPP1R9B;PTK2B;RGS4;RYR1;SDK1;TRPV1;UQCRC1	[]
29	GO:0007369	gastrulation	http://amigo.geneontology.org/amigo/term/GO:0007369	-0.431862	-1.68076	0	0.0399182	125	./Project_wg_result1702295593_GSEA/GO_0007369.png	51	8289;1290;2296;57216;4041;91663;4323;7709;5566;4088;8091;10139;60436;83595;3679;4771;3975;6422;3693;2821;8861;6722;130497;60626;1605;1295;1291;23135;3673;3678;659;3690;2335;3689;1954;1855;5598;3675;3691;3170;3914;1294;4324;652;23187;1969;3624;22943;1284;1289;8862	APLN;ARFRP1;ARID1A;BMP4;BMPR2;COL4A2;COL5A1;COL5A2;COL6A1;COL7A1;COL8A1;DAG1;DKK1;DVL1;EPHA2;FN1;FOXA2;FOXC1;GPI;HMGA2;INHBA;ITGA2;ITGA3;ITGA5;ITGA7;ITGB2;ITGB3;ITGB4;ITGB5;KDM6B;LAMB3;LDB1;LHX1;LRP5;MAPK7;MEGF8;MMP14;MMP15;MYADM;NF2;OSR1;PHLDB1;PRKACA;RIC8A;SFRP1;SMAD3;SOX7;SRF;TGIF2;VANGL2;ZBTB17	[]
30	GO:0017156	calcium ion regulated exocytosis	http://amigo.geneontology.org/amigo/term/GO:0017156	-0.450001	-1.67435	0.00128866	0.0402467	92	./Project_wg_result1702295593_GSEA/GO_0017156.png	24	9783;375;90019;6804;23513;23025;23396;93664;23413;321;3351;28964;7476;51150;57617;1855;80331;10755;4851;9066;8372;91683;9699;5028	APBA2;ARF1;CADPS2;DNAJC5;DVL1;GIPC1;GIT1;HTR1B;HYAL3;NCS1;NOTCH1;P2RY1;PIP5K1C;RIMS2;RIMS3;SCRIB;SDF4;STX1A;SYT12;SYT7;SYT8;UNC13A;VPS18;WNT7A	[]
31	GO:0016051	carbohydrate biosynthetic process	http://amigo.geneontology.org/amigo/term/GO:0016051	-0.425858	-1.68138	0	0.0411854	144	./Project_wg_result1702295593_GSEA/GO_0016051.png	65	3269;6513;2632;5236;7086;10296;283209;8445;10331;2931;3038;2023;5223;5724;10327;50515;2683;200186;7167;5499;5164;2027;6484;8402;2648;230;60343;4191;6576;9526;3667;92579;5230;2542;113189;5106;2821;2597;2539;7040;1468;207;1609;10891;8864;6483;79660;2026;2997;30815;51477;226;208;160;5167;2525;89801;5091;3340;3037;2185;140710;5507;114898;5028	AKR1A1;AKT1;AKT2;ALDOA;ALDOC;AP2A1;B3GNT3;B4GALT1;C1QTNF2;CHST11;CHST14;CRTC2;DGKQ;DYRK2;ENO1;ENO2;ENO3;ENPP1;FAM3A;FUT3;G6PC3;G6PD;GAPDH;GBE1;GPI;GSK3A;GYS1;HAS2;HAS3;HRH1;IRS1;ISYNA1;KAT2A;MAEA;MDH2;MPDU1;NDST1;P2RY1;PC;PCK2;PDK2;PER2;PGAM1;PGK1;PGM1;PGM2L1;PPARGC1A;PPP1CA;PPP1R3B;PPP1R3C;PPP1R3F;PTAFR;PTK2B;SLC25A1;SLC25A10;SLC25A11;SLC2A1;SLC37A4;SOGA1;ST3GAL2;ST3GAL4;ST6GALNAC6;TGFB1;TKT;TPI1	[]
32	GO:0070206	protein trimerization	http://amigo.geneontology.org/amigo/term/GO:0070206	-0.524086	-1.66684	0.00438596	0.0428072	37	./Project_wg_result1702295593_GSEA/GO_0070206.png	16	5987;23636;41;972;58525;117854;1291;7186;6497;1278;4282;3934;1292;114897;1277;114898	ASIC1;C1QTNF1;C1QTNF2;CD74;COL1A1;COL1A2;COL6A1;COL6A2;LCN2;MIF;NUP62;SKI;TRAF2;TRIM27;TRIM6;WIZ	[]
33	GO:0046390	ribose phosphate biosynthetic process	http://amigo.geneontology.org/amigo/term/GO:0046390	-0.407036	-1.65748	0	0.0432975	182	./Project_wg_result1702295593_GSEA/GO_0046390.png	66	353;1537;5165;7167;11332;201163;83549;9524;3939;5164;2027;1723;205;51341;107;4833;55066;230;271;55753;79966;5198;5315;2987;133;65018;6576;113;6901;57546;339123;1329;3098;5230;2639;26137;2821;2597;2539;109;79877;7040;4967;80347;122622;10891;9374;347734;55229;5214;790;2194;3099;2026;112;4832;226;5211;3614;54541;11277;9605;84532;5163;5209;5210	ACOT7;ACSS1;ADCY1;ADCY3;ADCY6;ADCY7;ADM;ADSSL1;AK4;ALDOA;ALDOC;AMPD2;APRT;CAD;COASY;COX5B;CYC1;DCAKD;DDIT4;DHODH;ENO2;ENO3;FASN;FLCN;G6PD;GAPDH;GCDH;GPI;GUK1;HK1;HK2;IMPDH1;JMJD8;LDHA;NME3;NME4;OGDH;OGDHL;PANK4;PDK1;PDK2;PDK3;PDP2;PDPR;PFAS;PFKFB3;PFKFB4;PFKL;PFKP;PGK1;PINK1;PKM;PPARGC1A;PPT2;SCD5;SLC25A1;SLC35B2;TAZ;TECR;TGFB1;TPI1;TREX1;UCK1;VPS9D1;ZBTB20;ZBTB7A	[]
34	GO:0005996	monosaccharide metabolic process	http://amigo.geneontology.org/amigo/term/GO:0005996	-0.406449	-1.65095	0	0.0440015	195	./Project_wg_result1702295593_GSEA/GO_0005996.png	89	23509;4351;5373;2526;6513;5236;7086;10296;84750;283209;8445;2931;2023;5223;11188;10327;2683;23038;200186;5165;1374;7167;4041;5372;5499;85414;2582;5164;2027;8402;2648;230;60343;4191;5315;2784;1727;6576;7355;22934;5467;132158;3098;3667;92579;5230;2542;572;5106;7391;2821;2597;3795;2539;1468;207;1609;9563;10891;4125;8864;5214;79660;3099;2026;4122;9942;3486;51084;4123;226;221927;208;5167;2548;5211;898…	AKR1A1;AKT1;AKT2;ALDOA;ALDOC;B4GALT1;BAD;BRAT1;C1QTNF1;C1QTNF2;CPT1A;CRTC2;CRYL1;CYB5R3;DGKQ;DHDH;DYRK2;ENO1;ENO2;ENO3;ENPP1;FAM3A;FOXA2;FUT10;FUT4;G6PC3;G6PD;GAA;GALE;GAPDH;GLYCTK;GNB3;GPI;GSK3A;H6PD;HK1;HK2;IGFBP3;IRS1;KAT2A;KHK;LRP5;MAEA;MAN2A2;MAN2B1;MAN2B2;MAN2C1;MDH2;MPI;NISCH;OAS1;PC;PCK2;PDK1;PDK2;PDK3;PER2;PFKFB3;PFKFB4;PFKL;PFKP;PGAM1;PGK1;PGM1;PGM2L1;PKM;PMM1;PMM2;POFUT1;PPARD;PPARGC1A…	[]
35	GO:0006090	pyruvate metabolic process	http://amigo.geneontology.org/amigo/term/GO:0006090	-0.455178	-1.65887	0.00126904	0.0440719	85	./Project_wg_result1702295593_GSEA/GO_0006090.png	38	2023;5223;51422;8013;5165;7167;3939;5164;2027;51341;55066;230;55753;3029;5315;57546;339123;3098;5230;5106;26137;2821;2597;682;4967;10891;5214;3099;2026;226;5211;54541;11277;5091;9123;5163;5209;5210	ALDOA;ALDOC;BSG;DDIT4;ENO1;ENO2;ENO3;GAPDH;GPI;HAGH;HK1;HK2;JMJD8;LDHA;NR4A3;OGDH;OGDHL;PC;PCK2;PDK1;PDK2;PDK3;PDP2;PDPR;PFKFB3;PFKFB4;PFKL;PFKP;PGAM1;PGK1;PKM;PPARGC1A;PRKAG2;SLC16A3;TPI1;TREX1;ZBTB20;ZBTB7A	[]
36	GO:0035637	multicellular organismal signaling	http://amigo.geneontology.org/amigo/term/GO:0035637	-0.456366	-1.65263	0	0.0445845	72	./Project_wg_result1702295593_GSEA/GO_0035637.png	23	287;487;5025;489;274;29098;3728;2629;1890;9424;54795;6331;3673;3710;6548;6786;6335;1760;6334;2316;6261;1901;3759	ANK2;ATP2A1;ATP2A3;BIN1;DMPK;FLNA;GBA;ITGA2;ITPR3;JUP;KCNJ2;KCNK6;P2RX4;RANGRF;RYR1;S1PR1;SCN5A;SCN8A;SCN9A;SLC9A1;STIM1;TRPM4;TYMP	[]
37	GO:0098742	cell-cell adhesion via plasma-membrane adhesion molecules	http://amigo.geneontology.org/amigo/term/GO:0098742	-0.426356	-1.65968	0.00124069	0.0452639	116	./Project_wg_result1702295593_GSEA/GO_0098742.png	38	1012;64403;5310;1001;53827;25930;9746;421;5365;22883;3897;57575;60626;682;54538;221935;78999;1002;57863;27253;23654;3678;91624;5792;8642;23767;1009;3689;6376;5598;1366;53834;1952;1951;5097;386724;7216;57549	AMIGO3;ARVCF;BSG;CADM3;CDH11;CDH13;CDH24;CDH3;CDH4;CELSR2;CELSR3;CLDN7;CLSTN1;CLSTN3;CX3CL1;DCHS1;FGFRL1;FLRT3;FXYD5;IGSF9;ITGA5;ITGB2;L1CAM;LRFN4;MAPK7;NEXN;PCDH1;PCDH10;PCDH17;PKD1;PLXNB2;PLXNB3;PTPN23;PTPRF;RIC8A;ROBO4;SDK1;TRO	[]
38	GO:0043588	skin development	http://amigo.geneontology.org/amigo/term/GO:0043588	-0.400961	-1.64499	0	0.0459997	180	./Project_wg_result1702295593_GSEA/GO_0043588.png	66	7421;7042;9620;55506;1290;3852;4926;2296;57216;5660;7538;5604;360;28514;1896;3875;55612;126695;7051;3728;5310;2629;1001;823;50509;59344;8861;4038;6722;3856;2068;3673;3855;5652;80199;6608;1278;81858;51684;3853;182;2707;2125;2810;11187;3887;10999;6768;3675;3691;2317;10468;5493;3880;3861;4851;3911;5045;1969;6261;1277;3624;22943;1289;144501;6662	ALOXE3;AQP3;CAPN1;CDH3;CELSR1;COL1A1;COL1A2;COL5A1;COL5A2;COL5A3;DKK1;DLL1;EDA;EPHA2;ERCC2;EVPL;FERMT1;FLNB;FOXC1;FST;FURIN;FUZ;GBA;GJB3;H2AFY2;INHBA;ITGA2;ITGA3;ITGB4;JAG1;JUP;KDF1;KRT14;KRT18;KRT19;KRT5;KRT6A;KRT7;KRT8;KRT80;KRT81;LAMA5;LDB1;LRP4;MAP2K1;NOTCH1;NUMA1;PKD1;PKP3;PPL;PRSS8;PSAP;RYR1;SFN;SHARPIN;SLC27A4;SMO;SOX9;SRF;ST14;SUFU;TGFB2;TGM1;VANGL2;VDR;ZFP36	[]
39	GO:0016049	cell growth	http://amigo.geneontology.org/amigo/term/GO:0016049	-0.380651	-1.63647	0	0.0489883	337	./Project_wg_result1702295593_GSEA/GO_0016049.png	101	4088;2064;3621;51330;9353;9201;79594;9472;2137;60676;57805;57521;9826;1981;5467;8408;10516;80031;1785;54512;55909;79159;6494;780;11344;9746;26053;6422;8711;2539;7040;22883;3897;84861;6722;51079;6794;1032;3913;207;10298;5371;23025;7037;6597;54910;8314;1002;3984;56981;8851;8425;8692;118813;659;5518;6548;25;8482;3486;9344;8751;221927;23767;2335;9150;5167;8085;2810;55210;3485;84687;1954;1855;3300;644…	ABL1;ADAM15;AKAP6;AKT1;ARHGEF11;ATAD3A;AUTS2;BAP1;BCAR1;BCL6;BIN3;BMPR2;BRAT1;CCAR2;CDH4;CDK5R1;CDKN2D;CLSTN1;CLSTN3;CPNE5;CTDP1;DCLK1;DCUN1D3;DDR1;DNAJB2;DNM2;DVL1;EIF4G1;ENPP1;ERBB2;ESR2;EXOSC4;EXTL3;FBLN5;FLRT3;FN1;G6PD;HSPA1A;HYAL2;IGFBP2;IGFBP3;ING1;INHBA;KLHL22;KMT2D;L1CAM;LAMB2;LIMK1;LTBP4;MEGF8;MUL1;NDUFA13;NOL12;NTN1;PAK4;PAPPA2;PLXNA1;PLXNA3;PML;PPARD;PPP1R9B;PPP2R1A;PRDM11;PTK2B;PTPRJ;…	[]
40	GO:0036230	granulocyte activation	http://amigo.geneontology.org/amigo/term/GO:0036230	-0.381786	-1.63766	0	0.0496035	346	./Project_wg_result1702295593_GSEA/GO_0036230.png	112	6836;2683;23406;5476;6810;684;6590;353;10493;5660;4860;79792;10120;7077;80142;3312;1650;5708;203068;411;718;1522;1778;2950;230;613;3482;23250;58485;5878;290;340061;5315;1727;124583;968;9545;138050;3728;823;6793;2990;94103;327;1471;10043;114790;64114;1774;29;2821;391;10312;57580;8907;80301;8514;101;9145;5768;10383;3916;1508;23218;10396;4125;30;140885;527;1265;2934;12;25798;6813;5834;10788;3310;258…	ABR;ACAA1;ACTR1B;ADAM8;AGPAT2;ALDOA;ALDOC;ANPEP;AP1M1;APEH;APRT;ARSA;ARSB;ATAD3B;ATP11A;ATP6V0C;ATP8A1;B4GALT1;BCR;BRI3;BST2;C1orf35;C3;CANT1;CAPN1;CD14;CD68;CNN2;COTL1;CST3;CTSA;CTSB;CTSD;CTSZ;CXCL1;CXCL8;CYB5R3;DBNL;DDOST;DNAJC5;DNASE1;DNASE1L1;DOK3;DYNC1H1;EEF2;GAA;GALNS;GHDC;GPI;GRN;GSDMD;GSN;GSTP1;GUSB;HGSNAT;HSPA1A;HSPA6;HSPA8;IGF2R;IMPDH1;IQGAP2;ITGB2;JUP;KCNAB2;LAMP1;LCN2;MAN2B1;MIF;MVP;N…	[]
41	GO:0060840	artery development	http://amigo.geneontology.org/amigo/term/GO:0060840	-0.468661	-1.62125	0.00266312	0.0571116	58	./Project_wg_result1702295593_GSEA/GO_0060840.png	23	1785;8131;6722;57178;1948;5159;144165;2022;659;51684;4015;182;10454;4016;4052;6659;3340;4851;4854;652;4035;23129;639	BMP4;BMPR2;DNM2;EFNB2;ENG;JAG1;LOX;LOXL1;LRP1;LTBP1;NDST1;NOTCH1;NOTCH3;NPRL3;PDGFRB;PLXND1;PRDM1;PRICKLE1;SOX4;SRF;SUFU;TAB1;ZMIZ1	[]
42	GO:0031532	actin cytoskeleton reorganization	http://amigo.geneontology.org/amigo/term/GO:0031532	-0.447938	-1.61065	0.00385109	0.0575926	71	./Project_wg_result1702295593_GSEA/GO_0031532.png	39	3059;55971;55742;9855;4627;26499;26037;4739;7430;54828;253260;50488;1020;6464;8572;9578;11132;1613;2017;116985;5754;26053;7040;2039;10458;2934;9294;25;23221;3265;396;10411;2185;9564;2316;1436;55561;79778;1901	ABL1;ARAP1;ARHGDIA;AUTS2;BAIAP2;BAIAP2L1;BCAR1;BCAS3;CAPN10;CDC42BPB;CDC42BPG;CDK5;CSF1R;CTTN;DAPK3;DMTN;EZR;FARP2;FLNA;GSN;HCLS1;HRAS;MICALL2;MINK1;MYH9;NEDD9;PARVA;PDLIM4;PLEK2;PTK2B;PTK7;RAPGEF3;RHOBTB2;RICTOR;S1PR1;S1PR2;SHC1;SIPA1L1;TGFB1	[]
43	GO:0001667	ameboidal-type cell migration	http://amigo.geneontology.org/amigo/term/GO:0001667	-0.37582	-1.61268	0	0.0577388	284	./Project_wg_result1702295593_GSEA/GO_0001667.png	93	411;57111;7076;55612;9353;5335;4204;6776;1012;7057;5025;64750;10769;23616;3728;5467;90627;80031;25930;57175;3315;5829;10014;2191;2821;7040;6722;29775;1948;60626;207;2876;5371;2039;54910;284;2013;51421;2768;29941;949;9647;25959;3673;79812;8692;2022;659;9922;14;25;8482;27161;6608;11156;7476;3690;79899;2050;2335;85360;3689;23189;1954;1947;4017;10755;3675;284361;153090;51564;5585;10500;83481;4851;105…	AAMP;ABL1;AGO2;AKT1;AMOTL2;ANGPT1;ARSB;BCAR1;BMP4;BMPR2;CARD10;CDH13;CORO1B;DAB2IP;DMTN;EFNB1;EFNB2;EMC10;EMP2;ENG;EPHA2;EPHB4;EPPK1;FAP;FERMT1;FN1;GIPC1;GNA12;GPI;GPX1;HAS2;HDAC5;HDAC7;HSPB1;HYAL2;IQSEC1;ITGA2;ITGA3;ITGB2;ITGB3;JUP;KANK1;KANK2;LAMA5;LOXL2;MAP2K3;MECP2;MEGF8;MMRN2;NOTCH1;P2RX4;PKN1;PKN3;PLCG1;PLK2;PLXND1;PML;PPARD;PPM1F;PRR5L;PRSS3;PTK2B;PTP4A3;PTPN23;PXN;RAB25;RIC8A;SCARB1;SEMA3…	[]
44	GO:0003170	heart valve development	http://amigo.geneontology.org/amigo/term/GO:0003170	-0.506532	-1.61393	0.0101449	0.0583798	35	./Project_wg_result1702295593_GSEA/GO_0003170.png	10	659;8642;182;6659;53834;4851;652;639;6662;6586	BMP4;BMPR2;DCHS1;FGFRL1;JAG1;NOTCH1;PRDM1;SLIT3;SOX4;SOX9	[]
45	GO:0007015	actin filament organization	http://amigo.geneontology.org/amigo/term/GO:0007015	-0.381194	-1.61423	0	0.0596383	283	./Project_wg_result1702295593_GSEA/GO_0007015.png	87	1072;389;5880;91663;2017;11151;80206;4088;116985;171177;9353;10093;57553;64223;7408;5987;9463;57477;274;23616;55909;57175;11344;4771;6624;9026;7791;6422;375;5829;3693;29109;391;57580;6722;357;10095;81;23363;2039;9645;8440;2013;10458;4641;2934;1627;9647;3984;10788;64857;27295;163782;6548;5734;10174;25;27289;226;23221;87;2041;6376;84687;23189;253980;54509;54961;6712;8153;10411;375189;2185;11346;956…	ABL1;ACTN1;ACTN4;ALDOA;ARAP1;ARF1;ARHGEF10L;ARPC1B;ARPC4;BAIAP2;BCAR1;BIN1;BIN3;CFL1;CGNL1;CORO1A;CORO1B;CORO7;CTTN;CX3CL1;DBN1;DMTN;EMP2;EPHA1;FHOD1;FHOD3;FLNA;FSCN1;GSN;HIP1R;IQGAP2;ITGB5;KANK1;KANK4;KCTD13;KPTN;LIMK1;MICAL2;MICAL3;MICALL2;MLST8;MYADM;MYO1C;NCK2;NF2;OBSL1;PDLIM3;PFN4;PICK1;PLEKHG2;PPARGC1B;PPM1F;PPP1R9B;PREX1;PTGER4;PTK2B;PXN;RAC2;RAPGEF3;RGS4;RHOBTB2;RHOC;RHOF;RHOG;RHOV;RND1;R…	[]
46	GO:0002244	hematopoietic progenitor cell differentiation	http://amigo.geneontology.org/amigo/term/GO:0002244	-0.435971	-1.60375	0.00254777	0.0609735	81	./Project_wg_result1702295593_GSEA/GO_0002244.png	29	2296;2625;201163;23648;23094;7161;23212;6422;7040;8861;6722;8514;2068;93436;8692;6929;25;9739;3213;147808;1938;6659;11277;10468;4851;652;3624;10272;3214	ABL1;ARMC6;BMP4;EEF2;ERCC2;FLCN;FOXC1;FST;FSTL3;GATA3;HOXB3;HOXB4;HYAL2;INHBA;KCNAB2;LDB1;NOTCH1;RRS1;SETD1A;SFRP1;SIPA1L3;SOX4;SRF;SSBP3;TCF3;TGFB1;TP73;TREX1;ZNF784	[]
47	GO:0006836	neurotransmitter transport	http://amigo.geneontology.org/amigo/term/GO:0006836	-0.402894	-1.5871	0	0.0611445	141	./Project_wg_result1702295593_GSEA/GO_0006836.png	33	9783;6536;90019;6397;6804;23513;23025;8864;23396;79751;93664;6623;23413;2055;321;3351;28964;7476;6507;57617;9627;1855;80331;10755;2030;2824;9066;6535;91683;8862;5999;9699;5028	APBA2;APLN;CADPS2;CLN8;DNAJC5;DVL1;GIPC1;GIT1;GPM6B;HTR1B;NCS1;P2RY1;PER2;PIP5K1C;RGS4;RIMS2;RIMS3;SCRIB;SEC14L1;SLC1A3;SLC25A22;SLC29A1;SLC6A8;SLC6A9;SNCAIP;SNCG;STX1A;SYT12;SYT7;SYT8;UNC13A;VPS18;WNT7A	[]
48	GO:0099132	ATP hydrolysis coupled cation transmembrane transport	http://amigo.geneontology.org/amigo/term/GO:0099132	-0.507181	-1.58836	0.0137931	0.0615518	31	./Project_wg_result1702295593_GSEA/GO_0099132.png	14	533;493;9296;487;489;9114;537;155066;10312;10396;57130;527;9914;23400	ATP13A1;ATP13A2;ATP2A1;ATP2A3;ATP2B4;ATP2C2;ATP6AP1;ATP6V0B;ATP6V0C;ATP6V0D1;ATP6V0E2;ATP6V1F;ATP8A1;TCIRG1	[]
49	GO:0014074	response to purine-containing compound	http://amigo.geneontology.org/amigo/term/GO:0014074	-0.421474	-1.59092	0.00381679	0.0624859	95	./Project_wg_result1702295593_GSEA/GO_0014074.png	33	3939;1723;6720;65010;5029;9472;5025;2946;57657;5026;2889;5187;682;1609;10498;2039;10891;54795;445;790;53905;7442;2353;1843;9127;10411;2185;6261;1277;6781;133522;5032;5028	AKAP6;ASS1;BSG;CAD;CARM1;COL1A1;DGKQ;DHODH;DMTN;DUOX1;DUSP1;FOS;GSTM2;HCN3;LDHA;P2RX4;P2RX5;P2RX6;P2RY1;P2RY11;P2RY2;PER1;PPARGC1A;PPARGC1B;PTK2B;RAPGEF1;RAPGEF3;RYR1;SLC26A6;SREBF1;STC1;TRPM4;TRPV1	[]
50	GO:0002446	neutrophil mediated immunity	http://amigo.geneontology.org/amigo/term/GO:0002446	-0.370778	-1.58872	0	0.0627241	345	./Project_wg_result1702295593_GSEA/GO_0002446.png	105	684;6590;353;10493;5660;4860;79792;10120;7077;80142;3312;1650;5708;203068;411;718;1522;1778;2950;230;613;3482;23250;58485;5878;290;340061;5315;1727;124583;968;9545;138050;3728;823;6793;2990;94103;327;1471;10043;114790;64114;1774;29;2821;391;10312;8907;80301;8514;101;9145;5768;10383;3916;1508;23218;10396;4125;30;140885;527;1265;2934;12;25798;6813;5834;10788;3310;2588;1773;226;9961;28988;3689;83858…	ABR;ACAA1;ACTR1B;ADAM8;AGPAT2;ALDOA;ALDOC;ANPEP;AP1M1;APEH;APRT;ARSA;ARSB;ATAD3B;ATP11A;ATP6V0C;ATP8A1;BCR;BRI3;BST2;C1orf35;C3;CANT1;CAPN1;CD14;CD68;CNN2;CST3;CTSB;CTSD;CTSZ;CXCL1;CYB5R3;DBNL;DDOST;DNAJC5;DNASE1;DNASE1L1;DOK3;DYNC1H1;EEF2;GAA;GALNS;GHDC;GPI;GRN;GSDMD;GSN;GSTP1;GUSB;HGSNAT;HSPA1A;HSPA6;HSPA8;IGF2R;IMPDH1;IQGAP2;ITGB2;JUP;KCNAB2;LAMP1;LCN2;MAN2B1;MIF;MVP;NBEAL2;ORMDL3;PDXK;PFKL;PK…	[]
51	GO:0034394	protein localization to cell surface	http://amigo.geneontology.org/amigo/term/GO:0034394	-0.482766	-1.59196	0.0126939	0.0630408	41	./Project_wg_result1702295593_GSEA/GO_0034394.png	18	26088;4130;26154;9777;6810;287;29098;10516;8514;207;284;2013;9230;257364;26056;10076;2824;2316	ABCA12;AKT1;ANGPT1;ANK2;EMP2;FBLN5;FLNA;GGA1;GPM6B;KCNAB2;MAP1A;PTPRU;RAB11B;RAB11FIP5;RANGRF;SNX33;STX4;TM9SF4	[]
52	GO:0050919	negative chemotaxis	http://amigo.geneontology.org/amigo/term/GO:0050919	-0.514644	-1.59368	0.0141443	0.0631979	30	./Project_wg_result1702295593_GSEA/GO_0050919.png	10	54910;8482;3690;23767;55558;10500;10501;7869;6405;6586	FLRT3;ITGB3;PLXNA3;SEMA3B;SEMA3F;SEMA4C;SEMA6B;SEMA6C;SEMA7A;SLIT3	[]
53	GO:0007200	phospholipase C-activating G protein-coupled receptor signaling pathway	http://amigo.geneontology.org/amigo/term/GO:0007200	-0.525565	-1.5942	0.0213371	0.0642022	27	./Project_wg_result1702295593_GSEA/GO_0007200.png	6	2828;2767;1901;7052;5032;5028	GNA11;GPR4;P2RY1;P2RY11;S1PR1;TGM2	[]
54	GO:0032970	regulation of actin filament-based process	http://amigo.geneontology.org/amigo/term/GO:0032970	-0.376373	-1.5953	0	0.0649585	271	./Project_wg_result1702295593_GSEA/GO_0032970.png	86	9639;822;9620;8558;684;57216;1072;389;1613;91663;2017;11151;80206;4088;116985;9353;10093;287;64223;7408;5987;9463;274;23616;29098;3728;57175;11344;4771;6624;9026;6422;375;5829;29109;7040;57580;10095;7134;2039;54795;5159;8440;10458;4641;1265;2934;9647;3984;6331;8851;10788;64857;163782;6548;5734;10174;25;9344;27289;23221;2041;6376;3265;23189;54509;54961;396;6712;8153;2824;10411;375189;2185;11346;23…	ABL1;ADORA1;ANK2;ARAP1;ARF1;ARHGDIA;ARHGEF10;ARHGEF10L;ARPC1B;ARPC4;BAIAP2;BIN1;BST2;CAPG;CDK10;CDK5R1;CELSR1;CFL1;CNN2;CORO1A;CORO1B;CSF1R;CTTN;CX3CL1;DAPK3;DMTN;EPHA1;FHOD1;FHOD3;FLNA;FSCN1;GPM6B;GSN;HIP1R;HRAS;IQGAP2;JUP;KANK1;KANK4;KCNJ2;LIMK1;LRP1;MLST8;MYADM;MYO1C;NCK2;NF2;PDGFRB;PFN4;PICK1;PLEKHG2;PPM1F;PREX1;PTGER4;PTK2B;PXN;RANGRF;RAPGEF3;RGS4;RHOBTB2;RHOC;RHOF;RND1;RND2;S1PR1;SCN5A;SFRP…	[]
55	GO:0072522	purine-containing compound biosynthetic process	http://amigo.geneontology.org/amigo/term/GO:0072522	-0.389684	-1.57637	0	0.0673171	184	./Project_wg_result1702295593_GSEA/GO_0072522.png	69	2023;5223;1836;2766;51422;203;353;1537;5165;7167;4860;11332;201163;9524;3939;5164;2027;205;51341;107;4833;55066;230;271;55753;79966;5198;5315;2987;133;65018;6576;113;6901;57546;339123;1329;3098;5230;2639;26137;2821;2597;109;79877;7040;4967;80347;122622;10891;9374;347734;55229;5214;2194;3099;2026;112;4832;226;5211;3614;54541;11277;9605;84532;5163;5209;5210	ACOT7;ACSS1;ADCY1;ADCY3;ADCY6;ADCY7;ADM;ADSSL1;AK1;AK4;ALDOA;ALDOC;AMPD2;APRT;COASY;COX5B;CYC1;DCAKD;DDIT4;ENO1;ENO2;ENO3;FASN;FLCN;GAPDH;GCDH;GMPR;GPI;GUK1;HK1;HK2;IMPDH1;JMJD8;LDHA;NME3;NME4;OGDH;OGDHL;PANK4;PDK1;PDK2;PDK3;PDP2;PDPR;PFAS;PFKFB3;PFKFB4;PFKL;PFKP;PGAM1;PGK1;PINK1;PKM;PNP;PPARGC1A;PPT2;PRKAG2;SCD5;SLC25A1;SLC26A2;SLC35B2;TAZ;TECR;TGFB1;TPI1;TREX1;VPS9D1;ZBTB20;ZBTB7A	[]
56	GO:1990868	response to chemokine	http://amigo.geneontology.org/amigo/term/GO:1990868	-0.512505	-1.56688	0.0214286	0.0680955	30	./Project_wg_result1702295593_GSEA/GO_1990868.png	9	10936;6376;1843;2532;2185;2919;2921;3576;6586	ACKR1;CX3CL1;CXCL1;CXCL3;CXCL8;DUSP1;GPR75;PTK2B;SLIT3	[]
57	GO:0007212	dopamine receptor signaling pathway	http://amigo.geneontology.org/amigo/term/GO:0007212	-0.533885	-1.55585	0.0222883	0.0683574	23	./Project_wg_result1702295593_GSEA/GO_0007212.png	12	120892;409;5064;2931;9368;8787;83855;112;2767;238;2316;5999	ADCY6;ALK;ARRB2;FLNA;GNA11;GSK3A;KLF16;LRRK2;PALM;RGS4;RGS9;SLC9A3R1	[]
58	GO:0008037	cell recognition	http://amigo.geneontology.org/amigo/term/GO:0008037	-0.426436	-1.55687	0.0115681	0.068455	74	./Project_wg_result1702295593_GSEA/GO_0008037.png	20	23210;1462;682;54538;8440;949;8851;117144;30815;91624;226;1954;2049;2525;1951;3911;4240;2048;79820;57549	ALDOA;BSG;CATSPER1;CATSPERB;CDK5R1;CELSR3;EPHB2;EPHB3;FUT3;IGSF9;JMJD6;LAMA5;MEGF8;MFGE8;NCK2;NEXN;ROBO4;SCARB1;ST6GALNAC6;VCAN	[]
59	GO:0009132	nucleoside diphosphate metabolic process	http://amigo.geneontology.org/amigo/term/GO:0009132	-0.423208	-1.56765	0.0075188	0.0687	89	./Project_wg_result1702295593_GSEA/GO_0009132.png	39	51548;5236;283209;2023;5223;51422;203;7167;3939;2027;205;51341;4833;230;55753;5315;2987;339123;3098;5230;84433;572;26137;2821;2597;79873;4967;10891;5214;1841;3099;2026;4832;226;5211;54541;11277;5209;5210	AK1;AK4;ALDOA;ALDOC;BAD;CARD11;DDIT4;DTYMK;ENO1;ENO2;ENO3;GAPDH;GPI;GUK1;HK1;HK2;JMJD8;LDHA;NME3;NME4;NUDT18;OGDH;OGDHL;PFKFB3;PFKFB4;PFKL;PFKP;PGAM1;PGK1;PGM1;PGM2L1;PKM;PPARGC1A;PRKAG2;SIRT6;TPI1;TREX1;ZBTB20;ZBTB7A	[]
60	GO:0042391	regulation of membrane potential	http://amigo.geneontology.org/amigo/term/GO:0042391	-0.381505	-1.57287	0	0.0687845	205	./Project_wg_result1702295593_GSEA/GO_0042391.png	63	140730;65010;784;79594;9472;287;4204;65018;5025;274;578;29098;3728;89832;2629;41;57657;9783;572;5026;2550;9424;6804;5831;207;1201;54795;11060;10458;8620;6640;6331;9294;6455;664;6548;25;706;7476;343450;6335;208;1855;7442;57555;2767;666;598;215;2030;9127;9780;219736;6334;2185;23373;2316;6714;3783;134;3759;5999;9699	ABCD1;ABL1;ADORA1;AKAP6;AKT1;AKT2;ANK2;ASIC1;BAD;BAIAP2;BAK1;BCL2L1;BIN1;BNIP3;BOK;CACNB3;CHRFAM7A;CLN3;CRTC1;DVL1;FLNA;GABBR1;GBA;GNA11;HCN3;JUP;KCNJ2;KCNK6;KCNN4;KCNT2;MECP2;MUL1;NLGN2;NPFF;P2RX4;P2RX5;P2RX6;PIEZO1;PINK1;PTK2B;PYCR1;RANGRF;RGS4;RIMS2;RIMS3;RIMS4;S1PR2;SCN5A;SCN8A;SCN9A;SH3GL1;SLC26A6;SLC29A1;SLC9A1;SNTA1;SRC;STOX1;STX1A;TRPM4;TRPV1;TSPO;WNT7A;WWP2	[]
61	GO:0055067	monovalent inorganic cation homeostasis	http://amigo.geneontology.org/amigo/term/GO:0055067	-0.427095	-1.54918	0.0115533	0.0690364	74	./Project_wg_result1702295593_GSEA/GO_0055067.png	27	84317;5172;2771;83959;5164;65010;10723;9114;537;4302;6337;155066;9498;10312;1201;56996;6548;54982;51463;6560;1312;6522;84286;6508;134;6553;3759	ADORA1;ATP6AP1;ATP6V0D1;ATP6V0E2;CCDC115;CLN3;CLN6;COMT;GNAI2;GPR89B;KCNJ2;MLLT6;PDK2;SCNN1A;SLC12A4;SLC12A7;SLC12A9;SLC26A4;SLC26A6;SLC4A11;SLC4A2;SLC4A3;SLC4A8;SLC9A1;SLC9A5;TCIRG1;TMEM175	[]
62	GO:0042476	odontogenesis	http://amigo.geneontology.org/amigo/term/GO:0042476	-0.427607	-1.54768	0.00764331	0.0692791	72	./Project_wg_result1702295593_GSEA/GO_0042476.png	26	360;1896;1435;133;3371;4771;7040;4038;5083;130497;682;79641;4782;56975;6331;6608;1278;6786;3691;3911;652;5054;3714;1277;3624;4982	ADM;AQP3;BMP4;BSG;COL1A1;COL1A2;CSF1;EDA;FAM20C;INHBA;ITGB4;JAG2;LAMA5;LRP4;NF2;NFIC;OSR1;PAX9;ROGDI;SCN5A;SERPINE1;SMO;STIM1;TGFB1;TNC;TNFRSF11B	[]
63	GO:0006109	regulation of carbohydrate metabolic process	http://amigo.geneontology.org/amigo/term/GO:0006109	-0.403569	-1.55713	0.00479616	0.0694041	115	./Project_wg_result1702295593_GSEA/GO_0006109.png	36	5499;85414;5164;51341;2648;60343;2784;339123;3667;572;26137;3795;7040;207;1609;10891;79660;3486;208;22877;160;5167;54541;11277;89801;3170;114897;3037;2185;5163;6714;140710;5209;114898;5210;5028	AKT1;AKT2;AP2A1;BAD;C1QTNF1;C1QTNF2;DDIT4;DGKQ;ENPP1;FAM3A;FOXA2;GNB3;HAS2;IGFBP3;IRS1;JMJD8;KAT2A;KHK;MLXIP;P2RY1;PDK1;PDK2;PFKFB3;PFKFB4;PPARGC1A;PPP1CA;PPP1R3B;PPP1R3F;PTK2B;SLC45A3;SOGA1;SRC;TGFB1;TREX1;ZBTB20;ZBTB7A	[]
64	GO:0031032	actomyosin structure organization	http://amigo.geneontology.org/amigo/term/GO:0031032	-0.402279	-1.56184	0.00120627	0.0694435	125	./Project_wg_result1702295593_GSEA/GO_0031032.png	41	408;7138;9639;9578;71;389;54784;80206;27183;4088;116985;399687;4771;2036;7791;51804;6422;5829;3693;29109;6722;541468;3856;23363;5159;1265;9647;3984;6548;5734;10174;25;2041;253980;10411;3880;2185;27063;6714;55160;1901	ABL1;ACTG1;ALKBH4;ANKRD1;ARAP1;ARHGEF10;ARHGEF10L;ARRB1;CDC42BPB;CNN2;EPB41L1;EPHA1;FHOD1;FHOD3;ITGB5;KCTD13;KRT19;KRT8;LIMK1;LURAP1;MYO18A;NF2;OBSL1;PDGFRB;PPM1F;PTGER4;PTK2B;PXN;RAPGEF3;RHOC;S1PR1;SFRP1;SIX4;SLC9A1;SMAD3;SORBS3;SRC;SRF;TNNT1;VPS4A;ZYX	[]
65	GO:0010975	regulation of neuron projection development	http://amigo.geneontology.org/amigo/term/GO:0010975	-0.362693	-1.56328	0	0.0694946	343	./Project_wg_result1702295593_GSEA/GO_0010975.png	98	2017;5604;81532;5764;411;1522;51517;51330;64764;9353;79594;7070;1949;23108;10769;5754;10494;80031;1785;11344;56963;5365;8175;6422;2889;375;81618;57118;9820;57580;3897;4038;6722;26259;6794;1948;207;10498;23025;23363;221935;54910;8322;23053;10458;9231;1002;23413;1627;3984;8851;23654;112;118813;659;8831;10300;25;8482;5364;79791;5792;114788;7476;2335;160;6376;23189;1954;1855;2049;25791;65078;54961;85…	ABL1;ADCY6;AKT1;ANKRD1;AP2A1;ARF1;ARHGDIA;ARSB;BAIAP2;BMPR2;CAMK1D;CARM1;CDH4;CDK5R1;CPNE5;CREB3L2;CRTC1;CSMD3;CTSZ;CTTN;CUL7;CX3CL1;DAB2IP;DBN1;DLG5;DNM2;DVL1;EFNB2;EFNB3;ENC1;EPHB2;EPHB3;FBXO31;FBXW8;FN1;FZD4;ITGA3;ITM2C;KANK1;KATNB1;L1CAM;LIMK1;LRP1;LRP4;MAP2K1;MEGF8;MOB2;MUL1;NCKIPSD;NCS1;NGEF;NGFR;NTN1;OBSL1;PLK2;PLXNA1;PLXNA2;PLXNA3;PLXNB1;PLXNB2;PLXNB3;PLXND1;PREX1;PTK2B;PTK7;PTN;PTPRF;RAP…	[]
66	GO:0061383	trabecula morphogenesis	http://amigo.geneontology.org/amigo/term/GO:0061383	-0.499369	-1.54982	0.0133511	0.0696984	34	./Project_wg_result1702295593_GSEA/GO_0061383.png	11	9510;54583;6422;6722;2022;5364;7059;4851;1277;133522;1901	ADAMTS1;COL1A1;EGLN1;ENG;NOTCH1;PLXNB1;PPARGC1B;S1PR1;SFRP1;SRF;THBS3	[]
67	GO:0072347	response to anesthetic	http://amigo.geneontology.org/amigo/term/GO:0072347	-0.476999	-1.55981	0.0186916	0.0697521	40	./Project_wg_result1702295593_GSEA/GO_0072347.png	10	1785;8772;10014;2821;221935;8620;3351;84687;2185;5999	DNM2;FADD;GPI;HDAC5;HTR1B;NPFF;PPP1R9B;PTK2B;RGS4;SDK1	[]
68	GO:0007162	negative regulation of cell adhesion	http://amigo.geneontology.org/amigo/term/GO:0007162	-0.382346	-1.56775	0.00116822	0.0698744	168	./Project_wg_result1702295593_GSEA/GO_0007162.png	59	84807;55920;84959;2192;91663;4323;10457;7045;2064;29126;1012;3566;7057;8764;3371;53827;6494;972;4771;5365;7040;51043;207;81;2039;8322;8379;284;445;84695;9231;9647;23654;25;340485;5364;864;27289;3718;8751;182;6376;23189;1843;5598;55558;396;5361;604;4851;114897;6714;652;4582;5054;1277;23129;5420;5362	ABL1;ACER2;ACTN4;ADAM15;AKT1;ANGPT1;ARHGDIA;ASS1;BCL6;BMP4;C1QTNF1;CD274;CD74;CDH13;COL1A1;CX3CL1;DLG5;DMTN;DUSP1;ERBB2;FBLN1;FXYD5;FZD4;GPNMB;IL4R;JAG1;JAK3;KANK1;LOXL3;MAD1L1;MAPK7;MMP14;MUC1;MYADM;NF2;NFKBID;NOTCH1;PLXNA1;PLXNA2;PLXNA3;PLXNB1;PLXNB2;PLXNB3;PLXND1;PODXL;PPM1F;RCC2;RND1;RUNX3;SERPINE1;SIPA1;SRC;TGFB1;TGFBI;THBS1;TNC;TNFRSF14;UBASH3B;ZBTB7B	[]
69	GO:1904837	beta-catenin-TCF complex assembly	http://amigo.geneontology.org/amigo/term/GO:1904837	-0.511161	-1.552	0.0171184	0.0700614	28	./Project_wg_result1702295593_GSEA/GO_1904837.png	17	26108;5929;1499;83439;8295;4609;90780;1387;10524;607;6597;7090;7089;8085;7088;283149;7015	BCL9;BCL9L;CREBBP;CTNNB1;KAT5;KMT2D;MYC;PYGO1;PYGO2;RBBP5;SMARCA4;TCF7L1;TERT;TLE1;TLE2;TLE3;TRRAP	[]
70	GO:0002532	production of molecular mediator involved in inflammatory response	http://amigo.geneontology.org/amigo/term/GO:0002532	-0.490064	-1.54481	0.0172662	0.0700963	36	./Project_wg_result1702295593_GSEA/GO_0002532.png	15	225;23765;3566;79004;113;84818;148022;5187;66005;140885;8314;215;4210;7099;5054	ABCD1;ABCD2;ADCY7;BAP1;CHID1;CUEDC2;IL17RA;IL17RC;IL4R;MEFV;PER1;SERPINE1;SIRPA;TICAM1;TLR4	[]
71	GO:0001525	angiogenesis	http://amigo.geneontology.org/amigo/term/GO:0001525	-0.361528	-1.55735	0	0.0703672	331	./Project_wg_result1702295593_GSEA/GO_0001525.png	115	28514;10457;7045;2064;718;51330;8091;9353;5335;290;7070;4204;5315;1286;1012;133;7057;10769;3728;1464;90627;339123;23554;3315;5230;9394;54583;1890;6422;10014;2191;23210;6722;7058;29775;1948;101;54538;207;10298;2876;5371;1605;5159;1295;284;2013;64344;79812;3099;7127;2828;3678;2022;5333;14;25;7423;27161;113026;6786;7476;3690;8751;91010;2050;2335;2041;182;3213;6050;3689;7410;6376;5740;2049;5598;4017;…	AAMP;ABL1;ADAM15;ADAM8;ADM;AGO2;AKT1;ANGPT1;ANGPTL4;ANPEP;APLN;BMP4;C3;CARD10;CDH13;COL18A1;COL4A1;COL4A2;COL4A4;COL8A1;COL8A2;CSPG4;CX3CL1;CXCL8;DAB2IP;DAG1;DLL1;E2F2;EFNA3;EFNB2;EGLN1;EMC10;EMP2;ENG;EPHA1;EPHA2;EPHB2;EPHB3;EPHB4;EPN1;ERBB2;FAM129B;FAP;FGFR4;FMNL3;FN1;GPNMB;GPR4;GPX1;HDAC5;HDAC7;HIF3A;HK2;HMGA2;HOXB3;HS6ST1;HSPB1;HSPG2;ITGA5;ITGB2;ITGB3;JAG1;JMJD6;JMJD8;JUP;LAMA5;LOXL2;MAPK7;MCA…	[]
72	GO:0006898	receptor-mediated endocytosis	http://amigo.geneontology.org/amigo/term/GO:0006898	-0.384753	-1.54993	0.00117233	0.0706244	175	./Project_wg_result1702295593_GSEA/GO_0006898.png	46	338;4043;9463;133;1785;10525;9026;375;23513;1948;1201;7037;284;23396;84695;949;201176;975;9260;85377;3949;3351;64129;3690;28988;3959;3689;160;5167;56241;23149;26020;4017;255738;51435;6288;2868;3339;5054;4035;10267;3576;929;22943;84171;8862	ADM;ANGPT1;AP2A1;APLN;APOB;ARF1;ARHGAP27;CD14;CD81;CLN3;CXCL8;DBNL;DKK1;DNM2;EFNB2;ENPP1;FCHO1;GRK4;HIP1R;HSPG2;HTR1B;HYOU1;ITGB2;ITGB3;LDLR;LGALS3BP;LOXL2;LOXL3;LOXL4;LRP1;LRP10;LRPAP1;MICALL1;PCSK9;PDLIM7;PICK1;PIP5K1C;RAMP1;SAA1;SCARA3;SCARB1;SCRIB;SERPINE1;SUSD2;TFRC;TINAGL1	[]
73	GO:0006909	phagocytosis	http://amigo.geneontology.org/amigo/term/GO:0006909	-0.392493	-1.56807	0	0.0709935	154	./Project_wg_result1702295593_GSEA/GO_0006909.png	47	718;10960;51517;613;5335;10093;19;7057;23616;1785;399687;2889;29;23210;79767;57118;60;7040;5296;10095;23396;140885;10458;4641;949;2934;3984;3673;2621;25;3690;23221;3689;7410;7301;11277;5795;9066;8398;84286;6714;4240;4035;929;201294;134;7052	ABCA1;ABL1;ABR;ACTB;ADORA1;ARPC1B;ARPC4;BAIAP2;BCR;C3;CAMK1D;CD14;DNM2;ELMO3;GAS6;GSN;ITGA2;ITGB2;ITGB3;JMJD6;LIMK1;LMAN2;LRP1;MFGE8;MYO18A;MYO1C;NCKIPSD;PIK3R2;PIP5K1C;PLA2G6;PLCG1;PTPRJ;RAPGEF1;RHOBTB2;SCARB1;SH3BP1;SIRPA;SRC;SYT7;TGFB1;TGM2;THBS1;TMEM175;TREX1;TYRO3;UNC13D;VAV2	[]
74	GO:0010721	negative regulation of cell development	http://amigo.geneontology.org/amigo/term/GO:0010721	-0.37241	-1.53934	0.0011325	0.0710918	201	./Project_wg_result1702295593_GSEA/GO_0010721.png	75	27124;10505;57715;2931;10509;3670;2200;811;1903;10512;3418;2664;55920;2580;22933;2192;5764;22882;56478;28514;1522;9353;7070;1949;23108;7161;10769;81559;80031;56963;2539;81618;7040;4038;1948;58190;10498;81;2039;54910;8851;79191;112;3949;8831;6497;8482;706;7476;182;9150;6376;23189;7442;25791;65078;55558;4804;7015;396;89927;54328;10500;4851;10501;4854;2048;7869;4035;147040;6405;9423;80128;6662;5999	ACTN4;ADCY6;ARHGDIA;C16orf45;CALR;CARM1;CDK5R1;CTDP1;CTDSP1;CTSZ;CX3CL1;DLL1;DMTN;EFNB2;EFNB3;EIF4ENIF1;EPHB2;FBLN1;FBN1;G6PD;GAK;GDI1;GPR173;GSK3A;IDH2;INPP5J;IRX3;ISL1;ITM2C;JAG1;KANK1;KCTD11;LDLR;LRP1;LRP4;NGEF;NGFR;NOTCH1;NOTCH3;NTN1;PLK2;PLXNA3;PTN;RAP1GAP2;RCC2;RGMA;RGS4;RTN4R;S1PR3;SEMA3B;SEMA3C;SEMA3F;SEMA4B;SEMA4C;SEMA4F;SEMA4G;SEMA6B;SEMA6C;SEMA6D;SEMA7A;SIRT2;SKI;SLIT2;SOX9;SYNGAP1;TER…	[]
75	GO:2000147	positive regulation of cell motility	http://amigo.geneontology.org/amigo/term/GO:2000147	-0.354408	-1.5413	0	0.0714635	343	./Project_wg_result1702295593_GSEA/GO_2000147.png	129	10505;857;8503;57715;7784;154810;7291;1512;10509;54859;811;4303;5724;8013;83692;10512;7042;4215;6810;2625;389;2771;5880;1613;3918;91663;4323;58191;11151;10457;4088;29126;1435;57111;5335;153769;7070;6776;1012;7057;5025;64750;10769;23060;8764;9510;80031;3315;972;8772;65992;5293;2821;57118;7040;57580;51512;101;207;81;2039;10396;5159;54910;284;81029;23625;4641;949;9647;3673;56034;2621;3678;659;9922;1…	AAMP;ABL1;ACTN4;ADAM8;ADAMTS1;AGO2;AKT1;AKT2;AMOTL1;ANGPT1;ATP8A1;BCAR1;BMP4;BMPR2;CALR;CAMK1D;CAV1;CD151;CD274;CD74;CD99L2;CDH13;COL18A1;COL1A1;CORO1A;CSF1;CSF1R;CTSH;CXCL16;CXCL8;DAB2IP;DAPK2;DAPK3;DDRGK1;DMTN;DUOX1;ELP6;EMC10;EPHA1;FADD;FAM83H;FAM89B;FBXO31;FERMT3;FLNA;FN1;FOXO4;GAS6;GATA3;GNAI2;GPI;GPNMB;GRB7;GTSE1;HAS2;HDAC7;HRAS;HSPB1;IL23A;IQSEC1;ITGA2;ITGA3;ITGA5;ITGB3;LAMC2;LGR6;MAP2K3;M…	[]
76	GO:0050769	positive regulation of neurogenesis	http://amigo.geneontology.org/amigo/term/GO:0050769	-0.362367	-1.53994	0.00108225	0.0714832	311	./Project_wg_result1702295593_GSEA/GO_0050769.png	94	7077;5604;81532;5764;411;1435;51517;51330;64764;60436;9353;79594;7161;3169;5025;274;5754;23060;1981;10494;11344;63925;221336;5365;8175;6692;2889;375;63950;90527;57118;9820;7040;3897;6722;26259;57165;6794;10636;51593;124936;23025;23363;1605;8322;10458;9231;1002;1627;3984;79191;23654;118813;1869;6929;659;10300;8482;5364;79791;6608;706;2335;9253;160;6376;1954;1855;81544;8507;55558;4804;3675;396;5361…	ANKRD1;AP2A1;ARF1;ARHGDIA;ARSB;BAIAP2;BCL6;BEND6;BIN1;BMP4;BMPR2;CAMK1D;CDH4;CPNE5;CREB3L2;CRTC1;CSF1;CUL7;CX3CL1;CYB5D2;DAB2IP;DAG1;DBN1;DKK1;DLG5;DMRTA2;DUOXA1;DVL1;E2F1;EIF4G1;ENC1;EPHB2;FBXO31;FBXW8;FLNA;FN1;FOXA1;FZD4;GDF6;GDPD5;GJC2;IRX3;ITGA3;KATNB1;KCTD11;L1CAM;LIMK1;MAP2K1;MEGF8;MOB2;MUL1;NCKIPSD;NGFR;NOTCH1;NTN1;NUMBL;OBSL1;P2RX4;PLXNA1;PLXNA2;PLXNA3;PLXNB1;PLXNB2;PLXNB3;PLXND1;PTK2B;PT…	[]
77	GO:0017145	stem cell division	http://amigo.geneontology.org/amigo/term/GO:0017145	-0.4945	-1.536	0.0201149	0.0727363	30	./Project_wg_result1702295593_GSEA/GO_0017145.png	11	7042;57216;7005;10263;2124;7476;9253;4851;3214;7704;81606	CDK2AP2;EVI2B;HOXB4;LBH;NOTCH1;NUMBL;TEAD3;TGFB2;VANGL2;WNT7A;ZBTB16	[]
78	GO:0044331	cell-cell adhesion mediated by cadherin	http://amigo.geneontology.org/amigo/term/GO:0044331	-0.535751	-1.53057	0.0177253	0.0755779	21	./Project_wg_result1702295593_GSEA/GO_0044331.png	11	1012;3169;64403;1001;1002;9647;1009;8728;144100;10076;3170	ADAM19;CDH11;CDH13;CDH24;CDH3;CDH4;FOXA1;FOXA2;PLEKHA7;PPM1F;PTPRU	[]
79	GO:0031050	dsRNA processing	http://amigo.geneontology.org/amigo/term/GO:0031050	-0.464483	-1.52326	0.0147849	0.0783524	42	./Project_wg_result1702295593_GSEA/GO_0031050.png	14	5604;144233;4088;2099;5605;84872;7040;51593;23264;6895;27161;7015;652;9612	AGO2;BCDIN3D;BMP4;ESR1;MAP2K1;MAP2K2;NCOR2;SMAD3;SRRT;TARBP2;TERT;TGFB1;ZC3H10;ZC3H7B	[]
80	GO:0051056	regulation of small GTPase mediated signal transduction	http://amigo.geneontology.org/amigo/term/GO:0051056	-0.361785	-1.52032	0	0.0788819	255	./Project_wg_result1702295593_GSEA/GO_0051056.png	83	389;50861;201163;5880;7077;9927;1435;27352;116985;613;171177;9353;23094;4650;84144;23108;81848;19;115557;64787;253959;23636;9459;23616;9826;90627;1785;55738;6494;26053;2889;9138;29;23096;8711;84253;391;57580;57569;392;57636;5296;9265;9322;5863;51291;5159;25959;2828;64411;26030;89941;64857;7249;9922;8831;25;23221;389337;85360;7410;2057;3265;9828;23550;23189;25791;253980;55701;65078;54509;3675;396;…	ABCA1;ABL1;ABR;ARAP1;ARAP3;ARFGAP1;ARHGAP1;ARHGAP20;ARHGAP23;ARHGDIA;ARHGEF1;ARHGEF10L;ARHGEF11;ARHGEF17;ARHGEF18;ARHGEF25;ARHGEF37;ARHGEF40;ARHGEF6;AUTS2;BCL6;BCR;CGNL1;CSF1;CYTH3;DAB2IP;DNM2;EPHB2;EPOR;EPS8L2;FLCN;GARNL3;GMIP;GPR4;HRAS;IQSEC1;IQSEC2;ITGA3;KANK1;KANK2;KCTD13;MFN2;MYO9B;NGEF;NOTCH1;NUP62;PDGFRB;PIK3R2;PLEKHG2;PLEKHG3;PLEKHG4;PREX1;PSD4;RAC2;RALGAPA1;RAP1GAP2;RAPGEF1;RGL2;RHOBTB2;…	[]
81	GO:0098739	import across plasma membrane	http://amigo.geneontology.org/amigo/term/GO:0098739	-0.441849	-1.52142	0.0169271	0.0789049	52	./Project_wg_result1702295593_GSEA/GO_0098739.png	16	3772;10723;113235;54795;8864;2055;56996;6548;6507;6560;7442;3770;6573;6553;3759;5999	CLN8;KCNJ14;KCNJ15;KCNJ2;PER2;RGS4;SLC12A4;SLC12A7;SLC12A9;SLC19A1;SLC1A3;SLC46A1;SLC9A1;SLC9A5;TRPM4;TRPV1	[]
82	GO:1901264	carbohydrate derivative transport	http://amigo.geneontology.org/amigo/term/GO:1901264	-0.448736	-1.52341	0.0123967	0.0792861	55	./Project_wg_result1702295593_GSEA/GO_1901264.png	18	113829;5660;114789;79085;5029;2987;7355;92579;2542;347734;949;51006;84879;55343;215;2030;55315;134	ABCD1;ADORA1;G6PC3;GUK1;MFSD2A;P2RY2;PSAP;SCARB1;SLC25A23;SLC25A25;SLC29A1;SLC29A3;SLC35A2;SLC35A4;SLC35B2;SLC35C1;SLC35C2;SLC37A4	[]
83	GO:0035924	cellular response to vascular endothelial growth factor stimulus	http://amigo.geneontology.org/amigo/term/GO:0035924	-0.479959	-1.52427	0.0269504	0.0796674	35	./Project_wg_result1702295593_GSEA/GO_0035924.png	14	2296;9508;28514;3315;207;5159;4641;7423;11156;153090;4851;81792;5606;5228	ADAMTS12;ADAMTS3;AKT1;DAB2IP;DLL1;FOXC1;HSPB1;MAP2K3;MYO1C;NOTCH1;PDGFRB;PGF;PTP4A3;VEGFB	[]
84	GO:0005976	polysaccharide metabolic process	http://amigo.geneontology.org/amigo/term/GO:0005976	-0.42092	-1.51389	0.00775194	0.0809542	70	./Project_wg_result1702295593_GSEA/GO_0005976.png	29	5256;5261;8509;2632;5236;283209;8445;10331;2931;3038;51422;5499;3667;3795;7040;207;8864;79660;5834;2997;208;160;5167;2548;89801;3340;3037;5507;114898	AKT1;AKT2;AP2A1;B3GNT3;C1QTNF2;DYRK2;ENPP1;GAA;GBE1;GSK3A;GYS1;HAS2;HAS3;IRS1;KHK;NDST1;NDST2;PER2;PGM1;PGM2L1;PHKA2;PHKG2;PPP1CA;PPP1R3B;PPP1R3C;PPP1R3F;PRKAG2;PYGB;TGFB1	[]
85	GO:0061564	axon development	http://amigo.geneontology.org/amigo/term/GO:0061564	-0.352467	-1.51116	0	0.0812016	331	./Project_wg_result1702295593_GSEA/GO_0061564.png	98	107;2064;51330;25987;9353;9201;5335;7070;1949;7408;4147;658;1796;3371;8408;10494;80031;1785;780;11344;26053;56963;3975;5365;5293;23162;3897;4038;6722;6794;1948;682;3913;1945;54538;10381;1605;54910;23053;10458;1002;3984;8851;23654;9260;118813;659;91624;8831;25;8482;5364;9344;6608;5792;706;11313;7476;23767;2335;9253;1009;494470;3798;1954;1855;1267;2049;1947;65078;5598;54961;55558;4804;396;5361;6712…	ABL1;ADCY1;ARHGDIA;AUTS2;BAIAP2;BMPR1B;BMPR2;BSG;CDH11;CDH4;CDK5R1;CELSR3;CNP;CSF1R;DAG1;DCLK1;DDR1;DNM2;DOK1;DVL1;EFNA3;EFNA4;EFNB1;EFNB2;EFNB3;EPHB2;EPHB3;ERBB2;FAM129B;FLRT3;FN1;GRB7;IGSF9;KIF5A;L1CAM;LAMB2;LHX1;LIMK1;LRP4;LYPLA2;MAPK7;MAPK8IP3;MATN2;MEGF8;NEXN;NGFR;NOTCH1;NR4A2;NTN1;NUMBL;PDLIM7;PIK3CD;PLCG1;PLXNA1;PLXNA2;PLXNA3;PLXNB1;PLXNB2;PLXNB3;PLXND1;PTPRF;RGMA;RND2;RNF165;ROBO4;RTN4R;S…	[]
86	GO:0045926	negative regulation of growth	http://amigo.geneontology.org/amigo/term/GO:0045926	-0.370488	-1.51206	0.00679502	0.0815311	170	./Project_wg_result1702295593_GSEA/GO_0045926.png	49	5467;80031;6494;6422;8711;2539;7040;51079;4493;6794;1032;5371;6597;54910;56981;8851;4494;8692;4501;5600;4502;659;5518;8482;8751;9150;5167;84687;3300;65078;123879;55558;10743;5795;604;10500;4851;10501;2100;652;2261;7869;3624;6405;9423;3303;80128;6586;5999	ADAM15;BCL6;BMP4;BMPR2;CDK5R1;CDKN2D;CTDP1;DCUN1D3;DNAJB2;ENPP1;ESR2;FGFR3;G6PD;HSPA1A;HYAL2;INHBA;MAPK11;MT1E;MT1F;MT1X;MT2A;NDUFA13;NOTCH1;NTN1;PLXNA3;PML;PPARD;PPP1R9B;PPP2R1A;PRDM11;PTPRJ;RAI1;RGS4;RTN4R;SEMA3B;SEMA3F;SEMA4C;SEMA6B;SEMA6C;SEMA6D;SEMA7A;SFRP1;SIPA1;SLIT3;SMARCA4;STK11;TGFB1;TNK1;TRIM46	[]
87	GO:0006813	potassium ion transport	http://amigo.geneontology.org/amigo/term/GO:0006813	-0.403294	-1.51544	0.0075	0.081856	91	./Project_wg_result1702295593_GSEA/GO_0006813.png	24	9472;287;3772;274;10723;1785;57657;9424;8514;11060;56996;6548;6507;343450;6560;3770;2185;84286;2316;3783;134;6553;3759;5999	ADORA1;AKAP6;ANK2;BIN1;DNM2;FLNA;HCN3;KCNAB2;KCNJ14;KCNJ15;KCNJ2;KCNK6;KCNN4;KCNT2;PTK2B;RGS4;SLC12A4;SLC12A7;SLC12A9;SLC1A3;SLC9A1;SLC9A5;TMEM175;WWP2	[]
88	GO:0019058	viral life cycle	http://amigo.geneontology.org/amigo/term/GO:0019058	-0.363899	-1.51403	0	0.0818754	221	./Project_wg_result1702295593_GSEA/GO_0019058.png	69	10410;57506;684;6590;558;5093;5817;3312;5034;27183;8091;290;27350;1949;4599;5987;5297;90678;10572;8764;55223;81559;84875;972;93343;3693;79720;56829;1948;5371;3916;1508;117854;1605;7037;10155;11060;6895;5886;949;2934;3673;10318;2621;8692;975;5119;3678;81876;79643;3949;3694;55337;8638;3690;57617;9636;89853;7301;79581;5091;4851;8372;5045;1969;3576;3429;3303;4938	ANPEP;APOBEC3C;AXL;BST2;C19orf66;CD74;CD81;CHMP1A;CHMP6;CTSB;CXCL8;DAG1;EFNB2;EFNB3;EPHA2;FURIN;GAS6;GSN;HMGA2;HSPA1A;HSPA8;HYAL2;HYAL3;IFI27;IFITM3;ISG15;ITGA2;ITGA5;ITGB3;ITGB5;ITGB6;LAMP1;LDLR;LRSAM1;MAVS;MVB12A;MVB12B;MX1;NOTCH1;OAS1;OASL;P4HB;PARP10;PC;PCBP1;PI4KA;PML;PVR;RAB1B;RAD23A;SCARB1;SIVA1;SLC52A2;SLPI;TARBP2;TFRC;TNFRSF14;TNIP1;TRIM11;TRIM27;TRIM28;TRIM6;TRIM62;TYRO3;VPS18;VPS37B;VP…	[]
89	GO:0002576	platelet degranulation	http://amigo.geneontology.org/amigo/term/GO:0002576	-0.411628	-1.50547	0.00993789	0.0835619	82	./Project_wg_result1702295593_GSEA/GO_0002576.png	31	5099;10916;7042;1893;5660;8407;7076;5874;7057;7094;54863;7040;5768;81;2039;66005;12;6813;2621;7423;3690;226;87;3959;2335;7078;7277;51368;83706;2316;5054	ACTN1;ACTN4;ALDOA;CHID1;DMTN;ECM1;FERMT3;FLNA;FN1;GAS6;ITGB3;LGALS3BP;MAGED2;PCDH7;PSAP;QSOX1;RAB27B;SERPINA3;SERPINE1;STXBP2;TAGLN2;TEX264;TGFB1;TGFB2;THBS1;TIMP1;TIMP3;TLN1;TOR4A;TUBA4A;VEGFB	[]
90	GO:0048771	tissue remodeling	http://amigo.geneontology.org/amigo/term/GO:0048771	-0.404411	-1.50647	0.0064433	0.0837996	100	./Project_wg_result1702295593_GSEA/GO_0048771.png	46	3635;7421;10512;2034;558;2296;4041;5880;84959;4323;10457;7076;613;578;9545;1464;537;823;169200;1471;64114;9842;6422;29;7040;54849;101;1945;7037;659;3351;3690;54;51561;182;23154;633;9066;2185;1436;6714;1969;4982;133522;1901;7052	ABR;ACP5;ADAM8;ATP6AP1;AXL;BAK1;BCR;BGN;BMPR2;CAPN1;CSF1R;CSPG4;CST3;DEF8;EFNA4;EPAS1;EPHA2;FOXC1;GPNMB;HTR1B;IL23A;INPP5D;ITGB3;JAG1;LRP5;MMP14;NCDN;PLEKHM1;PPARGC1B;PTK2B;RAB3D;RAC2;S1PR1;SEMA3C;SFRP1;SRC;SYT7;TFRC;TGFB1;TGM2;TIMP1;TMBIM1;TMEM64;TNFRSF11B;UBASH3B;VDR	[]
91	GO:0097696	STAT cascade	http://amigo.geneontology.org/amigo/term/GO:0097696	0.396296	1.74624	0	0.0856199	84	./Project_wg_result1702295593_GSEA/GO_0097696.png	13	11009;1545;3600;3280;6352;3569;3976;8835;85480;83666;7422;3717;6773	CCL5;CYP1B1;HES1;IL15;IL24;IL6;JAK2;LIF;PARP9;SOCS2;STAT2;TSLP;VEGFA	[]
92	GO:0061641	CENP-A containing chromatin organization	http://amigo.geneontology.org/amigo/term/GO:0061641	0.502983	1.67647	0.0137931	0.085927	27	./Project_wg_result1702295593_GSEA/GO_0061641.png	18	387103;11339;54069;64105;1060;64946;23421;401541;55166;55320;4869;79682;54107;4678;8467;1058;2491;5931	CENPA;CENPC;CENPH;CENPI;CENPK;CENPP;CENPQ;CENPU;CENPW;ITGB3BP;MIS18A;MIS18BP1;NASP;NPM1;OIP5;POLE3;RBBP7;SMARCA5	[]
93	GO:0043627	response to estrogen	http://amigo.geneontology.org/amigo/term/GO:0043627	-0.444651	-1.50185	0.0231608	0.0859274	51	./Project_wg_result1702295593_GSEA/GO_0043627.png	22	2625;4323;3939;411;2099;10865;3566;2629;6422;10095;5159;595;163732;10370;1841;27043;7476;8085;3485;1312;3880;4982	ARID5A;ARPC1B;ARSB;CCND1;CITED2;CITED4;COMT;DTYMK;ESR1;GATA3;GBA;IGFBP2;IL4R;KMT2D;KRT19;LDHA;MMP14;PDGFRB;PELP1;SFRP1;TNFRSF11B;WNT7A	[]
94	GO:0033013	tetrapyrrole metabolic process	http://amigo.geneontology.org/amigo/term/GO:0033013	0.438138	1.68894	0.013986	0.0872836	43	./Project_wg_result1702295593_GSEA/GO_0033013.png	2	1543;3162	CYP1A1;HMOX1	[]
95	GO:0099003	vesicle-mediated transport in synapse	http://amigo.geneontology.org/amigo/term/GO:0099003	-0.381674	-1.49824	0.00477897	0.087855	136	./Project_wg_result1702295593_GSEA/GO_0099003.png	44	51760;71;6810;2580;112476;1759;107;140730;5874;8541;65018;1785;114781;9783;375;90019;22883;6804;23513;1948;1609;23025;23396;93664;23413;6455;321;3351;8943;28964;7476;3690;57617;3798;1855;388552;80331;57555;10755;9066;80128;91683;9699;5028	ACTG1;ADCY1;AP3D1;APBA2;ARF1;BLOC1S3;BTBD9;CADPS2;CLSTN1;DGKQ;DNAJC5;DNM1;DNM2;DVL1;EFNB2;GAK;GIPC1;GIT1;HTR1B;ITGB3;KIF5A;NCS1;NLGN2;P2RY1;PINK1;PIP5K1C;PPFIA3;PRRT2;RAB27B;RIMS2;RIMS3;RIMS4;SCRIB;SH3GL1;STX1A;STX4;SYT12;SYT17;SYT7;SYT8;TRIM46;UNC13A;VPS18;WNT7A	[]
96	GO:0071559	response to transforming growth factor beta	http://amigo.geneontology.org/amigo/term/GO:0071559	-0.366224	-1.49114	0.00952381	0.0912021	173	./Project_wg_result1702295593_GSEA/GO_0071559.png	40	7791;6422;5829;3693;7040;463;6794;5371;10891;10273;23625;10370;50855;8425;8692;51741;2022;659;6497;25805;1278;864;7476;10454;283149;2353;5598;4052;10755;3675;4053;23370;27063;6714;5045;1277;1284;3303;56937;6662	ANKRD1;ARHGEF18;BAMBI;BCL9L;BMPR2;CITED2;COL1A1;COL1A2;COL4A2;ENG;FAM89B;FOS;FURIN;GIPC1;HSPA1A;HYAL2;ITGA3;ITGB5;LTBP1;LTBP2;LTBP4;MAPK7;PARD6A;PMEPA1;PML;PPARGC1A;PXN;RUNX3;SFRP1;SKI;SOX9;SRC;STK11;STUB1;TAB1;TGFB1;WNT7A;WWOX;ZFHX3;ZYX	[]
97	GO:0061448	connective tissue development	http://amigo.geneontology.org/amigo/term/GO:0061448	-0.367721	-1.4913	0.00118765	0.0920042	168	./Project_wg_result1702295593_GSEA/GO_0061448.png	55	114789;7045;4088;1435;7076;64764;8091;4147;658;3169;5310;5467;7477;649;5447;65992;7040;6722;130497;10498;10891;54795;5159;81029;1291;2828;8692;139285;659;7059;864;7476;7067;3213;5307;1302;4017;85301;51435;91252;1292;6468;4851;81792;1294;8372;652;2261;2101;1277;6781;1289;392255;7704;6662	ADAMTS12;AMER1;BMP1;BMP4;BMPR1B;BMPR2;CARM1;COL11A2;COL1A1;COL27A1;COL5A1;COL6A1;COL6A2;COL7A1;CREB3L2;CSF1;DDRGK1;ESRRA;FBXW4;FGFR3;FOXA1;GDF6;GPR4;HMGA2;HOXB3;HYAL2;HYAL3;LOXL2;MATN2;NOTCH1;OSR1;PDGFRB;PITX1;PKD1;POR;PPARD;PPARGC1A;RUNX3;SCARA3;SLC25A25;SLC39A13;SMAD3;SOX9;SRF;STC1;TGFB1;TGFBI;THBS3;THRA;TIMP1;TRPM4;WNT5B;WNT7A;WNT7B;ZBTB16	[]
98	GO:0003007	heart morphogenesis	http://amigo.geneontology.org/amigo/term/GO:0003007	-0.375804	-1.49241	0.00591716	0.0920531	157	./Project_wg_result1702295593_GSEA/GO_0003007.png	36	7040;6722;57178;7134;23363;9645;10370;2535;2022;659;6608;51684;8642;8751;2050;182;10454;1954;6256;2548;6659;53834;10848;11277;4851;3037;27063;652;6261;23129;10252;22943;1289;1901;6662;6586	ADAM15;ANKRD1;BMP4;BMPR2;CITED2;COL5A1;DCHS1;DKK1;ENG;EPHB4;FGFRL1;FZD2;GAA;HAS2;JAG1;MEGF8;MICAL2;NOTCH1;OBSL1;PLXND1;PPP1R13L;RXRA;RYR1;S1PR1;SLIT3;SMO;SOX4;SOX9;SPRY1;SRF;SUFU;TAB1;TGFB1;TNNC1;TREX1;ZMIZ1	[]
99	GO:0021675	nerve development	http://amigo.geneontology.org/amigo/term/GO:0021675	0.423696	1.65255	0.00996678	0.0923564	45	./Project_wg_result1702295593_GSEA/GO_0021675.png	7	4884;3280;4909;26018;84233;8829;7020	HES1;LRIG1;NPTX1;NRP1;NTF4;TFAP2A;TMEM126A	[]
100	GO:0048705	skeletal system morphogenesis	http://amigo.geneontology.org/amigo/term/GO:0048705	-0.374374	-1.48852	0.0154578	0.0924491	143	./Project_wg_result1702295593_GSEA/GO_0048705.png	43	4147;54475;658;60676;5310;27173;3216;649;5447;64399;3975;4188;51804;6422;7040;130497;10498;7703;1291;8692;51741;80199;659;6497;7059;7476;54;7067;3213;1954;85301;51435;1292;3340;3037;1294;652;2261;1277;6781;133522;3214;6662	ACP5;BMP1;BMP4;BMPR1B;BMPR2;CARM1;COL1A1;COL27A1;COL6A1;COL6A2;COL7A1;FGFR3;FUZ;HAS2;HHIP;HOXB3;HOXB4;HOXB6;HYAL2;LHX1;MATN2;MDFI;MEGF8;NDST1;NLE1;OSR1;PAPPA2;PCGF2;PKD1;POR;PPARGC1B;SCARA3;SFRP1;SIX4;SKI;SLC39A1;SOX9;STC1;TGFB1;THBS3;THRA;WNT7A;WWOX	[]
101	GO:0001505	regulation of neurotransmitter levels	http://amigo.geneontology.org/amigo/term/GO:0001505	-0.361354	-1.48516	0.00113895	0.0927533	199	./Project_wg_result1702295593_GSEA/GO_0001505.png	53	148022;41;1785;114781;5447;9783;6536;90019;6804;23513;207;1201;23025;1757;8864;23396;93664;140885;445;6623;23413;2055;321;3351;706;28964;7476;6507;8570;54;57617;9627;3689;5740;1855;7442;80331;10755;8292;2030;1312;2824;7099;23464;9066;2185;23564;29958;747;91683;5999;9699;5028	ACP5;AKT1;APBA2;ASIC1;ASS1;BTBD9;CADPS2;CLN3;CLN8;COLQ;COMT;DAGLA;DDAH2;DMGDH;DNAJC5;DNM2;DVL1;GCAT;GIPC1;GIT1;GPM6B;HTR1B;ITGB2;KHSRP;NCS1;P2RY1;PER2;PIP5K1C;POR;PTGIS;PTK2B;RGS4;RIMS2;RIMS3;SARDH;SCRIB;SIRPA;SLC1A3;SLC29A1;SLC6A9;SNCAIP;SNCG;STX1A;SYT12;SYT7;SYT8;TICAM1;TLR4;TRPV1;TSPO;UNC13A;VPS18;WNT7A	[]
102	GO:0042063	gliogenesis	http://amigo.geneontology.org/amigo/term/GO:0042063	-0.365428	-1.48606	0.00232019	0.0927739	171	./Project_wg_result1702295593_GSEA/GO_0042063.png	56	26227;22933;4323;85414;5604;5764;28514;2064;1435;2950;7161;4147;9463;5025;274;1464;4771;8892;6692;7040;745;57165;23513;3913;207;1605;2934;2068;8851;1869;664;3949;6497;25;6608;706;208;79143;6376;1938;2250;1267;25777;6659;666;7015;153090;89927;7099;4851;2185;79628;4035;6662;118738;5028	ABL1;AKT1;AKT2;BIN1;BNIP3;BOK;C16orf45;CDK5R1;CNP;CSF1;CSPG4;CX3CL1;DAB2IP;DAG1;DLL1;E2F1;EEF2;EIF2B2;ERBB2;ERCC2;FGF5;GJC2;GSN;GSTP1;LAMB2;LDLR;LRP1;MAP2K1;MATN2;MBOAT7;MMP14;MYRF;NF2;NOTCH1;P2RX4;P2RY1;PHGDH;PICK1;PTK2B;PTN;SCRIB;SH3TC2;SIRT2;SKI;SLC45A3;SMO;SOX4;SOX9;SPINT1;SUN2;TERT;TGFB1;TLR4;TP73;TSPO;ZNF488	[]
103	GO:0021915	neural tube development	http://amigo.geneontology.org/amigo/term/GO:0021915	-0.382961	-1.48684	0.00843373	0.0931015	129	./Project_wg_result1702295593_GSEA/GO_0021915.png	47	57619;10512;7042;9620;8289;57216;1072;26227;5566;55626;23648;2648;7798;8463;7408;3169;133;5754;5310;6692;6422;7040;23513;6297;54910;144165;2535;23654;80199;7249;6497;25;23770;6608;51684;8642;1855;8985;6768;10522;6659;3705;4524;4851;652;1969;5362	ABL1;ADM;AMBRA1;ARID1A;BMP4;CELSR1;CFL1;DCHS1;DEAF1;DVL1;EPHA2;FKBP8;FOXA1;FUZ;FZD2;ITPK1;KAT2A;LUZP1;MTHFR;NOTCH1;PHGDH;PKD1;PLOD3;PLXNA2;PLXNB2;PRICKLE1;PRKACA;PTK7;SALL2;SCRIB;SEMA3C;SEMA4C;SFRP1;SHROOM3;SKI;SMO;SOX4;SPINT1;SSBP3;ST14;SUFU;TEAD2;TGFB1;TGFB2;TSC2;VANGL2;VASP	[]
104	GO:0032386	regulation of intracellular transport	http://amigo.geneontology.org/amigo/term/GO:0032386	-0.342981	-1.4808	0	0.0946078	327	./Project_wg_result1702295593_GSEA/GO_0032386.png	90	11142;2664;57506;4926;2010;11132;29934;5880;23144;5604;22885;5566;4088;107;2064;1778;140730;6720;55612;26993;784;5605;8086;340061;4924;26229;3566;6721;23636;65018;3728;1001;25930;9783;91319;375;7040;51512;57602;392;55072;6804;5296;23409;7134;3916;2039;10155;284;4641;8314;5905;9230;23413;6813;8851;2621;8692;30846;321;3351;6608;22994;51684;28964;7476;79899;208;57617;3689;3265;2810;1855;255738;10755…	AAAS;ABLIM3;ADCY1;AKAP8L;AKT2;ANGPT1;APBA2;ARF1;ARHGAP1;ATP13A2;B3GAT3;BAP1;BMP4;CACNB3;CAPN10;CDH3;CDK5R1;CEP131;DERL3;DMTN;DVL1;DYNC1H1;EHD1;EHD2;EMD;ERBB2;FERMT1;FLNA;GAS6;GDI1;GIPC1;GIT1;GTSE1;HRAS;HTR1B;HYAL2;IFI27;IL4R;ITGB2;JUP;LAMP1;MAP2K1;MAP2K2;MAVS;MICALL2;MIEF2;MYO1C;NCS1;NUCB1;NUMA1;NUP62;P2RY1;PCSK9;PIK3R2;PINK1;PKIG;PRKACA;PRR5L;PTPN23;RAB11B;RAC2;RANGAP1;RAPGEF3;RIMS2;RIMS3;RIMS4;…	[]
105	GO:0009100	glycoprotein metabolic process	http://amigo.geneontology.org/amigo/term/GO:0009100	-0.353437	-1.48183	0	0.0946142	279	./Project_wg_result1702295593_GSEA/GO_0009100.png	71	64840;56052;2137;26229;63941;124583;84447;658;23193;53947;256435;1464;5467;6487;9526;9394;1471;113189;91319;8704;92126;1462;81618;84572;50859;5589;11285;79690;4125;79087;6483;10005;146664;9452;26270;5351;10318;2590;10585;51006;4122;81876;727936;11070;659;30815;6482;340485;7423;9469;3718;4597;11253;54480;8985;22845;55343;2525;51172;11277;633;23324;27090;3340;81792;5986;4582;10267;84197;170384;3955	A4GALT;ACER2;ACOT8;ADAMTS12;ALG1;ALG12;B3GAT3;B4GALT2;B4GALT7;BGN;BMPR1B;BMPR2;CANT1;CHPF2;CHST14;CHST3;CSPG4;CST3;DERL3;DOLK;DSEL;EXTL3;FBXO6;FUT11;FUT3;GAL3ST4;GALNT2;GANAB;GNPTG;GXYLT2;HS6ST1;ITM2A;ITM2C;JAK3;LFNG;MAN1B1;MAN2A2;MAN2B1;MAN2B2;MGAT5B;MPDU1;MUC1;MVD;NAGPA;NDST1;NECAB3;PLOD1;PLOD3;POMK;POMT1;PORCN;PPARD;PRKCSH;RAB1B;RAMP1;RFNG;SLC35C1;SLC35C2;SPOCK3;ST3GAL1;ST3GAL2;ST3GAL3;ST6GALN…	[]
106	GO:0042107	cytokine metabolic process	http://amigo.geneontology.org/amigo/term/GO:0042107	0.41614	1.69324	0.00766284	0.0948346	61	./Project_wg_result1702295593_GSEA/GO_0042107.png	9	3552;3162;3553;7474;9314;2069;3569;1054;5588	CEBPG;EREG;HMOX1;IL1A;IL1B;IL6;KLF4;PRKCQ;WNT5A	[]
107	GO:0044262	cellular carbohydrate metabolic process	http://amigo.geneontology.org/amigo/term/GO:0044262	-0.362443	-1.4754	0.00340909	0.0987178	189	./Project_wg_result1702295593_GSEA/GO_0044262.png	67	51548;3269;6513;2632;5236;10296;283209;55577;27124;8445;10331;2931;3038;5223;51422;5724;3632;2683;3418;5165;7167;5499;85414;5164;2648;60343;4204;2784;3098;2990;3667;572;5106;3795;84572;207;1609;10891;8864;79660;5834;3099;2997;9942;51477;3486;208;5167;56623;2548;3705;54541;89801;3340;3170;114897;3037;2185;5163;6714;84197;140710;5507;5209;114898;5210;5028	AKT1;AKT2;B3GNT3;B4GALT1;BAD;C1QTNF1;C1QTNF2;DDIT4;DGKQ;DYRK2;ENPP1;FAM3A;FOXA2;GAA;GBE1;GNB3;GNPTG;GSK3A;GUSB;GYS1;HAS2;HAS3;HK1;HK2;HRH1;IDH2;IGFBP3;INPP5A;INPP5E;INPP5J;IRS1;ISYNA1;ITPK1;KAT2A;KHK;MAEA;MECP2;NAGK;NDST1;P2RY1;PCK2;PDK1;PDK2;PDK3;PER2;PFKFB3;PFKFB4;PGAM1;PGM1;PGM2L1;POMK;PPARGC1A;PPP1CA;PPP1R3B;PPP1R3C;PPP1R3F;PRKAG2;PTAFR;PTK2B;PYGB;SIRT6;SLC2A1;SLC45A3;SOGA1;SRC;TPI1;XYLB	[]
108	GO:0002437	inflammatory response to antigenic stimulus	http://amigo.geneontology.org/amigo/term/GO:0002437	-0.528121	-1.46816	0.059744	0.0994502	20	./Project_wg_result1702295593_GSEA/GO_0002437.png	13	5692;3133;9240;7784;133396;2625;718;191;2876;8620;23135;11277;4851	AHCY;C3;GATA3;GPX1;HLA-E;IL31RA;KDM6B;NOTCH1;NPFF;PNMA1;PSMB4;TREX1;ZP3	[]
109	GO:0051180	vitamin transport	http://amigo.geneontology.org/amigo/term/GO:0051180	-0.51718	-1.4667	0.0582242	0.0997602	20	./Project_wg_result1702295593_GSEA/GO_0051180.png	8	8884;113235;51293;4363;949;79581;6948;6573	ABCC1;CD320;SCARB1;SLC19A1;SLC46A1;SLC52A2;SLC5A6;TCN2	[]
110	GO:0001503	ossification	http://amigo.geneontology.org/amigo/term/GO:0001503	-0.351582	-1.47106	0.00445434	0.0998634	243	./Project_wg_result1702295593_GSEA/GO_0001503.png	62	3371;537;7477;64093;169200;649;6422;10189;1462;56998;7040;4038;130497;10766;207;54795;79176;8994;2194;56975;1291;2068;10514;9260;51741;659;5734;6497;8482;6169;3486;5364;7059;6608;117581;51684;8642;54;7067;182;1009;5167;9636;51564;2824;4851;2185;9902;652;2261;2101;1969;6261;1277;6781;1591;10272;22943;133522;1901;7704;6662	ACP5;AKT1;ALYREF;ATP6AP1;BMP1;BMP4;BMPR2;CDH11;COL1A1;COL6A1;CTNNBIP1;CYP24A1;DCHS1;DKK1;ENPP1;EPHA2;ERCC2;ESRRA;FAM20C;FASN;FBXL15;FGFR3;FSTL3;GPM6B;HDAC7;IGFBP3;ISG15;JAG1;LIMD1;LRP4;MRC2;MYBBP1A;NOTCH1;OSR1;PDLIM7;PLXNB1;PPARGC1B;PTGER4;PTK2B;RPL38;RYR1;S1PR1;SEMA7A;SFRP1;SKI;SMO;SMOC1;SOX9;STC1;SUFU;TGFB1;THBS3;THRA;TMEM64;TNC;TOB2;TRPM4;TWIST2;VCAN;WNT7B;WWOX;ZBTB16	[]
111	GO:0007585	respiratory gaseous exchange	http://amigo.geneontology.org/amigo/term/GO:0007585	-0.475636	-1.46548	0.0369318	0.099915	35	./Project_wg_result1702295593_GSEA/GO_0007585.png	13	26164;4204;1329;7134;9618;57555;2548;50832;3340;4929;3714;134;8862	ADORA1;APLN;COX5B;GAA;JAG2;MECP2;MTG2;NDST1;NLGN2;NR4A2;TAS2R4;TNNC1;TRAF4	[]
112	GO:0030900	forebrain development	http://amigo.geneontology.org/amigo/term/GO:0030900	-0.34927	-1.46962	0.00224467	0.100002	233	./Project_wg_result1702295593_GSEA/GO_0030900.png	53	7477;10460;10642;63925;4771;3975;572;63950;6722;284403;4967;10891;4900;23135;6331;8851;1869;664;56949;6497;83696;8482;6608;8820;7476;9253;84879;79143;5307;317762;1267;81544;2049;65078;25777;55558;7301;153090;89927;3340;238;4851;2316;1436;4854;6714;652;2048;4929;4035;3624;22943;6586	ALK;BAD;BMP4;BNIP3;C16orf45;CCDC85C;CDK5R1;CNP;CSF1R;DAB2IP;DKK1;DMRTA2;E2F1;EPHB2;EPHB3;FLNA;GDPD5;HESX1;IGF2BP1;INHBA;KDM6B;LHX1;LRP1;MBOAT7;MFSD2A;NDST1;NF2;NOTCH1;NOTCH3;NR4A2;NRGN;NUMBL;OGDH;PITX1;PLXNA3;PPARGC1A;RTN4R;SCN5A;SEMA7A;SKI;SLIT3;SMO;SRC;SRF;SUN2;TACC3;TRAPPC9;TYRO3;WDR62;WNT7A;WNT7B;XAB2;ZNF335	[]
113	GO:0051961	negative regulation of nervous system development	http://amigo.geneontology.org/amigo/term/GO:0051961	-0.357156	-1.46854	0.00229095	0.100016	188	./Project_wg_result1702295593_GSEA/GO_0051961.png	57	2580;22933;5764;22882;56478;5566;28514;1522;9353;7070;1949;23108;7161;10769;81559;80031;56963;81618;7040;4038;1948;58190;10498;54910;8851;79191;112;3949;8831;6497;8482;706;51684;7476;182;6376;23189;25791;65078;55558;4804;7015;396;89927;54328;10500;4851;10501;4854;2048;7869;4035;147040;6405;9423;80128;6662	ADCY6;ARHGDIA;C16orf45;CARM1;CDK5R1;CTDSP1;CTSZ;CX3CL1;DLL1;EFNB2;EFNB3;EIF4ENIF1;EPHB2;GAK;GPR173;IRX3;ITM2C;JAG1;KANK1;KCTD11;LDLR;LRP1;LRP4;NGEF;NGFR;NOTCH1;NOTCH3;NTN1;PLK2;PLXNA3;PRKACA;PTN;RAP1GAP2;RGMA;RTN4R;SEMA3B;SEMA3F;SEMA4C;SEMA6B;SEMA6C;SEMA6D;SEMA7A;SIRT2;SKI;SLIT2;SOX9;SUFU;SYNGAP1;TERT;TGFB1;THY1;TP73;TRIM11;TRIM46;TSPO;WNT7A;ZHX2	[]
114	GO:0021510	spinal cord development	http://amigo.geneontology.org/amigo/term/GO:0021510	-0.436454	-1.47147	0.0289256	0.100387	49	./Project_wg_result1702295593_GSEA/GO_0021510.png	18	1639;26227;5764;28514;5310;3975;207;29777;84695;8620;2055;2068;6608;51684;81544;6659;6666;4851	ABT1;AKT1;CLN8;DCTN1;DLL1;ERCC2;GDPD5;LHX1;LOXL3;NOTCH1;NPFF;PHGDH;PKD1;PTN;SMO;SOX12;SOX4;SUFU	[]
115	GO:0071806	protein transmembrane transport	http://amigo.geneontology.org/amigo/term/GO:0071806	-0.422576	-1.46279	0.0282638	0.100392	58	./Project_wg_result1702295593_GSEA/GO_0071806.png	22	55176;10469;140823;29928;130617;29927;5190;3312;84134;613;92609;5195;10245;51079;9409;728489;26517;208;6253;388552;10452;5192	AKT2;BCR;BLOC1S3;DNLZ;HSPA8;NDUFA13;PEX10;PEX14;PEX16;PEX6;ROMO1;RTN2;SEC61A1;SEC61A2;TIMM13;TIMM17B;TIMM22;TIMM44;TIMM50;TOMM40;TOMM40L;ZFAND2B	[]
116	GO:0002064	epithelial cell development	http://amigo.geneontology.org/amigo/term/GO:0002064	-0.36436	-1.46383	0.0129564	0.100481	148	./Project_wg_result1702295593_GSEA/GO_0002064.png	47	5660;91663;54507;28514;9368;2099;57111;196383;126695;23094;1286;3169;7477;51092;572;2889;23513;3913;2876;83605;81029;29842;2194;353116;2828;9294;81876;1874;2022;6608;7476;182;2810;8985;6768;80781;2317;10411;4851;2316;652;1969;6781;5420;639;84189;6662	ADAMTSL4;BAD;BMP4;CCM2;COL18A1;COL4A4;DLL1;E2F4;ENG;EPHA2;ESR1;FASN;FLNA;FLNB;FOXA1;GPR4;GPX1;JAG1;KDF1;LAMB2;MYADM;NOTCH1;PLOD3;PODXL;PRDM1;PSAP;RAB1B;RAB25;RAPGEF1;RAPGEF3;RILPL1;RILPL2;S1PR2;SCRIB;SFN;SIDT2;SIPA1L3;SLC9A3R1;SLITRK6;SMO;SOX9;ST14;STC1;TFCP2L1;WNT5B;WNT7A;WNT7B	[]
117	GO:0035249	synaptic transmission, glutamatergic	http://amigo.geneontology.org/amigo/term/GO:0035249	-0.455257	-1.47174	0.0435374	0.101123	37	./Project_wg_result1702295593_GSEA/GO_0035249.png	15	8029;120892;1020;4920;8775;59283;127262;9746;23025;3351;57555;8398;2185;22943;134	ADORA1;CACNG8;CDK5;CLSTN3;CUBN;DKK1;HTR1B;LRRK2;NAPA;NLGN2;PLA2G6;PTK2B;ROR2;TPRG1L;UNC13A	[]
118	GO:2000273	positive regulation of signaling receptor activity	http://amigo.geneontology.org/amigo/term/GO:2000273	0.514885	1.70182	0.020339	0.10202	25	./Project_wg_result1702295593_GSEA/GO_2000273.png	6	255324;2069;9148;154;26585;8896	ADRB2;BUD31;EPGN;EREG;GREM1;NEURL1	[]
119	GO:0050905	neuromuscular process	http://amigo.geneontology.org/amigo/term/GO:0050905	-0.427819	-1.45606	0.0323887	0.104386	52	./Project_wg_result1702295593_GSEA/GO_0050905.png	18	80207;8013;1639;5660;112476;613;4204;29;8514;1201;2055;25;6507;1855;57555;2548;84197;84189	ABL1;ABR;BCR;CLN3;CLN8;DCTN1;DVL1;GAA;KCNAB2;MECP2;NLGN2;NR4A3;OPA3;POMK;PRRT2;PSAP;SLC1A3;SLITRK6	[]
120	GO:0001764	neuron migration	http://amigo.geneontology.org/amigo/term/GO:0001764	-0.391389	-1.45769	0.0202276	0.104586	89	./Project_wg_result1702295593_GSEA/GO_0001764.png	40	85451;1499;23314;23768;2260;2011;4897;7976;7026;1020;581;7291;84892;9620;8846;54820;558;2625;9201;4147;23060;26053;3975;6722;89796;8851;2621;23654;79791;6376;54541;3675;153090;1951;54328;2316;4929;84197;9423;80128	ALKBH1;AUTS2;AXL;BAX;CDK5;CDK5R1;CELSR1;CELSR3;CTNNB1;CX3CL1;DAB2IP;DCLK1;DDIT4;FBXO31;FGFR1;FLNA;FLRT2;FZD3;GAS6;GATA3;GPR173;ITGA3;LHX1;MARK2;MATN2;NAV1;NDE1;NR2F2;NR4A2;NRCAM;NTN1;PLXNB2;POMGNT2;POMK;SATB2;SRF;TRIM46;TWIST1;UNK;ZNF609	[]
121	GO:0030104	water homeostasis	http://amigo.geneontology.org/amigo/term/GO:0030104	-0.449315	-1.45629	0.0423729	0.105114	38	./Project_wg_result1702295593_GSEA/GO_0030104.png	19	84283;26154;5576;360;5566;107;126695;113;2629;6337;59344;109;7466;6722;5575;8692;112;2810;3037	ABCA12;ADCY1;ADCY3;ADCY6;ADCY7;ALOXE3;AQP3;GBA;HAS2;HYAL2;KDF1;PRKACA;PRKAR1B;PRKAR2A;SCNN1A;SFN;SRF;TMEM79;WFS1	[]
122	GO:0002683	negative regulation of immune system process	http://amigo.geneontology.org/amigo/term/GO:0002683	-0.344524	-1.4527	0.00111857	0.105865	245	./Project_wg_result1702295593_GSEA/GO_0002683.png	82	7042;4277;133396;1845;684;84807;558;84959;7538;79132;28514;10457;2064;29126;27293;613;55666;60343;9353;79594;7070;5987;3566;79004;7057;3276;8764;148022;972;9684;8772;7376;6422;29;55024;7040;8861;6397;23513;10766;51043;9466;207;2876;51621;8379;284;4795;6895;84695;9231;63906;3575;58509;3949;5734;864;3718;55080;79102;6376;140685;4282;1843;9173;7301;11277;5795;153090;604;5585;7099;4851;2185;652;3624;…	ABR;ADORA1;AKT1;ANGPT1;AXL;BANK1;BCL6;BCR;BMP4;BST2;CACTIN;CD14;CD274;CD74;CUEDC2;CX3CL1;DAB2IP;DHX58;DLG5;DLL1;DUSP1;DUSP3;ERBB2;FADD;FAM3A;FSTL3;GPATCH3;GPNMB;GPX1;IL1RL1;IL27RA;IL31RA;IL4R;IL7R;INHBA;JAK3;KLF13;LDB1;LDLR;LOXL3;LRRC14;MAD1L1;MICB;MIF;MMP28;MUL1;NFKBID;NFKBIL1;NOTCH1;NPLOC4;NR1H2;PKN1;PRMT1;PTGER4;PTK2B;PTPRJ;RNF26;RUNX3;SCRIB;SEC14L1;SFRP1;SLIT2;SMPDL3B;SOX9;TAPBPL;TARBP2;TGFB1…	[]
123	GO:0009311	oligosaccharide metabolic process	http://amigo.geneontology.org/amigo/term/GO:0009311	-0.462777	-1.45158	0.045007	0.106085	33	./Project_wg_result1702295593_GSEA/GO_0009311.png	14	7841;2683;6484;4668;9526;79690;4125;6483;30815;4123;11253;2548;2525;23324	B4GALT1;FUT3;GAA;GAL3ST4;MAN1B1;MAN2B1;MAN2B2;MAN2C1;MOGS;MPDU1;NAGA;ST3GAL2;ST3GAL4;ST6GALNAC6	[]
124	GO:0001763	morphogenesis of a branching structure	http://amigo.geneontology.org/amigo/term/GO:0001763	-0.371126	-1.44768	0.00974421	0.106687	135	./Project_wg_result1702295593_GSEA/GO_0001763.png	54	9500;2297;63943;1512;64783;55727;7421;10512;9620;8945;57216;4041;5499;4323;1435;2099;1522;9353;3169;133;80004;5310;3371;780;64399;3975;6692;51804;6422;56998;7040;6722;5371;1605;9231;2022;25;6608;8642;6256;6768;5361;1282;4851;3911;6714;652;1969;23129;10252;639;5228;7052;6662	ABL1;ADM;BMP4;BTBD7;BTRC;CELSR1;COL4A1;CSF1;CTNNBIP1;CTSH;CTSZ;DAG1;DCHS1;DDR1;DLG5;ENG;EPHA2;ESR1;ESRP2;FKBPL;FOXA1;FOXD1;HHIP;LAMA5;LHX1;LRP5;MAGED1;MMP14;NOTCH1;PGF;PKD1;PLXNA1;PLXND1;PML;PPP1CA;PRDM1;RBM15;RXRA;SEMA3C;SFRP1;SIX4;SLIT2;SMO;SOX9;SPINT1;SPRY1;SRC;SRF;ST14;TGFB1;TGM2;TNC;VANGL2;VDR	[]
125	GO:1902903	regulation of supramolecular fiber organization	http://amigo.geneontology.org/amigo/term/GO:1902903	-0.346995	-1.4528	0.0055371	0.106716	249	./Project_wg_result1702295593_GSEA/GO_1902903.png	71	4926;1639;1072;389;157922;91663;2017;11151;3312;80206;4088;116985;9353;10093;64223;4204;7408;5987;9463;274;23616;29098;57175;11344;4771;9026;6422;375;5829;29109;57580;2876;10095;2039;8440;10458;4641;79709;2934;9647;3984;8851;10788;24139;64857;3949;163782;6548;5734;10300;10174;25;23221;2041;6376;23189;54961;165;6712;89927;10411;375189;2185;11346;2316;171024;55160;1901;3303;84948;5999	ABL1;AEBP1;ARAP1;ARF1;ARHGEF10L;ARPC1B;ARPC4;BAIAP2;BIN1;C16orf45;CAMSAP1;CDK5R1;CFL1;COLGALT1;CORO1A;CORO1B;CTTN;CX3CL1;DCTN1;DMTN;EML2;EPHA1;FHOD1;FHOD3;FLNA;GPX1;GSN;HIP1R;HSPA1A;HSPA8;IQGAP2;KANK1;KANK4;KATNB1;LDLR;LIMK1;MECP2;MLST8;MYADM;MYO1C;NCK2;NF2;NUMA1;PFN4;PICK1;PLEKHG2;PPM1F;PREX1;PTGER4;PTK2B;PXN;RANGRF;RAPGEF3;RGS4;RHOBTB2;RHOC;S1PR1;SFRP1;SH3BP1;SLC9A1;SLIT2;SMAD3;SORBS3;SPTBN2;SS…	[]
126	GO:0016458	gene silencing	http://amigo.geneontology.org/amigo/term/GO:0016458	-0.362271	-1.44776	0.0105386	0.107506	159	./Project_wg_result1702295593_GSEA/GO_0016458.png	57	1788;4849;27044;373863;80312;23133;7157;51548;7290;79829;26523;5438;27327;1786;192669;5253;8289;22933;23112;7538;5604;144233;10521;4088;2099;11176;5605;84872;4204;57169;1981;3159;57690;10014;7040;6839;51593;23409;23264;10155;10847;6895;57673;7703;8994;5434;5430;5119;27161;9757;8085;84444;7015;53615;126374;652;9612	AGO1;AGO2;AGO3;ARID1A;BAZ2A;BCDIN3D;BEND3;BMP4;CHMP1A;CNOT3;DDX17;DND1;DNMT1;DNMT3A;DOT1L;EIF4G1;ESR1;HDAC5;HIRA;HMGA1;KMT2B;KMT2D;LIMD1;MAP2K1;MAP2K2;MBD3;MECP2;NAA40;NCOR2;PCGF2;PHF2;PHF8;POLR2A;POLR2E;POLR2I;SIRT2;SIRT4;SIRT6;SMAD3;SND1;SRCAP;SRRT;SUV39H1;TARBP2;TERT;TET1;TGFB1;TNRC6A;TNRC6B;TNRC6C;TP53;TRIM28;WTIP;ZC3H10;ZC3H7B;ZFP36;ZNFX1	[]
127	GO:0031345	negative regulation of cell projection organization	http://amigo.geneontology.org/amigo/term/GO:0031345	-0.371369	-1.4482	0.0171359	0.108156	124	./Project_wg_result1702295593_GSEA/GO_0031345.png	44	27124;10505;57715;115704;10509;10512;2664;79598;8558;2580;1522;9353;7070;1949;23108;10769;80031;1785;56963;5365;81618;4038;1948;10498;54910;8851;112;8831;8482;23189;25791;65078;55558;4804;3675;396;10500;10501;2048;7869;4035;6405;9423;80128	ADCY6;ARHGDIA;CARM1;CDK10;CDK5R1;CEP97;CTSZ;DNM2;EFNB2;EFNB3;EPHB2;EVI5L;GAK;GDI1;INPP5J;ITGA3;ITM2C;KANK1;LRP1;LRP4;NGEF;NGFR;NTN1;PLK2;PLXNA3;PLXNB3;RAP1GAP2;RGMA;RTN4R;SEMA3B;SEMA3C;SEMA3F;SEMA4B;SEMA4C;SEMA4F;SEMA4G;SEMA6B;SEMA6C;SEMA6D;SEMA7A;SLIT2;SYNGAP1;THY1;TRIM46	[]
128	GO:0097035	regulation of membrane lipid distribution	http://amigo.geneontology.org/amigo/term/GO:0097035	-0.462814	-1.44272	0.0471567	0.110946	30	./Project_wg_result1702295593_GSEA/GO_0097035.png	10	57198;10347;23250;19;80148;4363;10396;3783;50636;338440	ABCA1;ABCA7;ABCC1;ANO7;ANO9;ATP11A;ATP8A1;ATP8B2;KCNN4;PQLC1	[]
129	GO:0015698	inorganic anion transport	http://amigo.geneontology.org/amigo/term/GO:0015698	-0.381739	-1.44011	0.0150565	0.111102	94	./Project_wg_result1702295593_GSEA/GO_0015698.png	28	94015;5172;83959;65010;89845;10723;5593;1408;2542;9498;84975;1468;4363;8714;56996;80727;9635;706;6507;51463;5167;6560;1186;6522;6508;56262;50636;338440	ABCC1;ABCC10;ABCC3;ANO7;ANO9;CLCA2;CLCN7;CRY2;ENPP1;GPR89B;LRRC8A;MFSD5;PRKG2;SLC12A4;SLC12A7;SLC12A9;SLC1A3;SLC25A10;SLC26A4;SLC26A6;SLC37A4;SLC4A11;SLC4A2;SLC4A3;SLC4A8;TSPO;TTYH2;TTYH3	[]
130	GO:0009593	detection of chemical stimulus	http://amigo.geneontology.org/amigo/term/GO:0009593	-0.511364	-1.44158	0.071953	0.11123	22	./Project_wg_result1702295593_GSEA/GO_0009593.png	7	949;6786;7442;50832;7099;50840;3170	FOXA2;SCARB1;STIM1;TAS2R14;TAS2R4;TLR4;TRPV1	[]
131	GO:0015748	organophosphate ester transport	http://amigo.geneontology.org/amigo/term/GO:0015748	-0.399632	-1.44018	0.0260417	0.111931	72	./Project_wg_result1702295593_GSEA/GO_0015748.png	25	26154;5360;153768;83394;57198;10347;114789;79085;23250;19;9600;92579;2542;80148;4363;10396;347734;949;3949;84879;215;9854;114879;388121;3783	ABCA1;ABCA12;ABCA7;ABCC1;ABCD1;ATP11A;ATP8A1;ATP8B2;C2CD2L;G6PC3;KCNN4;LDLR;MFSD2A;OSBPL5;PITPNM1;PITPNM3;PLTP;PQLC1;PRELID2;SCARB1;SLC25A23;SLC25A25;SLC35B2;SLC37A4;TNFAIP8L3	[]
132	GO:0034404	nucleobase-containing small molecule biosynthetic process	http://amigo.geneontology.org/amigo/term/GO:0034404	-0.364569	-1.43696	0.0174419	0.11361	142	./Project_wg_result1702295593_GSEA/GO_0034404.png	49	353;7167;4860;11332;30833;83549;3939;2027;1723;23583;51341;4833;230;3704;55753;4968;5315;2987;339123;3098;5230;1890;26137;2821;2597;79873;4967;8622;79661;2876;10891;5141;5214;790;3099;2026;4832;7083;226;5167;1267;5211;3614;54541;215;11277;4913;5209;5210	ABCD1;ACOT7;ALDOA;ALDOC;APRT;CAD;CNP;DDIT4;DHODH;ENO2;ENO3;ENPP1;GAPDH;GPI;GPX1;GUK1;HK1;HK2;IMPDH1;ITPA;JMJD8;LDHA;NEIL1;NME3;NME4;NT5C;NTHL1;NUDT18;OGDH;OGDHL;OGG1;PDE4A;PDE8B;PFKFB3;PFKFB4;PFKL;PFKP;PGK1;PKM;PNP;PPARGC1A;SMUG1;TK1;TPI1;TREX1;TYMP;UCK1;ZBTB20;ZBTB7A	[]
133	GO:0098656	anion transmembrane transport	http://amigo.geneontology.org/amigo/term/GO:0098656	-0.357532	-1.4331	0.0156062	0.115192	156	./Project_wg_result1702295593_GSEA/GO_0098656.png	46	1374;94015;5172;83959;8884;65010;206358;124935;92745;19;7057;6576;7355;10723;113235;2542;9498;6536;1468;130497;207;4363;9057;8864;347734;79751;2055;56996;51006;23428;54896;80727;9635;6507;124565;208;6560;1186;6522;9123;6508;56262;6535;6573;338440;5999	ABCA1;ABCC1;AKT1;AKT2;ANO9;CLCA2;CLCN7;CLN8;CPT1A;LRRC8A;OSR1;PER2;PQLC2;RGS4;SLC12A4;SLC12A7;SLC12A9;SLC16A3;SLC19A1;SLC1A3;SLC25A1;SLC25A10;SLC25A22;SLC26A4;SLC26A6;SLC35A2;SLC35B2;SLC35C2;SLC36A1;SLC37A4;SLC38A10;SLC38A5;SLC43A2;SLC46A1;SLC4A11;SLC4A2;SLC4A3;SLC4A8;SLC5A6;SLC6A8;SLC6A9;SLC7A6;SLC7A8;THBS1;TTYH2;TTYH3	[]
134	GO:0051493	regulation of cytoskeleton organization	http://amigo.geneontology.org/amigo/term/GO:0051493	-0.329056	-1.43032	0.00105597	0.115207	394	./Project_wg_result1702295593_GSEA/GO_0051493.png	109	79598;7517;8558;4926;684;1639;57216;1072;389;157922;50861;1613;91663;2017;11151;22924;80206;11186;54461;4088;57787;1778;2648;116985;9353;10093;64223;4204;7408;5987;9463;23636;274;10769;23616;29098;5310;10460;57175;11344;4771;6624;10263;9026;6422;375;5829;29109;7040;57580;79187;10095;2039;5159;8440;10458;4641;2934;9647;3984;8851;10788;24139;5119;64857;163782;6548;91624;5734;10300;10174;25;5364;934…	ABL1;AFAP1;ARAP1;ARF1;ARHGDIA;ARHGEF10L;ARPC1B;ARPC4;BAIAP2;BIN1;BST2;C16orf45;CAMSAP1;CAPN6;CCNF;CDK10;CDK2AP2;CDK5R1;CEP131;CEP97;CFL1;CHMP1A;CORO1A;CORO1B;CSF1R;CTTN;CX3CL1;DAPK3;DCTN1;DMTN;DYNC1H1;EML2;EPHA1;FBXW5;FHOD1;FHOD3;FLNA;FSCN1;FSD1;GPM6B;GSN;HIP1R;HRAS;HSPA1A;IQGAP2;KANK1;KANK4;KAT2A;KATNB1;LIMK1;LRP1;MAPRE3;MARK4;MECP2;MLST8;MYADM;MYO1C;NCK2;NEXN;NF2;NUMA1;NUP62;PDGFRB;PFN4;PHLDB1;…	[]
135	GO:0035148	tube formation	http://amigo.geneontology.org/amigo/term/GO:0035148	-0.376443	-1.43389	0.0119904	0.115236	116	./Project_wg_result1702295593_GSEA/GO_0035148.png	41	7042;9620;8289;57216;2625;1072;5566;1896;2648;7798;8463;7408;133;5754;6692;51804;6422;7040;130497;23513;54910;144165;79191;2535;23654;80199;7249;6497;25;51684;1855;6768;10522;6659;153090;4524;4851;652;5420;7052;6662	ABL1;ADM;ARID1A;BMP4;CELSR1;CFL1;DAB2IP;DEAF1;DVL1;EDA;FUZ;FZD2;GATA3;IRX3;KAT2A;LUZP1;MTHFR;NOTCH1;OSR1;PLXNB2;PODXL;PRICKLE1;PRKACA;PTK7;SCRIB;SEMA4C;SFRP1;SIX4;SKI;SOX4;SOX9;SPINT1;ST14;SUFU;TEAD2;TGFB1;TGFB2;TGM2;TSC2;VANGL2;VASP	[]
136	GO:0015711	organic anion transport	http://amigo.geneontology.org/amigo/term/GO:0015711	-0.337711	-1.42937	0.00223714	0.115354	271	./Project_wg_result1702295593_GSEA/GO_0015711.png	83	1374;5172;5660;225;83394;83959;57198;10347;27165;8884;114789;9368;79085;9311;8402;65010;206358;124935;23250;92745;19;7057;5025;6576;7355;9122;5467;113235;9600;92579;2542;9498;6536;1468;80148;130497;682;207;1201;4363;9057;8714;10396;8864;347734;79751;949;2055;51006;23428;54896;3949;6507;124565;208;9121;84879;4282;10999;7442;10227;6256;10755;89874;215;79581;9854;114879;6522;9123;8398;6508;6578;5626…	ABCA1;ABCA7;ABCC1;ABCC3;ABCD1;ABCD2;ADORA1;AKT1;AKT2;ASIC3;ATP11A;ATP8A1;ATP8B2;BSG;C2CD2L;CA9;CLN3;CLN8;CPT1A;CPT1C;G6PC3;GIPC1;GLS2;KCNN4;LDLR;LRRC8A;MFSD10;MFSD2A;MIF;OSBPL5;OSR1;P2RX4;PER2;PITPNM1;PITPNM3;PLA2G6;PPARD;PQLC1;PQLC2;PSAP;RGS4;RXRA;SCARB1;SLC16A3;SLC16A4;SLC16A5;SLC19A1;SLC1A3;SLC25A1;SLC25A10;SLC25A11;SLC25A21;SLC25A22;SLC25A23;SLC25A25;SLC26A4;SLC26A6;SLC27A3;SLC27A4;SLC35A2;SL…	[]
137	GO:0099504	synaptic vesicle cycle	http://amigo.geneontology.org/amigo/term/GO:0099504	-0.36607	-1.4311	0.0131108	0.115399	125	./Project_wg_result1702295593_GSEA/GO_0099504.png	43	8775;85439;8927;5338;51760;71;6810;2580;112476;1759;107;140730;5874;8541;1785;114781;9783;90019;6804;23513;5575;1609;23025;23396;93664;23413;8851;27253;6455;321;3351;8943;28964;7476;57617;1855;80331;57555;10755;9066;91683;9699;5028	ACTG1;ADCY1;AP3D1;APBA2;BSN;BTBD9;CADPS2;CDK5R1;DGKQ;DNAJC5;DNM1;DNM2;DVL1;GAK;GIPC1;GIT1;HTR1B;NAPA;NCS1;NLGN2;P2RY1;PCDH17;PIP5K1C;PLD2;PPFIA3;PRKAR1B;PRRT2;RAB27B;RIMS2;RIMS3;RIMS4;SCRIB;SH3GL1;STON2;STX1A;STX4;SYT12;SYT17;SYT7;SYT8;UNC13A;VPS18;WNT7A	[]
138	GO:0071772	response to BMP	http://amigo.geneontology.org/amigo/term/GO:0071772	-0.382523	-1.43403	0.0254777	0.115984	89	./Project_wg_result1702295593_GSEA/GO_0071772.png	24	56963;6692;6422;644815;4038;79176;2022;659;6497;25;23770;494470;1954;3675;348093;268;4851;63893;81792;652;10272;22943;392255;6662	ABL1;ADAMTS12;AMH;BMP4;BMPR2;DKK1;ENG;FAM83G;FBXL15;FKBP8;FSTL3;GDF6;ITGA3;LRP4;MEGF8;NOTCH1;RBPMS2;RGMA;RNF165;SFRP1;SKI;SOX9;SPINT1;UBE2O	[]
139	GO:0010959	regulation of metal ion transport	http://amigo.geneontology.org/amigo/term/GO:0010959	-0.348876	-1.42781	0.00806452	0.116083	183	./Project_wg_result1702295593_GSEA/GO_0010959.png	57	2771;84959;11151;5566;9368;8787;784;5335;9472;287;7070;5987;782;5025;274;2946;578;29098;53827;1785;4302;29763;5026;375;2539;7040;7466;5187;57165;8514;130497;84876;207;5371;81;5159;11060;57158;6640;6331;1318;5652;79026;6548;25;706;6786;6376;255738;3306;8398;2185;2316;6781;134;3759;5999	ABL1;ACTN4;ADORA1;AHNAK;AKAP6;AKT1;ANK2;ARF1;BAK1;BIN1;CACNB1;CACNB3;CORO1A;CX3CL1;DNM2;FLNA;FXYD5;G6PD;GJC2;GNAI2;GSTM2;HSPA2;JPH2;KCNAB2;KCNJ2;MLLT6;ORAI1;OSR1;P2RX4;P2RX5;PACSIN3;PCSK9;PDGFRB;PER1;PLA2G6;PLCG1;PML;PRKACA;PRSS8;PTK2B;RANGRF;RGS4;RGS9;SCN5A;SLC31A2;SLC9A1;SLC9A3R1;SNTA1;STC1;STIM1;TGFB1;THY1;TRIM27;TSPO;UBASH3B;WFS1;WWP2	[]
140	GO:0015850	organic hydroxy compound transport	http://amigo.geneontology.org/amigo/term/GO:0015850	-0.36792	-1.4313	0.0136646	0.116097	113	./Project_wg_result1702295593_GSEA/GO_0015850.png	33	10347;360;27183;9311;65010;4204;338;19;6721;65018;7376;90019;60;6804;23762;8714;114881;6623;949;3949;3351;706;10227;6256;255738;2824;114879;9123;114897;9066;4035;91683;5028	ABCA1;ABCA7;ABCC3;ACTB;APOB;AQP3;ASIC3;C1QTNF1;GPM6B;HTR1B;LDLR;LRP1;MECP2;MFSD10;NR1H2;OSBP2;OSBPL5;OSBPL7;P2RY1;PCSK9;PINK1;RXRA;SCARB1;SLC16A3;SLC26A6;SNCG;SREBF2;STX1A;SYT12;SYT7;SYT8;TSPO;VPS4A	[]
141	GO:0007178	transmembrane receptor protein serine/threonine kinase signaling pathway	http://amigo.geneontology.org/amigo/term/GO:0007178	-0.344623	-1.42663	0.00576701	0.11643	210	./Project_wg_result1702295593_GSEA/GO_0007178.png	79	409;54778;2201;4920;1387;53918;23592;9480;5300;607;857;7041;2297;6711;2200;50515;7042;4926;163126;201163;23144;121551;10140;51341;4088;55612;60436;658;7057;64750;1785;56963;7791;6422;5829;3693;644815;7040;4038;6794;5371;79176;10273;23625;10370;50855;8425;2022;659;6497;25;23770;25805;1278;494470;10454;1954;283149;2353;3654;4052;10755;3675;4053;23370;10468;348093;268;4851;63893;6714;652;5045;3624;1…	ABL1;AMH;ARHGEF18;ARRB2;BAMBI;BCL9;BCL9L;BMP4;BMPR1B;BMPR2;BTBD11;CAV1;CHST11;CITED2;COL1A2;CREBBP;DKK1;DNM2;EID2;ENG;FAM83G;FAM89B;FBN1;FBN2;FBXL15;FERMT1;FKBP8;FLCN;FOS;FOXD1;FST;FSTL3;FURIN;GDF6;GIPC1;HSPA1A;INHBA;IRAK1;ITGA3;ITGB5;LEMD3;LRP4;LTBP1;LTBP2;LTBP4;MEGF8;NOTCH1;NUMA1;ONECUT2;PARD6A;PELO;PIN1;PMEPA1;PML;PXN;RBPMS2;RGMA;RNF111;RNF165;ROR2;SFRP1;SKI;SMAD3;SMURF2;SPTBN1;SRC;STK11;STUB1…	[]
142	GO:0031348	negative regulation of defense response	http://amigo.geneontology.org/amigo/term/GO:0031348	-0.374309	-1.42581	0.0134146	0.116508	112	./Project_wg_result1702295593_GSEA/GO_0031348.png	43	4277;23005;2625;225;22933;284207;79132;4088;2950;27293;4598;613;55666;60343;79594;79004;113;2629;5467;7376;29;6397;23513;2876;66005;140885;6895;63906;58509;3949;5734;81858;54;79102;6376;5740;5598;215;7301;11277;4210;6288;134	ABCD1;ABCD2;ABR;ACP5;ADCY7;ADORA1;BCR;CACTIN;CHID1;CUEDC2;CX3CL1;DHX58;FAM3A;GATA3;GBA;GPATCH3;GPX1;GSTP1;LDLR;MAPK7;MAPKBP1;MEFV;METRNL;MICB;MUL1;MVK;NPLOC4;NR1H2;PPARD;PTGER4;PTGIS;RNF26;SAA1;SCRIB;SEC14L1;SHARPIN;SIRPA;SIRT2;SMAD3;SMPDL3B;TARBP2;TREX1;TYRO3	[]
143	GO:0048009	insulin-like growth factor receptor signaling pathway	http://amigo.geneontology.org/amigo/term/GO:0048009	-0.497093	-1.42471	0.0633284	0.116855	22	./Project_wg_result1702295593_GSEA/GO_0048009.png	10	51232;130617;3482;1001;3667;207;64599;7249;3486;3485	AKT1;CDH3;CRIM1;GIGYF1;IGF2R;IGFBP2;IGFBP3;IRS1;TSC2;ZFAND2B	[]
144	GO:0032355	response to estradiol	http://amigo.geneontology.org/amigo/term/GO:0032355	-0.394639	-1.42263	0.0308483	0.118268	78	./Project_wg_result1702295593_GSEA/GO_0032355.png	30	2879;3297;5764;8787;2099;2950;5737;4968;338;3169;572;6422;2821;7040;9915;10095;10891;5159;595;445;10856;3673;7476;1938;3485;1843;53615;4324;2101;1277	APOB;ARNT2;ARPC1B;ASS1;BAD;CCND1;COL1A1;DUSP1;EEF2;ESR1;ESRRA;FOXA1;GPI;GPX4;GSTP1;HSF1;IGFBP2;ITGA2;MBD3;MMP15;OGG1;PDGFRB;PPARGC1A;PTGFR;PTN;RGS9;RUVBL2;SFRP1;TGFB1;WNT7A	[]
145	GO:0034405	response to fluid shear stress	http://amigo.geneontology.org/amigo/term/GO:0034405	-0.465273	-1.41769	0.0611354	0.118487	29	./Project_wg_result1702295593_GSEA/GO_0034405.png	14	19;6721;5025;5310;7040;207;5159;445;10370;5598;9788;3037;2185;6714	ABCA1;AKT1;ASS1;CITED2;HAS2;MAPK7;MTSS1;P2RX4;PDGFRB;PKD1;PTK2B;SRC;SREBF2;TGFB1	[]
146	GO:0014075	response to amine	http://amigo.geneontology.org/amigo/term/GO:0014075	-0.475353	-1.41608	0.0805085	0.118574	26	./Project_wg_result1702295593_GSEA/GO_0014075.png	7	8787;41;445;790;3673;4929;5999	ASIC1;ASS1;CAD;ITGA2;NR4A2;RGS4;RGS9	[]
147	GO:1901293	nucleoside phosphate biosynthetic process	http://amigo.geneontology.org/amigo/term/GO:1901293	-0.339837	-1.41655	0.00330761	0.118913	242	./Project_wg_result1702295593_GSEA/GO_1901293.png	76	353;1537;5165;7167;4860;11332;201163;8760;83549;9524;3939;5164;2027;1723;10554;205;51341;107;4833;55066;230;271;55753;79966;5198;5315;2987;133;65018;6576;113;6901;56894;57546;339123;1329;3098;84875;5230;11284;2639;55191;26137;2821;2597;109;79877;7040;4967;80347;122622;10891;9374;347734;55229;5214;790;2194;1841;3099;2026;112;4832;7083;226;5740;5211;3614;54541;10555;11277;9605;84532;5163;5209;5210	ACOT7;ACSS1;ADCY1;ADCY3;ADCY6;ADCY7;ADM;ADSSL1;AGPAT1;AGPAT2;AGPAT3;AK4;ALDOA;ALDOC;AMPD2;APRT;CAD;CDS2;COASY;COX5B;CYC1;DCAKD;DDIT4;DHODH;DTYMK;ENO2;ENO3;FASN;FLCN;GAPDH;GCDH;GPI;GUK1;HK1;HK2;IMPDH1;JMJD8;LDHA;NADSYN1;NME3;NME4;OGDH;OGDHL;PANK4;PARP10;PDK1;PDK2;PDK3;PDP2;PDPR;PFAS;PFKFB3;PFKFB4;PFKL;PFKP;PGK1;PINK1;PKM;PNKP;PNP;PPARGC1A;PPT2;PTGIS;SCD5;SLC25A1;SLC35B2;TAZ;TECR;TGFB1;TK1;TPI1;TRE…	[]
148	GO:0048010	vascular endothelial growth factor receptor signaling pathway	http://amigo.geneontology.org/amigo/term/GO:0048010	-0.40248	-1.41785	0.0309677	0.119165	67	./Project_wg_result1702295593_GSEA/GO_0048010.png	19	7867;3315;5829;5296;8440;8322;10458;79812;3678;7423;3690;7410;6461;153090;64855;2185;9564;6714;5228	BAIAP2;BCAR1;DAB2IP;FAM129B;FZD4;HSPB1;ITGA5;ITGB3;MAPKAPK3;MMRN2;NCK2;PGF;PIK3R2;PTK2B;PXN;SHB;SRC;VAV2;VEGFB	[]
149	GO:0090130	tissue migration	http://amigo.geneontology.org/amigo/term/GO:0090130	-0.340612	-1.41859	0.00793651	0.119294	215	./Project_wg_result1702295593_GSEA/GO_0090130.png	67	411;57111;55612;9353;5335;4204;6776;1012;7057;5025;10769;23616;3728;5467;90627;25930;57175;3315;5829;10014;2191;2821;7040;6722;29775;1948;207;2876;284;2013;29941;949;9647;25959;3673;79812;659;9922;14;25;11156;7476;3690;2050;3689;23189;4017;10755;3675;284361;153090;51564;5585;83481;4851;3037;2185;9564;5606;6714;652;1969;5646;23129;6781;22846;6662	AAMP;ABL1;AKT1;ANGPT1;ARSB;BCAR1;BMP4;BMPR2;CARD10;CDH13;CORO1B;DAB2IP;EFNB2;EMC10;EMP2;EPHA2;EPHB4;EPPK1;FAP;FERMT1;GIPC1;GPI;GPX1;HAS2;HDAC5;HDAC7;HSPB1;IQSEC1;ITGA2;ITGA3;ITGB2;ITGB3;JUP;KANK1;KANK2;LOXL2;MAP2K3;MECP2;MMRN2;NOTCH1;P2RX4;PKN1;PKN3;PLCG1;PLK2;PLXND1;PPARD;PPM1F;PRSS3;PTK2B;PTP4A3;PTPN23;PXN;RAB25;SCARB1;SH3BP1;SLIT2;SOX9;SRC;SRF;STARD13;STAT5A;STC1;TGFB1;THBS1;VASH1;WNT7A	[]
150	GO:0015893	drug transport	http://amigo.geneontology.org/amigo/term/GO:0015893	-0.371412	-1.41907	0.019975	0.119586	101	./Project_wg_result1702295593_GSEA/GO_0015893.png	37	51760;10991;94097;5002;10682;83959;8884;114789;79085;65010;206358;92745;65018;6576;113235;6536;90019;1468;51293;4363;8864;8322;79751;6623;2055;54896;3351;6507;10227;79581;9066;6948;6535;3624;6573;91683;5999	ABCC1;CD320;CLN8;EBP;FZD4;HTR1B;INHBA;MFSD10;PER2;PINK1;PQLC2;RGS4;SFXN5;SLC19A1;SLC1A3;SLC22A18;SLC25A1;SLC25A10;SLC25A22;SLC25A23;SLC25A25;SLC26A6;SLC36A1;SLC38A3;SLC38A5;SLC46A1;SLC4A11;SLC52A2;SLC5A6;SLC6A8;SLC6A9;SNCG;SYT12;SYT17;SYT7;SYT8;TCN2	[]
151	GO:0046683	response to organophosphorus	http://amigo.geneontology.org/amigo/term/GO:0046683	-0.381427	-1.41979	0.0285344	0.11965	88	./Project_wg_result1702295593_GSEA/GO_0046683.png	27	6720;65010;5029;9472;5025;57657;5026;2889;5187;682;1609;10498;2039;54795;445;53905;7442;2353;1843;9127;10411;2185;1277;6781;133522;5032;5028	AKAP6;ASS1;BSG;CARM1;COL1A1;DGKQ;DMTN;DUOX1;DUSP1;FOS;HCN3;P2RX4;P2RX5;P2RX6;P2RY1;P2RY11;P2RY2;PER1;PPARGC1B;PTK2B;RAPGEF1;RAPGEF3;SLC26A6;SREBF1;STC1;TRPM4;TRPV1	[]
152	GO:0035265	organ growth	http://amigo.geneontology.org/amigo/term/GO:0035265	-0.369135	-1.41987	0.0125	0.120443	111	./Project_wg_result1702295593_GSEA/GO_0035265.png	34	309;2735;7042;1893;2296;5660;54796;28514;2099;9472;7161;4147;5447;2539;1848;207;10498;5159;1291;5600;7059;6608;9150;6256;85301;51435;1292;4851;1294;2261;6781;1901;6662;5999	AKAP6;AKT1;ANXA6;BNC2;CARM1;COL27A1;COL6A1;COL6A2;COL7A1;CTDP1;DLL1;DUSP6;ECM1;ESR1;FGFR3;FOXC1;G6PD;GLI1;MAPK11;MATN2;NOTCH1;PDGFRB;POR;PSAP;RGS4;RXRA;S1PR1;SCARA3;SMO;SOX9;STC1;TGFB2;THBS3;TP73	[]
153	GO:0002009	morphogenesis of an epithelium	http://amigo.geneontology.org/amigo/term/GO:0002009	-0.328532	-1.4103	0.00213447	0.124354	356	./Project_wg_result1702295593_GSEA/GO_0002009.png	106	57216;2625;1072;389;4041;163183;5499;4323;5566;28514;9368;4088;1435;2099;1522;2648;7798;8463;9353;126695;7408;3169;133;80004;64750;5754;23616;5310;3371;90627;7477;780;64399;3975;6692;51804;6422;56998;7040;6722;130497;23513;1948;5371;1605;9645;10155;54910;83605;8322;9231;144165;50855;79191;166336;2535;23654;3678;2022;80199;7249;6497;25;6608;51684;7476;3853;8642;23767;182;160;1954;1855;8985;6256;67…	ABL1;ADAMTS12;ADM;AP2A1;BMP4;CA9;CCM2;CD151;CELSR2;CELSR3;CFL1;COL4A1;COL5A1;CSF1;CSF1R;CTNNBIP1;CTSZ;DAG1;DCHS1;DDR1;DEAF1;DKK1;DLG5;DLL1;DVL1;EFNB2;ENG;EPHA2;ESR1;ESRP2;FLNA;FLRT3;FOXA1;FUZ;FZD2;FZD4;GATA3;HHIP;HOXB4;IRX3;ITGA5;JAG1;JAG2;KAT2A;KDF1;KRT6A;LAMA5;LHX1;LRP5;LUZP1;MEGF8;MICAL2;MMP14;MTHFR;MTSS1;NOTCH1;NTN1;OSR1;PARD6A;PGF;PKD1;PLOD3;PLXNA1;PLXNB2;PLXND1;PML;PODXL;PPP1CA;PRICKLE1;PRI…	[]
154	GO:0072507	divalent inorganic cation homeostasis	http://amigo.geneontology.org/amigo/term/GO:0072507	-0.338289	-1.40719	0.00566893	0.125155	235	./Project_wg_result1702295593_GSEA/GO_0072507.png	68	11151;5145;5566;4088;79085;2099;10523;5737;784;5335;9472;79734;287;7070;487;133;5025;489;2946;578;5310;3954;169200;2907;5026;7040;7466;7922;4493;1201;5371;54795;57130;57158;8620;23413;4494;2828;9914;4501;57192;3710;4502;664;5734;3351;8943;25;284612;6786;6376;7442;666;1760;91252;6288;23400;114897;8398;2185;11346;6261;6280;6781;1901;134;7052;5028	ABL1;ADM;ADORA1;AKAP6;ANK2;AP3D1;ATP13A1;ATP13A2;ATP2A1;ATP2A3;ATP2C2;BAK1;BNIP3;BOK;C1QTNF1;CACNB3;CHERP;CLN3;CORO1A;CX3CL1;DMPK;ESR1;GPR4;GRINA;GSTM2;HTR1B;ITPR3;JPH2;KCTD17;LETM1;MCOLN1;MT1E;MT1F;MT1X;MT2A;NCS1;NPFF;P2RX4;P2RX5;P2RY1;PDE6A;PKD1;PLA2G6;PLCG1;PML;PRKACA;PTGER4;PTGFR;PTK2B;RYR1;S100A9;S1PR1;SAA1;SLC25A23;SLC39A13;SLC39A7;SMAD3;STC1;STIM1;SYNPO;SYPL2;TGFB1;TGM2;THY1;TMEM64;TRPM4;T…	[]
155	GO:0033555	multicellular organismal response to stress	http://amigo.geneontology.org/amigo/term/GO:0033555	-0.470319	-1.40738	0.0646552	0.125836	29	./Project_wg_result1702295593_GSEA/GO_0033555.png	12	4204;7057;5025;1981;41;5896;706;6335;7442;10522;1312;4929	ASIC1;COMT;DEAF1;EIF4G1;MECP2;NR4A2;P2RX4;RAG1;SCN9A;THBS1;TRPV1;TSPO	[]
156	GO:2000241	regulation of reproductive process	http://amigo.geneontology.org/amigo/term/GO:2000241	-0.382057	-1.40771	0.0352941	0.126453	81	./Project_wg_result1702295593_GSEA/GO_2000241.png	18	10370;26471;5518;27161;85360;51343;1843;6256;10361;268;4851;8372;6714;652;3624;6662;3955;5028	AGO2;AMH;BMP4;CITED2;DUSP1;FZR1;HYAL3;INHBA;LFNG;NOTCH1;NPM2;NUPR1;P2RY1;PPP2R1A;RXRA;SOX9;SRC;SYDE1	[]
157	GO:0045103	intermediate filament-based process	http://amigo.geneontology.org/amigo/term/GO:0045103	-0.451811	-1.40298	0.0603829	0.12916	31	./Project_wg_result1702295593_GSEA/GO_0045103.png	7	2055;5339;286077;2125;5493;83481;3861	CLN8;EPPK1;EVPL;FAM83H;KRT14;PLEC;PPL	[]
158	GO:0045785	positive regulation of cell adhesion	http://amigo.geneontology.org/amigo/term/GO:0045785	-0.332497	-1.4014	0.00881057	0.130071	257	./Project_wg_result1702295593_GSEA/GO_0045785.png	90	84807;2625;4860;201163;91663;11151;5764;4088;2064;29126;1435;55612;7070;1949;2319;1012;3566;3169;151887;3728;9093;8764;84034;25930;1785;972;5896;84433;572;8772;6422;7040;57580;463;8861;80381;59339;57178;1948;51043;9265;101;207;1605;7037;2039;1295;8440;284;2013;140885;10370;9647;3673;79812;3575;285613;3678;8943;25;864;3718;51561;2335;2041;6376;283234;3485;8728;1947;8808;3654;3675;1307;5795;9780;62…	ABL1;ADAM19;ADAM8;AKT1;ANGPT1;AP3D1;BAD;BCL6;CARD11;CCDC80;CCDC88B;CD274;CD276;CD74;CDH13;CITED2;COL16A1;COL8A1;CORO1A;CSF1;CX3CL1;CYTH3;DAG1;DMTN;DNAJA3;DNM2;EFNB1;EFNB2;EFNB3;EMILIN2;EMP2;EPHA1;ERBB2;FADD;FBLN2;FERMT1;FLCN;FLNA;FLOT2;FN1;FOXA1;FOXA2;FSTL3;GATA3;HAS2;IGFBP2;IL1RL2;IL23A;IL4R;IL7R;IRAK1;ITGA2;ITGA3;ITGA5;JAK3;JUP;LDB1;MMRN2;MYADM;NCK2;NFKBID;PIEZO1;PLEKHA2;PNP;PODXL;PPM1F;PREX1;P…	[]
159	GO:0031346	positive regulation of cell projection organization	http://amigo.geneontology.org/amigo/term/GO:0031346	-0.332962	-1.39973	0.00542888	0.131253	277	./Project_wg_result1702295593_GSEA/GO_0031346.png	77	5604;81532;5764;57787;411;51517;2648;51330;116985;64764;9353;79594;79734;64787;5754;10494;1785;57175;11344;26053;6624;5365;8175;9842;2889;375;57118;9820;3897;6722;26259;54849;6794;10801;23025;23363;8322;10458;9231;1002;1627;3984;3673;23654;118813;80199;659;10300;8482;5364;79791;2335;160;6376;3265;1954;1855;8507;55558;4804;3675;375790;396;5361;3934;153090;8153;2185;23373;27063;6714;57699;23129;628…	AGRN;ANKRD1;AP2A1;ARAP1;ARF1;ARHGDIA;ARSB;AUTS2;BAIAP2;BMPR2;CAMK1D;CDH4;CORO1B;CPNE5;CREB3L2;CRTC1;CUL7;CX3CL1;DAB2IP;DBN1;DEF8;DLG5;DNM2;DVL1;ENC1;EPS8L2;FBXO31;FBXW8;FN1;FSCN1;FUZ;FZD4;HRAS;ITGA2;ITGA3;KAT2A;KATNB1;KCTD17;L1CAM;LCN2;LIMK1;MAP2K1;MARK4;MEGF8;MOB2;MUL1;NCKIPSD;NGFR;NTN1;OBSL1;PLEKHM1;PLXNA1;PLXNA2;PLXNA3;PLXNB1;PLXNB2;PLXNB3;PLXND1;PTK2B;PTK7;PTN;RAPGEF1;RIMS2;RND2;S100A9;SEMA7A…	[]
160	GO:0014812	muscle cell migration	http://amigo.geneontology.org/amigo/term/GO:0014812	-0.394752	-1.399	0.0474898	0.131293	63	./Project_wg_result1702295593_GSEA/GO_0014812.png	23	51177;2950;9353;5467;9510;80031;55909;780;57175;51804;10891;5159;3673;14;3486;6608;3690;7015;5361;3037;6714;5054;4035	AAMP;ADAMTS1;BIN3;CORO1B;DDR1;GSTP1;HAS2;IGFBP3;ITGA2;ITGB3;LRP1;PDGFRB;PLEKHO1;PLXNA1;PPARD;PPARGC1A;SEMA6D;SERPINE1;SIX4;SLIT2;SMO;SRC;TERT	[]
161	GO:0009612	response to mechanical stimulus	http://amigo.geneontology.org/amigo/term/GO:0009612	-0.353756	-1.39525	0.0230863	0.133707	130	./Project_wg_result1702295593_GSEA/GO_0009612.png	34	7057;9020;578;3728;5310;3371;572;8772;2821;7040;207;4055;1605;1265;3673;2022;8738;664;6548;5734;6507;3485;2353;9780;7099;5493;2185;27063;6714;1277;84189;3759;6662;5028	AKT1;ANKRD1;BAD;BAK1;BNIP3;CNN2;COL1A1;CRADD;DAG1;ENG;FADD;FOS;GPI;IGFBP2;ITGA2;JUP;KCNJ2;LTBR;MAP3K14;P2RY1;PIEZO1;PKD1;PPL;PTGER4;PTK2B;SLC1A3;SLC9A1;SLITRK6;SOX9;SRC;TGFB1;THBS1;TLR4;TNC	[]
162	GO:0034765	regulation of ion transmembrane transport	http://amigo.geneontology.org/amigo/term/GO:0034765	-0.339031	-1.39582	0.0113636	0.133879	207	./Project_wg_result1702295593_GSEA/GO_0034765.png	60	8645;84959;11151;5566;9368;8787;784;5335;9472;287;7070;782;3772;7057;65018;274;2946;29098;79073;823;53827;1785;57657;375;2539;9424;7040;57165;8514;130497;207;81;10891;11060;8864;57158;6640;6331;1318;79026;117144;6548;25;6786;51463;6335;208;6376;3770;255738;57555;3306;6334;8398;2185;2316;2048;3759;338440;5999	ABL1;ACTN4;AHNAK;AKAP6;AKT1;AKT2;ANK2;ANO9;ARF1;BIN1;CACNB1;CACNB3;CAPN1;CATSPER1;CORO1A;CX3CL1;DNM2;EPHB2;FLNA;FXYD5;G6PD;GJC2;GPR89B;GSTM2;HCN3;HSPA2;JPH2;KCNAB2;KCNJ14;KCNJ15;KCNJ2;KCNK5;KCNK6;NLGN2;OSR1;PCSK9;PER2;PINK1;PLA2G6;PLCG1;PPARGC1A;PRKACA;PTK2B;RANGRF;RGS4;RGS9;SCN5A;SCN8A;SCN9A;SLC31A2;SLC9A1;SLC9A3R1;SNTA1;STIM1;TGFB1;THBS1;THY1;TMEM109;UBASH3B;WWP2	[]
163	GO:0072593	reactive oxygen species metabolic process	http://amigo.geneontology.org/amigo/term/GO:0072593	0.330338	1.58283	0	0.134061	176	./Project_wg_result1702295593_GSEA/GO_0072593.png	25	1543;1545;3553;9314;1647;83667;1026;4780;1728;8644;5806;4129;5166;4724;7020;91942;6622;5873;329;1906;3717;3320;10365;2643;7409	AKR1C3;BIRC2;CDKN1A;CYP1A1;CYP1B1;EDN1;GADD45A;GCH1;HSP90AA1;IL1B;JAK2;KLF2;KLF4;MAOB;NDUFAF2;NDUFS4;NFE2L2;NQO1;PDK4;PTX3;RAB27A;SESN2;SNCA;TFAP2A;VAV1	[]
164	GO:0050890	cognition	http://amigo.geneontology.org/amigo/term/GO:0050890	-0.347403	-1.39262	0.0162225	0.134396	153	./Project_wg_result1702295593_GSEA/GO_0050890.png	48	4192;25946;10347;5764;107;6484;342371;2237;2648;8086;4204;57477;10769;41;114781;5896;8704;2821;109;6722;60626;5575;10636;1201;10396;4900;2055;151556;3678;3710;3949;8831;7067;9757;6446;2353;9993;10522;3675;1312;8398;23152;11346;23373;2048;84197;22943;134	AAAS;ABCA7;ADCY1;ADCY3;ADORA1;ASIC1;ATP8A1;ATXN1L;B4GALT2;BTBD9;CIC;CLN3;CLN8;COMT;CRTC1;DEAF1;DGCR2;DKK1;EPHB2;FEN1;FOS;GPI;GPR155;ITGA3;ITGA5;ITPR3;KAT2A;KMT2B;LDLR;MDK;MECP2;NRGN;PLA2G6;PLK2;POMK;PRKAR1B;PTN;RAG1;RGS14;RIC8A;SGK1;SHROOM4;SRF;ST3GAL4;SYNGAP1;SYNPO;THRA;ZNF385A	[]
165	GO:0031644	regulation of neurological system process	http://amigo.geneontology.org/amigo/term/GO:0031644	-0.393233	-1.39361	0.0482399	0.134917	63	./Project_wg_result1702295593_GSEA/GO_0031644.png	19	745;6804;1605;10458;8620;3673;9294;6455;6548;7476;11343;1855;57555;1312;2185;6714;134;5999;9699	ADORA1;BAIAP2;COMT;DAG1;DVL1;ITGA2;MGLL;MYRF;NLGN2;NPFF;PTK2B;RGS4;RIMS2;S1PR2;SH3GL1;SLC9A1;SRC;STX1A;WNT7A	[]
166	GO:0035051	cardiocyte differentiation	http://amigo.geneontology.org/amigo/term/GO:0035051	-0.375205	-1.39284	0.0410783	0.135015	85	./Project_wg_result1702295593_GSEA/GO_0035051.png	30	7291;2931;3670;811;10512;7042;8289;4000;80206;28514;2648;9472;2539;7040;6722;1948;23363;5159;144165;23135;2022;6548;182;9150;6256;4851;652;10252;22943;5999	AKAP6;ARID1A;BMP4;CALR;CTDP1;DKK1;DLL1;EFNB2;ENG;FHOD3;G6PD;GSK3A;ISL1;JAG1;KAT2A;KDM6B;LMNA;NOTCH1;OBSL1;PDGFRB;PRICKLE1;RGS4;RXRA;SEMA3C;SLC9A1;SPRY1;SRF;TGFB1;TGFB2;TWIST1	[]
167	GO:0021953	central nervous system neuron differentiation	http://amigo.geneontology.org/amigo/term/GO:0021953	-0.369333	-1.39034	0.037323	0.135307	92	./Project_wg_result1702295593_GSEA/GO_0021953.png	22	63925;3975;6422;8861;4967;57704;29777;2055;6608;51684;7476;1009;81544;2049;6659;55558;1436;2048;4929;3624;22943;6586	ABT1;CDH11;CLN8;CSF1R;DKK1;EPHB2;EPHB3;GBA2;GDPD5;INHBA;LDB1;LHX1;NR4A2;OGDH;PLXNA3;SFRP1;SLIT3;SMO;SOX4;SUFU;WNT7A;ZNF335	[]
168	GO:0031214	biomineral tissue development	http://amigo.geneontology.org/amigo/term/GO:0031214	-0.375116	-1.39067	0.0408685	0.135762	81	./Project_wg_result1702295593_GSEA/GO_0031214.png	20	7040;130497;54795;79176;56975;2068;2621;659;6786;286077;5167;9636;2824;4851;2185;652;2261;1277;1901;6662	BMP4;BMPR2;COL1A1;ENPP1;ERCC2;FAM20C;FAM83H;FBXL15;FGFR3;GAS6;GPM6B;ISG15;NOTCH1;OSR1;PTK2B;S1PR1;SOX9;STIM1;TGFB1;TRPM4	[]
169	GO:0050920	regulation of chemotaxis	http://amigo.geneontology.org/amigo/term/GO:0050920	-0.352657	-1.38854	0.0242131	0.136737	127	./Project_wg_result1702295593_GSEA/GO_0050920.png	40	4088;1435;2950;9353;1012;7057;5025;80031;57175;3315;972;57118;7040;1948;5159;54910;23053;9647;3673;2621;659;8482;7423;23604;51561;4282;1954;1843;55558;10500;4851;10501;2185;5054;7869;3576;6405;79148;5228;1901	BMPR2;CAMK1D;CD74;CDH13;CORO1B;CSF1;CXCL8;DAPK2;DUSP1;EFNB2;GAS6;GSTP1;HSPB1;IL23A;ITGA2;MEGF8;MIF;MMP28;NOTCH1;P2RX4;PDGFRB;PGF;PLXNA3;PPM1F;PTK2B;S1PR1;SEMA3B;SEMA3F;SEMA4C;SEMA6B;SEMA6C;SEMA6D;SEMA7A;SERPINE1;SLIT2;SMAD3;TGFB1;THBS1;VEGFB;ZSWIM8	[]
170	GO:0007606	sensory perception of chemical stimulus	http://amigo.geneontology.org/amigo/term/GO:0007606	-0.470978	-1.38622	0.0723227	0.138613	26	./Project_wg_result1702295593_GSEA/GO_0007606.png	12	9311;41;127534;6337;109;5141;2535;3710;7442;89797;50832;50840	ADCY3;ASIC1;ASIC3;FZD2;GJB4;ITPR3;NAV2;PDE4A;SCNN1A;TAS2R14;TAS2R4;TRPV1	[]
171	GO:0045927	positive regulation of growth	http://amigo.geneontology.org/amigo/term/GO:0045927	-0.343504	-1.38521	0.0196305	0.139067	169	./Project_wg_result1702295593_GSEA/GO_0045927.png	46	4323;23180;3297;58191;28514;2064;1435;51330;79594;9472;2137;57521;1981;5467;54512;79159;11344;6422;7466;3897;84861;6722;207;23025;1002;29842;9647;3984;118813;659;6548;8482;6608;221927;2335;2810;1954;8877;375790;8153;4851;2185;57699;6280;9423;9699	AGRN;AKAP6;AKT1;BMPR2;BRAT1;CDH4;CPNE5;CSF1;CXCL16;DLL1;EIF4G1;ERBB2;EXOSC4;EXTL3;FN1;HSF1;KLHL22;L1CAM;LIMK1;MEGF8;MMP14;MUL1;NOL12;NOTCH1;NTN1;PPARD;PPM1F;PTK2B;RFTN1;RIMS2;RND2;RPTOR;S100A9;SEMA7A;SFN;SFRP1;SLC9A1;SMO;SPHK1;SRF;TFCP2L1;TNFRSF12A;TWF2;UNC13A;WFS1;ZFYVE27	[]
172	GO:0051291	protein heterooligomerization	http://amigo.geneontology.org/amigo/term/GO:0051291	-0.377743	-1.38183	0.043758	0.142453	79	./Project_wg_result1702295593_GSEA/GO_0051291.png	21	1104;23636;3728;5310;972;144404;58525;2193;4038;10801;1291;7186;3710;1278;3265;53834;9127;1292;114897;1277;114898	C1QTNF1;C1QTNF2;CD74;COL1A1;COL1A2;COL6A1;COL6A2;FARSA;FGFRL1;HRAS;ITPR3;JUP;LRP4;NUP62;P2RX6;PKD1;RCC1;SEPT9;TMEM120B;TRAF2;WIZ	[]
173	GO:0060485	mesenchyme development	http://amigo.geneontology.org/amigo/term/GO:0060485	-0.340252	-1.38073	0.0309524	0.14293	171	./Project_wg_result1702295593_GSEA/GO_0060485.png	65	10505;7041;2297;57715;7291;10509;3670;10459;309;10512;7042;6949;2296;1072;54796;10521;4088;8091;8463;3169;5754;78987;55223;80031;51804;6422;9820;7040;130497;1605;10155;5159;54910;84695;9231;10370;139285;2022;80199;659;8482;25805;6608;8642;8751;2335;182;283149;1947;4017;153090;10500;3170;268;4851;10501;3037;3911;652;23187;7869;1277;10252;6405;6662	ADAM15;AMER1;AMH;ANXA6;BAMBI;BCL9L;BMP4;BMPR2;BNC2;CFL1;CITED2;COL1A1;CRELD1;CUL7;DAB2IP;DAG1;DCHS1;DDX17;DLG5;EFNB1;ENG;FN1;FOXA1;FOXA2;FOXC1;FOXD1;FUZ;HAS2;HMGA2;ISL1;JAG1;LAMA5;LOXL2;LOXL3;MAD2L2;NOTCH1;OSR1;PDGFRB;PHLDB1;PTK7;SEMA3B;SEMA3C;SEMA3F;SEMA4B;SEMA4C;SEMA4F;SEMA4G;SEMA6B;SEMA6C;SEMA6D;SEMA7A;SFRP1;SIX4;SMAD3;SMO;SOX9;SPRY1;TCOF1;TEAD2;TGFB1;TGFB1I1;TGFB2;TRIM28;TRIM62;TWIST1	[]
174	GO:0071706	tumor necrosis factor superfamily cytokine production	http://amigo.geneontology.org/amigo/term/GO:0071706	-0.372183	-1.37935	0.0435897	0.143835	80	./Project_wg_result1702295593_GSEA/GO_0071706.png	32	7291;3670;5724;57506;558;7538;3297;10457;29126;2950;5987;7057;148022;3315;8772;26137;101;284;140885;4795;2621;58509;706;54;51561;6376;4282;11277;5795;7099;4157;929	ACP5;ADAM8;ANGPT1;AXL;CACTIN;CD14;CD274;CX3CL1;FADD;GAS6;GPNMB;GSTP1;HSF1;HSPB1;IL23A;ISL1;MAVS;MC1R;MIF;NFKBIL1;PTAFR;PTPRJ;SIRPA;THBS1;TICAM1;TLR4;TREX1;TRIM27;TSPO;TWIST1;ZBTB20;ZFP36	[]
175	GO:0030902	hindbrain development	http://amigo.geneontology.org/amigo/term/GO:0030902	-0.364904	-1.37802	0.0435323	0.1444	87	./Project_wg_result1702295593_GSEA/GO_0030902.png	27	4192;2296;4669;5604;5764;28514;2648;4204;3975;8704;8861;23513;4967;10891;54910;8322;6331;8851;25;6608;7476;51150;3213;6712;1152;2316;5362	ABL1;B4GALT2;CDK5R1;CKB;DLL1;FLNA;FOXC1;FZD4;HOXB3;KAT2A;LDB1;LHX1;MAP2K1;MDK;MECP2;NAGLU;OGDH;PLXNA2;PPARGC1A;PTN;SCN5A;SCRIB;SDF4;SEMA4C;SMO;SPTBN2;WNT7A	[]
176	GO:0055094	response to lipoprotein particle	http://amigo.geneontology.org/amigo/term/GO:0055094	-0.482418	-1.37615	0.0950226	0.144976	22	./Project_wg_result1702295593_GSEA/GO_0055094.png	9	19;1012;6721;148022;207;975;3949;3689;7099	ABCA1;AKT1;CD81;CDH13;ITGB2;LDLR;SREBF2;TICAM1;TLR4	[]
177	GO:0043087	regulation of GTPase activity	http://amigo.geneontology.org/amigo/term/GO:0043087	-0.321238	-1.37629	0.00535332	0.145631	349	./Project_wg_result1702295593_GSEA/GO_0043087.png	89	26086;8787;2064;27352;79890;116985;613;9353;3268;23094;7070;4650;64223;84144;23108;253959;9459;23616;9826;90627;55738;8131;6494;9827;5365;6422;2889;9138;29;84253;391;57580;57569;392;57636;23513;116986;5296;60626;10636;23061;9322;51291;2873;125058;5905;55357;10788;64411;201176;92154;23654;259173;7249;9922;8831;5364;28964;208;2041;85360;7410;6376;3265;83874;2049;25791;65078;55558;116988;23102;37579…	ABR;AGAP2;AGAP3;AGFG2;AGRN;AKT2;ALS2CL;ARAP1;ARAP3;ARFGAP1;ARHGAP1;ARHGAP20;ARHGAP23;ARHGAP27;ARHGDIA;ARHGEF1;ARHGEF10L;ARHGEF11;ARHGEF6;BCL6;BCR;CX3CL1;DAB2IP;EPHA1;EPHA2;EPHB3;ERBB2;GARNL3;GIT1;GMIP;GPS1;GPSM1;HRAS;IQGAP2;IQSEC1;LLGL2;MLST8;MTSS1L;MYO9B;NGEF;NPRL3;PIK3R2;PLEKHG4;PLXNA1;PLXNA2;PLXNA3;PLXNB1;PLXNB2;PLXNB3;PLXND1;PREX1;PTK2B;RALGAPA1;RANGAP1;RAP1GAP2;RAPGEF1;RAPGEF3;RGP1;RGS14;RGS…	[]
178	GO:0040029	regulation of gene expression, epigenetic	http://amigo.geneontology.org/amigo/term/GO:0040029	-0.332047	-1.37323	0.0157835	0.147915	218	./Project_wg_result1702295593_GSEA/GO_0040029.png	80	64425;1499;23405;23558;5252;1788;9759;373863;80312;10013;23133;7157;30834;51548;7290;79829;54496;26523;5438;64783;27327;1786;192669;2074;5253;55506;9013;8289;22933;23112;7022;7538;5604;144233;4088;2099;11176;2648;29890;5605;84872;4204;57169;5987;1981;25885;57492;63925;3159;57690;26147;10014;60;7040;6839;2876;51593;23409;23264;10155;6895;4641;57673;7703;8994;5434;10514;5976;5430;84337;27161;9757;8…	ACTB;AGO1;AGO2;AGO3;ARID1A;ARID1B;BAZ2A;BCDIN3D;BEND3;BMP4;CD3EAP;CTNNB1;DICER1;DND1;DNMT1;DNMT3A;DOT1L;EIF4G1;ELOF1;ERCC6;ESR1;GPX1;H2AFY2;HDAC4;HDAC5;HDAC6;HIRA;HMGA1;KAT2A;KMT2B;KMT2D;LIMD1;MAP2K1;MAP2K2;MBD3;MECP2;MYBBP1A;MYO1C;NAA40;NCOR2;PCGF2;PHF1;PHF19;PHF2;PHF8;POLR1A;POLR1E;POLR2A;POLR2E;POLR2I;PRMT7;RBM15;RBM15B;SIRT2;SIRT4;SIRT6;SMAD3;SRRT;SUV39H1;TAF1C;TARBP2;TERT;TET1;TFAP2C;TGFB1;T…	[]
179	GO:0099177	regulation of trans-synaptic signaling	http://amigo.geneontology.org/amigo/term/GO:0099177	-0.326472	-1.36995	0.0132304	0.151591	238	./Project_wg_result1702295593_GSEA/GO_0099177.png	70	112476;5764;1759;5566;107;140730;2648;613;784;5335;1949;8541;4204;9463;65018;10769;41;9746;54583;9783;375;29;23096;22883;6722;6804;5575;9145;10636;23025;6623;10458;4900;23413;1627;27253;9294;6455;3710;8831;321;3351;25;28964;7476;6507;57617;23154;1009;9627;6376;3265;84687;1855;253980;57555;10755;9066;8398;2185;11346;23373;6714;2048;22943;134;91683;5999;9699;5028	ABL1;ABR;ADCY1;ADORA1;APBA2;ARF1;ASIC1;BAIAP2;BCR;CACNB3;CDH11;CLSTN1;CLSTN3;CRTC1;CX3CL1;DBN1;DKK1;DNM1;DVL1;EFNB3;EGLN1;EPHB2;GIPC1;GIT1;HRAS;HTR1B;IQSEC2;ITPR3;KAT2A;KCTD13;MECP2;NCDN;NCS1;NLGN2;NRGN;P2RY1;PCDH17;PICK1;PINK1;PLA2G6;PLCG1;PLK2;PPFIA3;PPP1R9B;PRKACA;PRKAR1B;PRRT2;PTK2B;PTN;RGS14;RGS4;RIMS2;RIMS3;RIMS4;S1PR2;SH3GL1;SLC1A3;SNCAIP;SNCG;SRC;SRF;STX1A;SYNGAP1;SYNGR1;SYNPO;SYT12;SYT7;…	[]
180	GO:0050918	positive chemotaxis	http://amigo.geneontology.org/amigo/term/GO:0050918	-0.425255	-1.36626	0.0753912	0.155887	37	./Project_wg_result1702295593_GSEA/GO_0050918.png	18	11151;10457;4088;1012;5365;23513;284;3673;7249;7423;6376;4282;5795;6288;652;3576;5228;1901	ANGPT1;BMP4;CDH13;CORO1A;CX3CL1;CXCL8;GPNMB;ITGA2;MIF;PGF;PLXNB3;PTPRJ;S1PR1;SAA1;SCRIB;SMAD3;TSC2;VEGFB	[]
181	GO:0007219	Notch signaling pathway	http://amigo.geneontology.org/amigo/term/GO:0007219	-0.348552	-1.3596	0.0299625	0.162329	131	./Project_wg_result1702295593_GSEA/GO_0007219.png	43	1903;7042;23220;4192;51107;2296;55662;4323;57801;28514;51341;65989;84934;54475;3169;113878;221336;7040;57178;207;11060;51006;84441;84231;11156;92714;23555;182;81544;55343;29924;604;79365;3880;4851;64855;4854;5986;81619;3714;23129;6662;3955	AKT1;APH1A;ARRDC1;BCL6;BEND6;BHLHE41;DLK2;DLL1;DTX2;DTX4;EPN1;FAM129B;FOXA1;FOXC1;GDPD5;HES4;HIF1AN;JAG1;JAG2;KRT19;LFNG;MAML2;MDK;MMP14;NLE1;NOTCH1;NOTCH3;PLXND1;PTP4A3;RFNG;RITA1;S1PR3;SLC35C1;SLC35C2;SOX9;TGFB1;TGFB2;TRAF7;TSPAN14;TSPAN15;WWP2;ZBTB7A;ZMIZ1	[]
182	GO:0060627	regulation of vesicle-mediated transport	http://amigo.geneontology.org/amigo/term/GO:0060627	-0.316332	-1.3608	0.00962567	0.162456	348	./Project_wg_result1702295593_GSEA/GO_0060627.png	100	558;29934;2771;5880;10347;91461;112476;64601;11151;5604;1759;28514;27183;107;57111;718;140730;10960;51272;613;5605;5878;5874;4043;1012;3566;9463;65018;90678;274;9545;537;25930;1785;55738;114781;399687;29763;9783;9026;7376;2889;375;29;57118;7040;392;6804;23513;1948;1609;3916;81;284;93664;140885;9230;949;23413;6813;3673;2621;6455;30846;79643;7249;3949;321;3351;25;28964;7476;3690;208;57617;3689;160;…	ABCA7;ABL1;ABR;ACTN4;ADCY1;AKT2;ANGPT1;AP2A1;APBA2;APLN;ARF1;ARFGAP1;ARHGAP1;ATP13A2;ATP6AP1;AXL;BCR;BET1L;BIN1;BTBD9;C3;CADPS2;CAMK1D;CD14;CD151;CDH13;CHMP6;CORO1A;DGKQ;DKK1;DLL1;DNM1;DNM2;DVL1;EFNB2;EHD1;EHD2;GAS6;GIPC1;GIT1;GNAI2;HIP1R;HTR1B;HYAL3;IL4R;ITGA2;ITGB2;ITGB3;LAMP1;LDLR;LMAN2;LRP1;LRPAP1;LRSAM1;MAP2K1;MAP2K2;MFGE8;MYO18A;NCS1;NOTCH1;NR1H2;P2RY1;PACSIN3;PCSK9;PICK1;PINK1;PKDCC;PLA2G6…	[]
183	GO:0006766	vitamin metabolic process	http://amigo.geneontology.org/amigo/term/GO:0006766	0.339189	1.47407	0.0143541	0.162716	88	./Project_wg_result1702295593_GSEA/GO_0006766.png	11	1543;3553;6591;6615;10797;8644;9227;2729;171425;8942;80704	AKR1C3;CLYBL;CYP1A1;GCLC;IL1B;KYNU;LRAT;MTHFD2;SLC19A3;SNAI1;SNAI2	[]
184	GO:0006575	cellular modified amino acid metabolic process	http://amigo.geneontology.org/amigo/term/GO:0006575	-0.349264	-1.35982	0.0375758	0.162926	127	./Project_wg_result1702295593_GSEA/GO_0006575.png	43	1374;2625;2879;5034;2950;8974;3029;10840;10400;2946;254531;113235;5447;54583;191;90527;2539;2593;2876;81490;1757;1384;445;347735;2687;5351;9536;8659;54681;53905;8985;2686;2356;10404;112399;4524;114879;1152;29958;126129;26873;6535;6573	AHCY;ALDH1L1;ALDH4A1;ASS1;CKB;CPQ;CPT1A;CPT1C;CRAT;DMGDH;DUOX1;DUOXA1;EGLN1;EGLN3;FPGS;G6PD;GAMT;GATA3;GGT5;GGT7;GPX1;GPX4;GSTM2;GSTP1;HAGH;LPCAT4;MTHFR;OPLAH;OSBPL5;P4HA2;P4HB;P4HTM;PEMT;PLOD1;PLOD3;POR;PTDSS2;PTGES;SARDH;SERINC2;SLC19A1;SLC46A1;SLC6A8	[]
185	GO:0055081	anion homeostasis	http://amigo.geneontology.org/amigo/term/GO:0055081	-0.422828	-1.35228	0.0822511	0.164199	33	./Project_wg_result1702295593_GSEA/GO_0055081.png	13	9368;19;10723;57333;5424;56996;54896;5167;6560;215;1152;134;2264	ABCA1;ABCD1;ADORA1;CKB;ENPP1;FGFR4;POLD1;PQLC2;RCN3;SLC12A4;SLC12A7;SLC12A9;SLC9A3R1	[]
186	GO:0009755	hormone-mediated signaling pathway	http://amigo.geneontology.org/amigo/term/GO:0009755	-0.340338	-1.35756	0.0301974	0.164217	163	./Project_wg_result1702295593_GSEA/GO_0009755.png	40	10521;51341;2099;6502;6257;3169;10474;1616;23636;5467;1408;79447;9862;7376;6422;65992;5187;79039;11057;10498;6597;10891;25959;10025;8312;7067;8085;6256;55818;3174;2100;6714;652;4929;2101;90226;133522;56937;9612;81606	ABHD2;AXIN1;BMP4;CARM1;CRY2;DAXX;DDRGK1;DDX17;DDX54;ESR1;ESR2;ESRRA;FOXA1;HNF4G;KANK2;KDM3A;KMT2D;LBH;MED16;MED24;NCOR2;NR1H2;NR4A2;NUP62;PAGR1;PER1;PMEPA1;PPARD;PPARGC1A;PPARGC1B;RXRA;RXRB;SFRP1;SKP2;SMARCA4;SRC;TADA3;THRA;UCN2;ZBTB7A	[]
187	GO:0072511	divalent inorganic cation transport	http://amigo.geneontology.org/amigo/term/GO:0072511	-0.323557	-1.35264	0.0144928	0.164654	235	./Project_wg_result1702295593_GSEA/GO_0072511.png	70	309;7421;201266;84102;59283;1756;2771;84959;11151;114789;5566;8787;79085;10523;784;5335;9472;287;7070;487;5987;782;5025;489;274;2946;578;5310;27173;41;3954;29763;5026;2539;7040;7466;7922;57165;84876;5371;93129;54795;5159;57158;23413;2621;9914;57192;79026;117144;3710;6548;168620;25;706;6786;6376;7442;80228;91252;3306;8398;2185;6948;3783;6261;10267;6781;3759;5999	ABL1;AHNAK;AKAP6;ANK2;ANXA6;ASIC1;ATP2A1;ATP2A3;ATP2C2;BAK1;BHLHA15;BIN1;CACNB1;CACNB3;CACNG8;CATSPER1;CHERP;CORO1A;CX3CL1;DMD;G6PD;GAS6;GJC2;GNAI2;GSTM2;HSPA2;ITPR3;JPH2;KCNJ2;KCNN4;LETM1;MCOLN1;NCS1;ORAI1;ORAI2;ORAI3;P2RX4;P2RX5;PACSIN3;PDGFRB;PKD1;PLA2G6;PLCG1;PML;PRKACA;PTK2B;RAMP1;RGS4;RGS9;RYR1;SLC25A23;SLC25A25;SLC39A1;SLC39A11;SLC39A13;SLC39A7;SLC41A2;SLC9A1;STC1;STIM1;TCN2;TGFB1;THY1;TRI…	[]
188	GO:0046777	protein autophosphorylation	http://amigo.geneontology.org/amigo/term/GO:0046777	-0.332969	-1.35314	0.0301624	0.164925	170	./Project_wg_result1702295593_GSEA/GO_0046777.png	43	5566;10457;4293;2064;613;5605;7070;65018;5593;8408;6793;10494;780;11040;8711;6794;207;10155;5159;1198;790;4296;56034;2022;25;9344;9961;23604;2050;2041;85456;5167;2049;1455;3654;7301;23400;238;2185;1436;6714;2261;2264	ABL1;AKT1;ALK;ATP13A2;BCR;CAD;CLK3;CSF1R;CSNK1G2;DAPK2;DDR1;ENG;ENPP1;EPHA1;EPHB3;EPHB4;ERBB2;FGFR3;FGFR4;GPNMB;IRAK1;MAP2K2;MAP3K11;MAP3K9;MVP;PDGFC;PDGFRB;PIM2;PINK1;PRKACA;PRKG2;PTK2B;SRC;STK10;STK11;STK25;TAOK2;THY1;TNK1;TNKS1BP1;TRIM28;TYRO3;ULK1	[]
189	GO:0090596	sensory organ morphogenesis	http://amigo.geneontology.org/amigo/term/GO:0090596	-0.338735	-1.35069	0.0445247	0.165508	141	./Project_wg_result1702295593_GSEA/GO_0090596.png	69	4040;2263;57053;1499;6899;2736;7855;2260;6495;5797;84678;10736;113246;7483;7976;2201;581;4920;2195;11078;7291;2200;4901;8013;9620;8289;1290;57216;2625;4041;4669;5764;22882;9927;28514;9368;613;25987;112724;7070;578;5754;23554;3975;51804;29;357;130497;23513;221935;1295;8412;2535;6497;6169;182;1855;10194;6015;1296;219736;652;2048;1969;639;9423;1289;84189;6662	ABR;ARID1A;BAK1;BAX;BCAR3;BCR;BMP4;C12orf57;CELSR1;CHRNA10;COL5A1;COL5A2;COL8A1;COL8A2;CTNNB1;DLL1;DVL1;EPHA2;EPHB2;FAT1;FBN1;FBN2;FGFR1;FGFR2;FZD2;FZD3;FZD5;GATA3;GLI2;JAG1;KDM2B;LHX1;LRP5;LRP6;MFN2;NAGLU;NR4A3;NRL;NTN1;OSR1;PRDM1;PTK7;PTN;PTPRM;RDH13;RING1;ROR2;RPL38;SCRIB;SDK1;SHROOM2;SIX1;SIX2;SIX4;SKI;SLC9A3R1;SLITRK6;SOX9;STOX1;TBX1;THY1;TRIOBP;TSHZ1;TSKU;TSPAN12;TWIST1;VANGL2;WNT9A;ZHX2	[]
190	GO:0031929	TOR signaling	http://amigo.geneontology.org/amigo/term/GO:0031929	-0.357214	-1.35317	0.04875	0.165804	95	./Project_wg_result1702295593_GSEA/GO_0031929.png	43	5563;1978;55846;84219;23274;253260;58528;472;23367;55654;1979;23677;2931;117584;9681;6396;23334;2625;201163;84335;369;64223;9894;65018;57521;8131;143686;84433;140775;84861;6794;207;1609;126282;2768;2621;10325;7249;167359;79899;64798;54541;11133	AKT1;AKT1S1;ARAF;ATM;CARD11;CLEC16A;DDIT4;DEPDC5;DEPTOR;DGKQ;EIF4EBP1;EIF4EBP2;FLCN;GAS6;GATA3;GNA12;GSK3A;ITFG2;KLHL22;KPTN;LARP1;MLST8;NIM1K;NPRL3;PINK1;PRKAA2;PRR5L;RFFL;RICTOR;RPTOR;RRAGB;RRAGD;SEC13;SESN3;SH3BP4;SMCR8;STK11;SZT2;TELO2;TMEM127;TNFAIP8L1;TSC2;WDR24	[]
191	GO:0032069	regulation of nuclease activity	http://amigo.geneontology.org/amigo/term/GO:0032069	-0.475216	-1.35572	0.0975976	0.165804	21	./Project_wg_result1702295593_GSEA/GO_0032069.png	5	207;79661;8638;3303;4938	AKT1;HSPA1A;NEIL1;OAS1;OASL	[]
192	GO:0030099	myeloid cell differentiation	http://amigo.geneontology.org/amigo/term/GO:0030099	-0.321042	-1.34942	0.0132597	0.166513	267	./Project_wg_result1702295593_GSEA/GO_0030099.png	81	64783;9846;27327;84148;2200;192669;3635;8013;129138;7030;133396;2034;9644;3589;25946;2625;84959;23112;7538;28514;51341;1435;10398;22904;7057;4779;3276;537;169200;972;8772;57690;6422;23210;5293;2539;56998;7040;8861;6722;10766;3665;2124;1945;4055;5371;7037;2039;23218;51621;2194;56975;2068;5600;54681;3718;9739;139716;87;7067;51561;182;9757;9636;8085;140685;2353;604;9398;7099;2185;1436;6714;652;2101;…	ACTN1;AGO3;ANKRD54;ATP6AP1;BCL6;BMP4;CD101;CD74;CSF1;CSF1R;CTNNBIP1;DLL1;DMTN;EFNA4;EPAS1;EPHA2;ERCC2;ESRRA;EVI2B;FADD;FAM20C;FASN;FBN1;FOS;FSTL3;G6PD;GAB2;GAB3;GATA3;HSPA1A;IL11;IL23A;IL31RA;INHBA;INPP5D;IRF7;ISG15;JAG1;JAK3;JMJD6;KAT8;KLF13;KMT2B;KMT2D;LDB1;LTBR;MAPK11;MYL9;NBEAL2;NFE2L1;NR4A3;P4HTM;PIK3CD;PML;PPARGC1B;PRMT1;PTK2B;RBM15;SBNO2;SETD1A;SFRP1;SH3PXD2A;SRC;SRF;TFE3;TFRC;TGFB1;THBS1;…	[]
193	GO:0090287	regulation of cellular response to growth factor stimulus	http://amigo.geneontology.org/amigo/term/GO:0090287	-0.331906	-1.35333	0.0294118	0.166514	173	./Project_wg_result1702295593_GSEA/GO_0090287.png	37	79176;8322;10273;23625;4641;10370;56975;79812;8425;3678;2022;80199;659;6497;25;23770;25805;11156;3690;494470;283149;4052;10755;3675;153090;348093;4851;63893;64855;81792;652;10252;10272;22943;3303;56937;8862	ABL1;ADAMTS12;APLN;BAMBI;BCL9L;BMP4;BMPR2;CITED2;DAB2IP;DKK1;ENG;FAM129B;FAM20C;FAM89B;FBXL15;FKBP8;FSTL3;FUZ;FZD4;GIPC1;HSPA1A;ITGA3;ITGA5;ITGB3;LTBP1;LTBP4;MMRN2;MYO1C;NOTCH1;PMEPA1;PTP4A3;RBPMS2;RNF165;SKI;SPRY1;STUB1;UBE2O	[]
194	GO:0070849	response to epidermal growth factor	http://amigo.geneontology.org/amigo/term/GO:0070849	-0.410965	-1.35448	0.0811966	0.166643	41	./Project_wg_result1702295593_GSEA/GO_0070849.png	13	1845;2296;7538;2064;2950;5335;4176;207;10458;790;153090;1277;6662	AKT1;BAIAP2;CAD;COL1A1;DAB2IP;DUSP3;ERBB2;FOXC1;GSTP1;MCM7;PLCG1;SOX9;ZFP36	['Lung Function Decline']
195	GO:0034340	response to type I interferon	http://amigo.geneontology.org/amigo/term/GO:0034340	-0.374509	-1.35386	0.0649867	0.166758	68	./Project_wg_result1702295593_GSEA/GO_0034340.png	31	11140;4615;3669;4940;3133;5696;10581;6472;3434;8519;81844;10410;57506;684;10379;79594;4599;3437;7297;8772;23513;3665;117854;58509;55337;8638;9636;3654;11277;3429;4938	BST2;C19orf66;CACTIN;CDC37;FADD;HLA-E;IFI27;IFIT1;IFIT3;IFITM1;IFITM2;IFITM3;IRAK1;IRF7;IRF9;ISG15;ISG20;MAVS;MUL1;MX1;MYD88;OAS1;OAS3;OASL;PSMB8;SCRIB;SHMT2;TREX1;TRIM56;TRIM6;TYK2	[]
196	GO:0048568	embryonic organ development	http://amigo.geneontology.org/amigo/term/GO:0048568	-0.318762	-1.34697	0.0152838	0.169293	264	./Project_wg_result1702295593_GSEA/GO_0048568.png	82	2323;2735;50515;7042;9620;6293;2034;8289;1290;2296;57216;2625;5426;4323;91461;4669;3297;5604;28514;9368;4088;613;8463;133;5754;5310;27173;7477;3216;9394;54583;3975;4188;6692;51804;29;7040;6722;26259;130497;23513;207;3856;9645;10155;10370;7703;2068;7942;56034;2067;2535;2022;80199;5333;6169;6608;113026;51684;3213;1954;1855;10194;6768;29924;10848;53615;219736;3340;348093;3880;4851;652;2048;1969;3576…	ABR;ADM;AKT1;ARID1A;BCR;BMP4;CELSR1;CHST11;CITED2;COL5A2;CXCL8;DLL1;DVL1;EGLN1;ENG;EPAS1;EPHA2;EPHB2;EPN1;ERCC1;ERCC2;FBXW8;FLT3LG;FOXC1;FUZ;FZD2;GATA3;GLI1;HOXB3;HOXB4;HOXB6;HS6ST1;HSF1;KRT19;KRT8;LHX1;MAP2K1;MBD3;MDFI;MEGF8;MICAL2;MMP14;NAGLU;NDST1;NOTCH1;NTN1;OSR1;PCGF2;PDGFC;PKD1;PKDCC;PLCD1;PLCD3;POLE;PPP1R13L;PRDM1;PTK7;RBPMS2;RPL38;SCRIB;SIX4;SLC39A1;SLC9A3R1;SLITRK6;SMAD3;SMO;SOX9;SPINT1;…	[]
197	GO:1901568	fatty acid derivative metabolic process	http://amigo.geneontology.org/amigo/term/GO:1901568	0.342322	1.47601	0.00526316	0.1693	95	./Project_wg_result1702295593_GSEA/GO_1901568.png	8	1543;1545;1573;83401;8644;64064;1646;158584	AKR1C2;AKR1C3;CYP1A1;CYP1B1;CYP2J2;ELOVL3;FAAH2;OXCT2	[]
198	GO:0008544	epidermis development	http://amigo.geneontology.org/amigo/term/GO:0008544	-0.325939	-1.34593	0.012761	0.169856	208	./Project_wg_result1702295593_GSEA/GO_0008544.png	67	2735;7421;7042;9620;55506;3852;4926;2296;57216;5660;3918;7538;5604;360;28514;1896;9368;3875;55612;126695;2012;7051;2319;3728;1001;5467;823;8861;4038;23513;3856;5351;2068;3855;5652;80199;6608;81858;3853;1474;182;2125;9817;2810;11187;3887;8985;6768;10555;2317;10468;5493;3880;3861;4851;3914;3911;1294;652;5045;1969;3714;3624;22943;144501;84189;6662	AGPAT2;AQP3;BMP4;CAPN1;CDH3;CELSR1;COL7A1;CST6;DKK1;DLL1;EDA;EMP1;EPHA2;ERCC2;EVPL;FERMT1;FLNB;FLOT2;FOXC1;FST;FURIN;FUZ;GLI1;H2AFY2;INHBA;JAG1;JAG2;JUP;KDF1;KEAP1;KRT14;KRT18;KRT19;KRT5;KRT6A;KRT7;KRT8;KRT80;KRT81;LAMA5;LAMB3;LAMC2;LDB1;LRP4;MAP2K1;NOTCH1;NUMA1;PKP3;PLOD1;PLOD3;PPARD;PPL;PRSS8;PSAP;SCRIB;SFN;SHARPIN;SLC9A3R1;SLITRK6;SMO;SOX9;ST14;TGFB2;TGM1;VANGL2;VDR;ZFP36	[]
199	GO:0032602	chemokine production	http://amigo.geneontology.org/amigo/term/GO:0032602	0.385466	1.48326	0.019305	0.171453	52	./Project_wg_result1702295593_GSEA/GO_0032602.png	10	3162;3553;7474;9314;6591;7292;3569;29108;85480;4155	HMOX1;IL1B;IL6;KLF4;MBP;PYCARD;SNAI2;TNFSF4;TSLP;WNT5A	[]
200	GO:0043270	positive regulation of ion transport	http://amigo.geneontology.org/amigo/term/GO:0043270	-0.339888	-1.34088	0.040146	0.171725	125	./Project_wg_result1702295593_GSEA/GO_0043270.png	40	9368;8787;784;5335;9472;287;7070;65018;5025;2946;578;1785;4302;5026;375;2539;7466;57165;84876;207;81;10396;5159;57158;6331;5652;6548;25;706;6786;6376;4282;3306;8398;2316;2048;6781;134;3759;5028	ABL1;ACTN4;ADORA1;AKAP6;AKT1;ANK2;ARF1;ATP8A1;BAK1;CACNB3;CX3CL1;DNM2;EPHB2;FLNA;G6PD;GJC2;GSTM2;HSPA2;JPH2;KCNJ2;MIF;MLLT6;ORAI1;P2RX4;P2RX5;P2RY1;PDGFRB;PINK1;PLA2G6;PLCG1;PRSS8;RGS9;SCN5A;SLC9A1;SLC9A3R1;STC1;STIM1;THY1;TSPO;WFS1	['Lung Function Decline']
201	GO:0048863	stem cell differentiation	http://amigo.geneontology.org/amigo/term/GO:0048863	-0.33896	-1.33954	0.0461165	0.171838	133	./Project_wg_result1702295593_GSEA/GO_0048863.png	50	4602;10505;57715;7291;10509;3670;4303;309;10512;7042;6949;2296;2625;1072;2099;8091;8463;4054;7161;3169;80031;6422;8861;6722;130497;117854;54910;144165;2068;2022;6929;25;8482;6608;9739;7476;2335;182;1947;55818;10500;4851;10501;3911;652;7869;6405;3214;6662;81606	ABL1;ANXA6;BMP4;CFL1;EFNB1;ENG;ERCC2;ESR1;FN1;FOXA1;FOXC1;FOXO4;GATA3;HMGA2;HOXB4;ISL1;JAG1;KDM3A;LAMA5;LBH;LDB1;LTBP3;MYB;NOTCH1;OSR1;PRICKLE1;SEMA3B;SEMA3C;SEMA3F;SEMA4B;SEMA4C;SEMA4F;SEMA4G;SEMA6B;SEMA6C;SEMA6D;SEMA7A;SETD1A;SFRP1;SMO;SOX9;SRF;TCF3;TCOF1;TEAD2;TGFB2;TP73;TRIM6;TWIST1;WNT7A	[]
202	GO:2001023	regulation of response to drug	http://amigo.geneontology.org/amigo/term/GO:2001023	-0.402776	-1.34112	0.0722222	0.17234	43	./Project_wg_result1702295593_GSEA/GO_2001023.png	15	8013;51760;5660;8091;10131;65018;90019;5831;130497;8864;6623;3351;9066;91683;5999	HMGA2;HTR1B;NR4A3;OSR1;PER2;PINK1;PSAP;PYCR1;RGS4;SNCG;SYT12;SYT17;SYT7;SYT8;TRAP1	[]
203	GO:0035272	exocrine system development	http://amigo.geneontology.org/amigo/term/GO:0035272	-0.420297	-1.33968	0.0918079	0.172508	35	./Project_wg_result1702295593_GSEA/GO_0035272.png	15	55727;10512;7042;3321;2296;1896;80004;7040;1605;29842;5361;3911;23129;7052;6662	BTBD7;DAG1;EDA;ESRP2;FOXC1;IGSF3;LAMA5;PLXNA1;PLXND1;SEMA3C;SOX9;TFCP2L1;TGFB1;TGFB2;TGM2	[]
204	GO:0030048	actin filament-based movement	http://amigo.geneontology.org/amigo/term/GO:0030048	-0.36899	-1.33809	0.0663265	0.172978	73	./Project_wg_result1702295593_GSEA/GO_0030048.png	18	287;4650;274;3728;7134;81;54795;2013;4641;6640;6331;6548;25777;2316;6781;134;3759;84948	ACTN4;ADORA1;ANK2;BIN1;EMP2;FLNA;JUP;KCNJ2;MYO1C;MYO9B;SCN5A;SLC9A1;SNTA1;STC1;SUN2;TIGD5;TNNC1;TRPM4	[]
205	GO:1903706	regulation of hemopoiesis	http://amigo.geneontology.org/amigo/term/GO:1903706	-0.316103	-1.34185	0.0144284	0.173167	254	./Project_wg_result1702295593_GSEA/GO_1903706.png	83	64783;27327;2200;192669;3635;8013;9092;2323;129138;7030;84807;558;2296;2625;4860;201163;84959;23112;4323;7538;28514;2064;1435;342371;10398;2648;7161;3566;7057;3276;537;169200;972;5896;84433;572;8772;57690;6422;56998;7040;8861;10766;57178;3665;2124;51043;101;1209;51621;84695;9580;2621;5600;3575;6929;54681;8943;25;864;3718;9739;51561;182;9757;9636;8085;140685;2353;8808;604;9398;7099;4851;2185;652;2…	ABL1;ADAM8;AGO3;ANKRD54;AP3D1;ATP6AP1;ATXN1L;AXL;BAD;BCL6;BMP4;CARD11;CD101;CD74;CLPTM1;CSF1;CTNNBIP1;DLL1;ERBB2;ESRRA;EVI2B;FADD;FBN1;FLCN;FLT3LG;FOS;FOXC1;FSTL3;GAS6;GATA3;HSPA1A;IL1RL2;IL23A;IL4R;IL7R;INHBA;INPP5D;IRF7;ISG15;JAG1;JAK3;KAT2A;KLF13;KMT2B;KMT2D;LDB1;LOXL3;MAPK11;MMP14;MYL9;NFKBID;NOTCH1;NR4A3;P4HTM;PNP;PPARGC1B;PRDM1;PRMT1;PTK2B;RAG1;RBM15;RUNX3;SART1;SETD1A;SFRP1;SOX13;TCF3;TFE3…	[]
206	GO:0072524	pyridine-containing compound metabolic process	http://amigo.geneontology.org/amigo/term/GO:0072524	-0.348433	-1.34115	0.04474	0.173201	116	./Project_wg_result1702295593_GSEA/GO_0072524.png	54	5027;64080;5563;23057;5213;2584;4507;9759;316;51548;5236;7086;283209;57026;65220;2023;5223;23729;51422;3418;7167;4860;3939;2027;51341;230;55753;4191;5315;22934;339123;3098;84875;5230;55191;26137;2821;2597;2539;8514;4967;9563;10891;5214;3099;2026;226;5740;5211;54541;11277;8566;5209;5210	ALDOA;ALDOC;AOX1;DDIT4;ENO1;ENO2;ENO3;G6PD;GALK1;GAPDH;GPI;H6PD;HDAC4;HK1;HK2;IDH2;JMJD8;KCNAB2;LDHA;MDH2;MTAP;NADK;NADSYN1;NMNAT2;OGDH;OGDHL;P2RX7;PARP10;PDXK;PDXP;PFKFB3;PFKFB4;PFKL;PFKM;PFKP;PGAM1;PGK1;PGM1;PGM2L1;PKM;PNP;PPARGC1A;PRKAA2;PRKAG2;PTGIS;RBKS;RPIA;SHPK;SIRT6;TKT;TPI1;TREX1;ZBTB20;ZBTB7A	[]
207	GO:0060359	response to ammonium ion	http://amigo.geneontology.org/amigo/term/GO:0060359	-0.368357	-1.33725	0.0613027	0.173287	72	./Project_wg_result1702295593_GSEA/GO_0060359.png	16	1785;57657;8772;10014;2821;221935;445;8620;8851;3351;25;84687;2767;375790;2185;5999	ABL1;AGRN;ASS1;CDK5R1;DNM2;FADD;GNA11;GPI;HCN3;HDAC5;HTR1B;NPFF;PPP1R9B;PTK2B;RGS4;SDK1	[]
208	GO:0046434	organophosphate catabolic process	http://amigo.geneontology.org/amigo/term/GO:0046434	-0.335342	-1.33644	0.0425777	0.173707	153	./Project_wg_result1702295593_GSEA/GO_0046434.png	61	51548;5236;7378;79077;252969;283209;57026;27124;100137049;2023;5223;51422;3632;7167;4860;11332;30833;3939;2027;23583;51341;27293;230;3704;55753;5335;4968;5315;339123;3098;79153;5230;55627;26137;2821;2597;79873;4967;8622;79661;2876;10891;5141;5214;949;3099;2026;3949;23659;226;5167;1267;56623;5211;54541;10908;215;11277;4913;5209;5210	ABCD1;ACOT7;ALDOA;ALDOC;CNP;DCTPP1;DDIT4;ENO1;ENO2;ENO3;ENPP1;GAPDH;GDPD3;GPI;GPX1;HK1;HK2;INPP5A;INPP5E;INPP5J;ITPA;JMJD8;LDHA;LDLR;NEIL1;NEIL2;NT5C;NTHL1;NUDT18;OGDH;OGDHL;OGG1;PDE4A;PDE8B;PDXP;PFKFB3;PFKFB4;PFKL;PFKP;PGAM1;PGK1;PGM1;PGM2L1;PKM;PLA2G15;PLA2G4B;PLCG1;PNP;PNPLA6;PPARGC1A;PRKAG2;SCARB1;SIRT6;SMPD4;SMPDL3B;SMUG1;TPI1;TREX1;UPP1;ZBTB20;ZBTB7A	[]
209	GO:0006022	aminoglycan metabolic process	http://amigo.geneontology.org/amigo/term/GO:0006022	-0.350984	-1.34192	0.0559006	0.173975	109	./Project_wg_result1702295593_GSEA/GO_0006022.png	42	50515;2683;64132;2296;9957;129530;4669;6484;411;26229;138050;1464;6487;2990;9394;113189;8704;92126;1462;7040;50859;207;11285;4166;5159;284;6483;8692;6482;6548;2588;54982;9469;54480;160;375790;633;9672;3340;3037;3339;8372	AGRN;AKT1;ANGPT1;AP2A1;ARSB;B3GAT3;B4GALT1;B4GALT2;B4GALT7;BGN;CHPF2;CHST11;CHST14;CHST3;CHST6;CLN6;CSPG4;DSEL;FOXC1;GALNS;GUSB;HAS2;HGSNAT;HS3ST1;HS6ST1;HSPG2;HYAL2;HYAL3;LYG1;NAGLU;NDST1;PDGFRB;SDC3;SLC9A1;SPOCK3;ST3GAL1;ST3GAL2;ST3GAL3;ST3GAL4;TGFB1;VCAN;XYLT2	[]
210	GO:0032623	interleukin-2 production	http://amigo.geneontology.org/amigo/term/GO:0032623	0.392981	1.45542	0.0559441	0.174128	39	./Project_wg_result1702295593_GSEA/GO_0032623.png	6	3552;3553;89795;9308;5588;5142	CD83;IL1A;IL1B;NAV3;PDE4B;PRKCQ	[]
211	GO:0071402	cellular response to lipoprotein particle stimulus	http://amigo.geneontology.org/amigo/term/GO:0071402	-0.458719	-1.34195	0.108955	0.174865	24	./Project_wg_result1702295593_GSEA/GO_0071402.png	9	19;1012;6721;148022;207;975;3949;3689;7099	ABCA1;AKT1;CD81;CDH13;ITGB2;LDLR;SREBF2;TICAM1;TLR4	[]
212	GO:0006959	humoral immune response	http://amigo.geneontology.org/amigo/term/GO:0006959	-0.364907	-1.33469	0.0621827	0.175409	70	./Project_wg_result1702295593_GSEA/GO_0006959.png	26	140823;7030;629;684;6590;2625;51279;718;60343;2821;2597;715;7942;975;3017;3853;5699;51435;3934;4851;8398;2919;5646;2921;3576;6280	BST2;C1R;C1RL;C3;CD81;CFB;CXCL1;CXCL3;CXCL8;FAM3A;GAPDH;GATA3;GPI;HIST1H2BD;KRT6A;LCN2;NOTCH1;PLA2G6;PRSS3;PSMB10;ROMO1;S100A9;SCARA3;SLPI;TFE3;TFEB	[]
213	GO:0061008	hepaticobiliary system development	http://amigo.geneontology.org/amigo/term/GO:0061008	0.31721	1.44661	0.00492611	0.176475	105	./Project_wg_result1702295593_GSEA/GO_0061008.png	9	1543;3162;3280;1054;144455;3725;7494;6881;3720	CEBPG;CYP1A1;E2F7;HES1;HMOX1;JARID2;JUN;TAF10;XBP1	[]
214	GO:0006081	cellular aldehyde metabolic process	http://amigo.geneontology.org/amigo/term/GO:0006081	0.381331	1.48661	0.0202429	0.177564	53	./Project_wg_result1702295593_GSEA/GO_0006081.png	7	1545;218;220;8644;1645;224;195814	AKR1C1;AKR1C3;ALDH1A3;ALDH3A1;ALDH3A2;CYP1B1;SDR16C5	[]
215	GO:0006471	protein ADP-ribosylation	http://amigo.geneontology.org/amigo/term/GO:0006471	0.452983	1.52789	0.0462963	0.177914	27	./Project_wg_result1702295593_GSEA/GO_0006471.png	3	25976;79668;83666	PARP8;PARP9;TIPARP	[]
216	GO:0050878	regulation of body fluid levels	http://amigo.geneontology.org/amigo/term/GO:0050878	-0.311704	-1.33089	0.0206972	0.178227	298	./Project_wg_result1702295593_GSEA/GO_0050878.png	89	353;558;25946;5576;2625;2771;84959;2192;653145;360;5566;9927;1723;107;10398;5029;126695;6776;133;7057;5025;113;8527;2629;4302;780;7094;57572;3315;6337;5026;7376;2191;59344;7391;5293;2821;109;60;7466;6722;51043;5575;1609;2039;2013;595;2768;790;79803;3673;3099;2621;8692;7392;112;30846;3710;8525;1278;3690;87;7410;2810;388552;685;2767;3705;7301;2030;9127;5329;6288;25970;7099;3170;83706;114897;10938;3…	ACTB;ACTN1;ADCY1;ADCY3;ADCY6;ADCY7;ADM;ADORA1;ALOXE3;ANXA8;APLN;APRT;AQP3;AXL;BLOC1S3;BTC;C1QTNF1;CAD;CCND1;COL1A1;COL1A2;DDR1;DGKD;DGKQ;DGKZ;DHODH;DMTN;DOCK6;EHD1;EHD2;EMP2;EPHB2;FAP;FBLN1;FERMT3;FLNA;FOXA2;GAS6;GATA3;GBA;GNA11;GNA12;GNAI2;GPI;HAS2;HK2;HPS6;HSPB1;HYAL2;ITGA2;ITGB3;ITPK1;ITPR3;KCNN4;KDF1;MFN2;MLLT6;MYL9;NR1H2;P2RX4;P2RX5;P2RX6;P2RY1;P2RY2;PIK3CD;PLAUR;PRKACA;PRKAR1B;PRKAR2A;SAA1;…	[]
217	GO:0048545	response to steroid hormone	http://amigo.geneontology.org/amigo/term/GO:0048545	-0.315067	-1.33144	0.0243363	0.178359	273	./Project_wg_result1702295593_GSEA/GO_0048545.png	68	10521;51341;2099;2950;6502;6720;9353;6257;3169;10474;1616;133;7057;21;2629;5467;7477;1408;79447;9862;572;7376;5106;6422;65992;2821;7040;5187;79039;11057;10498;6597;10891;595;445;790;25959;387758;10025;8312;2022;3351;706;7067;4015;8085;3485;2353;1843;6256;54541;55818;10076;3174;4851;2100;6714;652;7023;4929;2101;1277;6781;133522;56937;9612;6586;81606	ABCA3;ABHD2;ADM;ASS1;AXIN1;BAD;BMP4;CAD;CARM1;CCND1;COL1A1;CRY2;DAXX;DDIT4;DDRGK1;DDX17;DDX54;DUSP1;ENG;ESR1;ESR2;ESRRA;FIBIN;FOS;FOXA1;GBA;GPI;GSTP1;HNF4G;HTR1B;IGFBP2;KANK2;KDM3A;KMT2D;LBH;LOX;MED16;MED24;NCOR2;NOTCH1;NR1H2;NR4A2;PAGR1;PCK2;PER1;PMEPA1;PPARD;PPARGC1A;PPARGC1B;PTPRU;RXRA;RXRB;SFRP1;SKP2;SLIT2;SLIT3;SMARCA4;SRC;SREBF1;STC1;TADA3;TFAP4;TGFB1;THBS1;THRA;TSPO;WNT7B;ZBTB7A	[]
218	GO:0010586	miRNA metabolic process	http://amigo.geneontology.org/amigo/term/GO:0010586	-0.457478	-1.33167	0.128743	0.178811	23	./Project_wg_result1702295593_GSEA/GO_0010586.png	11	57510;80149;23405;27044;26523;144233;10521;6895;27161;8570;3265	AGO1;AGO2;BCDIN3D;DDX17;DICER1;HRAS;KHSRP;SND1;TARBP2;XPO5;ZC3H12A	[]
219	GO:0090066	regulation of anatomical structure size	http://amigo.geneontology.org/amigo/term/GO:0090066	-0.307695	-1.32819	0.0193133	0.181008	336	./Project_wg_result1702295593_GSEA/GO_0090066.png	113	51466;80005;4478;3778;57026;10505;857;57715;6711;10509;51334;89848;85464;5724;1019;10512;822;2664;23038;1808;2296;1072;91663;5499;2017;11151;84335;80206;9368;51330;9353;5029;1889;10093;64223;7408;23108;2784;5987;9463;133;274;57521;23616;10723;5467;7477;80031;1785;57175;11344;9026;375;57580;3897;6722;207;2876;10095;2039;54795;54910;8440;8864;10458;4641;1002;2934;2055;3984;56996;8851;10788;3575;112…	ABL1;ADCY6;ADM;ADORA1;AKT1;AKT1S1;APLN;ARF1;ARPC1B;ARPC4;ATP13A2;BAIAP2;BIN1;BMPR2;CAPG;CAV1;CDH4;CDK4;CDK5R1;CFL1;CLN8;CORO1A;CORO1B;CTTN;DEPTOR;DMTN;DNM2;DOCK5;DPYSL2;E2F4;ECE1;EVL;FCHSD1;FHOD3;FN1;FOXC1;GDI1;GNB3;GPX1;GSN;HIP1R;HTR1B;IL7R;IQGAP2;KANK1;KANK4;KCNMA1;KCNN4;L1CAM;LIMK1;LRRC8A;MEGF8;MLST8;MSN;MYADM;MYO1C;NCK2;NTN1;P2RY1;P2RY2;PDXP;PER2;PFN4;PICK1;PLA2G6;PLEKHG2;PLOD3;PLXNA3;PPARD;P…	[]
220	GO:0003013	circulatory system process	http://amigo.geneontology.org/amigo/term/GO:0003013	-0.316469	-1.32703	0.0197585	0.181842	256	./Project_wg_result1702295593_GSEA/GO_0003013.png	72	5566;28514;4088;1522;613;6720;9353;5029;5331;1889;287;4204;487;2784;1727;133;5025;489;274;2946;6901;29098;3728;5467;29;9424;56998;7040;207;2876;7134;54795;8864;284;2013;8620;6640;6331;57085;2621;112;1874;3710;659;6548;3351;7423;1278;11156;6786;7067;8985;7442;6446;2548;10848;1760;89797;11277;5795;4524;8398;2316;5606;6714;6261;6781;134;3759;8862;5999;5028	ABR;ADCY6;ADM;ADORA1;AGTRAP;AKT1;ANGPT1;ANK2;APLN;ATP2A1;ATP2A3;BCR;BIN1;BMPR2;COL1A2;CTNNBIP1;CTSZ;CYB5R3;DLL1;DMPK;E2F4;ECE1;EMP2;FLNA;GAA;GAS6;GNB3;GPX1;GSTM2;HTR1B;ITPR3;JUP;KCNJ2;KCNK6;MAP2K3;MECP2;MTHFR;NAV2;NPFF;P2RX4;P2RY1;P2RY2;PER2;PLA2G6;PLCB3;PLOD3;PPARD;PPP1R13L;PRKACA;PTP4A3;PTPRJ;RANGRF;RGS4;RYR1;SCN5A;SGK1;SLC9A1;SLIT2;SMAD3;SNTA1;SRC;SREBF1;STC1;STIM1;TAZ;TGFB1;THRA;TNNC1;TREX1;T…	[]
221	GO:0042303	molting cycle	http://amigo.geneontology.org/amigo/term/GO:0042303	-0.368978	-1.32615	0.0689655	0.18219	68	./Project_wg_result1702295593_GSEA/GO_0042303.png	15	5187;8861;4038;2068;80199;6608;10848;7015;10468;3861;4851;3911;3624;22943;6662	DKK1;ERCC2;FST;FUZ;INHBA;KRT14;LAMA5;LDB1;LRP4;NOTCH1;PER1;PPP1R13L;SMO;SOX9;TERT	[]
222	GO:0048638	regulation of developmental growth	http://amigo.geneontology.org/amigo/term/GO:0048638	-0.319824	-1.32503	0.0414334	0.183041	212	./Project_wg_result1702295593_GSEA/GO_0048638.png	69	10505;57715;7784;2931;10509;5479;1019;2735;10512;51760;2664;1808;2296;2017;3297;28514;1435;51330;79594;9472;6776;7161;5467;80031;1785;11344;5447;51804;6422;2539;2593;1848;3897;6722;207;10498;23025;54910;1002;3984;8851;5600;118813;659;25;8482;6608;2335;9150;1954;65078;55558;8292;10743;375790;8153;10500;83481;4851;10501;652;2261;57699;7869;6405;9423;80128;5999;9699	ABL1;AGRN;AKAP6;AKT1;BMP4;BMPR2;CARM1;CDH4;CDK4;CDK5R1;COLQ;CPNE5;CSF1;CTDP1;CTTN;DLL1;DNM2;DPYSL2;DUSP6;EPPK1;FGFR3;FN1;FOXC1;G6PD;GAMT;GDI1;GLI1;GSK3A;HSF1;L1CAM;LIMK1;MAPK11;MEGF8;MUL1;NOTCH1;NTN1;PLXNA3;POR;PPARD;PPIB;RAI1;RGS4;RIMS2;RND2;RTN4R;SEMA3B;SEMA3C;SEMA3F;SEMA4B;SEMA4C;SEMA4F;SEMA4G;SEMA6B;SEMA6C;SEMA6D;SEMA7A;SFRP1;SIX4;SMO;SRF;STAT5A;SYT17;TNFRSF12A;TP73;TRIM46;TWF2;UNC13A;ZFYVE27…	[]
223	GO:0033108	mitochondrial respiratory chain complex assembly	http://amigo.geneontology.org/amigo/term/GO:0033108	0.326863	1.41926	0.0133929	0.183495	83	./Project_wg_result1702295593_GSEA/GO_0033108.png	30	4696;55967;4694;51103;4724;91942;493753;4700;644096;55863;55471;4718;29078;4710;4709;4725;79133;285521;84275;4712;116228;7381;4695;4701;51241;10063;7019;389203;4698;51300	COA5;COX16;COX17;COX18;COX20;NDUFA1;NDUFA12;NDUFA2;NDUFA3;NDUFA5;NDUFA6;NDUFA7;NDUFAF1;NDUFAF2;NDUFAF4;NDUFAF5;NDUFAF7;NDUFB3;NDUFB4;NDUFB6;NDUFC2;NDUFS4;NDUFS5;SDHAF1;SLC25A33;SMIM20;TFAM;TIMMDC1;TMEM126B;UQCRB	[]
224	GO:0021591	ventricular system development	http://amigo.geneontology.org/amigo/term/GO:0021591	0.43024	1.42428	0.0740741	0.185446	25	./Project_wg_result1702295593_GSEA/GO_0021591.png	10	23657;55582;1767;4331;25911;8382;585;8650;54768;51377	BBS4;DNAH5;DPCD;HYDIN;KIF27;MNAT1;NME5;NUMB;SLC7A11;UCHL5	[]
225	GO:0002521	leukocyte differentiation	http://amigo.geneontology.org/amigo/term/GO:0002521	-0.309499	-1.32267	0.0209021	0.185759	298	./Project_wg_result1702295593_GSEA/GO_0002521.png	96	6778;11334;9846;27434;2200;3635;112616;9092;2323;7030;133396;10945;9644;3589;84807;558;2625;6237;4860;84959;4323;28514;51341;2064;1435;22904;2648;23598;3566;578;9093;537;169200;972;5896;84433;572;8772;6422;10014;23210;5293;56998;7040;57580;6722;6794;10766;57178;3665;2124;51043;101;1945;4055;1209;7037;84695;9452;2194;56975;9580;2621;3575;6929;5734;8943;25;864;3718;139716;51561;140685;2353;8808;297…	ABL1;ADAM8;AP3D1;ATP6AP1;AXL;BAD;BAK1;BCL6;BMP4;CARD11;CD101;CD74;CLPTM1;CMTM7;CSF1;CSF1R;CTNNBIP1;DLL1;DNAJA3;EFNA4;EPHA2;ERBB2;ESRRA;EVI2B;FADD;FAM20C;FASN;FBN1;FLT3LG;FOS;FSTL3;GAB2;GAB3;GAS6;GATA3;HDAC5;IL11;IL1RL2;IL23A;IL31RA;IL4R;IL7R;INHBA;INPP5D;IRF7;ITM2A;JAG2;JAK3;JMJD6;KAT2A;KDELR1;LFNG;LOXL3;LRRC8A;LTBR;MMP14;NCAPH2;NFKBID;PATZ1;PIK3CD;PNP;POLM;PPARGC1B;PRDM1;PREX1;PTGER4;PTK2B;PTPRJ…	[]
226	GO:0016999	antibiotic metabolic process	http://amigo.geneontology.org/amigo/term/GO:0016999	0.333905	1.48756	0.0247525	0.187701	94	./Project_wg_result1702295593_GSEA/GO_0016999.png	13	1543;8644;1645;57016;1646;4129;80896;130752;6622;6480;6392;132789;84869	AKR1B10;AKR1C1;AKR1C2;AKR1C3;CBR4;CYP1A1;GNPDA2;MAOB;MDH1B;NPL;SDHD;SNCA;ST6GAL1	[]
227	GO:0009308	amine metabolic process	http://amigo.geneontology.org/amigo/term/GO:0009308	0.356433	1.39722	0.0478088	0.187969	52	./Project_wg_result1702295593_GSEA/GO_0009308.png	6	1543;23657;1728;4129;8942;6622	CYP1A1;KYNU;MAOB;NQO1;SLC7A11;SNCA	[]
228	GO:2001057	reactive nitrogen species metabolic process	http://amigo.geneontology.org/amigo/term/GO:2001057	0.358881	1.40334	0.0543933	0.188361	54	./Project_wg_result1702295593_GSEA/GO_2001057.png	12	1545;3553;9314;1728;5806;54996;1906;3717;3320;10365;2643;6095	CYP1B1;EDN1;GCH1;HSP90AA1;IL1B;JAK2;KLF2;KLF4;MARC2;NQO1;PTX3;RORA	[]
229	GO:0099601	regulation of neurotransmitter receptor activity	http://amigo.geneontology.org/amigo/term/GO:0099601	0.4224	1.42821	0.0794702	0.189135	28	./Project_wg_result1702295593_GSEA/GO_0099601.png	9	4884;130574;154;1612;81832;2339;54800;729993;10142	ADRB2;AKAP9;DAPK1;FNTA;KLHL24;LYPD6;NETO1;NPTX1;SHISA9	[]
230	GO:0030323	respiratory tube development	http://amigo.geneontology.org/amigo/term/GO:0030323	-0.343265	-1.31812	0.0689238	0.192029	118	./Project_wg_result1702295593_GSEA/GO_0030323.png	44	2735;9620;2034;64759;57216;1717;5499;4323;91461;5604;5764;342371;1522;6720;3169;80004;5754;5310;3371;7477;9394;57333;64399;23210;6722;7917;1605;5159;84695;9231;9618;659;7067;4015;10454;8985;3675;4851;23152;3911;652;10252;10272;6662	ATXN1L;BAG6;BMP4;BMPR2;CELSR1;CIC;CTSZ;DAG1;DHCR7;DLG5;EPAS1;ESRP2;FOXA1;FSTL3;GLI1;HHIP;HS6ST1;ITGA3;JMJD6;LAMA5;LOX;LOXL3;MAP2K1;MMP14;NOTCH1;PDGFRB;PKD1;PKDCC;PLOD3;PPP1CA;PTK7;PTN;RCN3;SOX9;SPRY1;SREBF1;SRF;TAB1;THRA;TNC;TNS3;TRAF4;VANGL2;WNT7B	[]
231	GO:0009410	response to xenobiotic stimulus	http://amigo.geneontology.org/amigo/term/GO:0009410	0.295548	1.38875	0.00746269	0.192185	161	./Project_wg_result1702295593_GSEA/GO_0009410.png	14	1543;25976;1545;218;57491;1728;1573;1645;2729;2908;842;5176;9076;6622	AHRR;AKR1C1;ALDH3A1;CASP9;CLDN1;CYP1A1;CYP1B1;CYP2J2;GCLC;NQO1;NR3C1;SERPINF1;SNCA;TIPARP	[]
232	GO:0070670	response to interleukin-4	http://amigo.geneontology.org/amigo/term/GO:0070670	0.422741	1.3753	0.110429	0.193831	25	./Project_wg_result1702295593_GSEA/GO_0070670.png	3	11009;4783;7494	IL24;NFIL3;XBP1	[]
233	GO:0002237	response to molecule of bacterial origin	http://amigo.geneontology.org/amigo/term/GO:0002237	0.28976	1.40388	0.028169	0.19469	196	./Project_wg_result1702295593_GSEA/GO_0002237.png	30	1543;11009;3553;7474;6352;7292;3569;4129;3725;1604;7494;29108;23097;57088;2920;834;842;5142;8792;1440;9076;6622;7035;2796;1906;114769;3717;55122;8767;2643	AKIRIN2;CARD16;CASP1;CASP9;CCL5;CD55;CDK19;CLDN1;CSF3;CXCL2;CYP1A1;EDN1;GCH1;GNRH1;IL1B;IL24;IL6;JAK2;JUN;MAOB;PDE4B;PLSCR4;PYCARD;RIPK2;SNCA;TFPI;TNFRSF11A;TNFSF4;WNT5A;XBP1	[]
234	GO:0010257	NADH dehydrogenase complex assembly	http://amigo.geneontology.org/amigo/term/GO:0010257	0.346046	1.38029	0.054902	0.194942	55	./Project_wg_result1702295593_GSEA/GO_0010257.png	15	4696;55967;4694;51103;4724;91942;4700;55863;55471;4718;29078;4710;4709;4725;79133	NDUFA1;NDUFA12;NDUFA3;NDUFA6;NDUFAF1;NDUFAF2;NDUFAF4;NDUFAF5;NDUFAF7;NDUFB3;NDUFB4;NDUFC2;NDUFS4;NDUFS5;TMEM126B	[]
235	GO:0070085	glycosylation	http://amigo.geneontology.org/amigo/term/GO:0070085	-0.326197	-1.31544	0.033105	0.195295	184	./Project_wg_result1702295593_GSEA/GO_0070085.png	61	152002;64689;23509;4351;5373;5352;2526;56886;79695;84750;10331;55650;84892;55568;7841;9945;2683;5372;4245;11320;1650;6484;56052;2137;26229;84447;53947;256435;6487;9526;91319;8704;11285;79087;6483;146664;5351;2590;10585;51006;4122;727936;11070;30815;6482;340485;7423;4597;11253;8985;22845;55343;2525;51172;27090;5986;4582;10267;84197;170384;3955	A4GALT;ACER2;ALG1;ALG12;B3GAT3;B3GNT3;B4GALT1;B4GALT2;B4GALT7;DDOST;DERL3;DOLK;EXTL3;FUT10;FUT11;FUT3;FUT4;GALNT10;GALNT12;GALNT2;GFPT2;GORASP1;GXYLT2;LFNG;MAN1B1;MAN2A2;MGAT1;MGAT4A;MGAT5B;MOGS;MPDU1;MPI;MUC1;MVD;NAGPA;PIGV;PLOD1;PLOD2;PLOD3;PMM1;PMM2;POFUT1;POMGNT2;POMK;POMT1;RAMP1;RFNG;SLC35C1;SLC35C2;ST3GAL1;ST3GAL2;ST3GAL3;ST3GAL4;ST6GALNAC3;ST6GALNAC4;ST6GALNAC6;SYVN1;TMEM115;UGGT1;VEGFB;XX…	[]
236	GO:0097366	response to bronchodilator	http://amigo.geneontology.org/amigo/term/GO:0097366	-0.432828	-1.31377	0.107496	0.196793	29	./Project_wg_result1702295593_GSEA/GO_0097366.png	7	8787;41;1785;54583;7186;4929;5999	ASIC1;DNM2;EGLN1;NR4A2;RGS4;RGS9;TRAF2	[]
237	GO:0050803	regulation of synapse structure or activity	http://amigo.geneontology.org/amigo/term/GO:0050803	-0.332847	-1.31211	0.0464286	0.197594	132	./Project_wg_result1702295593_GSEA/GO_0050803.png	30	1785;9746;54583;51804;22883;4038;7058;1605;10458;9231;78999;1627;8851;8831;25;7476;23767;2049;25791;57555;8292;375790;153090;2048;386724;6405;22943;9423;84189;57549	ABL1;AGRN;AMIGO3;BAIAP2;CDK5R1;CLSTN1;CLSTN3;COLQ;DAB2IP;DAG1;DBN1;DKK1;DLG5;DNM2;EGLN1;EPHB2;EPHB3;FLRT3;IGSF9;LRFN4;LRP4;NGEF;NLGN2;NTN1;SEMA3F;SIX4;SLITRK6;SYNGAP1;THBS2;WNT7A	[]
238	GO:1904019	epithelial cell apoptotic process	http://amigo.geneontology.org/amigo/term/GO:1904019	-0.360447	-1.31247	0.0830091	0.197873	72	./Project_wg_result1702295593_GSEA/GO_1904019.png	21	572;7466;10298;3856;10891;284;2934;2621;1869;659;25;5598;666;598;7015;1870;80781;153090;5054;3714;51129	ABL1;ANGPT1;ANGPTL4;BAD;BCL2L1;BMPR2;BOK;COL18A1;DAB2IP;E2F1;E2F2;GAS6;GSN;JAG2;KRT8;MAPK7;PAK4;PPARGC1A;SERPINE1;TERT;WFS1	[]
239	GO:0032635	interleukin-6 production	http://amigo.geneontology.org/amigo/term/GO:0032635	0.350379	1.48773	0.0083682	0.199856	73	./Project_wg_result1702295593_GSEA/GO_0032635.png	14	3553;7474;2069;7292;3569;7494;4345;29108;85480;4155;55122;8767;10365;64343	AKIRIN2;AZI2;CD200;EREG;IL1B;IL6;KLF2;MBP;PYCARD;RIPK2;TNFSF4;TSLP;WNT5A;XBP1	[]
240	GO:0070371	ERK1 and ERK2 cascade	http://amigo.geneontology.org/amigo/term/GO:0070371	-0.322152	-1.30988	0.04038	0.200307	185	./Project_wg_result1702295593_GSEA/GO_0070371.png	56	558;6237;201163;2771;2192;10347;5604;10457;9368;2064;2950;5605;81848;537;780;972;2889;1848;7040;10636;5159;284;140885;10318;56034;2621;5734;25;8482;2050;2335;2041;7078;6376;3265;4282;5609;2049;1843;7301;153090;7099;238;4851;2185;1436;6714;652;2261;2048;388121;1969;10252;2264;6662;5028	ABCA7;ABL1;ALK;ANGPT1;ATP6AP1;AXL;BMP4;CD74;CSF1R;CX3CL1;DAB2IP;DDR1;DUSP1;DUSP6;EPHA1;EPHA2;EPHB2;EPHB3;EPHB4;ERBB2;FBLN1;FGFR3;FGFR4;FLCN;FN1;GAS6;GNAI2;GPNMB;GSTP1;HRAS;MAP2K1;MAP2K2;MAP2K7;MIF;NOTCH1;P2RY1;PDGFC;PDGFRB;PTGER4;PTK2B;RAPGEF1;RGS14;RRAS;SEMA7A;SIRPA;SLC9A3R1;SOX9;SPRY1;SPRY4;SRC;TGFB1;TIMP3;TLR4;TNFAIP8L3;TNIP1;TYRO3	[]
241	GO:0006984	ER-nucleus signaling pathway	http://amigo.geneontology.org/amigo/term/GO:0006984	0.398235	1.49736	0.023622	0.201517	43	./Project_wg_result1702295593_GSEA/GO_0006984.png	8	23645;3484;4780;468;467;7494;9709;1649	ATF3;ATF4;DDIT3;HERPUD1;IGFBP1;NFE2L2;PPP1R15A;XBP1	[]
242	GO:0098542	defense response to other organism	http://amigo.geneontology.org/amigo/term/GO:0098542	-0.312748	-1.30779	0.0288889	0.202729	252	./Project_wg_result1702295593_GSEA/GO_0098542.png	87	6464;728;10084;56915;8519;55054;146857;3609;11334;140823;81844;27297;2074;4277;133396;23406;10410;51728;57506;23005;684;6590;55324;79792;22933;10379;23765;79132;11128;10521;6502;55666;60343;79594;60509;27350;340061;4599;51191;3566;90678;9020;84818;8764;3437;148022;81559;54512;8772;81622;2597;51428;7040;6397;56829;3665;9466;5371;117854;6895;63906;8692;664;55337;3017;8638;3853;54;51561;79102;283234…	ABCF3;ACP5;AGBL5;APOBEC3C;ATG16L1;BNIP3;BST2;C19orf66;C5AR1;CCDC88B;COTL1;CRCP;DDIT4;DDX17;DDX41;DHX58;EPHA2;ERCC6;EXOSC4;EXOSC5;FADD;FAM3A;FLNA;GAPDH;GPATCH3;GSDMD;HERC5;HIST1H2BD;HRAS;HYAL2;IFI27;IFIT3;IFITM1;IFITM3;IL17RA;IL17RC;IL22RA1;IL23A;IL27RA;IL31RA;IL4R;ILF3;IRF7;IRF9;ISG15;KRT6A;LCN2;LRSAM1;MAP3K14;MAPKBP1;MAVS;MICB;MUL1;MX1;NPLOC4;OAS1;OASL;PLA2G6;PML;POLR3A;POLR3H;POLR3K;PQBP1;RNF26…	[]
243	GO:0010324	membrane invagination	http://amigo.geneontology.org/amigo/term/GO:0010324	-0.402493	-1.30711	0.110067	0.202883	41	./Project_wg_result1702295593_GSEA/GO_0010324.png	15	9212;55113;54784;10347;718;19;7057;23616;375;2934;3673;23221;3689;257364;4240	ABCA1;ABCA7;ALKBH4;ARF1;AURKB;C3;GSN;ITGA2;ITGB2;MFGE8;RHOBTB2;SH3BP1;SNX33;THBS1;XKR8	[]
244	GO:0055123	digestive system development	http://amigo.geneontology.org/amigo/term/GO:0055123	0.321897	1.35611	0.0471698	0.203887	78	./Project_wg_result1702295593_GSEA/GO_0055123.png	13	1543;7474;3280;1026;51057;7494;57669;8626;2627;27031;891;57728;2300	CCNB1;CDKN1A;CYP1A1;EPB41L5;FOXL1;GATA6;HES1;NPHP3;TP63;WDPCP;WDR19;WNT5A;XBP1	[]
245	GO:0019932	second-messenger-mediated signaling	http://amigo.geneontology.org/amigo/term/GO:0019932	-0.319248	-1.30548	0.0493685	0.204555	184	./Project_wg_result1702295593_GSEA/GO_0019932.png	51	5164;5566;7462;9368;107;10523;5737;5335;9472;287;19;1012;133;7057;5025;113;2946;8527;333;5725;5026;109;5575;1609;2039;54795;5141;57158;57192;112;3710;5518;6548;5734;168620;84687;5598;1760;8877;23295;5795;10411;2185;23564;90226;10267;3576;4157;5032;6662;9699	ABCA1;ADCY1;ADCY3;ADCY6;ADCY7;ADM;AKAP6;ANK2;APLP1;BHLHA15;CDH13;CHERP;CXCL8;DDAH2;DGKD;DGKQ;DMPK;DMTN;GSTM2;ITPR3;JPH2;LAT2;MAPK7;MC1R;MCOLN1;MGRN1;P2RX4;P2RX5;P2RY11;PDE4A;PDK2;PLCG1;PPP1R9B;PPP2R1A;PRKACA;PRKAR1B;PTBP1;PTGER4;PTGFR;PTK2B;PTPRJ;RAMP1;RAPGEF3;RIMS2;SLC9A1;SLC9A3R1;SOX9;SPHK1;THBS1;TRPM4;UCN2	[]
246	GO:0008202	steroid metabolic process	http://amigo.geneontology.org/amigo/term/GO:0008202	0.27891	1.36039	0.00763359	0.205195	189	./Project_wg_result1702295593_GSEA/GO_0008202.png	12	1543;25976;1545;3553;6591;6615;51302;8644;1645;348;1646;51478	AKR1C1;AKR1C2;AKR1C3;APOE;CYP1A1;CYP1B1;CYP39A1;HSD17B7;IL1B;SNAI1;SNAI2;TIPARP	[]
247	GO:0003205	cardiac chamber development	http://amigo.geneontology.org/amigo/term/GO:0003205	-0.34184	-1.30368	0.0816832	0.205775	104	./Project_wg_result1702295593_GSEA/GO_0003205.png	41	2931;64783;3670;10512;7042;8289;2296;57216;2625;7798;9353;287;5754;78987;9510;1785;8131;54583;7040;6722;7134;10370;6331;2535;2022;659;6608;51684;182;10454;6256;4052;6659;53834;10848;3340;4851;652;23129;639;6586	ADAMTS1;ANK2;ARID1A;BMP4;BMPR2;CITED2;CRELD1;DNM2;EGLN1;ENG;FGFRL1;FOXC1;FZD2;GATA3;GSK3A;ISL1;JAG1;LTBP1;LUZP1;NDST1;NOTCH1;NPRL3;PLXND1;PPP1R13L;PRDM1;PTK7;RBM15;RXRA;SCN5A;SEMA3C;SLIT2;SLIT3;SMO;SOX4;SRF;SUFU;TAB1;TGFB1;TGFB2;TNNC1;VANGL2	[]
248	GO:0006304	DNA modification	http://amigo.geneontology.org/amigo/term/GO:0006304	-0.363432	-1.30402	0.0744544	0.206143	80	./Project_wg_result1702295593_GSEA/GO_0006304.png	29	252969;56915;54496;10919;79813;1786;84164;8846;2625;23583;11176;51409;4968;27350;4204;9463;54512;54890;4350;79661;6018;10155;57673;54815;2353;53615;11277;4913;64855	ALKBH1;ALKBH5;APOBEC3C;ASCC2;BAZ2A;BEND3;DNMT1;EHMT1;EHMT2;EXOSC4;EXOSC5;FAM129B;FOS;GATA3;GATAD2A;HEMK1;MBD3;MECP2;MPG;NEIL1;NEIL2;NTHL1;OGG1;PICK1;PRMT7;RLF;SMUG1;TREX1;TRIM28	[]
249	GO:0051235	maintenance of location	http://amigo.geneontology.org/amigo/term/GO:0051235	-0.316388	-1.3023	0.0252874	0.20708	218	./Project_wg_result1702295593_GSEA/GO_0051235.png	61	11151;5566;79085;718;10523;29923;5335;9472;287;7070;487;338;19;6721;65018;2946;3728;5310;5467;3954;3098;7094;11344;28952;4188;7376;6676;7040;207;5371;1605;4795;57158;5905;949;2934;1627;3099;57192;3710;8943;25;706;51684;3690;6376;5167;9817;7442;25777;2548;4052;8733;3934;2317;375189;10938;2185;2316;6261;6280	ABCA1;ABL1;AKAP6;AKT1;ANK2;AP3D1;APOB;ATP2A1;C3;CCDC22;CHERP;CORO1A;CX3CL1;DAG1;DBN1;EHD1;ENPP1;FLNA;FLNB;GAA;GPAA1;GSN;GSTM2;HILPDA;HK1;HK2;ITGB3;ITPR3;JPH2;JUP;KEAP1;LCN2;LETM1;LTBP1;MCOLN1;MDFI;NFKBIL1;NR1H2;PFN4;PINK1;PKD1;PLCG1;PML;PPARD;PRKACA;PTK2B;RANGAP1;RYR1;S100A9;SCARB1;SLC25A23;SPAG4;SREBF2;SUFU;SUN2;TGFB1;THY1;TLN1;TRPV1;TSPO;TWF2	[]
250	GO:0032102	negative regulation of response to external stimulus	http://amigo.geneontology.org/amigo/term/GO:0032102	-0.319552	-1.30151	0.0262857	0.20724	191	./Project_wg_result1702295593_GSEA/GO_0032102.png	67	2625;225;22933;84959;284207;79132;4088;2950;27293;4598;613;55666;60343;784;9353;79594;79004;7057;113;2629;5467;80031;57175;56963;29;2191;7391;6397;2876;54910;66005;140885;4795;6895;8620;25959;63906;58509;3949;5734;8482;81858;54;79102;6376;5740;4282;1855;65078;1843;5598;55558;215;7301;5329;4210;6288;10500;83481;4851;114897;10501;5054;7869;6405;79148;134	ABCD1;ABCD2;ABR;ACP5;ADCY7;ADORA1;BCR;C1QTNF1;CACNB3;CACTIN;CHID1;CORO1B;CUEDC2;CX3CL1;DHX58;DUSP1;DVL1;EPPK1;FAM3A;FAP;GATA3;GBA;GPATCH3;GPX1;GSTP1;KANK2;LDLR;MAPK7;MEFV;METRNL;MIF;MMP28;MUL1;MVK;NFKBIL1;NOTCH1;NPFF;NPLOC4;PLAUR;PLXNA3;PPARD;PTGER4;PTGIS;RGMA;RNF26;RTN4R;SAA1;SEC14L1;SEMA3B;SEMA3F;SEMA4C;SEMA6B;SEMA6C;SEMA6D;SEMA7A;SERPINE1;SHARPIN;SIRPA;SIRT2;SLIT2;SMAD3;SMPDL3B;TARBP2;THBS1;TY…	[]
251	GO:0071604	transforming growth factor beta production	http://amigo.geneontology.org/amigo/term/GO:0071604	-0.432473	-1.29889	0.154066	0.209758	28	./Project_wg_result1702295593_GSEA/GO_0071604.png	11	4602;3696;7042;4088;4054;7057;1001;3694;6376;4052;5045	CDH3;CX3CL1;FURIN;ITGB6;ITGB8;LTBP1;LTBP3;MYB;SMAD3;TGFB2;THBS1	[]
252	GO:0044070	regulation of anion transport	http://amigo.geneontology.org/amigo/term/GO:0044070	-0.369633	-1.29906	0.105834	0.210479	53	./Project_wg_result1702295593_GSEA/GO_0044070.png	16	7057;5025;5593;1408;130497;207;10396;8864;9230;208;4282;8398;6781;134;338440;5999	ADORA1;AKT1;AKT2;ANO9;ATP8A1;CRY2;MIF;OSR1;P2RX4;PER2;PLA2G6;PRKG2;RAB11B;RGS4;STC1;THBS1	[]
253	GO:0050808	synapse organization	http://amigo.geneontology.org/amigo/term/GO:0050808	-0.30678	-1.29766	0.0321152	0.210892	234	./Project_wg_result1702295593_GSEA/GO_0050808.png	62	1140;2017;5764;3312;203068;2064;784;4204;782;9463;1981;9093;3371;7477;9746;54583;51804;375;60;22883;3897;4038;7058;1948;3913;23025;1605;221935;6623;10458;9231;78999;1627;8851;27253;8831;25;5792;7476;28988;23767;87;6376;1855;2049;25791;57555;3675;8292;375790;153090;6712;1282;11346;2048;23129;386724;6405;22943;9423;84189;57549	ABL1;ACTB;ACTN1;AGRN;AMIGO3;ARF1;BAIAP2;CACNB1;CACNB3;CDK5R1;CHRNB1;CLSTN1;CLSTN3;COL4A1;COLQ;CTTN;CX3CL1;DAB2IP;DAG1;DBN1;DBNL;DKK1;DLG5;DNAJA3;DVL1;EFNB2;EGLN1;EIF4G1;EPHB2;EPHB3;ERBB2;FLRT3;HSPA8;IGSF9;ITGA3;L1CAM;LAMB2;LRFN4;LRP4;MECP2;NGEF;NLGN2;NTN1;PCDH17;PICK1;PLXND1;PTN;PTPRF;SDK1;SEMA3F;SIX4;SLITRK6;SNCG;SPTBN2;SYNGAP1;SYNPO;THBS2;TNC;TUBB;UNC13A;WNT7A;WNT7B	[]
254	GO:0051260	protein homooligomerization	http://amigo.geneontology.org/amigo/term/GO:0051260	-0.314527	-1.293	0.05	0.216876	216	./Project_wg_result1702295593_GSEA/GO_0051260.png	74	10280;283219;581;92799;92610;4355;79077;51466;10211;30844;857;55054;3028;138151;309;4082;241;2683;200186;23510;1374;389;79792;3297;79734;7408;5315;5025;3276;8527;2629;41;79047;5195;3954;3508;1677;27433;79187;8192;54795;57673;58496;57192;7186;638;3710;6497;7083;81858;226;84708;4282;7442;253980;6256;5211;53834;9361;10361;9127;3934;114897;10938;23373;6714;112939;125170;147040;6261;114898;7052;3759;5…	ALDOA;ALOX5AP;ANGPTL4;ANXA6;ASIC1;ATG16L1;B4GALT1;BAX;BEND3;BIK;C1QTNF1;C1QTNF2;CAV1;CLPP;CPT1A;CRTC1;CRTC2;DCTPP1;DFFB;DGKD;EHD1;EHD4;EVL;FGFRL1;FLOT1;FSD1;GBA;GSDMD;HSD17B10;HSF1;IGHMBP2;ITPR3;KCNJ2;KCTD11;KCTD13;KCTD15;KCTD17;KCTD2;KCTD21;LCN2;LETM1;LNX1;LONP1;LY6G5B;MARCKS;MCOLN1;MIEF2;MIF;MPP2;NACC1;NACC2;NPM2;P2RX4;P2RX6;PEX14;PFKL;PKM;PRMT1;RHOC;RXRA;RYR1;SHARPIN;SHKBP1;SIGMAR1;SKI;SRC;TGM…	[]
255	GO:1901136	carbohydrate derivative catabolic process	http://amigo.geneontology.org/amigo/term/GO:1901136	-0.329033	-1.29071	0.0674556	0.21712	127	./Project_wg_result1702295593_GSEA/GO_1901136.png	41	5660;4860;11332;129530;30833;4245;4669;23583;411;3704;4968;27350;4668;138050;1464;2629;2990;1471;191;1890;1462;7040;79873;8622;79661;57704;5141;26270;8692;6548;2588;51005;11253;215;375790;633;9672;4913;81792;3339;8372	ABCD1;ACOT7;ADAMTS12;AGRN;AHCY;AMDHD2;APOBEC3C;ARSB;BGN;CSPG4;CST3;FBXO6;GALNS;GBA;GBA2;GUSB;HGSNAT;HSPG2;HYAL2;HYAL3;ITPA;LYG1;MAN1B1;MGAT1;NAGA;NAGLU;NEIL1;NT5C;NTHL1;NUDT18;OGG1;PDE4A;PDE8B;PNP;PSAP;SDC3;SLC9A1;SMUG1;TGFB1;TYMP;VCAN	[]
256	GO:0007586	digestion	http://amigo.geneontology.org/amigo/term/GO:0007586	-0.397326	-1.2916	0.124309	0.217374	43	./Project_wg_result1702295593_GSEA/GO_0007586.png	15	113235;1890;9026;7376;10891;949;12;3949;7442;6446;7099;3783;5646;90226;6662	HIP1R;KCNN4;LDLR;NR1H2;PPARGC1A;PRSS3;SCARB1;SERPINA3;SGK1;SLC46A1;SOX9;TLR4;TRPV1;TYMP;UCN2	[]
257	GO:0006308	DNA catabolic process	http://amigo.geneontology.org/amigo/term/GO:0006308	-0.419387	-1.2933	0.134181	0.217377	30	./Project_wg_result1702295593_GSEA/GO_0006308.png	16	1777;317;23405;3669;2021;400410;472;581;1676;3297;2237;80198;1677;1774;1773;11277	APAF1;ATM;BAX;DFFA;DFFB;DICER1;DNASE1;DNASE1L1;DNASE2;ENDOG;FEN1;HSF1;ISG20;MUS81;ST20;TREX1	[]
258	GO:0051648	vesicle localization	http://amigo.geneontology.org/amigo/term/GO:0051648	-0.309152	-1.29186	0.0323661	0.217836	234	./Project_wg_result1702295593_GSEA/GO_0051648.png	54	112476;1759;9632;107;1522;51693;1778;140730;58485;5874;8541;65018;54732;1001;1785;9783;375;90019;357;6804;23513;1201;23025;81;23396;93664;4641;9230;23413;27253;81876;321;83696;10749;3351;8943;28964;7476;57617;3798;1855;388552;91978;80331;84984;57555;10755;22870;9066;1294;80128;91683;9699;5028	ACTN4;ADCY1;AP3D1;APBA2;ARF1;BLOC1S3;CADPS2;CDH3;CEP19;CLN3;COL7A1;CTSZ;DNAJC5;DNM1;DNM2;DVL1;DYNC1H1;GIPC1;GIT1;HTR1B;KIF1C;KIF5A;MYO1C;NCS1;NLGN2;P2RY1;PCDH17;PINK1;PIP5K1C;PPFIA3;PPP6R1;PRRT2;RAB11B;RAB1B;RAB27B;RIMS2;RIMS3;RIMS4;SCRIB;SEC24C;SHROOM2;STX1A;SYT12;SYT7;SYT8;TMED9;TPGS1;TRAPPC1;TRAPPC2L;TRAPPC9;TRIM46;UNC13A;VPS18;WNT7A	[]
259	GO:1990778	protein localization to cell periphery	http://amigo.geneontology.org/amigo/term/GO:1990778	-0.304992	-1.28976	0.0414798	0.21784	237	./Project_wg_result1702295593_GSEA/GO_1990778.png	74	1173;64689;122416;5064;51735;145567;1020;4218;26088;10211;582;83871;30818;857;6711;26154;9919;6810;80262;4926;2580;91663;4323;91461;285172;27183;9368;196383;3875;10139;784;287;2319;23759;9545;55690;29098;3728;129303;5593;64114;23096;391;60;7040;22883;57217;23513;682;207;1605;2013;353116;2621;30846;118813;8642;23555;208;23241;3265;11187;9179;598;3675;3911;2316;2048;81619;1969;4035;10267;286;5028	ABCA12;ACTB;AKT1;AKT2;ANK1;ANK2;ANKRD9;AP2M1;AP4M1;ARFRP1;BBS1;BCL2L1;BSG;C16orf70;CACNB3;CAV1;CDK5;CLSTN1;DAG1;DCHS1;EHD2;EMP2;EPHA2;EPHB2;FAM126B;FLNA;FLOT1;FLOT2;GAK;GAS6;GGA1;GORASP1;HRAS;IQSEC2;ITGA3;JUP;KCNIP3;KRT18;LAMA5;LRP1;MMP14;MYADM;NUMA1;P2RY1;PACS1;PACS2;PALM;PKDCC;PKP3;PPIL2;PRKG2;RAB34;RAB3D;RAB8A;RAMP1;RANGRF;RAPGEF6;RHOG;RILPL1;RILPL2;SCRIB;SEC16A;SLC9A3R1;SPTBN1;STX4;TGFB1;TMBI…	[]
260	GO:0001655	urogenital system development	http://amigo.geneontology.org/amigo/term/GO:0001655	-0.307532	-1.29074	0.049217	0.218043	224	./Project_wg_result1702295593_GSEA/GO_0001655.png	70	51107;2296;57216;2625;5660;29927;201163;28514;4088;2099;9353;7161;1286;54475;3169;5310;3371;9510;7477;84662;3975;8772;51804;6422;23210;56998;7040;7466;4038;7917;130497;6794;1948;3913;5159;284;445;9231;6492;25959;79191;84445;2828;8692;139285;6608;8642;182;2049;6256;255738;6659;3675;11277;3691;9788;1282;268;4851;3037;3911;4854;652;2048;10252;5420;10272;5228;7704;6662	ADAMTS1;AMER1;AMH;ANGPT1;APH1A;ASS1;BAG6;BMP4;COL4A1;COL4A4;CTNNBIP1;DCHS1;DLG5;DLL1;EFNB2;EPHB2;EPHB3;ESR1;FADD;FLCN;FOXA1;FOXC1;FSTL3;GATA3;GLIS2;GPR4;HAS2;HYAL2;IRX3;ITGA3;ITGB4;JAG1;JMJD6;KANK2;LAMA5;LAMB2;LHX1;LRP4;LZTS2;MTSS1;NLE1;NOTCH1;NOTCH3;OSR1;PCSK9;PDGFRB;PGF;PKD1;PODXL;PSAP;RXRA;SEC61A1;SFRP1;SIM1;SIX4;SLIT2;SMAD3;SMO;SOX4;SOX9;SPRY1;STK11;TGFB1;TNC;TP73;TREX1;VANGL2;WFS1;WNT7B;ZBTB…	[]
261	GO:0016053	organic acid biosynthetic process	http://amigo.geneontology.org/amigo/term/GO:0016053	-0.306735	-1.28868	0.0330761	0.218904	266	./Project_wg_result1702295593_GSEA/GO_0016053.png	80	7167;26227;225;11332;2879;9524;27165;85414;3939;80142;2027;51341;230;55753;79966;5315;1464;339123;3098;972;5230;26027;113189;7376;26137;92126;59344;1462;2821;2597;2593;7040;9415;5831;4967;11057;2747;10891;8864;114881;445;10005;5214;22937;3995;790;2687;2194;5351;339983;80270;51557;3099;9536;2026;226;6507;11343;160;587;5740;4282;8985;2686;2356;5211;55301;55258;54541;215;11277;633;84532;4524;162417;…	ABCD1;ABCD2;ABHD2;ACOT11;ACOT7;ACOT8;ACSS1;ALDOA;ALDOC;ALOXE3;AP2A1;ASS1;BCAT2;BGN;CAD;CD74;CHST14;CSPG4;DDIT4;DECR2;DSEL;ENO2;ENO3;FADS2;FADS3;FASN;FGFR4;FPGS;GAMT;GAPDH;GGT5;GGT7;GLS2;GLUD2;GPI;GPX4;HAS2;HK1;HK2;HSD3B7;JMJD8;LDHA;LGSN;MGLL;MIF;MTHFR;NAGS;NAT8L;NR1H2;OGDH;OGDHL;OLAH;OSBPL7;PER2;PFKFB3;PFKFB4;PFKL;PFKP;PGK1;PHGDH;PKM;PLOD1;PLOD3;PPARGC1A;PTGES;PTGES2;PTGIS;PYCR1;SCAP;SCD5;SLC1A3;…	[]
262	GO:1901342	regulation of vasculature development	http://amigo.geneontology.org/amigo/term/GO:1901342	-0.309383	-1.28772	0.0445931	0.219665	206	./Project_wg_result1702295593_GSEA/GO_1901342.png	65	28514;10457;2064;718;51330;8091;5335;4204;5315;133;7057;10769;3728;90627;339123;23554;3315;5230;54583;6422;10014;7058;29775;1948;10298;5371;2013;79812;3099;2828;3678;2022;25;7423;27161;6786;2041;6050;3689;6376;5740;5598;29924;4804;7015;284361;1870;8877;153090;51564;10411;4851;64855;2185;3339;652;5054;1969;23129;3576;1284;1944;22846;5228;51129	ABL1;ADM;AGO2;ANGPTL4;BMP4;C3;CARD10;COL4A2;CX3CL1;CXCL8;DAB2IP;DLL1;E2F2;EFNA3;EFNB2;EGLN1;EMC10;EMP2;ENG;EPHA1;EPHA2;EPN1;ERBB2;FAM129B;GPNMB;GPR4;HDAC5;HDAC7;HK2;HMGA2;HSPB1;HSPG2;ITGA5;ITGB2;JMJD8;JUP;MAPK7;MECP2;MMRN2;NGFR;NOTCH1;PAK4;PGF;PGK1;PKM;PLCG1;PLK2;PLXND1;PML;PTGIS;PTK2B;RAPGEF3;RNH1;SERPINE1;SFRP1;SPHK1;STARD13;STIM1;TERT;THBS1;THBS2;TNFRSF12A;TSPAN12;VASH1;VEGFB	[]
263	GO:0003158	endothelium development	http://amigo.geneontology.org/amigo/term/GO:0003158	-0.346875	-1.28663	0.0872314	0.219756	89	./Project_wg_result1702295593_GSEA/GO_0003158.png	22	90627;7477;2889;2876;83605;2194;23135;9294;81876;2022;659;7476;182;8985;80781;10411;4851;81792;3911;652;6781;1901	ADAMTS12;BMP4;BMPR2;CCM2;COL18A1;ENG;FASN;GPX1;JAG1;KDM6B;LAMA5;NOTCH1;PLOD3;RAB1B;RAPGEF1;RAPGEF3;S1PR1;S1PR2;STARD13;STC1;WNT7A;WNT7B	[]
264	GO:0006644	phospholipid metabolic process	http://amigo.geneontology.org/amigo/term/GO:0006644	-0.29892	-1.28674	0.0334773	0.220552	331	./Project_wg_result1702295593_GSEA/GO_0006644.png	87	5880;2879;8760;83394;285172;9487;8821;51604;10554;55626;2064;2099;27293;4598;23761;5833;5335;4204;2784;5297;10400;29062;6901;56894;129303;5467;254531;10654;79153;9600;3667;375;55627;5293;391;7040;56848;57217;59339;116986;5296;1609;64900;1201;81490;5159;138429;23396;347735;9807;949;2055;10423;975;5333;3949;9489;51477;55224;117283;8525;23659;4597;84879;7410;79143;2250;22845;685;56623;255738;10908;1…	AGAP2;AGPAT1;AGPAT2;AGPAT3;AMBRA1;ARF1;BTC;CD81;CDIPT;CDS2;CLN3;CLN8;CSF1R;DAB2IP;DGKQ;DGKZ;DOLK;ERBB2;ESR1;ETNK2;FAM126B;FGF5;FGFR3;FGFR4;GDPD3;GNB3;GPAA1;GPX4;INPP4B;INPP5E;IP6K1;IP6K3;IRS1;ISYNA1;LDLR;LPCAT4;LPIN3;MBOAT7;MECP2;MFSD2A;MVD;MVK;OSBPL5;PCSK9;PCYT2;PDGFRB;PEMT;PGS1;PI4KA;PIGL;PIGQ;PIGT;PIK3CD;PIK3IP1;PIK3R2;PIP5K1C;PIP5KL1;PISD;PITPNM1;PITPNM3;PLA2G15;PLA2G6;PLCD1;PLCG1;PLEKHA2;PMV…	[]
265	GO:0060326	cell chemotaxis	http://amigo.geneontology.org/amigo/term/GO:0060326	-0.320526	-1.28434	0.06596	0.220869	148	./Project_wg_result1702295593_GSEA/GO_0060326.png	44	58191;11151;23765;1435;2950;9353;7057;5025;84818;57175;3315;972;5365;5293;391;57118;57580;101;4363;54795;5159;23396;80270;2621;7423;23604;51561;3689;6376;4282;1843;6288;4851;2185;9564;5054;1969;2919;2921;3576;6280;79148;5228;1901	ABCC1;ADAM8;BCAR1;CAMK1D;CD74;CORO1A;CORO1B;CSF1;CX3CL1;CXCL1;CXCL16;CXCL3;CXCL8;DAPK2;DUSP1;EPHA2;GAS6;GSTP1;HSD3B7;HSPB1;IL17RA;IL17RC;IL23A;ITGB2;MIF;MMP28;NOTCH1;P2RX4;PDGFRB;PGF;PIK3CD;PIP5K1C;PLXNB3;PREX1;PTK2B;RHOG;S100A9;S1PR1;SAA1;SERPINE1;SLIT2;THBS1;TRPM4;VEGFB	[]
266	GO:0070482	response to oxygen levels	http://amigo.geneontology.org/amigo/term/GO:0070482	-0.307853	-1.28487	0.0325477	0.220892	250	./Project_wg_result1702295593_GSEA/GO_0070482.png	97	3778;114757;4602;5664;857;7291;2023;5428;7351;9777;1019;7042;2034;84317;10869;5165;4000;22933;55662;4323;3297;3939;5764;360;5034;25828;4088;29923;784;4204;5315;9463;133;7057;65018;9114;29988;5467;537;5230;54583;191;10525;572;6422;7391;54890;7040;6839;6722;101;9915;207;23409;5371;81;10891;5159;10273;22937;10370;8994;5351;2068;57085;3673;64344;3099;1869;664;6548;7423;8751;5740;4017;3654;9361;54541;…	ACTN4;ADAM15;ADAM8;ADM;ADORA1;AGTRAP;AHCY;AKT1;ALKBH5;ANGPTL4;ANKRD1;AQP3;ARNT2;ATP6AP1;ATP6V0D1;BAD;BNIP3;CA9;CACNB3;CAV1;CCDC115;CDK4;CITED2;COL1A1;CYGB;DDIT4;E2F1;EGLN1;EGLN3;ENO1;EPAS1;ERCC2;HIF1AN;HIF3A;HILPDA;HK2;HSF1;HYOU1;IRAK1;ITGA2;KCNMA1;LDHA;LIMD1;LMNA;LONP1;LOXL2;MECP2;MMP14;MTHFR;MYB;NOTCH1;NR4A2;P4HB;PDGFRB;PDK1;PDK3;PGF;PGK1;PICK1;PINK1;PKM;PLOD1;PML;POLG;PPARD;PPARGC1A;PSEN2;PTGI…	[]
267	GO:0010821	regulation of mitochondrion organization	http://amigo.geneontology.org/amigo/term/GO:0010821	-0.321883	-1.28505	0.0606768	0.221482	157	./Project_wg_result1702295593_GSEA/GO_0010821.png	63	54543;23274;3064;7855;51024;30968;10075;9531;80179;54471;10013;9530;7157;4836;120892;409;581;59286;2931;7755;10493;4000;201163;5880;2017;22885;9927;1723;6720;79594;7161;6721;65018;578;2629;572;9026;57602;55072;207;2876;23409;10891;8314;23368;3099;89941;1869;638;664;7249;706;2810;666;598;5329;219736;23400;8398;64423;125170;79778;3303	ABLIM3;AKT1;ARRB2;ATP13A2;BAD;BAG3;BAG4;BAK1;BAP1;BAX;BCL2L1;BIK;BNIP3;BOK;CLEC16A;CTTN;DHODH;E2F1;FIS1;FLCN;FZD5;GBA;GPX1;GSK3A;HDAC6;HIP1R;HK2;HSPA1A;HTT;HUWE1;INF2;LMNA;LRRK2;MFN2;MICALL2;MIEF1;MIEF2;MUL1;MYO19;NMT1;PINK1;PLA2G6;PLAUR;PPARGC1A;PPP1R13B;RAC2;RHOT2;RNF31;SFN;SIRT4;SREBF1;SREBF2;STOML2;STOX1;TOMM7;TP53;TP73;TSC2;TSPO;UBL5;USP36;VAT1;ZNF205	[]
268	GO:1903509	liposaccharide metabolic process	http://amigo.geneontology.org/amigo/term/GO:1903509	-0.349501	-1.28291	0.096732	0.222345	80	./Project_wg_result1702295593_GSEA/GO_1903509.png	29	581;94005;84720;55650;25870;3696;93210;5476;5660;9487;51604;6484;4668;53947;256435;2629;55627;64781;1201;79690;57704;6483;30815;54982;7368;8733;410;27090;9091	A4GALT;ARSA;BAX;CERK;CLN3;CLN6;CTSA;GAL3ST4;GBA;GBA2;GPAA1;ITGB8;NAGA;PGAP3;PIGL;PIGO;PIGQ;PIGS;PIGT;PIGV;PSAP;SMPD4;ST3GAL2;ST3GAL4;ST6GALNAC3;ST6GALNAC4;ST6GALNAC6;SUMF2;UGT8	[]
269	GO:0023061	signal release	http://amigo.geneontology.org/amigo/term/GO:0023061	-0.305593	-1.28176	0.0376106	0.223354	255	./Project_wg_result1702295593_GSEA/GO_0023061.png	53	41;5467;51092;25930;3667;338442;9783;572;6536;6422;90019;6804;23513;6447;23409;23025;54795;8864;8322;23396;93664;6623;8620;9230;23413;8425;3710;321;3351;28964;7476;57617;9627;1855;80331;57555;5211;6659;10755;9854;26056;10411;3170;114897;9066;64855;8398;3624;134;91683;8862;9699;5028	ADORA1;APBA2;APLN;ASIC1;BAD;C1QTNF1;C2CD2L;CADPS2;DNAJC5;DVL1;FAM129B;FOXA2;FZD4;GIPC1;GIT1;HCAR2;HTR1B;INHBA;IRS1;ITPR3;LTBP4;NCS1;NLGN2;NPFF;P2RY1;PER2;PFKL;PIP5K1C;PLA2G6;PPARD;PTPN23;RAB11B;RAB11FIP5;RAPGEF3;RIMS2;RIMS3;SCG5;SCRIB;SFRP1;SIDT2;SIRT4;SLC6A9;SNCAIP;SNCG;SOX4;STX1A;SYT12;SYT7;SYT8;TRPM4;UNC13A;VPS18;WNT7A	[]
270	GO:0060249	anatomical structure homeostasis	http://amigo.geneontology.org/amigo/term/GO:0060249	-0.301112	-1.27925	0.0319032	0.226671	281	./Project_wg_result1702295593_GSEA/GO_0060249.png	91	8029;58476;23293;124220;140609;51548;1020;581;22954;55226;55505;4130;582;2072;65057;1512;26154;3635;5425;9212;24144;166379;2323;2074;1756;2034;71;7517;1639;2296;5880;84959;11151;1435;2237;9894;23381;5025;9545;1001;537;169200;3315;5230;57333;11284;9842;60;8861;6722;54849;6794;101;57804;5371;7037;5424;80169;94137;23413;2055;12;5976;2067;3351;54552;6608;3690;226;54;85456;23154;6376;5609;9401;3300;25…	ABCA12;ACD;ACP5;ACTB;ACTG1;ADAM8;ADORA1;ALDOA;ATP6AP1;AURKB;BAX;BBS1;BBS12;CDH3;CDK5;CLN8;CORO1A;CSF1;CSF1R;CTC1;CTSH;CUBN;CX3CL1;DCTN1;DEF8;DMD;DNAJB2;EPAS1;ERCC1;ERCC4;ERCC6;FEN1;FLT3LG;FOXC1;GAA;GNL3L;HSPB1;HTR1B;INPP5D;ITGB3;LDB1;MAP1A;MAP2K7;NAT10;NCDN;NCS1;NEK7;NOP10;NOTCH1;P2RX4;P2RY1;PGK1;PLEKHM1;PML;PNKP;POLD1;POLD2;POLD4;PPARGC1B;PTK2B;RAB3D;RAC2;RCN3;RECQL4;RP1L1;S1PR1;SERPINA3;SIRT6;S…	[]
271	GO:0050900	leukocyte migration	http://amigo.geneontology.org/amigo/term/GO:0050900	-0.307905	-1.27785	0.0464326	0.228077	222	./Project_wg_result1702295593_GSEA/GO_0050900.png	78	811;3635;5724;83692;8797;2683;7042;1893;2625;5880;4323;58191;11151;23765;1435;613;9353;5335;7070;338;7057;5025;23759;84818;8764;6793;972;8772;29;5293;57118;2995;7040;57580;3897;5296;101;682;207;9057;54795;284;23396;140885;80270;3673;2621;23428;3678;5734;7423;1278;3690;8793;23604;51561;2335;3689;6376;4282;1843;3675;6288;9672;9123;2185;6714;5054;2919;2921;1277;3576;6280;2886;79148;5228;1901;134	ABR;ADAM8;ADORA1;AKT1;ANGPT1;APOB;B4GALT1;BCR;BSG;CALR;CAMK1D;CD74;CD99L2;COL1A1;COL1A2;CORO1A;CSF1;CX3CL1;CXCL1;CXCL16;CXCL3;CXCL8;DAPK2;DUSP1;ECM1;FADD;FN1;GAS6;GATA3;GRB7;GYPC;HSD3B7;IL17RA;IL17RC;IL23A;INPP5D;ITGA2;ITGA3;ITGA5;ITGB2;ITGB3;L1CAM;MIF;MMP14;MMP28;P2RX4;PGF;PIK3CD;PIK3R2;PIP5K1C;PLCG1;PPIL2;PREX1;PTAFR;PTGER4;PTK2B;RAC2;S100A9;S1PR1;SAA1;SDC3;SERPINE1;SIRPA;SLC16A3;SLC7A6;SLC7A8;…	[]
272	GO:0042692	muscle cell differentiation	http://amigo.geneontology.org/amigo/term/GO:0042692	-0.309322	-1.27527	0.0542986	0.231787	206	./Project_wg_result1702295593_GSEA/GO_0042692.png	72	5300;7290;10211;607;2931;1786;7138;811;4303;6300;2323;1756;71;8289;4000;4323;1140;80206;28514;51177;2648;9472;287;4204;3566;133;274;1025;55909;5230;5725;51804;10014;2539;7040;6722;1948;207;2876;3856;23363;5159;54910;6895;23135;5600;30846;2022;6929;6548;10290;168620;6497;25;55544;6608;9150;6256;1760;79365;348093;3880;4851;10938;64855;27063;652;6261;22943;2318;6662;5999	ABL1;ACTG1;ADM;AKAP6;AKT1;ANK2;ANKRD1;ARID1A;BCL9;BHLHA15;BHLHE41;BIN1;BIN3;BMP4;CALR;CDK9;CHRNB1;CTDP1;DKK1;DLL1;DMD;DMPK;DNMT1;EFNB2;EHD1;EHD2;ENG;FAM129B;FHOD3;FLNC;FLOT1;FLT3LG;FOXO4;G6PD;GPX1;GSK3A;HDAC5;HIRA;IL4R;KAT2A;KDM6B;KRT19;KRT8;LMNA;MAPK11;MAPK12;MECP2;MMP14;NOTCH1;OBSL1;PDGFRB;PGK1;PIN1;PLEKHO1;PTBP1;RBM38;RBPMS2;RGS4;RXRA;RYR1;SEMA4C;SIX4;SKI;SLC9A1;SMO;SOX9;SPEG;SRF;TARBP2;TCF3;T…	[]
273	GO:0042440	pigment metabolic process	http://amigo.geneontology.org/amigo/term/GO:0042440	0.33529	1.32825	0.0923695	0.232694	50	./Project_wg_result1702295593_GSEA/GO_0042440.png	4	3162;23657;7474;1652	DDT;HMOX1;SLC7A11;WNT5A	[]
274	GO:0009581	detection of external stimulus	http://amigo.geneontology.org/amigo/term/GO:0009581	-0.380576	-1.27328	0.135546	0.2343	44	./Project_wg_result1702295593_GSEA/GO_0009581.png	18	4836;9094;409;2063;408;5145;9311;784;3728;5310;9600;3673;7442;2767;9780;2868;1259;134	ADORA1;ARRB1;ARRB2;ASIC3;CACNB3;CNGA1;GNA11;GRK4;ITGA2;JUP;NMT1;NR2F6;PDE6A;PIEZO1;PITPNM1;PKD1;TRPV1;UNC119	[]
275	GO:0006814	sodium ion transport	http://amigo.geneontology.org/amigo/term/GO:0006814	-0.331133	-1.27165	0.08867	0.236316	111	./Project_wg_result1702295593_GSEA/GO_0006814.png	38	10916;26249;493;1756;10991;83959;8884;9368;9311;5025;29098;41;53827;1785;57657;4302;6337;9498;375;7040;5187;357;130497;207;81;54795;6640;6331;5652;6548;124565;6335;347051;6446;255738;6334;6535;6553	ACTN4;AKT1;ARF1;ASIC1;ASIC3;ATP2B4;DMD;DNM2;FXYD5;HCN3;KLHL3;MAGED2;MLLT6;OSR1;P2RX4;PCSK9;PER1;PRSS8;RANGRF;SCN5A;SCN8A;SCN9A;SCNN1A;SGK1;SHROOM2;SLC10A5;SLC38A10;SLC38A3;SLC4A11;SLC4A8;SLC5A6;SLC6A8;SLC9A1;SLC9A3R1;SLC9A5;SNTA1;TGFB1;TRPM4	[]
276	GO:0071241	cellular response to inorganic substance	http://amigo.geneontology.org/amigo/term/GO:0071241	0.29044	1.32025	0.0654762	0.236554	134	./Project_wg_result1702295593_GSEA/GO_0071241.png	17	1543;3162;7474;1728;8644;27132;468;3725;4776;144402;7020;5176;9076;6622;3981;1906;1027	AKR1C3;ATF4;CDKN1B;CLDN1;CPNE7;CPNE8;CYP1A1;EDN1;HMOX1;JUN;LIG4;NFATC4;NQO1;SERPINF1;SNCA;TFAP2A;WNT5A	[]
277	GO:0038127	ERBB signaling pathway	http://amigo.geneontology.org/amigo/term/GO:0038127	-0.329793	-1.27094	0.0866911	0.236578	115	./Project_wg_result1702295593_GSEA/GO_0038127.png	32	2064;116985;5335;1012;1796;23636;8527;9026;93343;7040;207;8440;10273;79651;9052;79643;25;9961;89853;685;29924;5329;5795;153090;2185;9564;79628;6714;10252;2886;134;6662	ABL1;ADORA1;AKT1;ARAP1;BCAR1;BTC;CDH13;CHMP6;DAB2IP;DGKD;DOK1;EPN1;ERBB2;GPRC5A;GRB7;HIP1R;MVB12A;MVB12B;MVP;NCK2;NUP62;PLAUR;PLCG1;PTK2B;PTPRJ;RHBDF2;SH3TC2;SOX9;SPRY1;SRC;STUB1;TGFB1	[]
278	GO:0017004	cytochrome complex assembly	http://amigo.geneontology.org/amigo/term/GO:0017004	0.382175	1.30958	0.118644	0.237797	31	./Project_wg_result1702295593_GSEA/GO_0017004.png	17	493753;3052;388753;285521;84275;116228;7381;51241;10063;389203;54902;1353;6341;84987;29090;79072;29796	COA5;COA6;COX11;COX14;COX16;COX17;COX18;COX20;FASTKD3;HCCS;SCO1;SLC25A33;SMIM20;TIMM21;TTC19;UQCR10;UQCRB	[]
279	GO:1903034	regulation of response to wounding	http://amigo.geneontology.org/amigo/term/GO:1903034	0.307361	1.3143	0.0552764	0.238217	95	./Project_wg_result1702295593_GSEA/GO_1903034.png	13	5055;9314;1026;2303;4780;348;2244;7494;5588;7035;1906;4638;1027	APOE;CDKN1A;CDKN1B;EDN1;FGB;FOXC2;KLF4;MYLK;NFE2L2;PRKCQ;SERPINB2;TFPI;XBP1	[]
280	GO:0033627	cell adhesion mediated by integrin	http://amigo.geneontology.org/amigo/term/GO:0033627	-0.374375	-1.26861	0.139001	0.239846	48	./Project_wg_result1702295593_GSEA/GO_0033627.png	14	3673;3678;3694;340485;3690;3689;1307;9780;3691;83706;4582;5054;1969;5420	ACER2;COL16A1;EPHA2;FERMT3;ITGA2;ITGA5;ITGB2;ITGB3;ITGB4;ITGB6;MUC1;PIEZO1;PODXL;SERPINE1	[]
281	GO:0009582	detection of abiotic stimulus	http://amigo.geneontology.org/amigo/term/GO:0009582	-0.375848	-1.26738	0.149111	0.241147	45	./Project_wg_result1702295593_GSEA/GO_0009582.png	18	4836;9094;409;2063;408;5145;9311;784;3728;5310;9600;3673;7442;2767;9780;2868;1259;134	ADORA1;ARRB1;ARRB2;ASIC3;CACNB3;CNGA1;GNA11;GRK4;ITGA2;JUP;NMT1;NR2F6;PDE6A;PIEZO1;PITPNM1;PKD1;TRPV1;UNC119	[]
282	GO:0006284	base-excision repair	http://amigo.geneontology.org/amigo/term/GO:0006284	-0.38834	-1.2662	0.129707	0.242369	42	./Project_wg_result1702295593_GSEA/GO_0006284.png	21	10075;6188;7157;51548;252969;27301;5428;2074;5426;23583;2237;27343;8091;4968;3159;4350;79661;5424;3978;9401;4913	APEX2;ERCC6;FEN1;HMGA1;HMGA2;HUWE1;LIG1;MPG;NEIL1;NEIL2;NTHL1;OGG1;POLD1;POLE;POLG;POLL;RECQL4;RPS3;SIRT6;SMUG1;TP53	[]
283	GO:0007265	Ras protein signal transduction	http://amigo.geneontology.org/amigo/term/GO:0007265	-0.292802	-1.26554	0.0390707	0.242628	340	./Project_wg_result1702295593_GSEA/GO_0007265.png	93	57216;1072;389;6237;50861;201163;5880;7077;11186;9927;1435;57111;27352;613;171177;5878;5874;4650;81848;19;1012;115557;1796;64787;23636;9459;10769;9826;9545;29098;1785;55738;26053;2889;9138;29;23096;8711;391;57580;392;9265;5863;10155;5159;2768;9230;3984;25959;2828;64411;26030;9609;81876;89941;64857;9922;11021;8831;25;1278;27289;28988;23221;389337;11159;7410;2057;3265;9828;23550;23189;25791;253980;…	ABCA1;ABL1;ABR;ARAP3;ARFGAP1;ARHGAP1;ARHGDIA;ARHGEF1;ARHGEF10L;ARHGEF11;ARHGEF17;ARHGEF18;ARHGEF25;ARHGEF37;ARHGEF40;ARHGEF6;AUTS2;BCL6;BCR;CDH13;CFL1;COL1A2;CSF1;CYTH3;DAB2IP;DBNL;DNM2;DOK1;DOK3;EPHB2;EPOR;EPS8L2;FLCN;GNA12;GPR4;HRAS;IQSEC1;IQSEC2;ITGA3;KANK1;KANK2;KCTD13;LIMK1;MFN2;MYO9B;NGEF;NGFR;NOTCH1;NTN1;NUP62;PDGFRB;PLEKHG2;PLEKHG3;PLEKHG4;PLK2;PREX1;PSD4;RAB11B;RAB1B;RAB25;RAB27B;RAB35;R…	[]
284	GO:0045445	myoblast differentiation	http://amigo.geneontology.org/amigo/term/GO:0045445	-0.366948	-1.26494	0.11631	0.242688	56	./Project_wg_result1702295593_GSEA/GO_0045445.png	20	3670;6300;2323;2034;55662;28514;10521;2319;5467;7040;6722;1841;144165;3486;182;5307;4851;27063;652;6662	ANKRD1;BMP4;DDX17;DLL1;DTYMK;EPAS1;FLOT2;FLT3LG;HIF1AN;IGFBP3;ISL1;JAG1;MAPK12;NOTCH1;PITX1;PPARD;PRICKLE1;SOX9;SRF;TGFB1	[]
285	GO:0018208	peptidyl-proline modification	http://amigo.geneontology.org/amigo/term/GO:0018208	-0.384446	-1.26365	0.139378	0.244144	41	./Project_wg_result1702295593_GSEA/GO_0018208.png	16	5300;51303;5479;5033;11328;5034;60681;8974;23759;54583;28989;2286;54681;23770;285755;112399	EGLN1;EGLN3;FKBP10;FKBP11;FKBP2;FKBP8;FKBP9;NTMT1;P4HA1;P4HA2;P4HB;P4HTM;PIN1;PPIB;PPIL2;PPIL6	[]
286	GO:0051271	negative regulation of cellular component movement	http://amigo.geneontology.org/amigo/term/GO:0051271	-0.304684	-1.26232	0.0567537	0.244634	206	./Project_wg_result1702295593_GSEA/GO_0051271.png	66	2950;7076;613;9353;7070;4204;7057;274;3728;5467;90627;80031;25930;57175;4771;5365;6422;10014;29;7040;6722;50859;29775;11057;207;81;1605;10891;138429;54910;9231;10370;79812;64411;8692;2022;80199;5734;8482;3486;8751;87;2041;182;6376;4282;23189;1843;55558;5795;153090;10076;89927;54328;10500;83481;4851;10501;5054;7869;4035;6781;6405;22846;79148;134	ABHD2;ABR;ACTN1;ACTN4;ADAM15;ADORA1;AKT1;ARAP3;BCR;BIN1;C16orf45;CARD10;CITED2;CORO1B;CX3CL1;DAB2IP;DAG1;DLG5;DUSP1;ENG;EPHA1;EPPK1;FUZ;GPR173;GSTP1;HDAC5;HYAL2;IGFBP3;JAG1;JUP;KANK1;LRP1;MECP2;MIF;MMP28;MMRN2;NF2;NOTCH1;PIP5KL1;PLXNA3;PLXNB3;PPARD;PPARGC1A;PTGER4;PTPN23;PTPRJ;PTPRU;SEMA3B;SEMA3F;SEMA4C;SEMA6B;SEMA6C;SEMA6D;SEMA7A;SERPINE1;SFRP1;SLIT2;SPOCK3;SRF;STARD13;STC1;TGFB1;THBS1;THY1;TIMP…	[]
287	GO:0001101	response to acid chemical	http://amigo.geneontology.org/amigo/term/GO:0001101	-0.301668	-1.26271	0.059867	0.244886	229	./Project_wg_result1702295593_GSEA/GO_0001101.png	66	3297;5764;360;1723;2950;6720;5737;3482;8463;4968;338;19;10400;65018;57521;5754;3141;3371;7477;6494;11344;143686;572;6422;84861;51079;130497;1032;207;3856;10891;5159;8322;81029;445;10458;1291;2934;3673;56034;9536;112;1869;10325;3949;5734;340485;1278;2707;1938;3485;1843;6256;598;80781;1307;4524;1282;2185;6714;8273;1277;54929;22943;2264;6662	ABCA1;ACER2;ADCY6;AKT1;APOB;AQP3;ASS1;BAD;BAIAP2;BCL2L1;CDKN2D;COL16A1;COL18A1;COL1A1;COL1A2;COL4A1;COL6A1;DHODH;DKK1;DUSP1;E2F1;EEF2;FGFR4;FZD4;GJB3;GSN;GSTP1;HLCS;HSF1;IGF2R;IGFBP2;ITGA2;KLHL22;KRT8;LDLR;MTHFR;NDUFA13;OGG1;OSR1;PDGFC;PDGFRB;PEMT;PINK1;PPARGC1A;PTGER4;PTGES;PTGFR;PTK2B;PTK7;PTN;RPTOR;RRAGB;RXRA;SESN3;SFRP1;SIPA1;SLC10A3;SOX9;SRC;SREBF1;TEAD2;TMEM161A;TNC;TWF2;WNT5B;WNT7B	[]
288	GO:0006638	neutral lipid metabolic process	http://amigo.geneontology.org/amigo/term/GO:0006638	-0.354547	-1.26101	0.126632	0.246098	68	./Project_wg_result1702295593_GSEA/GO_0006638.png	32	84649;22863;10998;221955;55326;57406;79718;8694;80339;160851;857;1374;718;6720;2784;338;7920;23399;8527;7376;5106;11057;1609;64900;2876;949;3949;9489;8525;11343;255738;747	ABHD16A;ABHD2;ABHD6;AGPAT5;APOB;ATG14;C3;CAV1;CPT1A;CTDNEP1;DAGLA;DAGLB;DGAT1;DGAT2;DGKD;DGKH;DGKQ;DGKZ;GNB3;GPX1;LDLR;LPIN3;MGLL;NR1H2;PCK2;PCSK9;PGS1;PNPLA3;SCARB1;SLC27A5;SREBF1;TBL1XR1	[]

## Sheet: 8h
numbering	geneSet	description	link	enrichmentScore	normalizedEnrichmentScore	pValue	FDR	size	plotPath	leadingEdgeNum	leadingEdgeId	userId	Overlap
0	GO:0019748	secondary metabolic process	http://amigo.geneontology.org/amigo/term/GO:0019748	0.724744	2.1455	0	0.00396123	34	./Project_wg_result1702295599_GSEA/GO_0019748.png	10	1543;1545;23657;1646;8644;4157;1652;57016;4780;1497	AKR1B10;AKR1C2;AKR1C3;CTNS;CYP1A1;CYP1B1;DDT;MC1R;NFE2L2;SLC7A11	[]
1	GO:0010573	vascular endothelial growth factor production	http://amigo.geneontology.org/amigo/term/GO:0010573	0.719744	2.0397	0	0.00742731	26	./Project_wg_result1702295599_GSEA/GO_0010573.png	8	1545;3552;3553;7040;57447;5743;727;136	ADORA2B;C5;CYP1B1;IL1A;IL1B;NDRG2;PTGS2;TGFB1	[]
2	GO:0006720	isoprenoid metabolic process	http://amigo.geneontology.org/amigo/term/GO:0006720	0.607457	2.0091	0	0.0102332	65	./Project_wg_result1702295599_GSEA/GO_0006720.png	13	1543;1545;220;348;8644;9249;84649;195814;2817;224;9227;10901;57016	AKR1B10;AKR1C3;ALDH1A3;ALDH3A2;APOE;CYP1A1;CYP1B1;DGAT2;DHRS3;DHRS4;GPC1;LRAT;SDR16C5	[]
3	GO:0046685	response to arsenic-containing substance	http://amigo.geneontology.org/amigo/term/GO:0046685	0.672053	1.92437	0	0.0183207	29	./Project_wg_result1702295599_GSEA/GO_0046685.png	7	1543;3162;1026;2729;3297;90637;10105	CDKN1A;CYP1A1;GCLC;HMOX1;HSF1;PPIF;ZFAND2A	[]
4	GO:0042445	hormone metabolic process	http://amigo.geneontology.org/amigo/term/GO:0042445	0.544352	1.92572	0	0.0219848	105	./Project_wg_result1702295599_GSEA/GO_0042445.png	23	1543;1545;25976;220;8614;3553;1646;5046;8644;9249;84649;195814;51301;1958;10273;9227;4803;6447;10901;1312;7923;1609;27122	AKR1C2;AKR1C3;ALDH1A3;COMT;CYP1A1;CYP1B1;DGAT2;DGKQ;DHRS3;DHRS4;DKK3;EGR1;GCNT4;HSD17B8;IL1B;LRAT;NGF;PCSK6;SCG5;SDR16C5;STC2;STUB1;TIPARP	[]
5	GO:2000273	positive regulation of signaling receptor activity	http://amigo.geneontology.org/amigo/term/GO:2000273	0.687018	1.92825	0	0.0269859	25	./Project_wg_result1702295599_GSEA/GO_2000273.png	5	255324;26585;85358;2069;9148	EPGN;EREG;GREM1;NEURL1;SHANK3	[]
6	GO:0006081	cellular aldehyde metabolic process	http://amigo.geneontology.org/amigo/term/GO:0006081	0.561392	1.81111	0.00252207	0.0630968	53	./Project_wg_result1702295599_GSEA/GO_0006081.png	12	1545;218;220;8644;195814;224;25796;3029;27122;6888;2539;7086	AKR1C3;ALDH1A3;ALDH3A1;ALDH3A2;CYP1B1;DKK3;G6PD;HAGH;PGLS;SDR16C5;TALDO1;TKT	[]
7	GO:0009308	amine metabolic process	http://amigo.geneontology.org/amigo/term/GO:0009308	0.554758	1.78714	0.00126582	0.0727877	52	./Project_wg_result1702295599_GSEA/GO_0009308.png	22	1543;23657;1728;29958;51686;6799;1312;79814;4953;196743;6817;4129;6303;23409;4946;6723;2639;54498;3689;1757;222236;125061	AFMID;AGMAT;COMT;CYP1A1;DMGDH;GCDH;ITGB2;MAOB;NAPEPLD;NQO1;OAZ1;OAZ3;ODC1;PAOX;SARDH;SAT1;SIRT4;SLC7A11;SMOX;SRM;SULT1A1;SULT1A2	[]
8	GO:0032602	chemokine production	http://amigo.geneontology.org/amigo/term/GO:0032602	0.518361	1.66865	0.00760456	0.121994	52	./Project_wg_result1702295599_GSEA/GO_0032602.png	14	3162;3553;6280;29108;9173;9314;1436;4210;1958;3570;7097;727;136;177	ADORA2B;AGER;C5;CSF1R;EGR1;HMOX1;IL1B;IL1RL1;IL6R;KLF4;MEFV;PYCARD;S100A9;TLR2	[]
9	GO:0006766	vitamin metabolic process	http://amigo.geneontology.org/amigo/term/GO:0006766	0.483324	1.67175	0.00235018	0.125373	88	./Project_wg_result1702295599_GSEA/GO_0006766.png	22	1543;3553;874;8644;873;57834;8029;54;9227;79581;2729;441024;6615;2356;51588;6515;60386;5467;1594;7421;6591;1727	ACP5;AKR1C3;CBR1;CBR3;CUBN;CYB5R3;CYP1A1;CYP27B1;CYP4F11;FPGS;GCLC;IL1B;LRAT;MTHFD2L;PIAS4;PPARD;SLC25A19;SLC2A3;SLC52A2;SNAI1;SNAI2;VDR	[]
10	GO:0009410	response to xenobiotic stimulus	http://amigo.geneontology.org/amigo/term/GO:0009410	0.45317	1.67501	0	0.130791	161	./Project_wg_result1702295599_GSEA/GO_0009410.png	25	1543;1545;57491;218;25976;1728;874;2354;5577;1958;4835;5742;7040;100;9455;387758;2729;6799;23491;8772;9049;2876;2946;2706;3297	ADA;AHRR;AIP;ALDH3A1;CBR3;CES3;CYP1A1;CYP1B1;EGR1;FADD;FIBIN;FOSB;GCLC;GJB2;GPX1;GSTM2;HOMER2;HSF1;NQO1;NQO2;PRKAR2B;PTGS1;SULT1A2;TGFB1;TIPARP	[]
11	GO:0055123	digestive system development	http://amigo.geneontology.org/amigo/term/GO:0055123	0.501731	1.72011	0.00118064	0.131161	78	./Project_wg_result1702295599_GSEA/GO_0055123.png	20	1543;64321;1026;91461;8642;5753;2627;7040;100;348093;9026;55036;4851;2736;58495;79827;7043;6608;2049;51057	ADA;CCDC40;CDKN1A;CLMP;CYP1A1;DCHS1;EPHB3;GATA6;GLI2;HIP1R;NOTCH1;OVOL2;PKDCC;PTK6;RBPMS2;SMO;SOX17;TGFB1;TGFB3;WDPCP	[]
12	GO:1901568	fatty acid derivative metabolic process	http://amigo.geneontology.org/amigo/term/GO:1901568	0.475935	1.6784	0.00114811	0.135901	95	./Project_wg_result1702295599_GSEA/GO_1901568.png	16	1543;1545;1646;8644;84649;873;5742;7097;5743;11332;6576;2876;59344;9536;7920;747	ABHD16A;ACOT7;AKR1C2;AKR1C3;ALOXE3;CBR1;CYP1A1;CYP1B1;DAGLA;DGAT2;GPX1;PTGES;PTGS1;PTGS2;SLC25A1;TLR2	[]
13	GO:0033013	tetrapyrrole metabolic process	http://amigo.geneontology.org/amigo/term/GO:0033013	0.544325	1.68246	0.00777202	0.141532	43	./Project_wg_result1702295599_GSEA/GO_0033013.png	3	1543;3162;8029	CUBN;CYP1A1;HMOX1	[]
14	GO:0032637	interleukin-8 production	http://amigo.geneontology.org/amigo/term/GO:0032637	0.532766	1.64642	0.00677507	0.143012	41	./Project_wg_result1702295599_GSEA/GO_0032637.png	11	51157;3553;602;29108;9314;58509;5054;7097;3303;8772;929	BCL3;CACTIN;CD14;FADD;HSPA1A;IL1B;KLF4;PYCARD;SERPINE1;TLR2;ZNF580	[]
15	GO:0016999	antibiotic metabolic process	http://amigo.geneontology.org/amigo/term/GO:0016999	0.464008	1.63253	0.00117647	0.146983	94	./Project_wg_result1702295599_GSEA/GO_0016999.png	22	1543;1646;8644;80896;57016;144193;6799;84532;1497;2876;3421;55577;6817;4129;7755;217;5880;55907;3418;6389;231;1535	ACSS1;AKR1B1;AKR1B10;AKR1C2;AKR1C3;ALDH2;AMDHD1;CMAS;CTNS;CYBA;CYP1A1;GPX1;IDH2;IDH3G;MAOB;NAGK;NPL;RAC2;SDHA;SULT1A1;SULT1A2;ZNF205	[]
16	GO:0060324	face development	http://amigo.geneontology.org/amigo/term/GO:0060324	0.55732	1.69637	0.00662252	0.148843	40	./Project_wg_result1702295599_GSEA/GO_0060324.png	14	25976;220;9241;64651;83716;7040;3213;6899;4313;7043;83690;6237;4621;6722	ALDH1A3;CRISPLD1;CRISPLD2;CSRNP1;HOXB3;MMP2;MYH3;NOG;RRAS;SRF;TBX1;TGFB1;TGFB3;TIPARP	[]
17	GO:1901342	regulation of vasculature development	http://amigo.geneontology.org/amigo/term/GO:1901342	0.420583	1.60075	0.00106724	0.152468	206	./Project_wg_result1702295599_GSEA/GO_1901342.png	42	1545;3162;26585;3552;3315;3553;10365;7128;8877;8038;51129;9037;9314;3791;23554;2152;7422;3397;5154;7015;51330;388;28514;2627;2303;5054;1958;29775;339123;28996;2296;4780;10298;4851;29924;5743;284361;727;79924;7057;10253;10016	ADAM12;ADM2;ANGPTL4;C5;CARD10;CYP1B1;DLL1;EGR1;EMC10;EPN1;F3;FOXC1;FOXC2;GATA6;GREM1;HIPK2;HMOX1;HSPB1;ID1;IL1A;IL1B;JMJD8;KDR;KLF2;KLF4;NFE2L2;NOTCH1;PAK4;PDCD6;PDGFA;PTGS2;RHOB;SEMA5A;SERPINE1;SPHK1;SPRY2;TERT;THBS1;TNFAIP3;TNFRSF12A;TSPAN12;VEGFA	[]
18	GO:0061008	hepaticobiliary system development	http://amigo.geneontology.org/amigo/term/GO:0061008	0.453511	1.63346	0.00113636	0.153718	105	./Project_wg_result1702295599_GSEA/GO_0061008.png	18	1543;3162;64321;3725;7128;1628;2627;1050;7040;100;1051;55036;4851;55679;51599;3720;2356;6881	ADA;CCDC40;CEBPA;CEBPB;CYP1A1;DBP;FPGS;GATA6;HMOX1;JARID2;JUN;LIMS2;LSR;NOTCH1;SOX17;TAF10;TGFB1;TNFAIP3	[]
19	GO:0055081	anion homeostasis	http://amigo.geneontology.org/amigo/term/GO:0055081	0.567971	1.68305	0.00816327	0.153768	33	./Project_wg_result1702295599_GSEA/GO_0055081.png	13	23657;348;84649;1152;54896;10723;9388;9368;84561;51085;57333;8694;215	ABCD1;APOE;CKB;DGAT1;DGAT2;LIPG;MLXIPL;PQLC2;RCN3;SLC12A7;SLC12A8;SLC7A11;SLC9A3R1	[]
20	GO:0010171	body morphogenesis	http://amigo.geneontology.org/amigo/term/GO:0010171	0.526081	1.60076	0.0172872	0.158821	39	./Project_wg_result1702295599_GSEA/GO_0010171.png	12	25976;9241;64651;80199;83716;7040;7473;6899;4313;7043;83690;6237	CRISPLD1;CRISPLD2;CSRNP1;FUZ;MMP2;NOG;RRAS;TBX1;TGFB1;TGFB3;TIPARP;WNT3	[]
21	GO:0032103	positive regulation of response to external stimulus	http://amigo.geneontology.org/amigo/term/GO:0032103	0.434808	1.61698	0	0.161915	169	./Project_wg_result1702295599_GSEA/GO_0032103.png	63	51157;3315;3553;8717;101;9048;6280;9037;3600;9173;3791;145741;1826;2152;7422;347733;7784;5054;1050;3570;7040;8291;2161;1652;1051;84818;23765;7097;5743;136;7057;177;4792;6352;79132;1594;6810;3133;5880;3592;7391;5345;708;5025;7132;2185;8692;25865;7424;1535;5734;6777;7074;2260;7474;3689;9647;8767;222236;2621;4615;284114;7056	ADAM8;ADORA2B;AGER;ARTN;C1QBP;C2CD4A;CCL5;CEBPA;CEBPB;CYBA;CYP27B1;DDT;DHX58;DSCAM;DYSF;F12;F3;FGFR1;GAS6;HLA-E;HSPB1;HYAL2;IL12A;IL15;IL17RA;IL17RC;IL1B;IL1RL1;IL6R;ITGB2;KDR;MYD88;NAPEPLD;NFKBIA;P2RX4;PPM1F;PRKD2;PTGER4;PTGS2;PTK2B;RAC2;RIPK2;S100A9;SEMA5A;SERPINE1;SERPINF2;STAT5B;STX4;TGFB1;THBD;THBS1;TIAM1;TLR2;TMEM102;TNFRSF1A;TRADD;TUBB2B;USF1;VEGFA;VEGFC;WNT5A;ZNF580;ZP3	[]
22	GO:0002237	response to molecule of bacterial origin	http://amigo.geneontology.org/amigo/term/GO:0002237	0.424887	1.60226	0	0.163616	196	./Project_wg_result1702295599_GSEA/GO_0002237.png	62	1543;11009;1440;3727;3725;3553;7128;3726;29108;58509;4793;54;114548;5054;7040;4791;1051;4851;7097;1312;2920;9572;5743;11221;79155;3661;55122;4016;929;3663;7376;7538;9536;834;22904;2706;3297;4792;6352;4129;3656;55593;5467;1594;3592;114769;11093;5976;7867;2950;706;5914;6714;2643;22933;5734;10062;7431;3383;2353;59307;4067	ACP5;ADAMTS13;AKIRIN2;CACTIN;CARD16;CASP1;CCL5;CD14;CEBPB;COMT;CSF3;CXCL2;CYP1A1;CYP27B1;DUSP10;FOS;GCH1;GJB2;GSTP1;HSF1;ICAM1;IL12A;IL1B;IL24;IRAK2;IRF3;IRF5;JUN;JUNB;JUND;LOXL1;LYN;MAOB;MAPKAPK3;NFKB2;NFKBIA;NFKBIB;NLRP3;NOTCH1;NR1D1;NR1H2;NR1H3;OTUD5;PPARD;PTGER4;PTGES;PTGS2;PYCARD;RARA;SBNO2;SERPINE1;SIGIRR;SIRT2;SRC;TGFB1;TLR2;TNFAIP3;TNIP2;TSPO;UPF1;VIM;ZFP36	[]
23	GO:0001818	negative regulation of cytokine production	http://amigo.geneontology.org/amigo/term/GO:0001818	0.430888	1.60355	0.0010929	0.168352	162	./Project_wg_result1702295599_GSEA/GO_0001818.png	62	3162;10365;7128;5971;602;89795;29108;9173;9314;58509;4157;4210;28514;2627;54;4092;84166;114548;7040;57447;684;9455;7318;9454;3661;8986;7538;7057;177;3297;7043;5777;1445;79132;55593;5045;10461;3592;2633;114769;708;2950;215;706;5914;51665;11334;161882;5734;84282;10293;10524;59307;9636;2260;113;9246;66005;3635;10270;5987;2621	ABCD1;ACP5;ADCY7;AGER;AKAP8;ASB1;BCL3;BST2;C1QBP;CACTIN;CARD16;CHID1;CSK;DHX58;DLL1;FGFR1;FURIN;GAS6;GATA6;GBP1;GSTP1;HMOX1;HOMER2;HOMER3;HSF1;IL12A;IL1RL1;INPP5D;IRF3;ISG15;KAT5;KLF2;KLF4;MC1R;MEFV;MERTK;NAV3;NDRG2;NLRC5;NLRP3;OTUD5;PTGER4;PTPN6;PYCARD;RARA;RELB;RNF135;RPS6KA4;SIGIRR;SMAD7;TGFB1;TGFB3;THBS1;TNFAIP3;TRAIP;TRIM27;TSPO;TUSC2;UBA7;UBE2L6;ZFP36;ZFPM1	[]
24	GO:0050817	coagulation	http://amigo.geneontology.org/amigo/term/GO:0050817	0.420747	1.58635	0.00106045	0.168543	202	./Project_wg_result1702295599_GSEA/GO_0050817.png	56	5055;23657;954;348;3315;10362;30845;57834;3170;2152;5154;4097;2627;9127;5577;5054;23764;2769;64780;5575;2161;10451;4780;4627;1609;3659;10630;5265;7057;60;5580;5777;7301;6812;71;10603;10544;2157;10461;6722;11093;10019;7391;5345;79803;708;5025;5329;55330;8527;2192;6714;161882;10938;84959;8525	ACTB;ACTG1;ADAMTS13;APOE;BLOC1S4;C1QBP;CYP4F11;DGKD;DGKQ;DGKZ;EHD1;EHD3;ENTPD2;F12;F3;F8;FBLN1;FOXA2;GATA6;GNA15;HMG20B;HPS6;HSPB1;IRF1;MAFF;MAFG;MERTK;MICAL1;MYH9;NFE2L2;P2RX4;P2RX6;PDGFA;PDPN;PLAUR;PRKAR1B;PRKAR2B;PRKCD;PROCR;PTPN6;SERPINA1;SERPINB2;SERPINE1;SERPINF2;SH2B2;SH2B3;SLC7A11;SRC;SRF;STXBP1;THBS1;TYRO3;UBASH3B;USF1;VAV3;ZFPM1	[]
25	GO:0032612	interleukin-1 production	http://amigo.geneontology.org/amigo/term/GO:0032612	0.501355	1.60614	0.0152478	0.172031	50	./Project_wg_result1702295599_GSEA/GO_0032612.png	15	3315;3553;7128;8877;29108;4210;54;114548;1958;22861;79792;10626;56666;1903;834	ACP5;CASP1;EGR1;GSDMD;HSPB1;IL1B;MEFV;NLRP1;NLRP3;PANX2;PYCARD;S1PR3;SPHK1;TNFAIP3;TRIM16	[]
26	GO:0097696	STAT cascade	http://amigo.geneontology.org/amigo/term/GO:0097696	0.460567	1.57742	0.00712589	0.177485	84	./Project_wg_result1702295599_GSEA/GO_0097696.png	23	11009;1545;3976;602;3600;1436;9244;7422;23529;5753;9021;3570;84444;4851;338376;3297;6352;1489;55620;10603;9146;2261;3592	BCL3;CCL5;CLCF1;CRLF1;CSF1R;CTF1;CYP1B1;DOT1L;FGFR3;HGS;HSF1;IFNE;IL12A;IL15;IL24;IL6R;LIF;NOTCH1;PTK6;SH2B2;SOCS3;STAP2;VEGFA	[]
27	GO:0072593	reactive oxygen species metabolic process	http://amigo.geneontology.org/amigo/term/GO:0072593	0.418819	1.56119	0.00322581	0.192291	176	./Project_wg_result1702295599_GSEA/GO_0072593.png	59	1543;1545;3553;1728;375387;10365;1026;5806;8644;9314;1647;2537;54;57580;7040;4780;7097;5743;1497;22925;2876;6697;2539;7057;55022;5580;3692;23410;7020;2644;4129;7755;5880;1191;5025;2950;683;2185;215;84275;706;4722;2643;1535;11334;22933;23564;3383;25824;5166;7442;26574;3689;613;1984;8837;83943;6850;8737	AATF;ABCD1;ACP5;AKR1C3;BCR;BST1;CDKN1A;CFLAR;CLU;CTNS;CYBA;CYP1A1;CYP1B1;DDAH2;EIF5A;EIF6;G6PD;GADD45A;GCH1;GCHFR;GPX1;GSTP1;ICAM1;IFI6;IL1B;IMMP2L;ITGB2;KLF2;KLF4;MAOB;NDUFS3;NFE2L2;NQO1;NRROS;P2RX4;PDK4;PID1;PLA2R1;PRDX5;PREX1;PRKCD;PTGS2;PTK2B;PTX3;RAC2;RIPK1;SIRT2;SIRT3;SLC25A33;SPR;SYK;TFAP2A;TGFB1;THBS1;TLR2;TRPV1;TSPO;TUSC2;ZNF205	[]
28	GO:0050727	regulation of inflammatory response	http://amigo.geneontology.org/amigo/term/GO:0050727	0.416539	1.56459	0	0.192721	201	./Project_wg_result1702295599_GSEA/GO_0050727.png	77	348;3553;8717;101;7128;6280;3554;284207;29108;3600;9173;11274;9314;145741;4210;54;114548;7784;5054;9021;1050;22861;100;2161;1652;1051;84818;81858;23765;7097;5743;11221;3661;727;2876;22904;136;177;5580;64838;7301;4792;6352;5467;715;3133;55527;8482;1191;7791;708;7132;8808;2950;683;215;8692;8314;5176;11331;5734;6777;10062;4067;9825;2879;113;7474;3689;23729;66005;613;222236;25807;4615;4907;9258	ABCD1;ACP5;ADA;ADAM8;ADCY7;ADORA2B;AGER;APOE;BAP1;BCR;BST1;C1QBP;C1R;C2CD4A;C5;CCL5;CEBPA;CEBPB;CHID1;CLU;DDT;DUSP10;F12;FEM1A;FNDC4;GPX1;GPX4;GSTP1;HLA-E;HYAL2;IL15;IL17RA;IL17RC;IL1B;IL1R1;IL1RL1;IL1RL2;IRF3;ITGB2;KLF4;LYN;MEFV;METRNL;MFHAS1;MYD88;NAPEPLD;NFKBIA;NLRP1;NLRP3;NR1H3;NT5E;PHB2;PPARD;PRKCD;PTGER4;PTGS2;PYCARD;RHBDD3;S100A9;SBNO2;SEMA7A;SERPINE1;SERPINF1;SHARPIN;SHPK;SOCS3;SPATA2;STA…	[]
29	GO:0099601	regulation of neurotransmitter receptor activity	http://amigo.geneontology.org/amigo/term/GO:0099601	0.529096	1.52534	0.0395778	0.199915	28	./Project_wg_result1702295599_GSEA/GO_0099601.png	14	4884;59283;85358;23467;130574;1742;57555;2185;6714;5923;2339;10891;1612;154	ADRB2;CACNG8;DAPK1;DLG4;FNTA;LYPD6;NLGN2;NPTX1;NPTXR;PPARGC1A;PTK2B;RASGRF1;SHANK3;SRC	[]
30	GO:0001570	vasculogenesis	http://amigo.geneontology.org/amigo/term/GO:0001570	0.472324	1.52643	0.0190597	0.202596	52	./Project_wg_result1702295599_GSEA/GO_0001570.png	10	25976;64321;7477;3726;3791;7422;7476;7040;4851;54922	JUNB;KDR;NOTCH1;RASIP1;SOX17;TGFB1;TIPARP;VEGFA;WNT7A;WNT7B	[]
31	GO:0002250	adaptive immune response	http://amigo.geneontology.org/amigo/term/GO:0002250	0.405357	1.52952	0.0063762	0.202612	195	./Project_wg_result1702295599_GSEA/GO_0002250.png	55	3553;7128;80758;3554;5971;602;29108;9173;1520;7462;3134;1514;9466;23529;54923;54795;4092;114548;7784;912;3570;7040;79465;57192;80328;100;4791;353091;81622;11221;8741;80329;8772;338376;6890;727;10459;3265;3659;8320;177;5580;27040;5777;1445;84876;5896;715;201294;3133;3592;1191;708;5817;7186	ADA;AGER;BCL3;C1QBP;C1R;C5;CD1D;CLCF1;CLU;CSK;CTSL;CTSS;DUSP10;EOMES;FADD;HLA-E;HLA-F;HRAS;IFNE;IL12A;IL1B;IL1R1;IL1RL1;IL27RA;IL6R;IRF1;LAT;LAT2;LIME1;MAD2L2;MCOLN1;NFKB2;NLRP3;ORAI1;PRKCD;PRR7;PTPN6;PVR;PYCARD;RAET1G;RAG1;RELB;SMAD7;TAP1;TGFB1;TNFAIP3;TNFSF13;TRAF2;TRPM4;ULBP1;ULBP2;ULBP3;UNC13D;UNC93B1;ZP3	[]
32	GO:0045926	negative regulation of growth	http://amigo.geneontology.org/amigo/term/GO:0045926	0.417135	1.54082	0	0.204004	170	./Project_wg_result1702295599_GSEA/GO_0045926.png	41	11007;8614;26585;9241;1029;64321;29948;9518;1026;9037;10500;8878;2100;5753;6494;8851;80128;51316;7040;684;64061;7473;4851;3776;11221;3303;3720;80031;7869;2539;85407;5600;7161;5467;56981;1594;54910;2261;84260;8482;8711	BST2;CCDC85B;CDK5R1;CDKN1A;CDKN2A;CYP27B1;DUSP10;ESR2;FGFR3;G6PD;GDF15;GREM1;HSPA1A;JARID2;KCNK2;MAPK11;NKD1;NOG;NOTCH1;OSGIN1;PLAC8;PPARD;PRDM11;PTK6;SEMA3B;SEMA4C;SEMA5A;SEMA6C;SEMA6D;SEMA7A;SIPA1;SOX17;SQSTM1;STC2;TCHP;TGFB1;TNK1;TP73;TRIM46;TSPYL2;WNT3	[]
33	GO:0032102	negative regulation of response to external stimulus	http://amigo.geneontology.org/amigo/term/GO:0032102	0.407563	1.53345	0.00215983	0.205899	191	./Project_wg_result1702295599_GSEA/GO_0032102.png	76	5055;26585;348;7128;1026;284207;9037;10500;29108;9314;58509;5154;4210;54;114548;5054;11240;9021;100;5800;2161;1652;7473;81858;4851;11221;6895;727;80031;2876;7869;7057;177;5580;64838;7301;57175;79132;5467;54910;55527;114769;8482;7391;5345;6591;708;29937;1855;7132;2950;5329;215;8620;60343;5176;22933;5734;84959;10062;59307;113;7474;66005;613;10505;585;928;4907;5802;7056;9258;55666;83481;5654;10221	ABCD1;ACP5;ADA;ADCY7;AGER;APOE;BBS4;BCR;C1QBP;C5;CACTIN;CARD16;CD9;CDKN1A;CHID1;CORO1B;DDT;DHX58;DUSP10;DVL1;EPPK1;F12;FAM3A;FEM1A;FNDC4;GPX1;GREM1;GSTP1;HTRA1;KLF4;MEFV;METRNL;MFHAS1;NENF;NLRP3;NOTCH1;NPFF;NPLOC4;NR1H3;NT5E;PADI2;PDGFA;PLAUR;PPARD;PRKCD;PTGER4;PTPRO;PTPRS;PYCARD;SEMA3B;SEMA4C;SEMA4F;SEMA5A;SEMA6C;SEMA6D;SEMA7A;SERPINB2;SERPINE1;SERPINF1;SERPINF2;SHARPIN;SIGIRR;SIRT2;SNAI2;SOCS3;…	[]
34	GO:0002526	acute inflammatory response	http://amigo.geneontology.org/amigo/term/GO:0002526	0.453151	1.53022	0.00952381	0.206369	70	./Project_wg_result1702295599_GSEA/GO_0002526.png	28	3552;3553;101;145741;2152;114548;7784;3570;2161;1051;5743;727;9536;5265;12;715;26471;3133;2157;23780;5345;1191;708;2950;8620;11331;3383;59307	ADAM8;APOL2;C1QBP;C1R;C2CD4A;C5;CEBPB;CLU;F12;F3;F8;GSTP1;HLA-E;ICAM1;IL1A;IL1B;IL6R;NLRP3;NPFF;NUPR1;PHB2;PTGES;PTGS2;SERPINA1;SERPINA3;SERPINF2;SIGIRR;ZP3	[]
35	GO:0001819	positive regulation of cytokine production	http://amigo.geneontology.org/amigo/term/GO:0001819	0.404326	1.54602	0.0010395	0.206463	252	./Project_wg_result1702295599_GSEA/GO_0001819.png	72	1545;3162;51157;3552;3315;3553;101;3554;602;29108;3600;9173;1436;8764;9466;2069;114548;7784;5054;1958;3570;7040;22861;79792;10626;1652;4791;1051;3115;353091;84818;23765;7097;5743;56666;3661;55122;3303;8772;727;3265;929;3659;3663;834;136;7057;177;5600;79132;5045;3133;3592;8482;5345;1191;708;7186;8808;8692;25865;5914;6714;84433;1535;11334;161882;3566;5734;6777;10084;661	ADAM8;ADORA2B;AGER;AKIRIN2;BCL3;C1QBP;C5;CARD11;CASP1;CD14;CEBPB;CLU;CSF1R;CYBA;CYP1B1;DDT;DHX58;EGR1;EREG;FADD;FURIN;GSDMD;HLA-DPB1;HLA-E;HMOX1;HRAS;HSPA1A;HSPB1;HYAL2;IL12A;IL15;IL17RA;IL17RC;IL1A;IL1B;IL1R1;IL1RL1;IL1RL2;IL27RA;IL4R;IL6R;IRF1;IRF3;IRF5;MAPK11;NFKB2;NLRP1;NLRP3;PANX2;POLR3D;PQBP1;PRKD2;PTGER4;PTGS2;PYCARD;RAET1G;RARA;SEMA7A;SERPINE1;SERPINF2;SRC;STAT5B;TGFB1;THBS1;TLR2;TNFRSF14…	[]
36	GO:0043094	cellular metabolic compound salvage	http://amigo.geneontology.org/amigo/term/GO:0043094	0.538587	1.54233	0.0250696	0.207284	28	./Project_wg_result1702295599_GSEA/GO_0043094.png	14	197258;54963;100;83549;51074;84245;2766;271;7084;353;4860;55256;272;7083	ADA;ADI1;AMPD2;AMPD3;APIP;APRT;FUK;GMPR;MRI1;PNP;TK1;TK2;UCK1;UCKL1	[]
37	GO:0050920	regulation of chemotaxis	http://amigo.geneontology.org/amigo/term/GO:0050920	0.425814	1.5485	0.00224972	0.208229	127	./Project_wg_result1702295599_GSEA/GO_0050920.png	42	51157;26585;3315;9048;9037;10500;3791;1826;2152;7422;347733;5054;11240;3570;7040;8291;5800;1652;7473;4851;80024;727;57643;80031;7869;23053;7057;177;6352;57175;54910;6810;5880;3592;8482;708;5025;2950;683;2185;25865;7424	AGER;ARTN;BST1;C1QBP;C5;CCL5;CORO1B;DDT;DSCAM;DYSF;F3;GREM1;GSTP1;HSPB1;IL12A;IL6R;KDR;NOTCH1;P2RX4;PADI2;PRKD2;PTK2B;PTPRO;RAC2;SEMA3B;SEMA4C;SEMA5A;SEMA6C;SEMA6D;SEMA7A;SERPINE1;SLC8B1;STX4;TGFB1;THBS1;TUBB2B;VEGFA;VEGFC;WNT3;ZNF580;ZSWIM5;ZSWIM8	[]
38	GO:0051181	cofactor transport	http://amigo.geneontology.org/amigo/term/GO:0051181	0.504253	1.51487	0.0461741	0.209752	35	./Project_wg_result1702295599_GSEA/GO_0051181.png	9	23657;8029;283130;51310;9368;10058;10630;60386;115286	ABCB6;CUBN;PDPN;SLC22A17;SLC25A19;SLC25A26;SLC25A45;SLC7A11;SLC9A3R1	[]
39	GO:0051090	regulation of DNA-binding transcription factor activity	http://amigo.geneontology.org/amigo/term/GO:0051090	0.396445	1.53372	0	0.211635	302	./Project_wg_result1702295599_GSEA/GO_0051090.png	109	1545;3162;26585;1440;1029;8061;3725;3553;8717;101;7128;8877;6280;8517;29108;9314;51341;58509;3170;2100;7422;3397;4294;5526;10616;107;92565;65992;4092;4188;84166;114548;81603;7040;28996;8321;4791;9817;7097;84875;238;3303;10459;8986;8320;28952;55859;177;4796;4794;4792;4824;6608;51588;3656;25855;4221;6722;114769;7466;1191;7804;80279;121268;7186;6883;25865;150684;84433;9830;84851;11331;64320;3383;102…	ADAM8;ADCY1;AGER;AKT1;ALK;BEX1;BHLHE40;BRMS1;CACTIN;CARD11;CARD16;CCDC22;CD40;CDK5RAP3;CDKN2A;CFLAR;CIB1;CLU;CMKLR1;COMMD1;CSF3;CYP1B1;DAP;DDRGK1;EOMES;ESR2;FANK1;FOS;FOSL1;FOXA2;FZD1;GAS6;GREM1;HDAC5;HIPK2;HMOX1;HSPA1A;ICAM1;ID1;IKBKG;IL1B;IRAK2;ITGB2;JUN;KEAP1;KLF4;LRP8;MAD2L2;MAP3K10;MDFI;MEN1;MYD88;NFKB2;NFKBIA;NFKBIE;NHLH2;NKX3-1;NLRC5;NLRP3;PARP10;PHB2;PIAS4;PPARGC1A;PPP2R5B;PRKCZ;PRKD2;PYC…	[]
40	GO:0008202	steroid metabolic process	http://amigo.geneontology.org/amigo/term/GO:0008202	0.407216	1.51589	0.00107643	0.212718	189	./Project_wg_result1702295599_GSEA/GO_0008202.png	42	1543;1545;25976;348;3553;1646;8644;84649;1593;8029;84681;1958;1050;10273;10901;6799;1312;9572;114881;3490;7923;1609;27122;2539;6615;6817;7108;114879;51588;30;5467;1594;10948;3991;3931;7421;23780;10005;6591;1727;51302;2055	ACAA1;ACOT8;AKR1C2;AKR1C3;APOE;APOL2;CEBPA;CLN8;COMT;CUBN;CYB5R3;CYP1A1;CYP1B1;CYP27A1;CYP27B1;CYP39A1;DGAT2;DGKQ;DHRS4;DKK3;EGR1;G6PD;HINT2;HSD17B8;IGFBP7;IL1B;LCAT;LIPE;NR1D1;OSBPL5;OSBPL7;PIAS4;PPARD;SNAI1;SNAI2;STARD3;STUB1;SULT1A1;SULT1A2;TIPARP;TM7SF2;VDR	[]
41	GO:0044706	multi-multicellular organism process	http://amigo.geneontology.org/amigo/term/GO:0044706	0.41479	1.51031	0.00332594	0.214072	131	./Project_wg_result1702295599_GSEA/GO_0044706.png	38	1543;8614;8061;3553;3976;3726;2354;23764;7040;10991;1312;29924;5743;3490;4313;2706;56848;3297;7043;5467;1594;7216;4221;7421;23780;5744;708;2192;5914;8620;2288;7076;231;406;3485;6777;705;2353	AKR1B1;APOL2;ARNTL;BYSL;C1QBP;COMT;CYP1A1;CYP27B1;EPN1;FBLN1;FKBP4;FOS;FOSB;FOSL1;GJB2;HSF1;IGFBP2;IGFBP7;IL1B;JUNB;LIF;MAFF;MEN1;MMP2;NPFF;PPARD;PTGS2;PTHLH;RARA;SLC38A3;SPHK2;STAT5B;STC2;TGFB1;TGFB3;TIMP1;TRO;VDR	[]
42	GO:1903034	regulation of response to wounding	http://amigo.geneontology.org/amigo/term/GO:1903034	0.431521	1.50023	0.0115473	0.223922	95	./Project_wg_result1702295599_GSEA/GO_1903034.png	20	5055;348;7128;1026;9314;3170;2152;5154;51330;2303;5054;1839;2161;4780;11221;3265;10630;7057;177;5580	AGER;APOE;CDKN1A;DUSP10;F12;F3;FOXA2;FOXC2;HBEGF;HRAS;KLF4;NFE2L2;PDGFA;PDPN;PRKCD;SERPINB2;SERPINE1;THBS1;TNFAIP3;TNFRSF12A	[]
43	GO:0001525	angiogenesis	http://amigo.geneontology.org/amigo/term/GO:0001525	0.385103	1.49763	0	0.224514	331	./Project_wg_result1702295599_GSEA/GO_0001525.png	63	255324;1545;3162;26585;64321;3725;3552;3315;3553;101;10365;7128;8877;8038;51129;9037;9314;3791;23554;3164;2152;7422;3397;5154;7015;51330;2069;8325;388;28514;2627;58504;2303;5054;5333;7476;29775;3213;8291;339123;28996;10451;2296;4780;10298;4851;4627;54538;29924;10267;54922;9394;5743;6899;4323;290;284361;727;2876;58495;4313;79924;7057	ADAM12;ADAM8;ADM2;ANGPTL4;ANPEP;ARHGAP22;C5;CARD10;CYP1B1;DLL1;DYSF;EMC10;EPGN;EPN1;EREG;F3;FOXC1;FOXC2;FZD8;GATA6;GPX1;GREM1;HIPK2;HMOX1;HOXB3;HS6ST1;HSPB1;ID1;IL1A;IL1B;JMJD8;JUN;KDR;KLF2;KLF4;MMP14;MMP2;MYH9;NFE2L2;NOTCH1;NR4A1;OVOL2;PAK4;PDGFA;PLCD1;PTGS2;RAMP1;RASIP1;RHOB;ROBO4;SEMA5A;SERPINE1;SOX17;SPHK1;TBX1;TERT;THBS1;TNFAIP3;TNFRSF12A;TSPAN12;VAV3;VEGFA;WNT7A	[]
44	GO:0048568	embryonic organ development	http://amigo.geneontology.org/amigo/term/GO:0048568	0.387362	1.50146	0.0030896	0.226251	264	./Project_wg_result1702295599_GSEA/GO_0048568.png	58	220;9241;64321;7477;3976;3726;3212;91461;7483;3975;3791;11078;57053;7422;5154;130497;860;80199;28514;29985;4188;9021;8092;1050;5333;10653;7040;3213;100;28996;2296;23513;348093;1051;55036;4851;9368;29924;9394;6926;6899;4323;2736;26018;116039;65009;8320;374900;58495;6615;9620;3297;7043;129880;10253;23314;9775;7020	ADA;ALDH1A3;ALX1;BBS5;CCDC40;CEBPA;CEBPB;CELSR1;CHRNA10;DLL1;EIF4A3;EOMES;EPN1;FOXC1;FUZ;GLI2;HIPK2;HOXB2;HOXB3;HS6ST1;HSF1;JUNB;KDR;LHX1;LIF;LRIG1;MDFI;MMP14;NDRG4;NOG;NOTCH1;OSR1;OSR2;OVOL2;PDGFA;PKDCC;PLCD1;RBPMS2;RUNX2;SATB2;SCRIB;SLC39A3;SLC9A3R1;SNAI1;SOCS3;SOX17;SPINT2;SPRY2;TBX1;TBX3;TFAP2A;TGFB1;TGFB3;TRIOBP;VEGFA;WNT7B;WNT9A;ZNF568	[]
45	GO:0046677	response to antibiotic	http://amigo.geneontology.org/amigo/term/GO:0046677	0.396427	1.49096	0.00314136	0.227202	217	./Project_wg_result1702295599_GSEA/GO_0046677.png	30	1543;1545;3162;51157;1440;8061;3725;1728;10365;7128;2021;9314;3397;374;10287;388;107;1958;100;23135;4780;10400;4255;929;2876;2539;2706;3297;5580;7386	ADA;ADCY1;AREG;CD14;CSF3;CYP1A1;CYP1B1;EGR1;ENDOG;FOSL1;G6PD;GJB2;GPX1;HMOX1;HSF1;ID1;JUN;KDM6B;KLF2;KLF4;MGMT;NFE2L2;NQO1;PEMT;PRKCD;RGS19;RHOB;TNFAIP3;UQCRFS1;ZNF580	[]
46	GO:0034340	response to type I interferon	http://amigo.geneontology.org/amigo/term/GO:0034340	0.446542	1.49314	0.0238663	0.228008	68	./Project_wg_result1702295599_GSEA/GO_0034340.png	27	2634;54739;11274;58509;3134;2537;84166;11140;1958;684;23513;3661;8772;3659;3663;6041;5777;3429;3133;81844;4939;3455;3430;10379;9636;7474;7297	BST2;CACTIN;CDC37;EGR1;FADD;GBP2;HLA-E;HLA-F;IFI27;IFI35;IFI6;IFNAR2;IRF1;IRF3;IRF5;IRF9;ISG15;NLRC5;OAS2;PTPN6;RNASEL;SCRIB;TRIM56;TYK2;USP18;WNT5A;XAF1	[]
47	GO:0048008	platelet-derived growth factor receptor signaling pathway	http://amigo.geneontology.org/amigo/term/GO:0048008	0.454374	1.43585	0.0430809	0.228854	47	./Project_wg_result1702295599_GSEA/GO_0048008.png	10	25976;64651;2152;7422;5154;5157;9026;10636;9368;65009	CSRNP1;F3;HIP1R;NDRG4;PDGFA;PDGFRL;RGS14;SLC9A3R1;TIPARP;VEGFA	[]
48	GO:0072089	stem cell proliferation	http://amigo.geneontology.org/amigo/term/GO:0072089	0.418703	1.43882	0.0363636	0.229779	76	./Project_wg_result1702295599_GSEA/GO_0072089.png	27	64321;7477;9048;7422;7015;63950;7040;4054;7473;4851;6926;58495;2009;747;6608;8091;6591;1495;9253;2192;7424;51548;63925;6604;2260;23654;7474	ARTN;CTNNA1;DAGLA;DMRTA2;EML1;FBLN1;FGFR1;HMGA2;LTBP3;NOTCH1;NUMBL;OVOL2;PLXNB2;SIRT6;SMARCD3;SMO;SNAI2;SOX17;TBX3;TERT;TGFB1;VEGFA;VEGFC;WNT3;WNT5A;WNT7B;ZNF335	['Lung Function Decline']
49	GO:0055088	lipid homeostasis	http://amigo.geneontology.org/amigo/term/GO:0055088	0.414414	1.43368	0.0295858	0.229856	84	./Project_wg_result1702295599_GSEA/GO_0055088.png	24	348;51129;84649;57104;26154;29116;7392;1050;79575;9388;9572;4041;7376;57476;51085;20;22913;8660;57333;7851;3931;8694;7391;51302	ABCA12;ABCA2;ABHD8;ANGPTL4;APOE;CEBPA;CYP39A1;DGAT1;DGAT2;GRAMD1B;IRS2;LCAT;LIPG;LRP5;MALL;MLXIPL;MYLIP;NR1D1;NR1H2;PNPLA2;RALY;RCN3;USF1;USF2	[]
50	GO:0043491	protein kinase B signaling	http://amigo.geneontology.org/amigo/term/GO:0043491	0.38504	1.43687	0.0162338	0.229885	151	./Project_wg_result1702295599_GSEA/GO_0043491.png	44	1440;3553;101;9518;1646;9037;8644;9314;3791;9542;2152;4157;5154;2069;7040;1839;56917;9368;5296;1263;2876;7057;10253;10016;7301;4824;6352;6237;57761;8660;57333;23612;5880;2261;2022;10461;221496;9863;708;5025;8692;3084;6714;6794	ADAM8;AKR1C2;AKR1C3;C1QBP;CCL5;CSF3;ENG;EREG;F3;FGFR3;GDF15;GPX1;HBEGF;HYAL2;IL1B;IRS2;KDR;KLF4;LEMD2;MAGI2;MC1R;MEIS3;MERTK;NKX3-1;NRG1;NRG2;P2RX4;PDCD6;PDGFA;PHLDA3;PIK3R2;PLK3;RAC2;RCN3;RRAS;SEMA5A;SLC9A3R1;SPRY2;SRC;STK11;TGFB1;THBS1;TRIB3;TYRO3	[]
51	GO:0050900	leukocyte migration	http://amigo.geneontology.org/amigo/term/GO:0050900	0.383856	1.44633	0.00419287	0.230844	222	./Project_wg_result1702295599_GSEA/GO_0050900.png	39	4312;23657;3162;51157;26585;8140;3553;101;9048;6280;3554;6520;29108;2817;8764;7422;50512;54795;7784;5054;11240;3570;57580;7040;100;8291;5800;1652;10451;84818;23765;2920;4627;80024;4323;5296;8772;727;3958	ADA;ADAM8;ARTN;C5;CXCL2;DDT;DYSF;FADD;GPC1;GREM1;HMOX1;IL17RA;IL17RC;IL1B;IL1R1;IL6R;LGALS3;MMP1;MMP14;MYH9;PADI2;PIK3R2;PODXL2;PREX1;PTPRO;PYCARD;S100A9;SERPINE1;SLC3A2;SLC7A11;SLC7A5;SLC8B1;TGFB1;TNFRSF14;TRPM4;VAV3;VEGFA;ZNF580;ZP3	[]
52	GO:0072348	sulfur compound transport	http://amigo.geneontology.org/amigo/term/GO:0072348	0.504416	1.4566	0.0616438	0.2317	31	./Project_wg_result1702295599_GSEA/GO_0072348.png	13	23657;6533;284129;9368;1497;1468;60386;115286;6509;347734;215;5172;9016	ABCD1;CTNS;SLC1A4;SLC25A10;SLC25A14;SLC25A19;SLC25A26;SLC26A11;SLC26A4;SLC35B2;SLC6A6;SLC7A11;SLC9A3R1	[]
53	GO:0150076	neuroinflammatory response	http://amigo.geneontology.org/amigo/term/GO:0150076	0.505363	1.45252	0.0495751	0.232119	27	./Project_wg_result1702295599_GSEA/GO_0150076.png	7	3725;3553;107;7097;177;6608;1191	ADCY1;AGER;CLU;IL1B;JUN;SMO;TLR2	[]
54	GO:1901615	organic hydroxy compound metabolic process	http://amigo.geneontology.org/amigo/term/GO:1901615	0.373418	1.43919	0.00104058	0.232365	315	./Project_wg_result1702295599_GSEA/GO_1901615.png	70	1543;1545;23657;220;348;3553;8877;1646;8644;9249;728294;84649;195814;1593;8029;4157;51301;224;1050;9651;5333;9227;8291;10901;1652;57016;6799;3029;1312;51477;84532;9572;114881;1497;1609;27122;5092;6697;2539;6615;55331;56848;3613;2584;8871;6817;4129;7108;114879;51588;30;5467;1594;10948;3991;217;3931;7421;23780;8694;3707;10005;6591;1727;51302;3628;2055;84105;2184;5331	ACAA1;ACER3;ACOT8;ACSS1;AKR1B10;AKR1C2;AKR1C3;ALDH1A3;ALDH2;ALDH3A2;APOE;APOL2;CEBPA;CLN8;COMT;CTNS;CUBN;CYB5R3;CYP1A1;CYP1B1;CYP27A1;CYP27B1;CYP39A1;D2HGDH;DDT;DGAT1;DGAT2;DGKQ;DHRS3;DHRS4;DKK3;DYSF;FAH;G6PD;GALK1;GCNT4;HAGH;IL1B;IMPA2;INPP1;ISYNA1;ITPKB;LCAT;LIPE;LRAT;MAOB;MC1R;NR1D1;OSBPL5;OSBPL7;PCBD1;PCBD2;PIAS4;PLCB3;PLCD1;PLCH2;PPARD;SDR16C5;SLC7A11;SNAI1;SNAI2;SPHK1;SPHK2;SPR;STARD3;SULT1…	[]
55	GO:0050878	regulation of body fluid levels	http://amigo.geneontology.org/amigo/term/GO:0050878	0.373021	1.44737	0.00205128	0.232383	298	./Project_wg_result1702295599_GSEA/GO_0050878.png	79	5055;23657;6583;954;348;3315;10362;30845;57834;3170;2152;7422;5154;26154;4097;107;2979;2627;9127;7392;5577;5054;23764;2769;9148;64780;5575;100;5800;2161;10451;4780;4627;1609;3659;7376;10630;59344;5265;7057;60;5580;5777;7301;6812;71;1131;10603;10544;360;2157;7421;10461;6722;11093;10019;7391;5345;7466;79803;3783;708;4939;5025;5329;55330;8527;8692;2192;6714;231;1535;161882;10938;84959;8525;6777;1006…	ABCA12;ACTB;ACTG1;ADA;ADAMTS13;ADCY1;AKR1B1;ALOXE3;APOE;APRT;AQP3;BLOC1S4;C1QBP;CHRM3;CYBA;CYP4F11;DGKD;DGKQ;DGKZ;EHD1;EHD3;ENTPD2;F12;F3;F8;FBLN1;FOXA2;GATA6;GNA15;GUCA1B;HMG20B;HPS6;HSPB1;HYAL2;IRF1;KCNN4;MAFF;MAFG;MERTK;MICAL1;MYH9;NEURL1;NFE2L2;NR1H2;NR1H3;OAS2;P2RX4;P2RX6;PDGFA;PDPN;PLAUR;PRKAR1B;PRKAR2B;PRKCD;PROCR;PTPN6;PTPRO;SERPINA1;SERPINB2;SERPINE1;SERPINF2;SH2B2;SH2B3;SLC22A4;SLC7A11;…	[]
56	GO:0006575	cellular modified amino acid metabolic process	http://amigo.geneontology.org/amigo/term/GO:0006575	0.401793	1.4505	0.00891862	0.232631	127	./Project_wg_result1702295599_GSEA/GO_0006575.png	35	23657;6583;2730;1152;29958;51301;4780;2593;2729;10400;54681;3029;376497;1497;2876;441024;51074;9536;2539;2946;2356;81490;84245;2948;373156;114879;23474;26090;1384;2686;2947;254531;2936;26873;126129	ABHD12;APIP;CKB;CPT1C;CRAT;CTNS;DMGDH;ETHE1;FPGS;G6PD;GAMT;GCLC;GCLM;GCNT4;GGT7;GPX1;GSR;GSTK1;GSTM2;GSTM3;GSTM4;HAGH;LPCAT4;MRI1;MTHFD2L;NFE2L2;OPLAH;OSBPL5;P4HTM;PEMT;PTDSS2;PTGES;SLC22A4;SLC27A1;SLC7A11	[]
57	GO:0009636	response to toxic substance	http://amigo.geneontology.org/amigo/term/GO:0009636	0.375953	1.44866	0.00102669	0.232993	319	./Project_wg_result1702295599_GSEA/GO_0009636.png	84	1543;1545;23657;3162;51157;1440;8061;348;3725;2882;1728;10365;7128;1026;6280;2021;7296;9314;3791;374;10287;388;1958;5742;100;140809;23135;4780;10400;7097;5743;3775;4255;929;2876;25841;2539;2946;60;3297;5580;10105;6352;114757;4129;373156;6382;30;26471;51024;2947;6722;11093;2936;578;22977;5536;1788;2950;27429;2185;4357;2235;5914;6714;2643;55929;3383;2353;55937;4067;2934;25824;4155;51150;84557;2879;…	ABTB2;ACAA1;ACTB;ADA;ADAMTS13;ADCY7;AKR7A3;APOE;APOM;AREG;BAK1;BPHL;CCL5;CD14;CDKN1A;CSF3;CYGB;CYP1A1;CYP1B1;DMAP1;DNMT3A;EGR1;ENDOG;FECH;FIS1;FOS;FOSL1;G6PD;GCH1;GPX1;GPX4;GPX7;GSN;GSR;GSTK1;GSTM2;GSTM3;GSTP1;GSTZ1;HMOX1;HSF1;HTRA2;ICAM1;JUN;KCNK1;KDM6B;KDR;KLF2;KLF4;LYN;MAOB;MAP1LC3A;MBP;MGMT;MGST1;MPST;NFE2L2;NQO1;NUPR1;PEMT;PPIF;PPP5C;PRDX5;PRKCD;PTGS1;PTGS2;PTK2B;RARA;RGS19;RHOB;S100A9;SDC1;…	[]
58	GO:0034341	response to interferon-gamma	http://amigo.geneontology.org/amigo/term/GO:0034341	0.402293	1.44122	0.0244444	0.234293	122	./Project_wg_result1702295599_GSEA/GO_0034341.png	48	2634;816;3134;10437;4210;84166;11140;81603;9021;1613;684;3115;7097;3661;3659;3663;7376;834;5580;10435;6812;6352;71;1594;6810;3133;2633;11093;7791;4939;2643;10062;10379;7431;3383;2934;7474;55128;115361;55614;958;9111;55223;1612;5371;65010;8519;54625	ACTG1;ADAMTS13;BST2;CAMK2B;CASP1;CCL5;CD40;CDC37;CDC42EP2;CYP27B1;DAPK1;DAPK3;GBP1;GBP2;GBP4;GCH1;GSN;HLA-DPB1;HLA-E;HLA-F;ICAM1;IFI30;IFITM1;IRF1;IRF3;IRF5;IRF9;KIF16B;MEFV;NLRC5;NMI;NR1H2;NR1H3;OAS2;PARP14;PML;PRKCD;SLC26A6;SOCS3;STX4;STXBP1;TLR2;TRIM62;TRIM68;TRIM8;VIM;WNT5A;ZYX	[]
59	GO:0032609	interferon-gamma production	http://amigo.geneontology.org/amigo/term/GO:0032609	0.450164	1.43975	0.0477987	0.234452	52	./Project_wg_result1702295599_GSEA/GO_0032609.png	13	3553;3554;602;29108;9173;9466;7784;3570;3115;8772;3265;929;8320	BCL3;CD14;EOMES;FADD;HLA-DPB1;HRAS;IL1B;IL1R1;IL1RL1;IL27RA;IL6R;PYCARD;ZP3	[]
60	GO:0030534	adult behavior	http://amigo.geneontology.org/amigo/term/GO:0030534	0.443333	1.45877	0.026699	0.235132	65	./Project_wg_result1702295599_GSEA/GO_0030534.png	18	23657;91978;3170;85358;8029;4097;28996;9455;27253;238;1497;8772;2906;26090;2055;1476;27429;6712	ABHD12;ALK;CLN8;CSTB;CTNS;CUBN;FADD;FOXA2;GRIN2D;HIPK2;HOMER2;HTRA2;MAFG;PCDH17;SHANK3;SLC7A11;SPTBN2;TPGS1	[]
61	GO:0034405	response to fluid shear stress	http://amigo.geneontology.org/amigo/term/GO:0034405	0.507626	1.45283	0.0614754	0.23519	29	./Project_wg_result1702295599_GSEA/GO_0034405.png	12	10365;9314;4092;7040;760;4780;5743;7043;9788;5025;2185;6714	CA2;KLF2;KLF4;MTSS1;NFE2L2;P2RX4;PTGS2;PTK2B;SMAD7;SRC;TGFB1;TGFB3	[]
62	GO:0040013	negative regulation of locomotion	http://amigo.geneontology.org/amigo/term/GO:0040013	0.387103	1.45673	0.00848356	0.235271	215	./Project_wg_result1702295599_GSEA/GO_0040013.png	56	11009;1545;3162;26585;9241;348;9037;10076;10500;89795;9314;80199;388;4092;5054;81603;11240;10653;7040;29775;100;684;5800;1652;7473;4780;4851;9368;57406;11221;727;80031;65009;7869;7057;54328;114757;91862;57175;6237;5467;54910;2022;6722;8482;9863;3418;1495;23189;81559;2950;25930;11188;8692;2192;3084	ABHD6;ADA;APOE;BST2;C5;CARD10;CORO1B;CTNNA1;CYGB;CYP1B1;DDT;DUSP10;ENG;FBLN1;FUZ;GPR173;GREM1;GSTP1;HMOX1;HYAL2;IDH2;IL24;KANK1;KLF4;MAGI2;MARVELD3;NAV3;NDRG4;NFE2L2;NISCH;NOG;NOTCH1;NRG1;PADI2;PPARD;PTPN23;PTPRO;PTPRU;RHOB;RRAS;SEMA3B;SEMA4C;SEMA5A;SEMA6C;SEMA6D;SEMA7A;SERPINE1;SLC9A3R1;SMAD7;SPINT2;SRF;TGFB1;THBS1;TRIM11;TRIM8;WNT3	[]
63	GO:0071241	cellular response to inorganic substance	http://amigo.geneontology.org/amigo/term/GO:0071241	0.395567	1.44213	0.0167038	0.23565	134	./Project_wg_result1702295599_GSEA/GO_0071241.png	15	1543;3162;3727;3725;1728;84329;2021;3726;8644;107;2354;1050;57192;27132;5743	ADCY1;AKR1C3;CEBPA;CPNE7;CYP1A1;ENDOG;FOSB;HMOX1;HVCN1;JUN;JUNB;JUND;MCOLN1;NQO1;PTGS2	[]
64	GO:0048706	embryonic skeletal system development	http://amigo.geneontology.org/amigo/term/GO:0048706	0.442538	1.47929	0.0268293	0.236565	72	./Project_wg_result1702295599_GSEA/GO_0048706.png	19	9241;3212;7483;3975;130497;860;80199;29985;4188;8092;3213;6899;4323;116039;10522;7043;23314;9775;7020	ALX1;DEAF1;EIF4A3;FUZ;HOXB2;HOXB3;LHX1;MDFI;MMP14;NOG;OSR1;OSR2;RUNX2;SATB2;SLC39A3;TBX1;TFAP2A;TGFB3;WNT9A	[]
65	GO:0032963	collagen metabolic process	http://amigo.geneontology.org/amigo/term/GO:0032963	0.448695	1.47042	0.02836	0.236629	62	./Project_wg_result1702295599_GSEA/GO_0032963.png	21	4312;1471;1520;1514;3397;55323;871;7040;4324;4323;9509;4313;26276;7043;114757;5467;5045;57333;2022;5345;4325	ADAMTS2;CST3;CTSL;CTSS;CYGB;ENG;FURIN;ID1;LARP6;MMP1;MMP14;MMP15;MMP16;MMP2;PPARD;RCN3;SERPINF2;SERPINH1;TGFB1;TGFB3;VPS33B	[]
66	GO:2001057	reactive nitrogen species metabolic process	http://amigo.geneontology.org/amigo/term/GO:2001057	0.455374	1.47476	0.028786	0.237369	54	./Project_wg_result1702295599_GSEA/GO_2001057.png	20	1545;3553;1728;10365;5806;9314;54;7097;5743;6697;2644;1191;5025;2185;706;2643;23564;3383;7442;3689	ACP5;CLU;CYP1B1;DDAH2;GCH1;GCHFR;ICAM1;IL1B;ITGB2;KLF2;KLF4;NQO1;P2RX4;PTGS2;PTK2B;PTX3;SPR;TLR2;TRPV1;TSPO	[]
67	GO:0052547	regulation of peptidase activity	http://amigo.geneontology.org/amigo/term/GO:0052547	0.381275	1.45919	0.00207039	0.23806	270	./Project_wg_result1702295599_GSEA/GO_0052547.png	77	5055;6317;1474;6318;8717;6280;7483;29108;284293;9314;1471;3336;2152;7422;4210;65992;2537;114548;871;5054;4803;10653;22861;64780;684;9026;83596;728113;5743;26577;55122;8772;4255;727;2876;5265;834;83874;27166;7057;3297;10016;122509;4824;12;5896;6300;5045;57333;51024;8996;837;3429;274;8797;114769;578;5345;10542;5118;1476;7186;23151;27429;5329;2192;6714;5271;7076;5176;11047;637;89932;4067;2934;25824;…	ADRM1;AKIRIN2;ANXA8L1;BAK1;BCL2L12;BID;BIN1;BST2;C5;CARD16;CASP1;CASP4;CST3;CST6;CSTB;DDRGK1;F3;FADD;FBLN1;FIS1;FURIN;GPX1;GRAMD4;GSN;HIP1R;HMSD;HSF1;HSPE1;HTRA2;IFI27;IFI27L1;IFI6;KLF4;LAMTOR5;LYN;MAPK12;MBP;MEFV;MGMT;MICAL1;NGF;NKX3-1;NLRP1;NLRP3;NOL3;PAPLN;PCOLCE;PCOLCE2;PDCD6;PLAUR;PRDX5;PRELID1;PTGS2;PYCARD;RAG1;RCN3;S100A9;SERPINA1;SERPINA3;SERPINB2;SERPINB3;SERPINB4;SERPINB8;SERPINE1;SERPI…	[]
68	GO:0009268	response to pH	http://amigo.geneontology.org/amigo/term/GO:0009268	0.542692	1.47638	0.047619	0.238121	23	./Project_wg_result1702295599_GSEA/GO_0009268.png	13	84329;1520;57192;760;10991;6714;5176;7442;1186;2828;41;9311;5641	ASIC1;ASIC3;CA2;CLCN7;CTSS;GPR4;HVCN1;LGMN;MCOLN1;SERPINF1;SLC38A3;SRC;TRPV1	[]
69	GO:0007249	I-kappaB kinase/NF-kappaB signaling	http://amigo.geneontology.org/amigo/term/GO:0007249	0.395145	1.48078	0.00422386	0.238321	207	./Project_wg_result1702295599_GSEA/GO_0007249.png	49	6398;3162;3315;3553;8717;286343;7128;5971;602;8517;29108;8878;142678;222643;54923;10616;65992;81603;57449;57161;684;339123;81858;7097;79155;3661;8772;929;28952;834;55504;4792;3656;51246;4055;54862;80833;114769;222068;5536;7186;7132;1936;2950;347734;84336;7088;84433;10783	APOL3;BCL3;BST2;CARD11;CARD16;CASP1;CC2D1A;CCDC22;CD14;DDRGK1;EEF1D;FADD;GSTP1;HMOX1;HSPB1;IKBKG;IL1B;IRAK2;IRF3;JMJD8;LIME1;LTBR;LURAP1L;MIB2;NEK6;NFKBIA;PELI2;PLEKHG5;PPP5C;PYCARD;RBCK1;RELB;SECTM1;SHARPIN;SHISA5;SLC35B2;SQSTM1;TLE1;TLR2;TMED4;TMEM101;TNFAIP3;TNFRSF19;TNFRSF1A;TNIP2;TRADD;TRAF2;TRIM8;UNC5CL	[]
70	GO:0007498	mesoderm development	http://amigo.geneontology.org/amigo/term/GO:0007498	0.430415	1.48281	0.0224852	0.23852	77	./Project_wg_result1702295599_GSEA/GO_0007498.png	16	6398;9241;64321;7296;9314;84667;7422;130497;2303;23135;2296;7473;6926;6899;8320;6615	EOMES;FOXC1;FOXC2;HES7;KDM6B;KLF4;NOG;OSR1;SECTM1;SNAI1;SOX17;TBX1;TBX3;TXNRD1;VEGFA;WNT3	[]
71	GO:0099177	regulation of trans-synaptic signaling	http://amigo.geneontology.org/amigo/term/GO:0099177	0.388252	1.47091	0.00516529	0.24014	238	./Project_wg_result1702295599_GSEA/GO_0099177.png	60	4884;23657;9610;348;3553;816;59283;8878;10874;85358;8029;347733;4900;107;321;5577;26012;7476;23467;84446;4803;9145;57449;9148;54434;5575;760;3908;10636;9463;27253;57406;6843;5743;3265;2906;136;9294;177;29882;6812;9775;9783;253980;23096;23413;4130;1742;6810;6722;127262;7804;1855;9590;57555;2185;11188;5914;6714;4920	ABHD6;ADCY1;ADORA2B;AGER;AKAP12;ANAPC2;APBA2;APOE;BRSK1;CA2;CACNG8;CAMK2B;CUBN;DLG4;DVL1;EIF4A3;GRIN2D;HRAS;IL1B;IQSEC2;KCTD13;LAMA2;LRP8;MAP1A;NCS1;NEURL1;NGF;NISCH;NLGN2;NMU;NPTX1;NPTXR;NRGN;NSMF;PCDH17;PICK1;PLEKHG5;PRKAR1B;PRKAR2B;PTGS2;PTK2B;RARA;RGS14;RIMS3;RIN1;ROR2;S1PR2;SHANK3;SLC7A11;SQSTM1;SRC;SRF;SSH1;STX4;STXBP1;SYNGR1;TPRG1L;TUBB2B;VAMP1;WNT7A	[]
72	GO:0042440	pigment metabolic process	http://amigo.geneontology.org/amigo/term/GO:0042440	0.448932	1.42664	0.0452261	0.241198	50	./Project_wg_result1702295599_GSEA/GO_0042440.png	18	23657;3162;4157;100;1652;1497;645;211;706;2235;7389;353;3163;7474;51522;54977;8943;10891	ADA;ALAS1;AP3D1;APRT;BLVRB;CTNS;DDT;FECH;HMOX1;HMOX2;MC1R;PPARGC1A;SLC25A38;SLC7A11;TMEM14C;TSPO;UROD;WNT5A	[]
73	GO:0060021	roof of mouth development	http://amigo.geneontology.org/amigo/term/GO:0060021	0.449545	1.45944	0.0296663	0.241635	60	./Project_wg_result1702295599_GSEA/GO_0060021.png	19	25976;9249;91461;1302;64651;130497;8092;7476;8321;9242;6926;6899;116039;6615;7043;23314;7020;2049;51057	ALX1;COL11A2;CSRNP1;DHRS3;EPHB3;FZD1;MSC;OSR1;OSR2;PKDCC;SATB2;SNAI1;TBX1;TBX3;TFAP2A;TGFB3;TIPARP;WDPCP;WNT7A	[]
74	GO:0051271	negative regulation of cellular component movement	http://amigo.geneontology.org/amigo/term/GO:0051271	0.388598	1.46184	0.00739958	0.245243	206	./Project_wg_result1702295599_GSEA/GO_0051271.png	55	11009;1545;3162;26585;9241;348;9037;10076;10500;89795;9314;80199;388;4092;5054;11240;10653;7040;29775;100;684;5800;1652;7473;4780;4851;9368;57406;11221;727;80031;65009;7869;7057;54328;114757;91862;57175;6237;5467;54910;274;2022;6722;8482;9863;3418;1495;23189;2950;25930;11188;8692;2192;3084	ABHD6;ADA;APOE;BIN1;BST2;C5;CARD10;CORO1B;CTNNA1;CYGB;CYP1B1;DDT;DUSP10;ENG;FBLN1;FUZ;GPR173;GREM1;GSTP1;HMOX1;HYAL2;IDH2;IL24;KANK1;KLF4;MAGI2;MARVELD3;NAV3;NDRG4;NFE2L2;NISCH;NOG;NOTCH1;NRG1;PADI2;PPARD;PTPN23;PTPRO;PTPRU;RHOB;RRAS;SEMA3B;SEMA4C;SEMA5A;SEMA6C;SEMA6D;SEMA7A;SERPINE1;SLC9A3R1;SMAD7;SPINT2;SRF;TGFB1;THBS1;WNT3	[]
75	GO:0031348	negative regulation of defense response	http://amigo.geneontology.org/amigo/term/GO:0031348	0.412822	1.45973	0.012761	0.245405	112	./Project_wg_result1702295599_GSEA/GO_0031348.png	52	348;6318;7128;284207;29108;9314;58509;4210;54;84166;114548;9021;100;23513;81858;11221;6895;7376;2876;177;5580;64838;7301;79132;5467;3133;55527;708;7132;2950;215;60343;5176;22933;5734;10062;113;66005;613;4907;9258;55666;5654;9111;5692;54625;63906;2874;79671;11277;23005;79004	ABCD1;ACP5;ADA;ADCY7;AGER;APOE;BCR;C1QBP;CACTIN;CHID1;CUEDC2;DHX58;DUSP10;FAM3A;FEM1A;FNDC4;GPATCH3;GPS2;GPX1;GSTP1;HLA-E;HTRA1;KLF4;MAPKBP1;MEFV;METRNL;MFHAS1;NLRC5;NLRP3;NLRX1;NMI;NPLOC4;NR1H2;NR1H3;NT5E;PARP14;PPARD;PRKCD;PSMB4;PTGER4;PYCARD;SCRIB;SERPINB4;SERPINF1;SHARPIN;SIRT2;SOCS3;TARBP2;TNFAIP3;TNFRSF1A;TREX1;TYRO3	[]
76	GO:0060326	cell chemotaxis	http://amigo.geneontology.org/amigo/term/GO:0060326	0.384024	1.41639	0.0207424	0.247432	148	./Project_wg_result1702295599_GSEA/GO_0060326.png	33	51157;26585;3315;3553;101;6280;9037;27237;3791;3164;7422;54795;5054;11240;3570;57580;1839;57449;8291;5800;1652;10451;84818;23765;4851;2920;80024;727;3958;7057;5580;6352;57175	ADAM8;ARHGEF16;C5;CCL5;CORO1B;CXCL2;DDT;DYSF;GREM1;HBEGF;HSPB1;IL17RA;IL17RC;IL1B;IL6R;KDR;LGALS3;NOTCH1;NR4A1;PADI2;PLEKHG5;PREX1;PRKCD;PTPRO;S100A9;SEMA5A;SERPINE1;SLC8B1;THBS1;TRPM4;VAV3;VEGFA;ZNF580	[]
77	GO:1904029	regulation of cyclin-dependent protein kinase activity	http://amigo.geneontology.org/amigo/term/GO:1904029	0.412432	1.42186	0.0287081	0.24811	84	./Project_wg_result1702295599_GSEA/GO_1904029.png	15	1029;85417;7128;1026;22924;29950;1647;11140;8851;1050;10309;896;898;81669;60	ACTB;CCNB3;CCND3;CCNE1;CCNL2;CCNO;CDC37;CDK5R1;CDKN1A;CDKN2A;CEBPA;GADD45A;MAPRE3;SERTAD1;TNFAIP3	[]
78	GO:0097006	regulation of plasma lipoprotein particle levels	http://amigo.geneontology.org/amigo/term/GO:0097006	0.458184	1.46237	0.0358566	0.248783	53	./Project_wg_result1702295599_GSEA/GO_0097006.png	20	3162;348;1211;84649;8029;29116;9388;23491;7376;160;1445;3931;8694;4043;10347;161;29801;649;10938;55937	ABCA7;AP2A1;AP2A2;APOE;APOM;BMP1;CES3;CLTA;CSK;CUBN;DGAT1;DGAT2;EHD1;HMOX1;LCAT;LIPG;LRPAP1;MYLIP;NR1H2;ZDHHC8	[]
79	GO:0048705	skeletal system morphogenesis	http://amigo.geneontology.org/amigo/term/GO:0048705	0.388472	1.42004	0.0166113	0.248893	143	./Project_wg_result1702295599_GSEA/GO_0048705.png	32	25976;26585;9241;3212;9249;7483;3975;64651;130497;860;80199;54;29985;4188;871;8092;7476;7040;3213;2296;1291;6899;4323;4041;116039;4313;8313;7043;23314;4665;9775;7020	ACP5;ALX1;AXIN2;COL6A1;CSRNP1;DHRS3;EIF4A3;FOXC1;FUZ;GREM1;HOXB2;HOXB3;LHX1;LRP5;MDFI;MMP14;MMP2;NAB2;NOG;OSR1;OSR2;RUNX2;SATB2;SERPINH1;SLC39A3;TBX1;TFAP2A;TGFB1;TGFB3;TIPARP;WNT7A;WNT9A	[]
80	GO:0006631	fatty acid metabolic process	http://amigo.geneontology.org/amigo/term/GO:0006631	0.369056	1.41829	0.00103093	0.249199	250	./Project_wg_result1702295599_GSEA/GO_0006631.png	70	1543;1545;10965;1646;8644;84649;873;23417;57834;224;5577;26027;5742;84266;376497;84532;5743;11332;7923;7376;2876;59344;9536;3995;2946;51084;3692;51085;114757;7920;747;2948;1376;549;30;1384;85414;5467;57761;8660;3991;27349;10005;126129;122970;23409;80142;7132;1892;2950;219970;5191;215;22880;11000;1632;22937;197322;10062;5264;23659;4706;55825;5166;2879;2954;2639;4257;219743;51703	ABCD1;ABHD16A;ACAA1;ACOT11;ACOT2;ACOT4;ACOT7;ACOT8;ACSF3;ACSL5;ACSS1;AKR1C2;AKR1C3;ALDH3A2;ALKBH7;ALOXE3;AUH;CBR1;CPT1C;CPT2;CRAT;CRYL1;CYGB;CYP1A1;CYP1B1;CYP4F11;DAGLA;DGAT2;ECHS1;ECI1;EIF6;FADS3;GCDH;GLYATL2;GPX1;GPX4;GSTM2;GSTM4;GSTP1;GSTZ1;HSD17B8;IRS2;LIPE;MCAT;MGST1;MLXIPL;MLYCD;MORC2;NDUFAB1;NR1H2;NR1H3;PDK4;PECR;PEX7;PHYH;PLA2G15;PPARD;PRKAR2B;PTGES;PTGES2;PTGS1;PTGS2;SCAP;SIRT4;SLC27A1;S…	[]

## Sheet: 16h
numbering	geneSet	description	link	enrichmentScore	normalizedEnrichmentScore	pValue	FDR	size	plotPath	leadingEdgeNum	leadingEdgeId	userId	Overlap
0	GO:0042445	hormone metabolic process	http://amigo.geneontology.org/amigo/term/GO:0042445	0.656808	2.31254	0	0	105	./Project_wg_result1702295607_GSEA/GO_0042445.png	23	1543;1545;25976;3553;220;1646;9249;5046;1734;8614;1958;83539;6447;83875;2690;5959;6817;84649;706;1594;2232;7421;1645	AKR1C1;AKR1C2;ALDH1A3;BCO2;CHST9;CYP1A1;CYP1B1;CYP27B1;DGAT2;DHRS3;DIO2;EGR1;FDXR;GHR;IL1B;PCSK6;RDH5;SCG5;STC2;SULT1A1;TIPARP;TSPO;VDR	[]
1	GO:0006720	isoprenoid metabolic process	http://amigo.geneontology.org/amigo/term/GO:0006720	0.701668	2.2956	0	0	65	./Project_wg_result1702295607_GSEA/GO_0006720.png	17	1543;1545;220;9249;4597;2817;7804;375790;83875;5959;224;84649;57016;1645;6382;2222;9227	AGRN;AKR1B10;AKR1C1;ALDH1A3;ALDH3A2;BCO2;CYP1A1;CYP1B1;DGAT2;DHRS3;FDFT1;GPC1;LRAT;LRP8;MVD;RDH5;SDC1	[]
2	GO:0019748	secondary metabolic process	http://amigo.geneontology.org/amigo/term/GO:0019748	0.780172	2.21934	0	0.000973753	34	./Project_wg_result1702295607_GSEA/GO_0019748.png	7	1543;1545;1646;23657;4780;57016;1645	AKR1B10;AKR1C1;AKR1C2;CYP1A1;CYP1B1;NFE2L2;SLC7A11	[]
3	GO:1901568	fatty acid derivative metabolic process	http://amigo.geneontology.org/amigo/term/GO:1901568	0.635967	2.16851	0.001287	0.00438189	95	./Project_wg_result1702295607_GSEA/GO_1901568.png	25	1543;1545;1646;9536;5743;6916;2194;2166;100137049;51703;59344;84649;4257;7097;4282;6319;5742;29785;6850;747;2171;5321;6576;10464;11332	ACOT7;ACSL5;AKR1C2;ALOXE3;CYP1A1;CYP1B1;CYP2S1;DAGLA;DGAT2;FAAH;FABP5;FASN;MGST1;MIF;PIBF1;PLA2G4A;PLA2G4B;PTGES;PTGS1;PTGS2;SCD;SLC25A1;SYK;TBXAS1;TLR2	[]
4	GO:0070972	protein localization to endoplasmic reticulum	http://amigo.geneontology.org/amigo/term/GO:0070972	-0.460843	-1.98565	0	0.016434	130	./Project_wg_result1702295607_GSEA/GO_0070972.png	65	6142;6728;28972;6138;10956;6167;6135;6201;8733;6136;6147;6203;6726;6222;6158;6187;3921;29082;8729;6202;11015;6194;3309;22930;130617;6175;6176;6206;6137;6164;6217;6235;9045;6229;6224;9349;6152;6223;6230;6154;6207;7311;6208;6157;23471;6205;6727;6234;6156;6210;6228;6160;6165;6155;6161;23521;25873;6227;11224;10952;6170;6231;6169;6171;6232	CHMP4A;GBF1;GPAA1;HSPA5;KDELR3;OS9;RAB3GAP1;RPL11;RPL12;RPL13;RPL13A;RPL14;RPL15;RPL18A;RPL23;RPL23A;RPL24;RPL26;RPL27;RPL27A;RPL28;RPL30;RPL31;RPL32;RPL34;RPL35;RPL35A;RPL36;RPL37;RPL38;RPL39;RPL41;RPLP0;RPLP1;RPS11;RPS12;RPS13;RPS14;RPS15A;RPS16;RPS18;RPS19;RPS2;RPS20;RPS21;RPS23;RPS24;RPS25;RPS26;RPS27;RPS28;RPS29;RPS6;RPS7;RPS8;RPS9;RPSA;SEC61B;SPCS1;SRP14;SRP19;SRP9;TRAM1;UBA52;ZFAND2B	[]
5	GO:0002181	cytoplasmic translation	http://amigo.geneontology.org/amigo/term/GO:0002181	-0.467585	-1.89393	0	0.0222772	85	./Project_wg_result1702295607_GSEA/GO_0002181.png	26	6175;1978;6176;80315;221662;6235;6152;5936;6154;6234;51372;6156;6228;23708;6160;6165;6161;23521;22849;25873;51121;6227;6170;6231;6169;6171	CPEB3;CPEB4;EIF4EBP1;GSPT2;RBM24;RBM4;RPL13A;RPL24;RPL26;RPL26L1;RPL30;RPL31;RPL32;RPL35A;RPL36;RPL38;RPL39;RPL41;RPLP0;RPLP1;RPS21;RPS23;RPS26;RPS28;RPS29;TMA7	[]
6	GO:0044706	multi-multicellular organism process	http://amigo.geneontology.org/amigo/term/GO:0044706	0.567488	2.04663	0	0.0227858	131	./Project_wg_result1702295607_GSEA/GO_0044706.png	25	1543;3553;3976;23764;8061;6781;5743;8614;3726;29924;100137049;2354;7076;1307;92;56848;1594;7056;7421;3673;5069;8372;10135;6513;4313	ACVR2A;COL16A1;CYP1A1;CYP27B1;EPN1;FOSB;FOSL1;HYAL3;IL1B;ITGA2;JUNB;LIF;MAFF;MMP2;NAMPT;PAPPA;PLA2G4B;PTGS2;SLC2A1;SPHK2;STC1;STC2;THBD;TIMP1;VDR	[]
7	GO:0009187	cyclic nucleotide metabolic process	http://amigo.geneontology.org/amigo/term/GO:0009187	-0.633807	-1.91866	0	0.024651	22	./Project_wg_result1702295607_GSEA/GO_0009187.png	8	8622;5150;115;6095;5142;5138;107;2977	ADCY1;ADCY9;GUCY1A2;PDE2A;PDE4B;PDE7A;PDE8B;RORA	[]
8	GO:0006766	vitamin metabolic process	http://amigo.geneontology.org/amigo/term/GO:0006766	0.600376	2.01951	0	0.0272651	88	./Project_wg_result1702295607_GSEA/GO_0006766.png	17	1543;3553;6573;1591;6591;1594;874;7421;79581;5360;9227;113278;6513;6615;10840;25974;2729	ALDH1L1;CBR3;CYP1A1;CYP24A1;CYP27B1;GCLC;IL1B;LRAT;MMACHC;PLTP;SLC19A1;SLC2A1;SLC52A2;SLC52A3;SNAI1;SNAI2;VDR	[]
9	GO:0097696	STAT cascade	http://amigo.geneontology.org/amigo/term/GO:0097696	0.588617	1.98158	0	0.028347	84	./Project_wg_result1702295607_GSEA/GO_0097696.png	24	1545;11009;3976;602;5753;3569;6352;9244;7422;2690;2261;3280;3718;1436;6775;9111;23529;1489;9146;4851;10464;3570;3670;3059	BCL3;CCL5;CLCF1;CRLF1;CSF1R;CTF1;CYP1B1;FGFR3;GHR;HCLS1;HES1;HGS;IL24;IL6;IL6R;ISL1;JAK3;LIF;NMI;NOTCH1;PIBF1;PTK6;STAT4;VEGFA	[]
10	GO:0033013	tetrapyrrole metabolic process	http://amigo.geneontology.org/amigo/term/GO:0033013	0.662609	1.98459	0.00146413	0.0310384	43	./Project_wg_result1702295607_GSEA/GO_0033013.png	3	1543;10058;706	ABCB6;CYP1A1;TSPO	[]
11	GO:0008202	steroid metabolic process	http://amigo.geneontology.org/amigo/term/GO:0008202	0.533038	1.99202	0	0.0324121	189	./Project_wg_result1702295607_GSEA/GO_0008202.png	46	1543;1545;25976;3553;1646;4597;1958;2194;2539;8542;51474;114881;1591;6591;6817;84649;706;1594;2232;7421;51302;6720;1645;50814;23541;9619;6307;2222;8630;9572;114879;1717;3638;6615;3949;2224;949;6713;6319;5447;10682;255738;39;5563;79644;10202	ABCG1;ACAT2;AKR1C1;AKR1C2;APOL1;CYP1A1;CYP1B1;CYP24A1;CYP27B1;CYP39A1;DGAT2;DHCR7;DHRS2;EBP;EGR1;FASN;FDFT1;FDPS;FDXR;G6PD;HSD17B6;IL1B;INSIG1;LDLR;LIMA1;MSMO1;MVD;NR1D1;NSDHL;OSBPL5;OSBPL7;PCSK9;POR;PRKAA2;SCARB1;SCD;SEC14L2;SNAI1;SNAI2;SQLE;SRD5A3;SREBF1;SULT1A1;TIPARP;TSPO;VDR	[]
12	GO:0010573	vascular endothelial growth factor production	http://amigo.geneontology.org/amigo/term/GO:0010573	0.690379	1.93923	0.00154321	0.0395344	26	./Project_wg_result1702295607_GSEA/GO_0010573.png	6	1545;3553;3552;5743;3569;23213	CYP1B1;IL1A;IL1B;IL6;PTGS2;SULF1	[]
13	GO:0006081	cellular aldehyde metabolic process	http://amigo.geneontology.org/amigo/term/GO:0006081	0.594397	1.91004	0.00143062	0.0395493	53	./Project_wg_result1702295607_GSEA/GO_0006081.png	8	1545;218;220;2539;7086;83875;224;1645	AKR1C1;ALDH1A3;ALDH3A1;ALDH3A2;BCO2;CYP1B1;G6PD;TKT	[]
14	GO:1902600	proton transmembrane transport	http://amigo.geneontology.org/amigo/term/GO:1902600	-0.439603	-1.83232	0	0.041359	93	./Project_wg_result1702295607_GSEA/GO_1902600.png	33	23530;1327;51606;154091;10479;26503;9197;526;206358;7351;9167;1528;1182;113235;9377;9550;6565;84277;1349;4697;1350;55002;1340;6553;1345;56901;1329;10063;1347;7352;7291;1337;9914	ATP2C2;ATP6V1B2;ATP6V1G1;ATP6V1H;CLCN3;COX17;COX4I1;COX5A;COX5B;COX6A1;COX6B1;COX6C;COX7A2;COX7A2L;COX7B;COX7C;CYB5A;DNAJC30;NDUFA4;NDUFA4L2;NNT;SLC15A2;SLC17A5;SLC2A12;SLC33A1;SLC36A1;SLC46A1;SLC9A5;SLC9A6;TMCO3;TWIST1;UCP2;UCP3	[]
15	GO:0046685	response to arsenic-containing substance	http://amigo.geneontology.org/amigo/term/GO:0046685	0.667162	1.91302	0.00589102	0.0417091	29	./Project_wg_result1702295607_GSEA/GO_0046685.png	6	1543;80149;1026;3162;3178;2729	CDKN1A;CYP1A1;GCLC;HMOX1;HNRNPA1;ZC3H12A	[]
16	GO:0070670	response to interleukin-4	http://amigo.geneontology.org/amigo/term/GO:0070670	0.683863	1.89331	0.0030581	0.0418018	25	./Project_wg_result1702295607_GSEA/GO_0070670.png	11	11009;2194;3718;3566;6778;23729;9817;11151;5371;3326;6932	CORO1A;FASN;HSP90AB1;IL24;IL4R;JAK3;KEAP1;PML;SHPK;STAT6;TCF7	[]
17	GO:2000273	positive regulation of signaling receptor activity	http://amigo.geneontology.org/amigo/term/GO:2000273	0.687628	1.88289	0.0046225	0.0434294	25	./Project_wg_result1702295607_GSEA/GO_2000273.png	7	255324;26585;9148;2069;85358;154;7039	ADRB2;EPGN;EREG;GREM1;NEURL1;SHANK3;TGFA	[]
18	GO:0090150	establishment of protein localization to membrane	http://amigo.geneontology.org/amigo/term/GO:0090150	-0.381492	-1.80819	0	0.0449197	269	./Project_wg_result1702295607_GSEA/GO_0090150.png	108	6142;6728;582;6138;22883;64083;26520;8504;6167;2039;6135;6201;8266;84100;23368;6136;6147;9141;6203;6726;5621;6222;60412;7027;6158;6187;23062;56850;10791;51024;3921;29082;90196;784;1869;7533;6202;6194;22930;23463;673;130617;6175;27342;51201;51304;6176;55625;100133941;6206;6137;125170;23499;80262;6164;6217;6235;9045;2040;55750;6229;6224;134;9349;6152;6223;6230;6154;85377;6207;23204;7311;26519;6208;…	ADORA1;AGK;ARL6;ARL6IP1;ATP1B1;BBS1;BCL2;BRAF;C16orf70;CACNB3;CD24;CDK5R1;CHMP4A;CLSTN1;DMTN;E2F1;EXOC4;FIS1;GGA2;GOLGA7;GOLPH3;GRIPAP1;ICMT;KIF13A;MACF1;MICALL1;MIEF2;MTCL1;NDUFA13;PDCD5;PEX3;PPP1R13B;PRNP;RAB26;RAB3GAP1;RABGEF1;RPL11;RPL12;RPL13;RPL13A;RPL14;RPL15;RPL18A;RPL23;RPL23A;RPL24;RPL26;RPL27;RPL27A;RPL28;RPL30;RPL31;RPL32;RPL34;RPL35;RPL35A;RPL36;RPL37;RPL38;RPL39;RPL41;RPLP0;RPLP1;RP…	[]
19	GO:0009410	response to xenobiotic stimulus	http://amigo.geneontology.org/amigo/term/GO:0009410	0.522597	1.9132	0	0.0455008	161	./Project_wg_result1702295607_GSEA/GO_0009410.png	20	1543;1545;57491;25976;218;1728;1958;2354;3383;2690;54541;6817;874;4257;7023;5155;2948;7074;1645;2908	AHRR;AKR1C1;ALDH3A1;CBR3;CYP1A1;CYP1B1;DDIT4;EGR1;FOSB;GHR;GSTM4;ICAM1;MGST1;NQO1;NR3C1;PDGFB;SULT1A1;TFAP4;TIAM1;TIPARP	[]
20	GO:0072593	reactive oxygen species metabolic process	http://amigo.geneontology.org/amigo/term/GO:0072593	0.508616	1.85951	0	0.0461101	176	./Project_wg_result1702295607_GSEA/GO_0072593.png	24	1543;1545;3553;1728;5743;7057;2539;7020;10811;683;120892;3320;83875;5880;3383;9973;4780;80149;54541;706;1026;7097;5155;22925	BCO2;BST1;CCS;CDKN1A;CYP1A1;CYP1B1;DDIT4;G6PD;HSP90AA1;ICAM1;IL1B;LRRK2;NFE2L2;NOXA1;NQO1;PDGFB;PLA2R1;PTGS2;RAC2;TFAP2A;THBS1;TLR2;TSPO;ZC3H12A	[]
21	GO:0009308	amine metabolic process	http://amigo.geneontology.org/amigo/term/GO:0009308	0.593902	1.86271	0.00289017	0.0475922	52	./Project_wg_result1702295607_GSEA/GO_0009308.png	5	1543;1728;23657;1757;6817	CYP1A1;NQO1;SARDH;SLC7A11;SULT1A1	[]
22	GO:2001057	reactive nitrogen species metabolic process	http://amigo.geneontology.org/amigo/term/GO:2001057	0.582228	1.82478	0.00425532	0.0576137	54	./Project_wg_result1702295607_GSEA/GO_2001057.png	9	1545;3553;1728;5743;3320;3383;80149;706;7097	CYP1B1;HSP90AA1;ICAM1;IL1B;NQO1;PTGS2;TLR2;TSPO;ZC3H12A	[]
23	GO:1901615	organic hydroxy compound metabolic process	http://amigo.geneontology.org/amigo/term/GO:1901615	0.452546	1.76328	0	0.0743593	315	./Project_wg_result1702295607_GSEA/GO_1901615.png	63	1543;1545;3553;220;1646;9249;8291;1734;4597;2194;2539;8542;55331;23657;130367;51474;2584;5959;114881;56848;1591;6591;6817;224;84649;1594;57016;2232;7421;51302;6720;8877;1645;50814;23541;9619;6307;2222;5360;9227;2184;9572;728294;114879;1717;3638;6615;3949;2224;949;2819;6713;6319;5447;4929;1652;3707;10682;255738;39;26509;5563;79644	ABCG1;ACAT2;ACER3;AKR1B10;AKR1C1;AKR1C2;ALDH1A3;ALDH3A2;APOL1;CYP1A1;CYP1B1;CYP24A1;CYP27B1;CYP39A1;D2HGDH;DDT;DGAT2;DHCR7;DHRS3;DIO2;DYSF;EBP;FAH;FASN;FDFT1;FDPS;FDXR;G6PD;GALK1;GPD1;IL1B;INSIG1;ITPKB;LDLR;LIMA1;LRAT;MSMO1;MVD;MYOF;NR1D1;NR4A2;NSDHL;OSBPL5;OSBPL7;PCSK9;PLTP;POR;PRKAA2;RDH5;SCARB1;SCD;SEC14L2;SGPP2;SLC7A11;SNAI1;SNAI2;SPHK1;SPHK2;SQLE;SRD5A3;SREBF1;SULT1A1;VDR	[]
24	GO:0042107	cytokine metabolic process	http://amigo.geneontology.org/amigo/term/GO:0042107	0.547039	1.75042	0.008	0.074979	61	./Project_wg_result1702295607_GSEA/GO_0042107.png	19	3553;3552;602;1958;7057;2069;3624;3569;9966;161882;3661;9111;7538;3659;3162;6850;5607;5970;3665	BCL3;EGR1;EREG;HMOX1;IL1A;IL1B;IL6;INHBA;IRF1;IRF3;IRF7;MAP2K5;NMI;RELA;SYK;THBS1;TNFSF15;ZFP36;ZFPM1	[]
25	GO:1903034	regulation of response to wounding	http://amigo.geneontology.org/amigo/term/GO:1903034	0.517877	1.75507	0.0013459	0.0755717	95	./Project_wg_result1702295607_GSEA/GO_1903034.png	28	5055;7128;7057;2152;5154;2303;2266;2244;1839;4780;177;5054;6665;7035;1026;10630;7056;5155;710;65078;3170;114897;6850;5329;5580;825;2161;4088	AGER;C1QTNF1;CAPN3;CDKN1A;F12;F3;FGB;FGG;FOXA2;FOXC2;HBEGF;NFE2L2;PDGFA;PDGFB;PDPN;PLAUR;PRKCD;RTN4R;SERPINB2;SERPINE1;SERPING1;SMAD3;SOX15;SYK;TFPI;THBD;THBS1;TNFAIP3	[]
26	GO:0050918	positive chemotaxis	http://amigo.geneontology.org/amigo/term/GO:0050918	0.608855	1.78211	0.00291121	0.0756452	37	./Project_wg_result1702295607_GSEA/GO_0050918.png	22	9048;9037;8829;2152;6352;7423;3791;7422;177;5155;3673;5365;4282;1901;4088;7424;6288;11151;3576;23513;7249;2247	AGER;ARTN;CCL5;CORO1A;CXCL8;F3;FGF2;ITGA2;KDR;MIF;NRP1;PDGFB;PLXNB3;S1PR1;SAA1;SCRIB;SEMA5A;SMAD3;TSC2;VEGFA;VEGFB;VEGFC	[]
27	GO:0050920	regulation of chemotaxis	http://amigo.geneontology.org/amigo/term/GO:0050920	0.490808	1.74188	0	0.0764201	127	./Project_wg_result1702295607_GSEA/GO_0050920.png	41	9048;26585;9037;8291;8829;7057;2152;1240;3569;6352;7423;683;347733;57715;1826;3791;11240;5880;7422;177;80024;5054;10500;5155;3673;7074;65249;4282;7060;1902;6810;284114;1652;1901;4851;3570;4088;7424;728;57175;25865	AGER;ARTN;BST1;C5AR1;CCL5;CMKLR1;CORO1B;DDT;DSCAM;DYSF;F3;GREM1;IL6;IL6R;ITGA2;KDR;LPAR1;MIF;NOTCH1;NRP1;PADI2;PDGFB;PRKD2;RAC2;S1PR1;SEMA4G;SEMA5A;SEMA6C;SERPINE1;SLC8B1;SMAD3;STX4;THBS1;THBS4;TIAM1;TMEM102;TUBB2B;VEGFA;VEGFB;VEGFC;ZSWIM4	[]
28	GO:0070988	demethylation	http://amigo.geneontology.org/amigo/term/GO:0070988	0.552846	1.76424	0.00421348	0.0771583	52	./Project_wg_result1702295607_GSEA/GO_0070988.png	9	1543;3720;54784;80312;55806;25974;5447;27350;1595	ALKBH4;APOBEC3C;CYP1A1;CYP51A1;HR;JARID2;MMACHC;POR;TET1	[]
29	GO:0033627	cell adhesion mediated by integrin	http://amigo.geneontology.org/amigo/term/GO:0033627	0.56472	1.73653	0.0113475	0.0773384	48	./Project_wg_result1702295607_GSEA/GO_0033627.png	19	1545;22801;83706;6352;2303;1307;3383;5054;6591;4582;3673;1803;55612;6850;80173;3691;3694;3678;100	ADA;CCL5;COL16A1;CYP1B1;DPP4;FERMT1;FERMT3;FOXC2;ICAM1;IFT74;ITGA11;ITGA2;ITGA5;ITGB4;ITGB6;MUC1;SERPINE1;SNAI2;SYK	[]
30	GO:0060326	cell chemotaxis	http://amigo.geneontology.org/amigo/term/GO:0060326	0.490832	1.77008	0.00122249	0.0780463	148	./Project_wg_result1702295607_GSEA/GO_0060326.png	48	3553;26585;101;9037;8291;6280;8829;7057;2921;1240;6364;3569;51192;6352;7423;683;2919;27237;3791;11240;5880;1839;7422;80024;5054;5155;7074;5365;4282;7060;7409;1902;54795;23396;284114;1652;1901;6850;5580;4851;3570;2920;7424;6288;728;9564;57175;25865	ADAM8;ARHGEF16;BCAR1;BST1;C5AR1;CCL20;CCL5;CKLF;CMKLR1;CORO1B;CXCL1;CXCL2;CXCL3;DDT;DYSF;GREM1;HBEGF;IL1B;IL6;IL6R;KDR;LPAR1;MIF;NOTCH1;NRP1;PADI2;PDGFB;PIP5K1C;PLXNB3;PRKCD;PRKD2;RAC2;S100A9;S1PR1;SAA1;SEMA5A;SERPINE1;SLC8B1;SYK;THBS1;THBS4;TIAM1;TMEM102;TRPM4;VAV1;VEGFA;VEGFB;VEGFC	[]
31	GO:0006929	substrate-dependent cell migration	http://amigo.geneontology.org/amigo/term/GO:0006929	0.640829	1.7045	0.0155039	0.0804563	22	./Project_wg_result1702295607_GSEA/GO_0006929.png	5	22801;101;8829;6591;3673	ADAM8;ITGA11;ITGA2;NRP1;SNAI2	[]
32	GO:1901342	regulation of vasculature development	http://amigo.geneontology.org/amigo/term/GO:1901342	0.453949	1.70864	0	0.0805074	206	./Project_wg_result1702295607_GSEA/GO_1901342.png	64	1545;3553;26585;3552;7058;51129;9037;7128;5743;8829;1958;7057;8038;79812;2152;3397;3569;9982;5154;7423;29924;28514;2303;8091;3791;23213;29775;7422;4780;80149;5054;7015;5155;28996;6672;8877;161742;51548;63943;10253;2627;7060;64855;3162;9146;2013;55294;5607;889;4851;3670;79924;7424;6648;728;25865;3091;3678;1116;3576;23129;3728;5371;10553	ADAM12;ADM2;ANGPTL4;C5AR1;CARD10;CHI3L1;CXCL8;CYP1B1;DLL1;EGR1;EMP2;EPN1;F3;FAM129B;FBXW7;FGFBP1;FKBPL;FOXC2;GATA6;GREM1;HGS;HIF1A;HIPK2;HMGA2;HMOX1;HTATIP2;ID1;IL1A;IL1B;IL6;ISL1;ITGA5;JUP;KDR;KRIT1;MAP2K5;MMRN2;NFE2L2;NOTCH1;NRP1;PDGFA;PDGFB;PLXND1;PML;PRKD2;PTGS2;SEMA5A;SERPINE1;SIRT6;SOD2;SP100;SPHK1;SPRED1;SPRY2;SULF1;TERT;THBS1;THBS2;THBS4;TNFAIP3;VEGFA;VEGFB;VEGFC;ZC3H12A	[]
33	GO:0032103	positive regulation of response to external stimulus	http://amigo.geneontology.org/amigo/term/GO:0032103	0.464243	1.71214	0	0.0811785	169	./Project_wg_result1702295607_GSEA/GO_0032103.png	38	3553;9048;101;9037;8291;6280;5743;8829;7057;145741;2152;1240;3569;6352;7423;347733;1826;120892;3791;5880;7422;177;5054;1594;7056;7097;5155;3673;7052;7074;4282;7060;1902;3949;6810;284114;1652;1901	ADAM8;AGER;ARTN;C2CD4A;CCL5;CMKLR1;CYP27B1;DDT;DSCAM;DYSF;F3;IL1B;IL6;ITGA2;KDR;LDLR;LPAR1;LRRK2;MIF;NRP1;PDGFB;PTGS2;RAC2;S100A9;S1PR1;SEMA5A;SERPINE1;STX4;TGM2;THBD;THBS1;THBS4;TIAM1;TLR2;TMEM102;TUBB2B;VEGFA;VEGFB	[]
34	GO:0050900	leukocyte migration	http://amigo.geneontology.org/amigo/term/GO:0050900	0.452034	1.7159	0	0.0815602	222	./Project_wg_result1702295607_GSEA/GO_0050900.png	64	4312;3553;9048;26585;8140;101;8291;6280;7057;2817;2921;1240;6364;3569;51192;6352;7423;683;2919;3554;23657;11240;5880;3383;7422;80024;5054;6520;9123;5155;3673;6382;4282;4627;960;7060;965;7409;54795;23396;284114;3162;6385;7525;29108;1652;1901;255231;6850;4920;4323;3570;8764;2920;51135;7424;6288;728;5724;3678;100;11151;3676;3576	ADA;ADAM8;ARTN;BST1;C5AR1;CCL20;CCL5;CD44;CD58;CKLF;CMKLR1;CORO1A;CXCL1;CXCL2;CXCL3;CXCL8;DDT;DYSF;GPC1;GREM1;HMOX1;ICAM1;IL1B;IL1R1;IL6;IL6R;IRAK4;ITGA2;ITGA4;ITGA5;MCOLN2;MIF;MMP1;MMP14;MYH9;PADI2;PDGFB;PIP5K1C;PTAFR;PYCARD;RAC2;ROR2;S100A9;S1PR1;SAA1;SDC1;SDC4;SERPINE1;SLC16A3;SLC3A2;SLC7A11;SLC7A5;SLC8B1;SYK;THBS1;THBS4;TMEM102;TNFRSF14;TRPM4;VAV1;VEGFA;VEGFB;VEGFC;YES1	[]
35	GO:1904019	epithelial cell apoptotic process	http://amigo.geneontology.org/amigo/term/GO:1904019	0.518244	1.72451	0.00133511	0.0817952	72	./Project_wg_result1702295607_GSEA/GO_1904019.png	16	51129;9037;7128;7057;3569;2266;2244;3791;5275;3383;4780;5054;80781;7015;11132;7538	ANGPTL4;CAPN10;COL18A1;FGB;FGG;ICAM1;IL6;KDR;NFE2L2;SEMA5A;SERPINB13;SERPINE1;TERT;THBS1;TNFAIP3;ZFP36	[]
36	GO:0002237	response to molecule of bacterial origin	http://amigo.geneontology.org/amigo/term/GO:0002237	0.45926	1.71915	0.00113636	0.0824212	196	./Project_wg_result1702295607_GSEA/GO_0002237.png	25	1543;11009;3553;1440;9536;7128;5743;3726;2921;3569;6352;2919;3656;8106;22904;3383;4795;80149;5054;706;1594;4257;7035;7056;7097	CCL5;CSF3;CXCL1;CXCL3;CYP1A1;CYP27B1;ICAM1;IL1B;IL24;IL6;IRAK2;JUNB;MGST1;NFKBIL1;PABPN1;PTGES;PTGS2;SBNO2;SERPINE1;TFPI;THBD;TLR2;TNFAIP3;TSPO;ZC3H12A	[]
37	GO:0008643	carbohydrate transport	http://amigo.geneontology.org/amigo/term/GO:0008643	0.493302	1.69439	0.00507614	0.0840083	92	./Project_wg_result1702295607_GSEA/GO_0008643.png	26	3553;219855;360;66035;10580;57210;126321;4780;7015;50651;85414;11182;11132;84879;6253;9481;51548;56606;6513;79058;29988;7525;55343;2171;28999;1909	AQP3;ASPSCR1;CAPN10;EDNRA;FABP5;IL1B;KLF15;MFSD12;MFSD2A;NFE2L2;RTN2;SIRT6;SLC25A27;SLC2A1;SLC2A11;SLC2A6;SLC2A8;SLC2A9;SLC35C1;SLC37A2;SLC45A1;SLC45A3;SLC45A4;SORBS1;TERT;YES1	[]
38	GO:0016999	antibiotic metabolic process	http://amigo.geneontology.org/amigo/term/GO:0016999	0.486118	1.66982	0.00133511	0.0925336	94	./Project_wg_result1702295607_GSEA/GO_0016999.png	9	1543;1646;10811;5880;10873;6817;57016;1645;80896	AKR1B10;AKR1C1;AKR1C2;CYP1A1;ME3;NOXA1;NPL;RAC2;SULT1A1	[]
39	GO:0046677	response to antibiotic	http://amigo.geneontology.org/amigo/term/GO:0046677	0.445669	1.67364	0	0.0927847	217	./Project_wg_result1702295607_GSEA/GO_0046677.png	22	1543;1545;1728;1440;8061;7128;1958;2539;3397;3569;120892;3320;374;3383;4780;80149;5155;6382;8372;3399;6778;84557	AREG;CSF3;CYP1A1;CYP1B1;EGR1;FOSL1;G6PD;HSP90AA1;HYAL3;ICAM1;ID1;ID3;IL6;LRRK2;MAP1LC3A;NFE2L2;NQO1;PDGFB;SDC1;STAT6;TNFAIP3;ZC3H12A	[]
40	GO:0048771	tissue remodeling	http://amigo.geneontology.org/amigo/term/GO:0048771	0.480385	1.67467	0.00254453	0.0949123	100	./Project_wg_result1702295607_GSEA/GO_0048771.png	26	26585;3552;3976;101;7128;3569;7076;5880;177;7421;8996;154;7052;1436;7037;7060;1445;1901;6850;4193;4323;4982;133522;1945;581;3091	ADAM8;ADRB2;AGER;BAX;CSF1R;CSK;EFNA4;GREM1;HIF1A;IL1A;IL6;LIF;MDM2;MMP14;NOL3;PPARGC1B;RAC2;S1PR1;SYK;TFRC;TGM2;THBS4;TIMP1;TNFAIP3;TNFRSF11B;VDR	[]
41	GO:0035329	hippo signaling	http://amigo.geneontology.org/amigo/term/GO:0035329	-0.49757	-1.67969	0.00671141	0.0979781	37	./Project_wg_result1702295607_GSEA/GO_0035329.png	14	80014;60485;79633;9231;1856;55841;9414;126374;84962;7003;7005;51421;26524;154796	AJUBA;AMOT;AMOTL2;DLG5;DVL2;FAT4;LATS2;SAV1;TEAD1;TEAD3;TJP2;WTIP;WWC2;WWC3	[]
42	GO:0055123	digestive system development	http://amigo.geneontology.org/amigo/term/GO:0055123	0.49464	1.64693	0.0136799	0.106244	78	./Project_wg_result1702295607_GSEA/GO_0055123.png	9	1543;348093;79827;5753;2300;27031;1026;388389;3280	CCDC103;CDKN1A;CLMP;CYP1A1;FOXL1;HES1;NPHP3;PTK6;RBPMS2	[]
43	GO:0010038	response to metal ion	http://amigo.geneontology.org/amigo/term/GO:0010038	0.42877	1.63729	0.00225225	0.110726	230	./Project_wg_result1702295607_GSEA/GO_0010038.png	42	1543;3552;1728;10397;360;9536;5743;7057;3726;2539;4502;7020;27132;2354;2266;120892;2244;4501;3383;91683;706;7015;57699;90019;27345;6382;84557;728294;4776;144402;3162;84329;3707;2729;4494;5563;4493;311;825;4193;4982;4521	ANXA11;AQP3;CAPN3;CPNE5;CPNE7;CPNE8;CYP1A1;D2HGDH;FGB;FGG;FOSB;G6PD;GCLC;HMOX1;HVCN1;ICAM1;IL1A;ITPKB;JUNB;KCNMB4;LRRK2;MAP1LC3A;MDM2;MT1E;MT1F;MT1X;MT2A;NDRG1;NFATC4;NQO1;NUDT1;PRKAA2;PTGES;PTGS2;SDC1;SYT12;SYT8;TERT;TFAP2A;THBS1;TNFRSF11B;TSPO	[]
44	GO:0006413	translational initiation	http://amigo.geneontology.org/amigo/term/GO:0006413	-0.372843	-1.68458	0	0.110838	176	./Project_wg_result1702295607_GSEA/GO_0006413.png	67	1939;6142;6138;5610;10289;6167;6135;8440;6201;22927;6136;6147;5433;6203;6222;5436;10987;9470;6158;6187;90381;3921;6202;6194;6175;1978;6176;3315;6206;6137;6164;6217;6235;9045;6229;6224;9349;6152;6223;6230;5936;6154;6207;57409;7311;6208;6157;6205;6234;6156;6210;6228;55024;9811;6160;6165;6155;6161;23521;25873;6227;11224;6170;6231;6169;6171;6232	BANK1;COPS5;CTIF;EIF1B;EIF2AK2;EIF2D;EIF4E2;EIF4EBP1;HABP4;HSPB1;MIF4GD;NCK2;POLR2D;POLR2G;RBM4;RPL11;RPL12;RPL13;RPL13A;RPL14;RPL15;RPL18A;RPL23;RPL23A;RPL24;RPL26;RPL27;RPL27A;RPL28;RPL30;RPL31;RPL32;RPL34;RPL35;RPL35A;RPL36;RPL37;RPL38;RPL39;RPL41;RPLP0;RPLP1;RPS11;RPS12;RPS13;RPS14;RPS15A;RPS16;RPS18;RPS19;RPS2;RPS20;RPS21;RPS23;RPS24;RPS25;RPS26;RPS27;RPS28;RPS29;RPS6;RPS7;RPS8;RPS9;RPSA;TIC…	[]
45	GO:0098742	cell-cell adhesion via plasma-membrane adhesion molecules	http://amigo.geneontology.org/amigo/term/GO:0098742	-0.384087	-1.61028	0.00995025	0.115536	116	./Project_wg_result1702295607_GSEA/GO_0098742.png	32	56133;64881;26011;1012;1825;57863;6376;5010;9708;1002;999;56107;54538;221935;23022;27020;2239;56134;9076;57463;5097;1952;57451;137075;57575;56103;306;7042;26167;7216;56135;54510	AMIGO1;ANXA3;CADM3;CDH1;CDH13;CDH4;CELSR2;CLDN1;CLDN11;CLDN23;CX3CL1;DSC3;GPC4;NPTN;PALLD;PCDH1;PCDH10;PCDH18;PCDH20;PCDHAC1;PCDHAC2;PCDHB2;PCDHB5;PCDHGA8;PCDHGA9;PCDHGB2;ROBO4;SDK1;TENM2;TENM4;TGFB2;TRO	[]
46	GO:0009636	response to toxic substance	http://amigo.geneontology.org/amigo/term/GO:0009636	0.416501	1.61684	0	0.119914	319	./Project_wg_result1702295607_GSEA/GO_0009636.png	51	1543;1545;114757;1728;1440;8061;7128;6280;5743;1958;6324;7296;2539;4502;3569;6352;23657;120892;3791;4501;374;3383;9973;4780;80149;4257;1026;7097;5155;140809;6382;6778;84557;57539;115703;3162;10287;25841;3178;4929;5052;5742;4494;4155;4493;5580;3775;10202;4193;2946;10068	ABTB2;AREG;ARHGAP33;CCL5;CCS;CDKN1A;CSF3;CYGB;CYP1A1;CYP1B1;DHRS2;EGR1;FOSL1;G6PD;GSTM2;HMOX1;HNRNPA1;ICAM1;IL18BP;IL6;KCNK1;KDR;LRRK2;MAP1LC3A;MBP;MDM2;MGST1;MT1E;MT1F;MT1X;MT2A;NFE2L2;NQO1;NR4A2;PDGFB;PRDX1;PRKCD;PTGS1;PTGS2;RGS19;S100A9;SCN1B;SDC1;SLC7A11;SRXN1;STAT6;TLR2;TNFAIP3;TXNRD1;WDR35;ZC3H12A	[]
47	GO:0018212	peptidyl-tyrosine modification	http://amigo.geneontology.org/amigo/term/GO:0018212	0.426933	1.61846	0	0.121257	252	./Project_wg_result1702295607_GSEA/GO_0018212.png	58	11009;255324;26585;1440;9148;3976;4919;8829;2069;5753;7804;3569;6352;5154;683;3084;9244;238;3320;285489;3791;374;1839;3383;7422;2690;2261;3280;5155;3718;1436;7039;4282;9961;960;7060;8444;284114;23529;3480;1489;7525;1445;23624;6850;4920;55294;7016;5607;5580;5605;79643;10464;3570;8764;3670;3059;7297	ALK;AREG;BST1;CBLC;CCL5;CD44;CHMP6;CLCF1;CRLF1;CSF1R;CSF3;CSK;CTF1;DOK7;DYRK3;EPGN;EREG;FBXW7;FGFR3;GHR;GREM1;HBEGF;HCLS1;HES1;HSP90AA1;ICAM1;IGF1R;IL24;IL6;IL6R;ISL1;JAK3;KDR;LIF;LRP8;MAP2K2;MAP2K5;MIF;MVP;NEURL1;NRG1;NRP1;PDGFA;PDGFB;PIBF1;PRKCD;PTK6;ROR1;ROR2;SYK;TESK1;TGFA;THBS4;TMEM102;TNFRSF14;TYK2;VEGFA;YES1	[]
48	GO:0006631	fatty acid metabolic process	http://amigo.geneontology.org/amigo/term/GO:0006631	0.425075	1.62145	0.00224467	0.121444	250	./Project_wg_result1702295607_GSEA/GO_0006631.png	94	1543;1545;114757;1646;9536;5743;6916;2194;2166;51085;100137049;51703;11000;26063;59344;224;84649;4257;2948;85414;6720;55301;54704;4282;6307;80339;3638;283927;26027;6319;5447;5742;84129;10999;132949;29785;39;5563;747;2171;84266;5321;2946;10464;55258;11332;653308;11277;3991;7376;171586;11313;158584;79071;47;221955;1632;9415;219743;36;2639;1666;2954;31;10455;2109;1891;5595;5468;641371;718;26061;5754…	AASDH;ABCD3;ABHD3;ABHD5;ACACA;ACAD11;ACADSB;ACAT2;ACLY;ACOT1;ACOT11;ACOT7;ACSL4;ACSL5;AKR1C2;ALDH3A2;ALKBH7;ALOXE3;ASAH2B;BRCA1;C3;CD74;CPT1C;CPT2;CYGB;CYP1A1;CYP1B1;CYP2S1;DAGLA;DAGLB;DECR1;DECR2;DGAT2;ECH1;ECI1;ECI2;EHHADH;EIF6;ELOVL6;ETFB;FAAH;FAAH2;FABP5;FADS2;FASN;GCDH;GSTM2;GSTM4;GSTZ1;HACL1;HADHA;INSIG1;LIPE;LTA4H;LYPLA2;MAPK3;MECR;MGST1;MID1IP1;MIF;MLXIPL;MSMO1;NR1H2;NUDT7;OLAH;PDK1;PDK3;…	[]
49	GO:0043462	regulation of ATPase activity	http://amigo.geneontology.org/amigo/term/GO:0043462	-0.434627	-1.64039	0.00343643	0.122023	58	./Project_wg_result1702295607_GSEA/GO_0043462.png	18	5359;5216;3300;11080;1266;29103;23397;11345;150274;481;64215;8655;5867;7168;5864;7134;7139;3306	ATP1B1;CNN3;DNAJB2;DNAJB4;DNAJC1;DNAJC15;DYNLL1;GABARAPL2;HSCB;HSPA2;NCAPH;PFN1;PLSCR1;RAB3A;RAB4A;TNNC1;TNNT2;TPM1	[]
50	GO:0055081	anion homeostasis	http://amigo.geneontology.org/amigo/term/GO:0055081	0.55978	1.61072	0.0244275	0.122299	33	./Project_wg_result1702295607_GSEA/GO_0055081.png	11	9388;51085;23657;84649;10723;9619;771;5563;84561;5167;1152	ABCG1;CA12;CKB;DGAT2;ENPP1;LIPG;MLXIPL;PRKAA2;SLC12A7;SLC12A8;SLC7A11	[]
51	GO:0033108	mitochondrial respiratory chain complex assembly	http://amigo.geneontology.org/amigo/term/GO:0033108	-0.398034	-1.61253	0	0.125118	83	./Project_wg_result1702295607_GSEA/GO_0033108.png	30	4698;4717;4710;4711;116228;51300;55967;4714;4702;29078;4716;84275;4696;4724;4715;4709;4700;80224;389203;4708;4725;91942;28958;4701;84987;51079;4695;10063;29796;83943	COA3;COX14;COX17;COX20;IMMP2L;NDUFA12;NDUFA13;NDUFA2;NDUFA3;NDUFA5;NDUFA6;NDUFA7;NDUFA8;NDUFAF2;NDUFAF4;NDUFB10;NDUFB2;NDUFB3;NDUFB4;NDUFB5;NDUFB8;NDUFB9;NDUFC1;NDUFS4;NDUFS5;NUBPL;SLC25A33;SMIM20;TIMMDC1;UQCR10	[]
52	GO:0071241	cellular response to inorganic substance	http://amigo.geneontology.org/amigo/term/GO:0071241	0.447976	1.60433	0.00614251	0.125501	134	./Project_wg_result1702295607_GSEA/GO_0071241.png	24	1543;1728;5743;3726;4502;7020;27132;2354;120892;4501;91683;706;57699;90019;84557;4776;144402;3162;84329;3707;4494;5563;4493;825	CAPN3;CPNE5;CPNE7;CPNE8;CYP1A1;FOSB;HMOX1;HVCN1;ITPKB;JUNB;LRRK2;MAP1LC3A;MT1E;MT1F;MT1X;MT2A;NFATC4;NQO1;PRKAA2;PTGS2;SYT12;SYT8;TFAP2A;TSPO	[]
53	GO:0038061	NIK/NF-kappaB signaling	http://amigo.geneontology.org/amigo/term/GO:0038061	0.465492	1.59379	0.00880503	0.132895	92	./Project_wg_result1702295607_GSEA/GO_0038061.png	15	3553;26585;602;9641;5971;9966;330;238;29775;177;80149;7097;8996;11156;8877	AGER;ALK;BCL3;BIRC3;CARD10;GREM1;IKBKE;IL1B;NOL3;PTP4A3;RELB;SPHK1;TLR2;TNFSF15;ZC3H12A	[]
54	GO:1902579	multi-organism localization	http://amigo.geneontology.org/amigo/term/GO:1902579	-0.499415	-1.61412	0.01875	0.137559	29	./Project_wg_result1702295607_GSEA/GO_1902579.png	8	6993;79228;858;7311;684;857;3434;84321	BST2;CAV1;CAV2;DYNLT1;IFIT1;THOC3;THOC6;UBA52	[]
55	GO:0032623	interleukin-2 production	http://amigo.geneontology.org/amigo/term/GO:0032623	0.539061	1.58569	0.0248902	0.138013	39	./Project_wg_result1702295607_GSEA/GO_0032623.png	4	3553;3552;7128;89795	IL1A;IL1B;NAV3;TNFAIP3	[]
56	GO:0050817	coagulation	http://amigo.geneontology.org/amigo/term/GO:0050817	0.419426	1.5737	0.00114679	0.147989	202	./Project_wg_result1702295607_GSEA/GO_0050817.png	57	5055;954;23764;7057;5104;2152;3569;83706;5154;23657;2266;2244;388552;5026;4780;5054;161882;7035;10630;7056;5155;3673;710;4627;3170;10938;3659;2627;7409;30845;114897;6850;5329;5580;4778;7975;2161;2769;3660;4097;10019;6288;25970;7410;5327;5265;966;9158;2316;2534;4067;64780;5290;1609;8525;8761;1606	BLOC1S3;C1QTNF1;CD59;DGKA;DGKQ;DGKZ;EHD1;EHD3;ENTPD2;F12;F3;FERMT3;FGB;FGG;FIBP;FLNA;FOXA2;FYN;GATA6;GNA15;IL6;IRF1;IRF2;ITGA2;LYN;MAFF;MAFG;MAFK;MICAL1;MYH9;NFE2;NFE2L2;P2RX5;PABPC4;PDGFA;PDGFB;PDPN;PIK3CA;PLAT;PLAUR;PRKCD;SAA1;SERPINA1;SERPINA5;SERPINB2;SERPINE1;SERPING1;SH2B1;SH2B3;SLC7A11;SYK;TFPI;THBD;THBS1;VAV1;VAV2;ZFPM1	[]
57	GO:0046683	response to organophosphorus	http://amigo.geneontology.org/amigo/term/GO:0046683	0.464178	1.561	0.0159151	0.156389	88	./Project_wg_result1702295607_GSEA/GO_0046683.png	19	3553;8061;6781;5743;3726;5032;2354;374;54434;5026;7056;6720;1645;10626;6382;5029;1902;54795;2819	AKR1C1;AREG;FOSB;FOSL1;GPD1;IL1B;JUNB;LPAR1;P2RX5;P2RY11;P2RY2;PTGS2;SDC1;SREBF1;SSH1;STC1;THBD;TRIM16;TRPM4	[]
58	GO:0031667	response to nutrient levels	http://amigo.geneontology.org/amigo/term/GO:0031667	0.400889	1.56248	0.0010846	0.157997	336	./Project_wg_result1702295607_GSEA/GO_0031667.png	54	1543;3553;1728;9388;360;6781;5743;8614;57535;10634;2539;5032;120892;55630;2730;3383;54434;5026;4780;80149;1591;6591;706;1594;5251;355;1026;7421;154;6720;3673;10514;53615;2648;10135;84557;7538;51548;5029;9227;3170;6513;54795;10458;3949;10059;53335;3162;5447;3178;2729;255738;7392;10999	ADRB2;AQP3;BAIAP2;BCL11A;CDKN1A;CYP1A1;CYP24A1;CYP27B1;DNM1L;FAS;FOXA2;G6PD;GAS2L1;GCLC;GCLM;HMOX1;HNRNPA1;ICAM1;IL1B;ITGA2;KAT2A;KIAA1324;LDLR;LIPG;LRAT;LRRK2;MAP1LC3A;MBD3;MYBBP1A;NAMPT;NFE2L2;NQO1;P2RX5;P2RY11;P2RY2;PCSK9;PHEX;POR;PTGS2;SIRT6;SLC27A4;SLC2A1;SLC39A4;SNAI2;SREBF1;SSH1;STC1;STC2;TRPM4;TSPO;USF2;VDR;ZC3H12A;ZFP36	[]
59	GO:0032602	chemokine production	http://amigo.geneontology.org/amigo/term/GO:0032602	0.493127	1.55206	0.0223152	0.164087	52	./Project_wg_result1702295607_GSEA/GO_0032602.png	17	3553;6280;1958;3569;177;6591;161882;7097;1436;3566;4282;3162;29108;255231;4155;5607;3570	AGER;CSF1R;EGR1;HMOX1;IL1B;IL4R;IL6;IL6R;MAP2K5;MBP;MCOLN2;MIF;PYCARD;S100A9;SNAI2;TLR2;ZFPM1	[]
60	GO:0048645	animal organ formation	http://amigo.geneontology.org/amigo/term/GO:0048645	-0.464601	-1.54871	0.0306748	0.179861	37	./Project_wg_result1702295607_GSEA/GO_0048645.png	6	2138;10370;652;2263;2246;22943	BMP4;CITED2;DKK1;EYA1;FGF1;FGFR2	[]
61	GO:0051188	cofactor biosynthetic process	http://amigo.geneontology.org/amigo/term/GO:0051188	0.401433	1.52922	0.00455063	0.183796	223	./Project_wg_result1702295607_GSEA/GO_0051188.png	61	1543;5743;2194;51085;10058;23657;51703;2730;84875;4780;2584;54541;706;26137;4199;23057;2232;2023;5214;4837;54704;10135;51548;79094;25974;2819;6319;471;226;4144;2729;23590;2027;5563;6576;11332;80347;11277;3091;326625;55191;79071;47;2534;83594;2643;5211;2821;6697;55163;5210;2639;5213;2954;31;5860;5027;57546;3692;200205;3098	ABCB6;ACACA;ACLY;ACOT7;ACSL5;ALDOA;ATIC;CHAC1;COASY;CYP1A1;DDIT4;EIF6;ELOVL6;ENO1;ENO3;FASN;FDXR;FYN;GALK1;GCDH;GCH1;GCLC;GCLM;GPD1;GPI;GSTZ1;HIF1A;HK1;IBA57;MAT2A;ME1;MLXIPL;MMAB;MMACHC;NADSYN1;NAMPT;NFE2L2;NMNAT2;NNMT;NUDT12;P2RX7;PARP10;PDP1;PDP2;PDSS1;PFKFB4;PFKL;PFKM;PFKP;PNPO;PRKAA2;PTGS2;QDPR;SCD;SIRT6;SLC25A1;SLC7A11;SPR;TREX1;TSPO;ZBTB20	[]
62	GO:0016053	organic acid biosynthetic process	http://amigo.geneontology.org/amigo/term/GO:0016053	0.403543	1.53133	0.00110865	0.184383	266	./Project_wg_result1702295607_GSEA/GO_0016053.png	46	1543;3553;220;9536;5743;6916;2194;51085;84680;26063;59344;2584;54541;114881;26137;4257;5155;51302;2948;85414;1462;55301;2023;5214;162417;4282;3038;51548;84245;9572;3638;26027;2819;6319;471;5742;226;6850;2027;5563;2171;5321;10464;55258;11332;653308	ACCS;ACOT11;ACOT7;ALDH1A3;ALDOA;ALOXE3;ASAH2B;ATIC;CYP1A1;CYP39A1;DDIT4;DECR2;ENO1;ENO3;FABP5;FASN;GALK1;GPD1;GSTM4;HAS3;IL1B;INSIG1;MGST1;MIF;MLXIPL;MRI1;NAGS;NR1D1;OLAH;OSBPL7;PDGFB;PFKP;PIBF1;PLA2G4A;PRKAA2;PTGES;PTGS1;PTGS2;SCD;SIRT6;SLC45A3;SYK;TBXAS1;THNSL2;VCAN;ZBTB20	[]
63	GO:0048010	vascular endothelial growth factor receptor signaling pathway	http://amigo.geneontology.org/amigo/term/GO:0048010	0.467259	1.52588	0.0216216	0.184958	67	./Project_wg_result1702295607_GSEA/GO_0048010.png	22	3553;8829;79812;7423;3320;3791;23213;7422;7409;10458;64855;9146;26509;7424;9564;7410;25865;3091;3678;2534;4734;5290	BAIAP2;BCAR1;FAM129B;FYN;HGS;HIF1A;HSP90AA1;IL1B;ITGA5;KDR;MMRN2;MYOF;NEDD4;NRP1;PIK3CA;PRKD2;SULF1;VAV1;VAV2;VEGFA;VEGFB;VEGFC	[]
64	GO:0071216	cellular response to biotic stimulus	http://amigo.geneontology.org/amigo/term/GO:0071216	0.422905	1.53285	0.00590319	0.185597	139	./Project_wg_result1702295607_GSEA/GO_0071216.png	38	11009;3553;1440;7128;2921;3569;6352;2919;3656;8106;22904;3383;4795;80149;5054;706;7035;7097;3661;4282;7538;9572;949;29108;6850;114548;10221;834;2920;5970;7376;23729;5724;23641;5914;3576;4792;4067	CASP1;CCL5;CSF3;CXCL1;CXCL2;CXCL3;CXCL8;ICAM1;IL1B;IL24;IL6;IRAK2;IRF3;LDOC1;LYN;MIF;NFKBIA;NFKBIL1;NLRP3;NR1D1;NR1H2;PABPN1;PTAFR;PYCARD;RARA;RELA;SBNO2;SCARB1;SERPINE1;SHPK;SYK;TFPI;TLR2;TNFAIP3;TRIB1;TSPO;ZC3H12A;ZFP36	[]
65	GO:0006401	RNA catabolic process	http://amigo.geneontology.org/amigo/term/GO:0006401	-0.320985	-1.53493	0	0.185915	304	./Project_wg_result1702295607_GSEA/GO_0006401.png	100	8635;6138;55147;10940;10140;6167;6135;9698;6201;3669;6136;6147;5433;6203;5511;7314;27327;6222;26058;5436;55110;9887;4904;6158;6187;3921;5394;26523;55795;3183;23034;1869;9939;79066;6202;6194;92345;114609;115752;6175;9513;55629;6176;3315;221662;6206;192670;6137;6164;6217;56829;2081;6235;9045;57819;6229;6224;9349;56915;6152;6223;6230;22882;6154;6207;7311;6208;6157;27257;6205;57060;6234;51013;246243;…	AGO1;AGO4;BTG2;CPEB3;CTIF;DIS3L;E2F1;ERN1;EXOSC1;EXOSC10;EXOSC5;FXR2;GIGYF2;GSPT2;HNRNPC;HSPB1;ISG20;LSM1;LSM2;LSM3;MAGOHB;METTL16;MEX3D;MYEF2;NAF1;PCBP4;PCID2;PNRC2;POLR2D;POLR2G;POP1;PPP1R8;PRR5L;PUM1;RBM23;RBM24;RBM8A;RNASEH1;RNASEL;RNASET2;RPL11;RPL12;RPL13;RPL13A;RPL14;RPL15;RPL23;RPL23A;RPL24;RPL26;RPL27;RPL27A;RPL28;RPL30;RPL31;RPL32;RPL34;RPL35;RPL35A;RPL36;RPL37;RPL38;RPL39;RPL41;RPLP0;R…	[]
66	GO:0043062	extracellular structure organization	http://amigo.geneontology.org/amigo/term/GO:0043062	0.399089	1.5217	0.00343643	0.187898	246	./Project_wg_result1702295607_GSEA/GO_0043062.png	70	1545;4312;26585;22801;9388;101;602;7057;8038;5154;6624;2266;2244;83716;375790;7076;3791;1307;23213;3383;5054;1842;80781;10630;165;5155;1291;1462;3673;3936;56155;6382;3911;9619;1514;3038;5360;1299;22795;960;4313;85301;3909;1803;949;55612;8515;1298;6385;7092;1294;3914;3385;4851;4323;4982;4088;3691;4325;1520;780;7376;3910;3694;4314;3678;7045;5045;3676;79709	ABCG1;ADAM12;ADAM8;AEBP1;AGRN;BCL3;CD44;COL16A1;COL18A1;COL27A1;COL6A1;COL7A1;COL9A2;COL9A3;COLGALT1;CRISPLD2;CTSL;CTSS;CYP1B1;DDR1;DPP4;ECM2;FERMT1;FGB;FGG;FSCN1;FURIN;GREM1;HAS3;ICAM1;ICAM3;ITGA10;ITGA11;ITGA2;ITGA4;ITGA5;ITGB4;ITGB6;KDR;LAMA3;LAMA4;LAMA5;LAMB3;LCP1;LIPG;MMP1;MMP14;MMP16;MMP2;MMP3;NID2;NOTCH1;NR1H2;PDGFA;PDGFB;PDPN;PLTP;SCARB1;SDC1;SDC4;SERPINE1;SMAD3;SULF1;TEX14;TGFBI;THBS1;TI…	[]
67	GO:0000002	mitochondrial genome maintenance	http://amigo.geneontology.org/amigo/term/GO:0000002	-0.477811	-1.51366	0.0225989	0.188809	27	./Project_wg_result1702295607_GSEA/GO_0000002.png	12	6742;1763;7156;291;11232;9093;201973;92667;10000;84275;219736;10891	AKT3;DNA2;DNAJA3;MGME1;POLG2;PPARGC1A;PRIMPOL;SLC25A33;SLC25A4;SSBP1;STOX1;TOP3A	[]
68	GO:0019216	regulation of lipid metabolic process	http://amigo.geneontology.org/amigo/term/GO:0019216	0.391388	1.50592	0.00455063	0.199927	272	./Project_wg_result1702295607_GSEA/GO_0019216.png	89	1543;3553;51129;4597;5743;1958;2194;7296;5154;10580;50486;51085;6591;84649;706;1594;26137;4199;2261;5155;7421;85414;6720;54704;23541;9619;6901;2222;9572;1717;3638;6615;23179;3949;2224;949;6713;6319;5447;5563;55294;5580;2171;10464;1595;8898;60343;11277;6604;124997;7410;7376;4047;3157;6610;79071;113791;4598;4067;219743;1609;1181;66036;8525;7784;9314;2247;2954;31;19;9306;3422;79888;5468;718;57546;37…	ABCA1;ABCG1;ABHD5;ACACA;ANGPTL4;C3;CLCN2;CPT2;CTDNEP1;CYP1A1;CYP27B1;CYP51A1;DGAT2;DGKQ;DGKZ;DHCR7;EGR1;EIF6;ELOVL6;FABP5;FAM3A;FASN;FBXW7;FDFT1;FDPS;FGF2;FGFR3;G0S2;GPLD1;GSTZ1;HMGCS1;IDH1;IDI1;IL1B;INSIG1;KLF4;LDLR;LPCAT1;LSR;LSS;LYN;ME1;MID1IP1;MLXIPL;MTMR2;MTMR9;MVD;MVK;NR1D1;NR1H2;PDGFA;PDGFB;PDP1;PDP2;PIBF1;PIK3IP1;POR;PPARG;PRKAA2;PRKCD;PTGS2;REST;RGL1;SCARB1;SCD;SEC14L2;SLC27A1;SLC45A3;SM…	[]
69	GO:0007229	integrin-mediated signaling pathway	http://amigo.geneontology.org/amigo/term/GO:0007229	0.456226	1.50743	0.0267023	0.201341	71	./Project_wg_result1702295607_GSEA/GO_0007229.png	22	22801;8829;27040;83706;683;9510;7076;1307;3673;3911;4627;7409;55612;8515;6850;2013;3691;9564;3694;3678;3676;2316	ADAMTS1;BCAR1;BST1;COL16A1;EMP2;FERMT1;FERMT3;FLNA;ITGA10;ITGA11;ITGA2;ITGA4;ITGA5;ITGB4;ITGB6;LAMA5;LAT;MYH9;NRP1;SYK;TIMP1;VAV1	[]
70	GO:0010257	NADH dehydrogenase complex assembly	http://amigo.geneontology.org/amigo/term/GO:0010257	-0.409348	-1.51411	0.00970874	0.202295	55	./Project_wg_result1702295607_GSEA/GO_0010257.png	22	4698;4717;4710;4711;51300;55967;4714;4702;29078;4716;4696;4724;4715;4709;4700;80224;4708;4725;91942;4701;51079;4695	NDUFA12;NDUFA13;NDUFA2;NDUFA3;NDUFA5;NDUFA6;NDUFA7;NDUFA8;NDUFAF2;NDUFAF4;NDUFB10;NDUFB2;NDUFB3;NDUFB4;NDUFB5;NDUFB8;NDUFB9;NDUFC1;NDUFS4;NDUFS5;NUBPL;TIMMDC1	[]
71	GO:0036314	response to sterol	http://amigo.geneontology.org/amigo/term/GO:0036314	0.563205	1.50903	0.0396197	0.202541	22	./Project_wg_result1702295607_GSEA/GO_0036314.png	11	3624;7804;57476;114881;54762;57655;3638;20;3157;19;2822	ABCA1;ABCA2;GPLD1;GRAMD1A;GRAMD1B;GRAMD1C;HMGCS1;INHBA;INSIG1;LRP8;OSBPL7	[]
72	GO:0070482	response to oxygen levels	http://amigo.geneontology.org/amigo/term/GO:0070482	0.389541	1.48587	0.00884956	0.203035	250	./Project_wg_result1702295607_GSEA/GO_0070482.png	41	1543;114757;10397;51129;360;101;6781;5743;8614;1958;7057;7423;84069;114990;3383;7422;4780;177;25950;54541;7015;355;1026;4609;7097;8996;28996;3673;2023;4194;10135;6513;4313;2627;1902;1803;10059;3162;29988;57085;4929	ADAM8;AGER;AGTRAP;ANGPTL4;AQP3;CDKN1A;CYGB;CYP1A1;DDIT4;DNM1L;DPP4;EGR1;ENO1;FAS;GATA6;HIPK2;HMOX1;ICAM1;ITGA2;LPAR1;MDM4;MMP2;MYC;NAMPT;NDRG1;NFE2L2;NOL3;NR4A2;PLEKHN1;PTGS2;RWDD3;SLC2A1;SLC2A8;STC1;STC2;TERT;THBS1;TLR2;VASN;VEGFA;VEGFB	[]
73	GO:0090287	regulation of cellular response to growth factor stimulus	http://amigo.geneontology.org/amigo/term/GO:0090287	0.397348	1.48768	0.0176678	0.203743	173	./Project_wg_result1702295607_GSEA/GO_0090287.png	42	387914;3553;26585;348093;860;5046;7057;79812;56975;2817;9982;28514;81848;114990;23213;7422;143282;92;7041;65997;8425;3280;4092;28996;11156;25805;3303;10755;10253;23625;64855;55612;4052;50515;5300;9146;26509;6794;91851;4851;26036;4088	ACVR2A;BAMBI;CHRDL1;CHST11;DLL1;FAM129B;FAM20C;FAM89B;FERMT1;FGFBP1;FGFBP3;GIPC1;GPC1;GREM1;HES1;HGS;HIPK2;HSPA1A;IL1B;LTBP1;LTBP4;MMRN2;MYOF;NOTCH1;PCSK6;PIN1;PTP4A3;RASL11B;RBPMS2;RUNX2;SHISA2;SMAD3;SMAD7;SPRY2;SPRY4;STK11;SULF1;TGFB1I1;THBS1;VASN;VEGFA;ZNF451	[]
74	GO:0030856	regulation of epithelial cell differentiation	http://amigo.geneontology.org/amigo/term/GO:0030856	0.436451	1.48917	0.0241117	0.20455	89	./Project_wg_result1702295607_GSEA/GO_0030856.png	15	3553;360;3976;23764;3397;28514;5275;5054;1594;130497;3280;7421;10626;1514;7538	AQP3;CTSL;CYP27B1;DLL1;HES1;ID1;IL1B;LIF;MAFF;OSR1;SERPINB13;SERPINE1;TRIM16;VDR;ZFP36	[]
75	GO:0051271	negative regulation of cellular component movement	http://amigo.geneontology.org/amigo/term/GO:0051271	0.39568	1.4806	0.0091954	0.204837	206	./Project_wg_result1702295607_GSEA/GO_0051271.png	30	1545;11009;26585;114757;3486;9037;6781;8829;7057;89795;79812;3084;57715;7076;11240;23213;29775;4780;5054;54328;10500;4092;6672;65009;274;5365;60672;4282;79772;161742	BIN1;CARD10;CYGB;CYP1B1;GPR173;GREM1;IGFBP3;IL24;MCTP1;MIF;MIIP;MMRN2;NAV3;NDRG4;NFE2L2;NRG1;NRP1;PADI2;PLXNB3;SEMA4G;SEMA5A;SEMA6C;SERPINE1;SMAD7;SP100;SPRED1;STC1;SULF1;THBS1;TIMP1	[]
76	GO:0010876	lipid localization	http://amigo.geneontology.org/amigo/term/GO:0010876	0.393245	1.4905	0.00570776	0.20554	226	./Project_wg_result1702295607_GSEA/GO_0010876.png	48	3553;9388;8291;7057;5104;3624;9641;3569;10349;8542;80833;26207;11000;51474;80149;57476;114881;84649;706;80830;22925;1645;84879;9619;4282;8714;54762;23460;5360;9227;10938;114879;57655;3949;949;2760;148229;114897;255738;10999;6850;55294;5580;738;84266;3783;5321;1191	ABCA10;ABCA6;ABCC3;ABCG1;AKR1C1;ALKBH7;APOL1;APOL3;APOL6;ATP8B3;C1QTNF1;CLU;DGAT2;DYSF;EHD1;FBXW7;GM2A;GRAMD1A;GRAMD1B;GRAMD1C;IKBKE;IL1B;IL6;INHBA;KCNN4;LDLR;LIMA1;LIPG;LRAT;MFSD2A;MIF;OSBPL5;OSBPL7;PCSK9;PITPNC1;PLA2G4A;PLA2R1;PLTP;PRKCD;SCARB1;SERPINA5;SLC27A3;SLC27A4;SYK;THBS1;TSPO;VPS51;ZC3H12A	[]
77	GO:0031644	regulation of neurological system process	http://amigo.geneontology.org/amigo/term/GO:0031644	0.458294	1.49218	0.0322148	0.20626	63	./Project_wg_result1702295607_GSEA/GO_0031644.png	15	4884;120892;85358;54434;1855;154;3673;2906;22941;10458;2171;112755;8898;5724;10810	ADRB2;BAIAP2;DVL1;FABP5;GRIN2D;ITGA2;LRRK2;MTMR2;NPTX1;PTAFR;SHANK2;SHANK3;SSH1;STX1B;WASF3	[]
78	GO:0001819	positive regulation of cytokine production	http://amigo.geneontology.org/amigo/term/GO:0001819	0.387115	1.48072	0.00446927	0.207778	252	./Project_wg_result1702295607_GSEA/GO_0001819.png	81	1545;3553;3552;101;602;5743;1958;7057;2069;3569;9466;8808;330;3554;120892;23213;10555;177;5054;3115;26137;161882;7097;3661;340061;1436;10626;3566;4282;6778;3659;54941;3303;4776;965;55612;3162;29108;1652;255231;4155;6850;114548;1653;834;1191;10464;79792;3570;8764;3670;4088;5970;3665;6288;728;25865;5724;3091;5045;5914;5600;7100;9188;9208;29126;8482;353091;3654;7784;5027;5595;7098;718;3098;3592;136;…	ADAM8;ADORA2B;AGER;AGPAT2;BCL3;BIRC3;C3;C5AR1;CASP1;CD274;CD276;CD58;CD74;CLU;CSF1R;CYP1B1;DDT;DDX1;DDX21;DHX36;EGR1;EREG;FERMT1;FURIN;GSDMD;HIF1A;HK1;HLA-DPB1;HMOX1;HSPA1A;IL12A;IL1A;IL1B;IL1R1;IL1RL2;IL27RA;IL4R;IL6;IL6R;IRAK1;IRF1;IRF3;IRF7;ISL1;LRRFIP1;LRRK2;MAPK11;MAPK3;MBP;MCOLN2;MIF;NFATC4;NLRP3;P2RX7;PIBF1;PRKD2;PTAFR;PTGS2;PYCARD;RAET1G;RARA;RELA;RNF125;ROCK2;SAA1;SEMA7A;SERPINE1;SMAD3;S…	[]
79	GO:0009593	detection of chemical stimulus	http://amigo.geneontology.org/amigo/term/GO:0009593	0.555342	1.49325	0.0524691	0.208123	22	./Project_wg_result1702295607_GSEA/GO_0009593.png	8	50840;50832;7097;27345;9619;3170;79541;949	ABCG1;FOXA2;KCNMB4;OR2A4;SCARB1;TAS2R14;TAS2R4;TLR2	[]
80	GO:0001525	angiogenesis	http://amigo.geneontology.org/amigo/term/GO:0001525	0.382593	1.49399	0.00219058	0.210545	331	./Project_wg_result1702295607_GSEA/GO_0001525.png	69	1545;255324;3553;26585;3552;7058;51129;101;9037;7128;8291;5743;8829;7057;8038;2069;79812;2152;3397;4897;3569;9982;5154;7423;29924;28514;2303;8091;7127;3791;23213;29775;7422;4780;80149;5054;8325;80781;7015;290;28996;6672;8877;3911;144455;4627;161742;51548;4313;63943;4776;10253;2627;7060;64855;3162;1901;9146;6850;10267;2013;55294;5607;889;4851;4323;1909;3670;79924	ADAM12;ADAM8;ADM2;ANGPTL4;ANPEP;CARD10;COL18A1;CYP1B1;DLL1;DYSF;E2F7;EDNRA;EMP2;EPGN;EPN1;EREG;F3;FAM129B;FBXW7;FGFBP1;FKBPL;FOXC2;FZD8;GATA6;GREM1;HGS;HIPK2;HMGA2;HMOX1;ID1;IL1A;IL1B;IL6;ISL1;KDR;KRIT1;LAMA5;MAP2K5;MMP14;MMP2;MMRN2;MYH9;NFATC4;NFE2L2;NOTCH1;NRCAM;NRP1;PDGFA;PTGS2;RAMP1;S1PR1;SEMA5A;SERPINE1;SIRT6;SP100;SPHK1;SPRED1;SPRY2;SULF1;SYK;TERT;THBS1;THBS2;THBS4;TNFAIP2;TNFAIP3;VEGFA;VEG…	[]
81	GO:0097722	sperm motility	http://amigo.geneontology.org/amigo/term/GO:0097722	0.51753	1.47361	0.060698	0.212378	33	./Project_wg_result1702295607_GSEA/GO_0097722.png	7	9148;347732;25981;8701;23639;5360;84223	CATSPER3;DNAH1;DNAH11;IQCG;LRRC6;NEURL1;PLTP	[]
82	GO:0007200	phospholipase C-activating G protein-coupled receptor signaling pathway	http://amigo.geneontology.org/amigo/term/GO:0007200	0.550195	1.49463	0.0462963	0.213134	27	./Project_wg_result1702295607_GSEA/GO_0007200.png	12	1240;5032;10161;7052;5029;1902;1901;147;80045;2769;728;1241	ADRA1B;C5AR1;CMKLR1;GNA15;GPR157;LPAR1;LPAR6;LTB4R;P2RY11;P2RY2;S1PR1;TGM2	[]
83	GO:0032606	type I interferon production	http://amigo.geneontology.org/amigo/term/GO:0032606	0.430481	1.46825	0.0275953	0.214685	95	./Project_wg_result1702295607_GSEA/GO_0032606.png	50	7128;9641;5971;26137;7097;3661;340061;9111;6778;3659;54941;29108;5300;84166;6850;9636;5970;3665;11277;55593;9246;10475;9208;5802;3654;7098;7318;170506;26146;64343;57506;3428;10621;81844;1660;83737;51191;63906;2547;1654;64135;58509;4791;29110;1540;3329;5094;4615;55703;1147	AZI2;CACTIN;CHUK;CYLD;DDX3X;DHX36;DHX9;GPATCH3;HERC5;HSPD1;IFI16;IFIH1;IKBKE;IRAK1;IRF1;IRF3;IRF7;ISG15;ITCH;LRRFIP1;MAVS;MYD88;NFKB2;NLRC5;NMI;OTUD5;PCBP2;PIN1;POLR3B;POLR3F;PTPRS;PYCARD;RELA;RELB;RNF125;STAT6;SYK;TBK1;TLR2;TLR3;TMEM173;TNFAIP3;TRAF3IP1;TREX1;TRIM38;TRIM56;UBA7;UBE2L6;XRCC6;ZBTB20	[]
84	GO:0055088	lipid homeostasis	http://amigo.geneontology.org/amigo/term/GO:0055088	0.437477	1.46908	0.0247396	0.2163	84	./Project_wg_result1702295607_GSEA/GO_0055088.png	25	9388;51129;51085;51474;57476;84649;26137;51302;1645;9619;9481;80339;10938;9572;3638;3949;949;255738;7392;63892;5563;55294;29116;7376;20	ABCA2;ABCG1;AKR1C1;ANGPTL4;CYP39A1;DGAT2;EHD1;FBXW7;GRAMD1B;INSIG1;LDLR;LIMA1;LIPG;MLXIPL;MYLIP;NR1D1;NR1H2;PCSK9;PNPLA3;PRKAA2;SCARB1;SLC25A27;THADA;USF2;ZBTB20	[]
85	GO:0072376	protein activation cascade	http://amigo.geneontology.org/amigo/term/GO:0072376	0.518165	1.46077	0.0644172	0.223291	27	./Project_wg_result1702295607_GSEA/GO_0072376.png	10	2152;2266;2244;7035;716;710;1191;2161;728;966	C1S;C5AR1;CD59;CLU;F12;F3;FGB;FGG;SERPING1;TFPI	[]
86	GO:0040013	negative regulation of locomotion	http://amigo.geneontology.org/amigo/term/GO:0040013	0.385615	1.44718	0.0102623	0.22475	215	./Project_wg_result1702295607_GSEA/GO_0040013.png	29	1545;11009;26585;114757;3486;9037;6781;8829;7057;89795;79812;3084;57715;7076;11240;23213;29775;4780;5054;54328;10500;4092;6672;65009;5365;60672;4282;79772;161742	CARD10;CYGB;CYP1B1;GPR173;GREM1;IGFBP3;IL24;MCTP1;MIF;MIIP;MMRN2;NAV3;NDRG4;NFE2L2;NRG1;NRP1;PADI2;PLXNB3;SEMA4G;SEMA5A;SEMA6C;SERPINE1;SMAD7;SP100;SPRED1;STC1;SULF1;THBS1;TIMP1	[]
87	GO:0071774	response to fibroblast growth factor	http://amigo.geneontology.org/amigo/term/GO:0071774	0.41471	1.44998	0.0374332	0.225731	102	./Project_wg_result1702295607_GSEA/GO_0071774.png	20	387914;860;7057;56975;2817;6352;9982;81848;23213;2730;143282;9592;23767;2261;161742;7538;960;10253;3178;2729	CCL5;CD44;FAM20C;FGFBP1;FGFBP3;FGFR3;FLRT3;GCLC;GCLM;GPC1;HNRNPA1;IER2;RUNX2;SHISA2;SPRED1;SPRY2;SPRY4;SULF1;THBS1;ZFP36	[]
88	GO:0032637	interleukin-8 production	http://amigo.geneontology.org/amigo/term/GO:0032637	0.479251	1.45694	0.042735	0.226627	41	./Project_wg_result1702295607_GSEA/GO_0032637.png	13	3553;602;5054;7097;3303;965;29108;5607;25865;1116;7100;9314;7098	BCL3;CD58;CHI3L1;HSPA1A;IL1B;KLF4;MAP2K5;PRKD2;PYCARD;SERPINE1;TLR2;TLR3;TLR5	[]
89	GO:0002526	acute inflammatory response	http://amigo.geneontology.org/amigo/term/GO:0002526	0.439218	1.44761	0.0474198	0.22691	70	./Project_wg_result1702295607_GSEA/GO_0002526.png	20	3553;3552;101;9536;5743;145741;2152;3569;3383;716;710;114548;1191;3570;2161;6288;25807;728;5265;966	ADAM8;C1S;C2CD4A;C5AR1;CD59;CLU;F12;F3;ICAM1;IL1A;IL1B;IL6;IL6R;NLRP3;PTGES;PTGS2;RHBDD3;SAA1;SERPINA1;SERPING1	[]
90	GO:0050663	cytokine secretion	http://amigo.geneontology.org/amigo/term/GO:0050663	0.412673	1.4439	0.0332103	0.22734	112	./Project_wg_result1702295607_GSEA/GO_0050663.png	37	3553;3552;7128;8291;120892;80149;7097;3661;1436;10626;3566;4282;965;55612;29108;255231;4155;6850;114548;834;4851;79792;11118;8764;6288;11119;3694;1116;5371;5600;7100;4067;29126;19;55366;5027;5595	ABCA1;BTN3A1;BTN3A2;CASP1;CD274;CD58;CHI3L1;CSF1R;DYSF;FERMT1;GSDMD;IL1A;IL1B;IL4R;IRF3;ITGB6;LGR4;LRRK2;LYN;MAPK11;MAPK3;MBP;MCOLN2;MIF;NLRP3;NOTCH1;P2RX7;PML;PYCARD;SAA1;SYK;TLR2;TLR5;TNFAIP3;TNFRSF14;TRIM16;ZC3H12A	[]
91	GO:0002250	adaptive immune response	http://amigo.geneontology.org/amigo/term/GO:0002250	0.390563	1.45265	0.0116009	0.227674	195	./Project_wg_result1702295607_GSEA/GO_0002250.png	65	3553;7128;602;27040;5971;3569;9466;3554;84807;2244;3383;177;80149;716;3718;4092;7462;710;7037;3566;1514;6778;3659;80758;54941;54795;23529;29108;1445;64167;255231;6850;2013;114548;5580;1191;3570;10068;11118;3665;11277;1520;4683;25865;23180;11119;64421;56940;100;64332;2534;4734;4067;1075;29126;80329;2067;353091;6891;7784;10945;5027;718;5896;3592	ADA;AGER;BCL3;BTN3A1;BTN3A2;C1S;C3;CD274;CLCF1;CLU;CSK;CTSC;CTSL;CTSS;DCLRE1C;DUSP22;EMP2;ERAP2;ERCC1;FGB;FYN;ICAM1;IL12A;IL18BP;IL1B;IL1R1;IL27RA;IL4R;IL6;IL6R;IRF1;IRF7;JAK3;KDELR1;LAT;LAT2;LYN;MCOLN2;NBN;NEDD4;NFKBID;NFKBIZ;NLRP3;P2RX7;PRKCD;PRKD2;PRR7;PYCARD;RAET1G;RAG1;RELB;RFTN1;RNF125;SERPING1;SMAD7;STAT6;SYK;TAP2;TFRC;TNFAIP3;TREX1;TRPM4;ULBP1;ZC3H12A;ZP3	[]
92	GO:0032612	interleukin-1 production	http://amigo.geneontology.org/amigo/term/GO:0032612	0.462397	1.45019	0.0571429	0.22839	50	./Project_wg_result1702295607_GSEA/GO_0032612.png	13	3553;7128;1958;80149;8877;10626;29108;114548;834;79792;3670;4088;6288	CASP1;EGR1;GSDMD;IL1B;ISL1;NLRP3;PYCARD;SAA1;SMAD3;SPHK1;TNFAIP3;TRIM16;ZC3H12A	[]
93	GO:1990868	response to chemokine	http://amigo.geneontology.org/amigo/term/GO:1990868	0.514603	1.44106	0.0833333	0.229404	30	./Project_wg_result1702295607_GSEA/GO_1990868.png	7	2921;1240;6364;6352;2919;11240;80149	CCL20;CCL5;CMKLR1;CXCL1;CXCL3;PADI2;ZC3H12A	[]
94	GO:0051090	regulation of DNA-binding transcription factor activity	http://amigo.geneontology.org/amigo/term/GO:0051090	0.377455	1.45327	0.0043956	0.229619	302	./Project_wg_result1702295607_GSEA/GO_0051090.png	81	1545;3553;26585;1440;101;4919;8061;7128;6280;7804;1240;3397;3569;8553;2100;3656;84807;238;3383;4795;84875;7422;177;92565;80149;25950;7097;4092;28996;6672;8877;340061;3399;4188;3170;3303;121268;3162;29108;4794;84166;6850;84851;5607;114548;10221;825;1191;257397;4088;3059;133522;51135;5970;23373;25865;10475;9817;7188;28952;3728;2316;84662;55367;4792;9208;170959;8986;11213;51132;7185;3654;9314;3689;5…	ADAM8;AGER;ALK;BHLHE40;CAPN3;CCDC22;CIB1;CLU;CMKLR1;CRTC1;CSF3;CTNNBIP1;CYP1B1;ESR2;FANK1;FLNA;FOSL1;FOXA2;GLIS2;GREM1;HCLS1;HIPK2;HMOX1;HSPA1A;ICAM1;ID1;ID3;IL1B;IL6;IRAK1;IRAK2;IRAK3;IRAK4;ITGB2;JUP;KEAP1;KLF4;LRP8;LRRFIP1;MAP2K5;MAPK3;MDFI;NFKBIA;NFKBID;NFKBIE;NFKBIL1;NLRC5;NLRP3;PARP10;PIDD1;PPARG;PPARGC1B;PPRC1;PRKD2;PYCARD;RELA;RHEBL1;RLIM;ROR1;RPS6KA4;RWDD3;S100A9;SMAD3;SMAD7;SP100;SPHK1;S…	[]
95	GO:0006471	protein ADP-ribosylation	http://amigo.geneontology.org/amigo/term/GO:0006471	0.512795	1.43643	0.0754148	0.234566	27	./Project_wg_result1702295607_GSEA/GO_0006471.png	4	25976;84875;51548;10039	PARP10;PARP3;SIRT6;TIPARP	[]
96	GO:0043491	protein kinase B signaling	http://amigo.geneontology.org/amigo/term/GO:0043491	0.393796	1.43193	0.0212766	0.239436	151	./Project_wg_result1702295607_GSEA/GO_0043491.png	17	3553;1440;1646;101;9037;7057;2069;2152;6352;5154;3084;3320;3791;5880;1839;2261;5155	ADAM8;AKR1C2;CCL5;CSF3;EREG;F3;FGFR3;HBEGF;HSP90AA1;IL1B;KDR;NRG1;PDGFA;PDGFB;RAC2;SEMA5A;THBS1	[]
97	GO:0050878	regulation of body fluid levels	http://amigo.geneontology.org/amigo/term/GO:0050878	0.370724	1.42817	0.00770925	0.243133	298	./Project_wg_result1702295607_GSEA/GO_0050878.png	86	5055;954;6583;9148;360;23764;7057;5104;2152;3569;83706;5154;23657;2266;2244;2979;388552;59344;7422;5026;4780;5054;161882;7035;10630;7056;5155;7421;3673;710;65266;4627;5029;3170;10938;3659;353;2627;7409;57835;30845;114897;7392;6850;5329;2013;5580;4778;3783;7975;2161;2769;3660;4097;10019;6288;25970;780;7410;7376;5327;5265;1723;3091;100;966;9158;2316;2534;84283;4067;2806;64780;6776;5290;1609;2821;85…	ADA;ALOXE3;APRT;AQP3;BLOC1S3;C1QTNF1;CCND1;CD59;DDR1;DGKA;DGKQ;DGKZ;DHODH;EHD1;EHD3;EMP2;ENTPD2;EPHB2;F12;F3;FERMT3;FGB;FGG;FIBP;FLNA;FOXA2;FYN;GATA6;GNA15;GOT2;GPI;GRHL3;GUCA1B;HIF1A;IL6;IRF1;IRF2;ITGA2;KCNN4;LYN;MAFF;MAFG;MAFK;MAPK3;MICAL1;MYH9;NEURL1;NFE2;NFE2L2;NR1H2;P2RX5;P2RX7;P2RY2;PABPC4;PDGFA;PDGFB;PDPN;PIK3CA;PLAT;PLAUR;PRKCD;SAA1;SERPINA1;SERPINA5;SERPINB2;SERPINE1;SERPING1;SH2B1;SH2B3…	[]

## Sheet: 20h
numbering	geneSet	description	link	enrichmentScore	normalizedEnrichmentScore	pValue	FDR	size	plotPath	leadingEdgeNum	leadingEdgeId	userId	Overlap
0	GO:0019748	secondary metabolic process	http://amigo.geneontology.org/amigo/term/GO:0019748	0.744888	2.30201	0	0.00163669	34	./Project_wg_result1702295612_GSEA/GO_0019748.png	8	1543;1545;1652;22977;6490;1646;7474;23474	AKR1C2;AKR7A3;CYP1A1;CYP1B1;DDT;ETHE1;PMEL;WNT5A	[]
1	GO:0042445	hormone metabolic process	http://amigo.geneontology.org/amigo/term/GO:0042445	0.622684	2.35796	0	0.00218225	105	./Project_wg_result1702295612_GSEA/GO_0042445.png	25	1543;1545;25976;3553;220;5046;9249;6447;1958;8614;706;7421;112724;1181;1594;1717;2232;1609;3292;10901;84649;949;5447;1646;10202	AKR1C2;ALDH1A3;CLCN2;CYP1A1;CYP1B1;CYP27B1;DGAT2;DGKQ;DHCR7;DHRS2;DHRS3;DHRS4;EGR1;FDXR;HSD17B1;IL1B;PCSK6;POR;RDH13;SCARB1;SCG5;STC2;TIPARP;TSPO;VDR	[]
2	GO:1901568	fatty acid derivative metabolic process	http://amigo.geneontology.org/amigo/term/GO:1901568	0.561305	2.10964	0	0.0155182	95	./Project_wg_result1702295612_GSEA/GO_1901568.png	14	1543;1545;9536;2194;4282;5743;64064;51703;84649;1646;6576;11332;2171;4257	ACOT7;ACSL5;AKR1C2;CYP1A1;CYP1B1;DGAT2;FABP5;FASN;MGST1;MIF;OXCT2;PTGES;PTGS2;SLC25A1	[]
3	GO:0033013	tetrapyrrole metabolic process	http://amigo.geneontology.org/amigo/term/GO:0033013	0.636361	2.09655	0.00148368	0.016476	43	./Project_wg_result1702295612_GSEA/GO_0033013.png	9	1543;706;10058;3162;166785;51293;645;200205;51629	ABCB6;BLVRB;CD320;CYP1A1;HMOX1;IBA57;MMAA;SLC25A39;TSPO	[]
4	GO:0008202	steroid metabolic process	http://amigo.geneontology.org/amigo/term/GO:0008202	0.523175	2.11749	0	0.0165033	189	./Project_wg_result1702295612_GSEA/GO_0008202.png	61	1543;1545;25976;3553;2194;2539;1958;4597;706;6591;19;3949;3991;255738;7421;114879;80270;1181;6720;1594;1717;2232;1609;3292;3638;10901;84649;949;5447;23541;1646;10202;22937;4047;50814;8542;10682;1727;8309;3157;51474;9572;6256;2222;6615;4598;10948;47;7923;650;1718;6307;30;8630;6817;2224;51302;9619;6713;2264;6319	ABCA1;ABCG1;ACAA1;ACLY;ACOX2;AKR1C2;APOL1;BMP2;CLCN2;CYB5R3;CYP1A1;CYP1B1;CYP27B1;CYP39A1;DGAT2;DGKQ;DHCR24;DHCR7;DHRS2;DHRS4;EBP;EGR1;FASN;FDFT1;FDPS;FDXR;FGFR4;G6PD;HMGCS1;HSD17B1;HSD17B6;HSD17B8;HSD3B7;IL1B;INSIG1;LDLR;LIMA1;LIPE;LSS;MSMO1;MVD;MVK;NR1D1;NSDHL;OSBPL5;PCSK9;POR;RXRA;SCAP;SCARB1;SCD;SEC14L2;SNAI1;SNAI2;SQLE;SREBF1;STARD3;SULT1A1;TIPARP;TSPO;VDR	[]
5	GO:0002237	response to molecule of bacterial origin	http://amigo.geneontology.org/amigo/term/GO:0002237	0.513617	2.08493	0	0.0173588	196	./Project_wg_result1702295612_GSEA/GO_0002237.png	61	1543;11009;3553;1440;2920;9536;3569;4282;5743;3726;3576;22904;4851;706;19;2921;7128;148022;29108;3656;80149;1594;7056;8106;929;3383;7040;58509;3725;949;11221;2919;7474;3297;7538;4257;3661;114548;3727;3654;1051;23641;10949;5970;5336;4795;7376;9572;3592;9261;2353;207;4792;5976;90933;5914;10221;728;6374;5595;4791	ABCA1;AKT1;C5AR1;CACTIN;CD14;CEBPB;CSF3;CXCL1;CXCL2;CXCL3;CXCL5;CXCL8;CYP1A1;CYP27B1;DUSP10;FOS;HNRNPA0;HSF1;ICAM1;IL12A;IL1B;IL24;IL6;IRAK1;IRAK2;IRF3;JUN;JUNB;JUND;LDOC1;MAPK3;MAPKAPK2;MGST1;MIF;NFKB2;NFKBIA;NFKBIL1;NLRP3;NOTCH1;NR1D1;NR1H2;PABPN1;PLCG2;PTGES;PTGS2;PYCARD;RARA;RELA;SBNO2;SCARB1;TGFB1;THBD;TICAM1;TNFAIP3;TRIB1;TRIM41;TSPO;UPF1;WNT5A;ZC3H12A;ZFP36	[]
6	GO:0060326	cell chemotaxis	http://amigo.geneontology.org/amigo/term/GO:0060326	0.530912	2.11969	0	0.0177698	148	./Project_wg_result1702295612_GSEA/GO_0060326.png	63	3553;26585;101;2920;3569;8291;9037;4282;6288;7423;7057;1652;3576;8829;4851;5880;54795;6280;51561;2921;284114;27237;80270;3570;9564;11240;5228;3164;57175;25865;2919;1902;7474;5365;80024;7422;5800;23396;11151;5155;6364;7074;3592;57449;7060;1240;728;6374;5595;811;3315;23604;5054;63940;683;4363;2950;5580;1839;1435;58191;391;3958	ABCC1;ADAM8;ARHGEF16;BCAR1;BST1;C5AR1;CALR;CCL20;CMKLR1;CORO1A;CORO1B;CSF1;CXCL1;CXCL16;CXCL2;CXCL3;CXCL5;CXCL8;DAPK2;DDT;DYSF;GPSM3;GREM1;GSTP1;HBEGF;HSD3B7;HSPB1;IL12A;IL1B;IL23A;IL6;IL6R;LGALS3;LPAR1;MAPK3;MIF;NOTCH1;NR4A1;NRP1;PADI2;PDGFB;PGF;PIP5K1C;PLEKHG5;PLXNB3;PRKCD;PRKD2;PTPRO;RAC2;RHOG;S100A9;SAA1;SEMA5A;SERPINE1;SLC8B1;THBS1;THBS4;TIAM1;TMEM102;TRPM4;VEGFA;VEGFB;WNT5A	[]
7	GO:0044706	multi-multicellular organism process	http://amigo.geneontology.org/amigo/term/GO:0044706	0.540045	2.11981	0	0.0207314	131	./Project_wg_result1702295612_GSEA/GO_0044706.png	43	1543;3553;6781;3976;8061;5743;3726;8614;29924;4313;23764;7076;7421;10991;8398;1594;7056;6513;1307;7040;5228;56848;780;3297;1364;7216;23641;285590;6256;10155;2353;207;2288;3678;5914;3673;6159;811;8372;790;3077;5069;3675	AKT1;CAD;CALR;CLDN4;COL16A1;CYP1A1;CYP27B1;DDR1;EPN1;FKBP4;FOS;FOSL1;HFE;HSF1;HYAL3;IL1B;ITGA2;ITGA3;ITGA5;JUNB;LDOC1;LIF;MAFF;MMP2;PAPPA;PGF;PLA2G6;PTGS2;RARA;RPL29;RXRA;SH3PXD2B;SLC2A1;SLC38A3;SPHK2;STC1;STC2;TGFB1;THBD;TIMP1;TRIM28;TRO;VDR	[]
8	GO:0061641	CENP-A containing chromatin organization	http://amigo.geneontology.org/amigo/term/GO:0061641	-0.584079	-2.00739	0	0.0207923	27	./Project_wg_result1702295612_GSEA/GO_0061641.png	13	64946;55839;401541;2491;91687;51773;54069;55320;1060;79682;55166;23421;64105	CENPC;CENPH;CENPI;CENPK;CENPL;CENPN;CENPP;CENPQ;CENPU;ITGB3BP;MIS18A;MIS18BP1;RSF1	[]
9	GO:0046685	response to arsenic-containing substance	http://amigo.geneontology.org/amigo/term/GO:0046685	0.707813	2.12353	0.00152905	0.024223	29	./Project_wg_result1702295612_GSEA/GO_0046685.png	6	1543;1026;80149;3162;2872;3297	CDKN1A;CYP1A1;HMOX1;HSF1;MKNK2;ZC3H12A	[]
10	GO:0010573	vascular endothelial growth factor production	http://amigo.geneontology.org/amigo/term/GO:0010573	0.690629	2.04472	0.00309119	0.025005	26	./Project_wg_result1702295612_GSEA/GO_0010573.png	5	1545;3553;3552;3569;5743	CYP1B1;IL1A;IL1B;IL6;PTGS2	[]
11	GO:0050920	regulation of chemotaxis	http://amigo.geneontology.org/amigo/term/GO:0050920	0.508098	1.97969	0	0.0262416	127	./Project_wg_result1702295612_GSEA/GO_0050920.png	57	26585;9048;3569;8291;9037;2152;4282;7423;7057;1652;3576;8829;1826;4851;5880;51561;284114;7869;3570;7040;11240;5228;57175;25865;1902;7474;8482;57715;80024;7422;5800;10509;10500;54910;65249;5155;7074;3592;7060;177;4088;10505;1240;55558;728;3673;5595;811;347733;3315;23604;9647;5054;63940;683;2950;1435	AGER;ARTN;BST1;C5AR1;CALR;CMKLR1;CORO1B;CSF1;CXCL8;DAPK2;DDT;DSCAM;DYSF;F3;GPSM3;GREM1;GSTP1;HSPB1;IL12A;IL23A;IL6;IL6R;ITGA2;LPAR1;MAPK3;MIF;NOTCH1;NRP1;PADI2;PDGFB;PGF;PLXNA3;PPM1F;PRKD2;PTPRO;RAC2;SEMA3B;SEMA4B;SEMA4C;SEMA4F;SEMA4G;SEMA5A;SEMA6C;SEMA7A;SERPINE1;SLC8B1;SMAD3;TGFB1;THBS1;THBS4;TIAM1;TMEM102;TUBB2B;VEGFA;VEGFB;WNT5A;ZSWIM4	[]
12	GO:0006720	isoprenoid metabolic process	http://amigo.geneontology.org/amigo/term/GO:0006720	0.620921	2.15546	0	0.0269144	65	./Project_wg_result1702295612_GSEA/GO_0006720.png	14	1543;1545;220;9249;7804;4597;2817;375790;112724;221914;6382;10901;84649;224	AGRN;ALDH1A3;ALDH3A2;CYP1A1;CYP1B1;DGAT2;DHRS3;DHRS4;GPC1;GPC2;LRP8;MVD;RDH13;SDC1	[]
13	GO:1901342	regulation of vasculature development	http://amigo.geneontology.org/amigo/term/GO:1901342	0.4829	1.98271	0	0.0271633	206	./Project_wg_result1702295612_GSEA/GO_1901342.png	63	1545;3553;26585;51129;7058;3552;3569;9037;2152;3397;9982;5743;7423;7057;2627;1958;3576;8829;1116;29924;8038;4851;29775;7128;28996;2828;80149;5154;10365;3162;10253;2022;5228;23554;9146;8091;23129;7015;3728;25865;1893;7474;2303;28514;8877;7422;51548;10298;64855;6050;10553;5155;5371;5598;7060;79812;5176;3099;718;3678;3339;10411;728	ADAM12;ANGPTL4;C3;C5AR1;CARD10;CHI3L1;CXCL8;CYP1B1;DLL1;ECM1;EGR1;ENG;EPN1;F3;FAM129B;FGFBP1;FOXC2;GATA6;GPR4;GREM1;HGS;HIPK2;HK2;HMGA2;HMOX1;HSPG2;HTATIP2;ID1;IL1A;IL1B;IL6;ITGA5;JUP;KLF2;MAPK7;MMRN2;NOTCH1;NRP1;PAK4;PDGFA;PDGFB;PGF;PLXND1;PML;PRKD2;PTGS2;RAPGEF3;RNH1;SEMA5A;SERPINF1;SIRT6;SPHK1;SPRY2;TERT;THBS1;THBS2;THBS4;TNFAIP3;TSPAN12;VEGFA;VEGFB;WNT5A;ZC3H12A	[]
14	GO:0032103	positive regulation of response to external stimulus	http://amigo.geneontology.org/amigo/term/GO:0032103	0.502402	2.02657	0	0.0272781	169	./Project_wg_result1702295612_GSEA/GO_0032103.png	59	3553;101;9048;3569;8291;9037;2152;4282;5743;7423;8717;7057;1652;3576;8829;1826;5880;6280;51561;3949;148022;5345;284114;3570;1594;7056;7040;10318;5228;25865;1902;7474;7422;1051;1956;5155;7074;3592;7052;2161;7060;4792;177;9173;4088;718;8692;1240;728;3673;5595;811;347733;3315;23604;9647;7292;5054;63940	ADAM8;AGER;ARTN;C3;C5AR1;CALR;CEBPB;CMKLR1;CXCL8;CYP27B1;DAPK2;DDT;DSCAM;DYSF;EGFR;F12;F3;GPSM3;HSPB1;HYAL2;IL12A;IL1B;IL1RL1;IL23A;IL6;IL6R;ITGA2;LDLR;LPAR1;MAPK3;MIF;NFKBIA;NRP1;PDGFB;PGF;PPM1F;PRKD2;PTGS2;RAC2;S100A9;SEMA5A;SERPINE1;SERPINF2;SMAD3;TGFB1;TGM2;THBD;THBS1;THBS4;TIAM1;TICAM1;TMEM102;TNFSF4;TNIP1;TRADD;TUBB2B;VEGFA;VEGFB;WNT5A	[]
15	GO:0043062	extracellular structure organization	http://amigo.geneontology.org/amigo/term/GO:0043062	0.477972	1.99323	0	0.0277916	246	./Project_wg_result1702295612_GSEA/GO_0043062.png	86	1545;4312;22801;26585;101;9388;6624;7057;1520;8038;4851;602;1292;4313;19;1291;375790;5345;7076;3038;1514;7087;3911;9509;6382;5154;7148;2244;3383;1307;165;29801;7040;2022;1299;1462;949;85301;64856;649;3936;780;81621;8985;3691;3910;4327;284217;1298;10630;8292;7376;1803;285590;5155;5045;80781;3914;4320;8751;79709;960;4088;10585;3678;3339;3679;3918;2934;3673;1296;4791;4323;7092;6385;1302;83716;3675;5…	ABCA1;ABCG1;ADAM12;ADAM15;ADAM8;ADAMTS2;ADAMTSL4;AEBP1;AGRN;BCL3;BMP1;CD44;COL11A2;COL16A1;COL18A1;COL27A1;COL6A1;COL6A2;COL8A2;COL9A2;COL9A3;COLGALT1;COLQ;CRISPLD2;CTSL;CTSS;CYP1B1;DDR1;DPP4;ENG;FGB;FGFR4;FSCN1;FURIN;GREM1;GSN;HAS3;HSPG2;ICAM1;ICAM5;ITGA11;ITGA2;ITGA3;ITGA5;ITGA7;ITGB4;KAZALD1;LAMA1;LAMA3;LAMA4;LAMA5;LAMB3;LAMC2;LCP1;LIPG;LOXL3;MMP1;MMP11;MMP14;MMP19;MMP2;NFKB2;NOTCH1;NR1H2;PDGF…	[]
16	GO:0050918	positive chemotaxis	http://amigo.geneontology.org/amigo/term/GO:0050918	0.626802	2.00892	0.00296296	0.0278601	37	./Project_wg_result1702295612_GSEA/GO_0050918.png	19	9048;9037;2152;4282;6288;7423;3576;8829;5228;23513;7474;5365;7422;11151;5155;177;4088;7249;3673	AGER;ARTN;CORO1A;CXCL8;F3;ITGA2;MIF;NRP1;PDGFB;PGF;PLXNB3;SAA1;SCRIB;SEMA5A;SMAD3;TSC2;VEGFA;VEGFB;WNT5A	[]
17	GO:0097696	STAT cascade	http://amigo.geneontology.org/amigo/term/GO:0097696	0.528239	1.93998	0.00265252	0.0279496	84	./Project_wg_result1702295612_GSEA/GO_0097696.png	18	1545;11009;3976;3569;6776;4851;602;51561;5310;1436;3570;10603;23529;9146;3280;3297;9021;7422	BCL3;CLCF1;CSF1R;CYP1B1;HES1;HGS;HSF1;IL23A;IL24;IL6;IL6R;LIF;NOTCH1;PKD1;SH2B2;SOCS3;STAT5A;VEGFA	[]
18	GO:0042107	cytokine metabolic process	http://amigo.geneontology.org/amigo/term/GO:0042107	0.549976	1.92356	0.00416089	0.027993	61	./Project_wg_result1702295612_GSEA/GO_0042107.png	25	3553;3552;3569;7057;1958;2069;602;148022;3665;3162;80381;7474;7538;3624;3661;1051;5970;4050;84433;9261;3659;51665;3315;161882;9314	ASB1;BCL3;CARD11;CD276;CEBPB;EGR1;EREG;HMOX1;HSPB1;IL1A;IL1B;IL6;INHBA;IRF1;IRF3;IRF7;KLF4;LTB;MAPKAPK2;RELA;THBS1;TICAM1;WNT5A;ZFP36;ZFPM1	[]
19	GO:2000273	positive regulation of signaling receptor activity	http://amigo.geneontology.org/amigo/term/GO:2000273	0.673432	1.95056	0.00318471	0.028051	25	./Project_wg_result1702295612_GSEA/GO_2000273.png	6	255324;9148;26585;2069;154;85358	ADRB2;EPGN;EREG;GREM1;NEURL1;SHANK3	[]
20	GO:0072593	reactive oxygen species metabolic process	http://amigo.geneontology.org/amigo/term/GO:0072593	0.494373	1.98588	0	0.0280662	176	./Project_wg_result1702295612_GSEA/GO_0072593.png	51	1543;1545;3553;1728;2539;5743;7057;7020;706;5880;54541;148022;1026;80149;10365;3383;7040;2537;5447;10013;7001;1956;285590;5155;2876;215;207;4088;3099;225;26574;4722;23334;9759;55022;8570;1984;9314;3643;5052;9644;683;6648;2950;5580;1785;4780;1647;120892;3320;3692	AATF;ABCD1;ABCD2;AKT1;BST1;CDKN1A;CYP1A1;CYP1B1;DDIT4;DNM2;EGFR;EIF5A;EIF6;G6PD;GADD45A;GPX1;GSTP1;HDAC4;HDAC6;HK2;HSP90AA1;ICAM1;IFI6;IL1B;INSR;KHSRP;KLF2;KLF4;LRRK2;NDUFS3;NFE2L2;NQO1;PDGFB;PID1;POR;PRDX1;PRDX2;PRKCD;PTGS2;RAC2;SH3PXD2A;SH3PXD2B;SMAD3;SOD2;SZT2;TFAP2A;TGFB1;THBS1;TICAM1;TSPO;ZC3H12A	[]
21	GO:0071216	cellular response to biotic stimulus	http://amigo.geneontology.org/amigo/term/GO:0071216	0.508335	1.99832	0.00122399	0.0280965	139	./Project_wg_result1702295612_GSEA/GO_0071216.png	46	11009;3553;1440;2920;3569;4282;3576;22904;706;19;2921;7128;148022;29108;3656;80149;8106;929;3383;7040;58509;949;2919;7474;3297;7538;3661;114548;3654;1051;23641;5970;7466;4795;7376;9572;3592;84464;207;4792;5976;90933;5914;10221;6374;5595	ABCA1;AKT1;CACTIN;CD14;CEBPB;CSF3;CXCL1;CXCL2;CXCL3;CXCL5;CXCL8;HSF1;ICAM1;IL12A;IL1B;IL24;IL6;IRAK1;IRAK2;IRF3;LDOC1;MAPK3;MIF;NFKBIA;NFKBIL1;NLRP3;NR1D1;NR1H2;PABPN1;PYCARD;RARA;RELA;SBNO2;SCARB1;SLX4;TGFB1;TICAM1;TNFAIP3;TRIB1;TRIM41;TSPO;UPF1;WFS1;WNT5A;ZC3H12A;ZFP36	[]
22	GO:0006081	cellular aldehyde metabolic process	http://amigo.geneontology.org/amigo/term/GO:0006081	0.569476	1.91785	0.0013986	0.0282601	53	./Project_wg_result1702295612_GSEA/GO_0006081.png	13	1545;220;218;2539;7086;22977;1181;224;5970;25796;2821;650;25953	AKR7A3;ALDH1A3;ALDH3A1;ALDH3A2;BMP2;CLCN2;CYP1B1;G6PD;GPI;PGLS;PNKD;RELA;TKT	[]
23	GO:0050900	leukocyte migration	http://amigo.geneontology.org/amigo/term/GO:0050900	0.464809	1.92821	0	0.0282913	222	./Project_wg_result1702295612_GSEA/GO_0050900.png	70	4312;3553;26585;101;9048;8140;2920;3569;8291;4282;6288;7423;7057;1652;9123;3576;2817;5880;54795;6280;51561;2921;29108;284114;80270;3570;6382;3383;100;6520;3162;7040;2888;11240;5228;4627;2919;1893;7474;80024;23428;7422;5800;23396;11151;5155;3554;134;6364;3592;7060;960;207;1240;3678;728;8764;6374;3673;5595;5777;811;4323;6385;23604;3675;3897;5054;63940;683	ADA;ADAM8;ADORA1;AKT1;ARTN;BST1;C5AR1;CALR;CCL20;CD44;CMKLR1;CORO1A;CXCL1;CXCL2;CXCL3;CXCL5;CXCL8;DAPK2;DDT;DYSF;ECM1;GPC1;GPSM3;GRB14;GREM1;HMOX1;HSD3B7;ICAM1;IL12A;IL1B;IL1R1;IL23A;IL6;IL6R;ITGA2;ITGA3;ITGA5;L1CAM;MAPK3;MIF;MMP1;MMP14;MYH9;PADI2;PDGFB;PGF;PIP5K1C;PTPN6;PTPRO;PYCARD;RAC2;S100A9;SAA1;SDC1;SDC4;SERPINE1;SLC16A3;SLC3A2;SLC7A5;SLC7A8;SLC8B1;TGFB1;THBS1;THBS4;TMEM102;TNFRSF14;TRPM4;V…	[]
24	GO:0036314	response to sterol	http://amigo.geneontology.org/amigo/term/GO:0036314	0.682976	1.95917	0.00463679	0.0286172	22	./Project_wg_result1702295612_GSEA/GO_0036314.png	10	7804;19;20;7040;3638;57476;57655;3624;3157;2822	ABCA1;ABCA2;GPLD1;GRAMD1A;GRAMD1B;HMGCS1;INHBA;INSIG1;LRP8;TGFB1	[]
25	GO:0002526	acute inflammatory response	http://amigo.geneontology.org/amigo/term/GO:0002526	0.545291	1.95242	0	0.0287488	70	./Project_wg_result1702295612_GSEA/GO_0002526.png	28	3553;101;9536;3552;3569;2152;5743;6288;5345;3570;3383;25807;716;114548;2157;1051;5265;975;1773;134;2161;718;728;3077;7292;2950;5245;11331	ADAM8;ADORA1;C1S;C3;C5AR1;CD81;CEBPB;DNASE1;F12;F3;F8;GSTP1;HFE;ICAM1;IL1A;IL1B;IL6;IL6R;NLRP3;PHB;PHB2;PTGES;PTGS2;RHBDD3;SAA1;SERPINA1;SERPINF2;TNFSF4	[]
26	GO:0032963	collagen metabolic process	http://amigo.geneontology.org/amigo/term/GO:0032963	0.553515	1.94137	0.00142248	0.0287621	62	./Project_wg_result1702295612_GSEA/GO_0032963.png	28	4312;114757;3569;3397;1520;4313;5345;1514;9509;7148;7040;2022;1509;57333;8985;4327;5045;4320;8751;3673;4323;7431;26276;7043;5184;4325;5467;9697	ADAM15;ADAMTS2;CTSD;CTSL;CTSS;CYGB;ENG;FURIN;ID1;IL6;ITGA2;MMP1;MMP11;MMP14;MMP16;MMP19;MMP2;PEPD;PLOD3;PPARD;RCN3;SERPINF2;TGFB1;TGFB3;TNXB;TRAM2;VIM;VPS33B	[]
27	GO:0070988	demethylation	http://amigo.geneontology.org/amigo/term/GO:0070988	0.603786	2.01184	0.00141243	0.0291486	52	./Project_wg_result1702295612_GSEA/GO_0070988.png	7	1543;3720;55806;5447;200316;23135;79831	APOBEC3F;CYP1A1;HR;JARID2;KDM6B;KDM8;POR	[]
28	GO:2001057	reactive nitrogen species metabolic process	http://amigo.geneontology.org/amigo/term/GO:2001057	0.579337	1.96199	0.00145138	0.0292526	54	./Project_wg_result1702295612_GSEA/GO_2001057.png	10	1545;3553;1728;5743;706;148022;80149;10365;3383;5447	CYP1B1;ICAM1;IL1B;KLF2;NQO1;POR;PTGS2;TICAM1;TSPO;ZC3H12A	[]
29	GO:0070670	response to interleukin-4	http://amigo.geneontology.org/amigo/term/GO:0070670	0.663422	1.92901	0.00154321	0.0292583	25	./Project_wg_result1702295612_GSEA/GO_0070670.png	8	11009;2194;11151;9817;5371;3718;3566;6778	CORO1A;FASN;IL24;IL4R;JAK3;KEAP1;PML;STAT6	[]
30	GO:0051271	negative regulation of cellular component movement	http://amigo.geneontology.org/amigo/term/GO:0051271	0.463666	1.9042	0	0.0297068	206	./Project_wg_result1702295612_GSEA/GO_0051271.png	40	1545;11009;26585;114757;6781;9037;4282;3486;7057;1652;3084;4092;8829;4851;89795;29775;3868;7076;7869;138429;9241;100;3162;7040;2022;11240;11221;83481;57175;3728;274;5300;7474;8482;57715;5365;5800;10509;10500;9901	ADA;BIN1;CARD10;CORO1B;CYGB;CYP1B1;DDT;DUSP10;ENG;EPPK1;GREM1;HMOX1;IGFBP3;IL24;JUP;KRT16;MIF;NAV3;NOG;NOTCH1;NRG1;NRP1;PADI2;PIN1;PIP5KL1;PLXNB3;PTPRO;SEMA3B;SEMA4B;SEMA4G;SEMA5A;SEMA6C;SEMA7A;SMAD7;SRGAP3;STC1;TGFB1;THBS1;TIMP1;WNT5A	[]
31	GO:0009410	response to xenobiotic stimulus	http://amigo.geneontology.org/amigo/term/GO:0009410	0.529054	2.12611	0	0.0300059	161	./Project_wg_result1702295612_GSEA/GO_0009410.png	32	1543;57491;1545;25976;218;1728;6776;1958;54541;22977;7023;3383;100;7040;5447;2948;25807;3297;4257;2944;5970;26050;1956;5155;2876;2908;7074;2052;114907;9915;2821;5176	ADA;AHRR;AKR7A3;ALDH3A1;ARNT2;CYP1A1;CYP1B1;DDIT4;EGFR;EGR1;EPHX1;FBXO32;GPI;GPX1;GSTM1;GSTM4;HSF1;ICAM1;MGST1;NQO1;NR3C1;PDGFB;POR;RELA;RHBDD3;SERPINF1;SLITRK5;STAT5A;TFAP4;TGFB1;TIAM1;TIPARP	[]
32	GO:0009308	amine metabolic process	http://amigo.geneontology.org/amigo/term/GO:0009308	0.556108	1.8957	0.00566572	0.0304151	52	./Project_wg_result1702295612_GSEA/GO_0009308.png	3	1543;1728;1757	CYP1A1;NQO1;SARDH	[]
33	GO:0045926	negative regulation of growth	http://amigo.geneontology.org/amigo/term/GO:0045926	0.465649	1.88898	0	0.0306176	170	./Project_wg_result1702295612_GSEA/GO_0045926.png	50	26585;4502;11007;3303;9037;2539;85407;29948;7161;8614;8829;3720;4851;4501;4493;7869;1026;154;6494;64321;1594;9518;9241;7040;4494;10743;11221;6794;65078;7474;8482;57715;3624;64061;10509;10500;54910;2023;9150;2100;5600;8878;5371;123879;8751;4088;10505;8692;4722;55558	ADAM15;ADRB2;CCDC85B;CDKN1A;CTDP1;CYP27B1;DCUN1D3;DUSP10;ENO1;ESR2;G6PD;GDF15;GREM1;HSPA1A;HYAL2;INHBA;JARID2;MAPK11;MT1E;MT1F;MT1X;MT2A;NDUFS3;NKD1;NOG;NOTCH1;NRP1;OSGIN1;PLXNA3;PML;RAI1;RTN4R;SEMA3B;SEMA4B;SEMA4C;SEMA4F;SEMA4G;SEMA5A;SEMA6C;SEMA7A;SIPA1;SMAD3;SOX17;SQSTM1;STC2;STK11;TGFB1;TP73;TSPYL2;WNT5A	[]
34	GO:0032637	interleukin-8 production	http://amigo.geneontology.org/amigo/term/GO:0032637	0.576201	1.87147	0.00306748	0.0318548	41	./Project_wg_result1702295612_GSEA/GO_0032637.png	10	3553;3303;1116;602;29108;929;58509;408;25865;7474	ARRB1;BCL3;CACTIN;CD14;CHI3L1;HSPA1A;IL1B;PRKD2;PYCARD;WNT5A	[]
35	GO:0040013	negative regulation of locomotion	http://amigo.geneontology.org/amigo/term/GO:0040013	0.45519	1.87493	0	0.0320167	215	./Project_wg_result1702295612_GSEA/GO_0040013.png	55	1545;11009;26585;114757;6781;9037;4282;3486;7057;1652;3084;4092;8829;4851;89795;29775;3868;7076;7869;138429;9241;100;3162;7040;2022;11240;11221;83481;57175;3728;5300;7474;8482;57715;5365;5800;10509;10500;9901;54910;134;10155;5371;10076;8751;753;79812;207;5176;10505;8692;55558;10221;80199;811	ADA;ADAM15;ADORA1;AKT1;CALR;CARD10;CORO1B;CYGB;CYP1B1;DDT;DUSP10;ENG;EPPK1;FUZ;GREM1;HMOX1;HYAL2;IGFBP3;IL24;JUP;KRT16;LDLRAD4;MIF;MMRN2;NAV3;NOG;NOTCH1;NRG1;NRP1;PADI2;PIN1;PIP5KL1;PLXNA3;PLXNB3;PML;PTPRO;PTPRU;SEMA3B;SEMA4B;SEMA4C;SEMA4F;SEMA4G;SEMA5A;SEMA6C;SEMA7A;SERPINF1;SMAD7;SRGAP3;STC1;TGFB1;THBS1;TIMP1;TRIB1;TRIM28;WNT5A	[]
36	GO:0032102	negative regulation of response to external stimulus	http://amigo.geneontology.org/amigo/term/GO:0032102	0.457992	1.87779	0	0.0323166	191	./Project_wg_result1702295612_GSEA/GO_0032102.png	70	5055;26585;9037;4282;6288;7057;1652;8829;4851;6591;3949;7128;5345;29108;7869;1026;1855;80149;5154;7056;284207;2244;60343;100;5327;58509;4907;11240;11221;83481;57175;65078;7474;8482;57715;9021;114548;5800;10509;10500;54910;56963;79671;4795;114897;66005;5155;2876;134;215;4598;5598;2161;5176;177;4088;10505;225;64838;55558;10221;63906;9314;5054;2629;79102;7301;2950;5580;10062	ABCD1;ABCD2;ADA;ADORA1;AGER;C1QTNF1;CACTIN;CDKN1A;CHID1;CORO1B;DDT;DUSP10;DVL1;EPPK1;F12;FAM3A;FGB;FNDC4;GBA;GPATCH3;GPX1;GREM1;GSTP1;KLF4;LDLR;MAPK7;METRNL;MIF;MVK;NFKBIL1;NLRP3;NLRX1;NOTCH1;NR1H3;NRP1;NT5E;PADI2;PDGFA;PDGFB;PLAT;PLXNA3;PRKCD;PTPRO;PYCARD;RGMA;RNF26;RTN4R;SAA1;SEMA3B;SEMA4B;SEMA4C;SEMA4F;SEMA4G;SEMA5A;SEMA6C;SEMA7A;SERPINB2;SERPINE1;SERPINF1;SERPINF2;SMAD3;SNAI2;SOCS3;THBD;THBS1…	[]
37	GO:0061448	connective tissue development	http://amigo.geneontology.org/amigo/term/GO:0061448	0.465252	1.85994	0	0.0337659	168	./Project_wg_result1702295612_GSEA/GO_0061448.png	58	26585;6781;860;7477;1958;1116;864;4851;6591;1292;54795;5310;2101;1291;7704;7076;11173;2828;5154;9149;9241;7040;9658;5307;84649;5447;7476;85301;8091;4041;64856;649;1893;7483;7474;59;51222;91355;5970;2822;285590;5155;6615;656;10736;10498;960;4088;650;8692;5914;50515;5595;8372;1302;3213;57561;2121	ACTA2;ADAMTS7;ARRDC3;BMP1;BMP2;BMP8B;CARM1;CD44;CHI3L1;CHST11;COL11A2;COL27A1;COL6A1;COL6A2;DGAT2;DYRK1B;ECM1;EGR1;ESRRA;EVC;GPLD1;GPR4;GREM1;HMGA2;HOXB3;HYAL2;HYAL3;LRP5;LRP5L;MAPK3;NOG;NOTCH1;PDGFA;PDGFB;PITX1;PKD1;POR;RARA;RELA;RUNX2;RUNX3;SH3PXD2B;SIX2;SMAD3;SNAI1;SNAI2;STC1;TGFB1;TIMP1;TRPM4;VWA1;WNT5A;WNT7A;WNT7B;WNT9A;ZBTB16;ZNF219;ZNF516	[]
38	GO:0009268	response to pH	http://amigo.geneontology.org/amigo/term/GO:0009268	0.654361	1.85354	0.00797448	0.0341982	23	./Project_wg_result1702295612_GSEA/GO_0009268.png	11	1520;9230;10991;2828;1186;57192;2822;6548;5176;2767;2629	CLCN7;CTSS;GBA;GNA11;GPLD1;GPR4;MCOLN1;RAB11B;SERPINF1;SLC38A3;SLC9A1	[]
39	GO:0055081	anion homeostasis	http://amigo.geneontology.org/amigo/term/GO:0055081	0.597587	1.83996	0.00451807	0.0349692	33	./Project_wg_result1702295612_GSEA/GO_0055081.png	17	9388;51085;19;771;84649;10723;57333;56996;5424;134;215;9619;84561;2264;8694;348;1152	ABCA1;ABCD1;ABCG1;ADORA1;APOE;CA12;CKB;DGAT1;DGAT2;FGFR4;LIPG;MLXIPL;POLD1;RCN3;SLC12A7;SLC12A8;SLC12A9	[]
40	GO:0001525	angiogenesis	http://amigo.geneontology.org/amigo/term/GO:0001525	0.432471	1.84219	0	0.0352706	331	./Project_wg_result1702295612_GSEA/GO_0001525.png	99	1545;255324;3553;26585;101;51129;7058;3552;3569;8291;9037;2152;3397;9982;5743;7423;8325;7057;2627;3576;8829;1116;29924;8038;2069;4851;29775;4313;7128;7127;290;28996;3911;2828;1890;80149;1909;64321;5154;144455;10365;3162;10253;3725;2022;54922;1464;5228;7476;3164;23554;9146;8091;23129;7015;3728;25865;4627;51162;1893;4776;7474;2303;441478;28514;8877;7422;51548;10298;64855;4327;6050;2822;10553;2876;8…	ADAM12;ADAM15;ADAM8;AKT1;ANGPTL4;ANPEP;APOLD1;C3;C5AR1;CARD10;CHI3L1;COL18A1;COL8A2;CSPG4;CXCL8;CYP1B1;DLL1;DYSF;E2F7;ECM1;EDNRA;EGFL7;ENG;EPGN;EPHB2;EPN1;EREG;F3;FAM129B;FGFBP1;FOXC2;FZD8;GATA6;GPLD1;GPR4;GPX1;GREM1;HGS;HIPK2;HK2;HMGA2;HMOX1;HSPB1;HSPG2;HTATIP2;ID1;IL1A;IL1B;IL6;ITGA5;JUN;JUP;KLF2;LAMA5;MAPK7;MMP14;MMP19;MMP2;MMRN2;MYH9;NFATC4;NOTCH1;NR4A1;NRARP;NRP1;PAK4;PDCD6;PDGFA;PGF;PIK3R3;…	[]
41	GO:0097006	regulation of plasma lipoprotein particle levels	http://amigo.geneontology.org/amigo/term/GO:0097006	0.538147	1.8434	0.00422535	0.0359232	53	./Project_wg_result1702295612_GSEA/GO_0097006.png	26	9388;19;3949;255738;1445;10938;3162;29801;84649;949;649;160;7376;2822;4043;8570;9619;161;10162;29116;4864;8694;5034;348;57552;375	ABCA1;ABCG1;AP2A1;AP2A2;APOE;ARF1;BMP1;CSK;DGAT1;DGAT2;EHD1;GPLD1;HMOX1;KHSRP;LDLR;LIPG;LPCAT3;LRPAP1;MYLIP;NCEH1;NPC1;NR1H2;P4HB;PCSK9;SCARB1;ZDHHC8	[]
42	GO:0048880	sensory system development	http://amigo.geneontology.org/amigo/term/GO:0048880	0.434093	1.79309	0	0.0362092	216	./Project_wg_result1702295612_GSEA/GO_0048880.png	54	1543;1545;220;7477;85407;7020;3975;8829;25987;1826;23094;28996;112724;147912;1181;7040;3725;7476;79888;23554;4041;581;388552;7483;1427;4814;7474;3624;28514;4669;10848;7422;91355;23770;284217;1956;285590;6256;130557;6497;84678;5176;4088;2048;5914;261734;9742;1296;578;51343;113246;9314;27077;7431	ALDH1A3;B9D1;BAK1;BAX;BLOC1S3;C12orf57;CLCN2;COL8A2;CRYGS;CYP1A1;CYP1B1;DLL1;DSCAM;EGFR;EPHB2;FKBP8;FZR1;HIPK2;IFT140;INHBA;JUN;KDM2B;KLF4;LAMA1;LHX1;LPCAT1;LRP5;LRP5L;NAGLU;NINJ1;NKD1;NPHP4;NRP1;PPP1R13L;RARA;RDH13;RXRA;SERPINF1;SH3PXD2B;SIPA1L3;SIX5;SKI;SMAD3;TFAP2A;TGFB1;TSKU;TSPAN12;VEGFA;VIM;WNT5A;WNT7A;WNT7B;WNT9A;ZNF513	[]
43	GO:0061008	hepaticobiliary system development	http://amigo.geneontology.org/amigo/term/GO:0061008	0.477224	1.81245	0.00653595	0.036634	105	./Project_wg_result1702295612_GSEA/GO_0061008.png	23	1543;2627;3720;4851;5310;7128;255738;64321;144455;100;3162;7040;3725;1628;25807;3280;55036;2356;51599;1051;5970;3157;1956	ADA;CCDC40;CEBPB;CYP1A1;DBP;E2F7;EGFR;FPGS;GATA6;HES1;HMGCS1;HMOX1;JARID2;JUN;LSR;NOTCH1;PCSK9;PKD1;RELA;RHBDD3;SOX17;TGFB1;TNFAIP3	[]
44	GO:0051090	regulation of DNA-binding transcription factor activity	http://amigo.geneontology.org/amigo/term/GO:0051090	0.425371	1.79398	0	0.0367277	302	./Project_wg_result1702295612_GSEA/GO_0051090.png	86	1545;3553;1440;26585;101;3303;8061;3569;3397;8717;4919;7804;4092;6280;84875;5310;8553;84807;7128;148022;29108;28996;3656;80149;8986;3383;3162;7040;84662;58509;3725;84166;55367;408;3728;25865;825;7474;3399;114548;3654;8877;7422;170622;2316;5970;7466;4188;4795;2100;23373;9817;10616;84433;2353;28952;7187;10498;4796;207;4792;177;4088;1240;4794;7311;200186;6929;10221;9759;5595;4791;6608;4294;27148;133…	ADAM8;AGER;AKT1;ARRB1;BEX1;BHLHE40;CACTIN;CAPN3;CARD11;CARM1;CCDC22;CMKLR1;COMMD6;CRTC1;CRTC2;CSF3;CYP1B1;ESR2;FLNA;FOS;FOSL1;GLIS2;GREM1;HDAC4;HIPK2;HMOX1;HSPA1A;ICAM1;ID1;ID3;IL1B;IL6;IRAK1;IRAK2;JUN;JUP;KEAP1;KLF4;LRP8;MAP3K10;MAPK3;MDFI;NFKB2;NFKBIA;NFKBID;NFKBIE;NFKBIL1;NLRC5;NLRP3;PARP10;PIDD1;PKD1;PPARGC1B;PPRC1;PRKD2;PYCARD;RBCK1;RELA;RHEBL1;RNF31;ROR1;RPS6KA4;S100A9;SMAD3;SMAD7;SMARCA4;S…	[]
45	GO:0071241	cellular response to inorganic substance	http://amigo.geneontology.org/amigo/term/GO:0071241	0.455824	1.79636	0	0.0368884	134	./Project_wg_result1702295612_GSEA/GO_0071241.png	29	1543;4502;1728;5743;3726;57699;7020;706;4501;4493;91683;3162;4494;3725;572;4776;825;7474;3297;3727;57192;1956;2822;3707;10156;90019;2353;207;5176	AKT1;BAD;CAPN3;CPNE5;CYP1A1;EGFR;FOS;GPLD1;HMOX1;HSF1;ITPKB;JUN;JUNB;JUND;MCOLN1;MT1E;MT1F;MT1X;MT2A;NFATC4;NQO1;PTGS2;RASA4;SERPINF1;SYT12;SYT8;TFAP2A;TSPO;WNT5A	[]
46	GO:0019216	regulation of lipid metabolic process	http://amigo.geneontology.org/amigo/term/GO:0019216	0.434459	1.82838	0	0.0368904	272	./Project_wg_result1702295612_GSEA/GO_0019216.png	106	1543;3553;51129;51085;2194;50486;5743;1958;7296;4597;706;6591;19;3949;7421;1181;6720;8398;1594;5154;1717;58526;60343;1609;116986;7040;3638;85441;84649;949;5447;79888;23541;85414;2171;9612;22937;4047;9021;338442;51599;375704;57104;3157;7376;2822;9572;975;5155;134;6256;2222;4199;6615;215;4598;23179;8525;1154;10498;207;8503;650;718;225;7410;23309;113791;55626;2224;219743;9314;9619;6713;2264;57761;63…	ABCA1;ABCD1;ABCD2;ABCG1;ACADVL;ADORA1;AGAP2;AKT1;AMBRA1;ANGPTL4;APOE;ARF1;BMP2;C3;CARM1;CD81;CISH;CLCN2;CTDNEP1;CYP1A1;CYP27B1;CYP51A1;DGAT2;DGKQ;DGKZ;DHCR7;DKK3;EGR1;EIF6;ENHO;FABP5;FAM3A;FASN;FDFT1;FDPS;FGFR3;FGFR4;FITM2;G0S2;GPLD1;HCAR2;HELZ2;HMGCR;HMGCS1;IDH1;IL1B;INSIG1;KLF4;LDLR;LPCAT1;LSR;LSS;ME1;MID1IP1;MLXIPL;MTOR;MVD;MVK;NCOR2;NR1D1;NR1H2;NR1H3;NR4A3;PDGFA;PDGFB;PDP1;PIK3IP1;PIK3R2;PIK3…	[]
47	GO:0009636	response to toxic substance	http://amigo.geneontology.org/amigo/term/GO:0009636	0.418127	1.79944	0	0.0369913	319	./Project_wg_result1702295612_GSEA/GO_0009636.png	49	1543;1545;1440;4502;114757;1728;8061;3569;2539;5743;2882;1958;7296;25841;6280;10287;4501;7128;4493;22977;374;1026;57165;6382;80149;140809;10365;929;3383;100;3162;4494;3725;1938;572;581;10202;3297;4257;23428;23135;2944;4155;10013;7284;10400;5970;60;7001	ABTB2;ACTB;ADA;AKR7A3;AREG;BAD;BAX;CD14;CDKN1A;CSF3;CYGB;CYP1A1;CYP1B1;DHRS2;EEF2;EGR1;FOSL1;G6PD;GJC2;GPX7;GSTM1;HDAC6;HMOX1;HSF1;ICAM1;IL6;JUN;KDM6B;KLF2;MBP;MGST1;MT1E;MT1F;MT1X;MT2A;NQO1;PEMT;PRDX2;PTGS2;RELA;RGS19;S100A9;SDC1;SLC7A8;SRXN1;TNFAIP3;TUFM;TXNRD1;ZC3H12A	[]
48	GO:0006631	fatty acid metabolic process	http://amigo.geneontology.org/amigo/term/GO:0006631	0.428795	1.81292	0	0.0373592	250	./Project_wg_result1702295612_GSEA/GO_0006631.png	64	1543;1545;114757;51085;9536;2194;4282;219970;5743;641371;3991;6720;58526;3638;51703;84649;1384;5447;80339;57834;2948;224;1646;10999;85414;11332;2171;22937;4257;84266;2109;1632;26027;8309;4706;2639;126129;8310;7376;2876;215;80142;47;207;7923;718;3995;225;9415;747;6307;5595;30;219743;57761;35;6319;55258;2950;221955;26063;10062;54704;84129	ABCD1;ABCD2;ACAA1;ACAD11;ACADS;ACLY;ACOT1;ACOT11;ACOT7;ACOX2;ACOX3;ACSL5;AKR1C2;AKT1;ALDH3A2;ALKBH7;C3;CPT1C;CRAT;CYGB;CYP1A1;CYP1B1;CYP4F11;DAGLA;DAGLB;DECR2;DGAT2;ECI1;ETFB;FABP5;FADS2;FADS3;FASN;GCDH;GLYATL2;GPX1;GSTM4;GSTP1;HSD17B8;INSIG1;LIPE;MAPK3;MGST1;MID1IP1;MIF;MLXIPL;MSMO1;NDUFAB1;NR1H2;NR1H3;PDP1;PNPLA3;POR;PTGES;PTGES2;PTGS2;SCAP;SCD;SLC27A4;SLC45A3;SREBF1;THNSL2;TRIB3;TYSND1	[]
49	GO:0140253	cell-cell fusion	http://amigo.geneontology.org/amigo/term/GO:0140253	0.621443	1.82306	0.00471698	0.037555	25	./Project_wg_result1702295612_GSEA/GO_0140253.png	13	22904;8038;10938;9518;9149;4627;8536;3566;10411;9644;30846;26509;2323	ADAM12;CAMK1;DYRK1B;EHD1;EHD2;FLT3LG;GDF15;IL4R;MYH9;MYOF;RAPGEF3;SBNO2;SH3PXD2A	[]
50	GO:0006949	syncytium formation	http://amigo.geneontology.org/amigo/term/GO:0006949	0.601804	1.79997	0.00931677	0.0375565	26	./Project_wg_result1702295612_GSEA/GO_0006949.png	13	22904;8038;10938;9518;9149;4627;8536;3566;10411;9644;30846;26509;2323	ADAM12;CAMK1;DYRK1B;EHD1;EHD2;FLT3LG;GDF15;IL4R;MYH9;MYOF;RAPGEF3;SBNO2;SH3PXD2A	[]
51	GO:0006766	vitamin metabolic process	http://amigo.geneontology.org/amigo/term/GO:0006766	0.491657	1.82021	0.00265252	0.0375694	88	./Project_wg_result1702295612_GSEA/GO_0006766.png	13	1543;3553;6573;6591;7421;79581;1594;6513;57834;166785;51293;2356;1727	CD320;CYB5R3;CYP1A1;CYP27B1;CYP4F11;FPGS;IL1B;MMAA;SLC19A1;SLC2A1;SLC52A2;SNAI2;VDR	[]
52	GO:0001819	positive regulation of cytokine production	http://amigo.geneontology.org/amigo/term/GO:0001819	0.432296	1.80295	0	0.0376327	252	./Project_wg_result1702295612_GSEA/GO_0001819.png	74	1545;3553;101;3303;3552;3569;4282;5743;6288;7057;1652;1958;2069;602;51561;148022;5345;29108;3665;1436;3570;10555;929;3162;7040;25865;283234;80381;4776;7474;8482;10626;3661;114548;4155;3654;1051;22861;5970;9466;5336;79671;5600;3554;5045;4050;3592;84433;9261;330;56666;177;9173;4088;718;8692;3566;5914;3659;728;8808;8764;5595;4791;6778;63906;3315;161882;10554;7292;7186;5054;63940;3098	ADAM8;AGER;AGPAT1;AGPAT2;BCL3;BIRC3;C3;C5AR1;CARD11;CCDC88B;CD14;CD276;CEBPB;CSF1R;CYP1B1;DDT;EGR1;EREG;FURIN;GPATCH3;GPSM3;HK1;HMOX1;HSPA1A;HSPB1;HYAL2;IL12A;IL1A;IL1B;IL1R1;IL1RL1;IL1RL2;IL23A;IL27RA;IL4R;IL6;IL6R;IRAK1;IRF1;IRF3;IRF7;LTB;MAPK11;MAPK3;MAPKAPK2;MBP;MIF;NFATC4;NFKB2;NLRP1;NLRP3;NLRX1;PANX2;PLCG2;PRKD2;PTGS2;PYCARD;RARA;RELA;SAA1;SEMA7A;SERPINE1;SERPINF2;SMAD3;STAT6;TGFB1;THBS1;TI…	[]
53	GO:0070482	response to oxygen levels	http://amigo.geneontology.org/amigo/term/GO:0070482	0.431816	1.81392	0	0.0379469	250	./Project_wg_result1702295612_GSEA/GO_0070482.png	53	1543;10397;114757;101;6781;51129;114990;84069;5743;7423;7057;2627;1958;8614;4851;4313;54541;28996;1026;1909;57085;3383;4609;6513;100;3162;5327;7040;5228;572;7015;360;1902;3297;22937;3654;7422;2023;1803;134;5371;6548;8751;9915;207;177;4088;3099;650;191;81575;4000;7311	ADA;ADAM15;ADAM8;ADORA1;AGER;AGTRAP;AHCY;AKT1;ANGPTL4;APOLD1;AQP3;ARNT2;BAD;BMP2;CDKN1A;CYGB;CYP1A1;DDIT4;DPP4;EDNRA;EGR1;ENO1;GATA6;HIPK2;HK2;HMOX1;HSF1;ICAM1;IRAK1;LMNA;LPAR1;MMP2;MYC;NDRG1;NOTCH1;PGF;PLAT;PLEKHN1;PML;PTGS2;SCAP;SLC2A1;SLC9A1;SMAD3;STC1;STC2;TERT;TGFB1;THBS1;UBA52;VASN;VEGFA;VEGFB	[]
54	GO:0006959	humoral immune response	http://amigo.geneontology.org/amigo/term/GO:0006959	0.504501	1.80361	0	0.0383258	70	./Project_wg_result1702295612_GSEA/GO_0006959.png	34	2920;3569;3576;4851;602;6280;2921;85236;8398;5699;2244;60343;3853;716;2919;1755;975;2821;718;5646;728;6374;5777;683;5245;11331;2625;7942;116842;51279;6156;715;2597;629	BCL3;BST1;C1R;C1RL;C1S;C3;C5AR1;CD81;CFB;CXCL1;CXCL2;CXCL3;CXCL5;CXCL8;DMBT1;FAM3A;FGB;GAPDH;GATA3;GPI;HIST1H2BK;IL6;KRT6A;LEAP2;NOTCH1;PHB;PHB2;PLA2G6;PRSS3;PSMB10;PTPN6;RPL30;S100A9;TFEB	[]
55	GO:0050727	regulation of inflammatory response	http://amigo.geneontology.org/amigo/term/GO:0050727	0.437321	1.78202	0	0.0386258	201	./Project_wg_result1702295612_GSEA/GO_0050727.png	76	3553;101;3569;5743;6288;8717;1652;22904;6280;51561;3949;7128;148022;29108;80149;284207;100;4907;10318;11221;25807;716;7474;8482;3661;9021;114548;1051;22861;5970;79671;1956;66005;975;1773;3554;2876;134;7052;215;330;4598;5598;2161;4792;5176;177;9173;4088;718;8692;225;64838;728;8808;3673;9314;7292;7791;5054;2629;63940;683;7301;5187;2950;5580;10062;5245;11331;120892;9258;84818;2625;340061;5467	ABCD1;ABCD2;ADA;ADAM8;ADORA1;AGER;BIRC3;BST1;C1S;C3;C5AR1;CD81;CEBPB;CHID1;DDT;DNASE1;DUSP10;EGFR;F12;FNDC4;GATA3;GBA;GPSM3;GPX1;GSTP1;HYAL2;IL17RC;IL1B;IL1R1;IL1RL1;IL1RL2;IL23A;IL6;IRF3;ITGA2;KLF4;LDLR;LRRK2;MAPK7;METRNL;MFHAS1;MVK;NFKBIA;NLRP1;NLRP3;NLRX1;NR1H3;NT5E;PER1;PHB;PHB2;PPARD;PRKCD;PTGS2;PYCARD;RELA;RHBDD3;S100A9;SAA1;SBNO2;SEMA7A;SERPINE1;SERPINF1;SMAD3;SOCS3;TGM2;TICAM1;TMEM173;TNF…	[]
56	GO:0006929	substrate-dependent cell migration	http://amigo.geneontology.org/amigo/term/GO:0006929	0.627101	1.77097	0.00981997	0.0409757	22	./Project_wg_result1702295612_GSEA/GO_0006929.png	4	22801;101;8829;6591	ADAM8;ITGA11;NRP1;SNAI2	[]
57	GO:0046677	response to antibiotic	http://amigo.geneontology.org/amigo/term/GO:0046677	0.426007	1.76621	0	0.0410113	217	./Project_wg_result1702295612_GSEA/GO_0046677.png	22	1543;1545;1440;1728;8061;3569;2539;3397;1958;10287;7128;374;6382;80149;10365;929;3383;100;3162;3725;1938;572	ADA;AREG;BAD;CD14;CSF3;CYP1A1;CYP1B1;EEF2;EGR1;FOSL1;G6PD;HMOX1;ICAM1;ID1;IL6;JUN;KLF2;NQO1;RGS19;SDC1;TNFAIP3;ZC3H12A	[]
58	GO:0006022	aminoglycan metabolic process	http://amigo.geneontology.org/amigo/term/GO:0006022	0.463854	1.76373	0.00258732	0.0410374	109	./Project_wg_result1702295612_GSEA/GO_0006022.png	36	3553;2817;10331;79586;375790;3038;51363;2517;221914;11227;6382;7040;55501;1462;1464;6448;3425;160;9435;4669;2131;8704;64132;5155;26229;6548;11285;960;126792;207;8692;2588;3339;50515;8372;6385	AGRN;AKT1;AP2A1;B3GALT6;B3GAT3;B3GNT3;B4GALT2;B4GALT7;CD44;CHPF;CHST11;CHST12;CHST15;CHST2;CSPG4;EXT1;FUCA1;GALNS;GALNT5;GPC1;GPC2;HAS3;HSPG2;HYAL2;HYAL3;IDUA;IL1B;NAGLU;PDGFB;SDC1;SDC4;SGSH;SLC9A1;TGFB1;VCAN;XYLT2	[]
59	GO:0033627	cell adhesion mediated by integrin	http://amigo.geneontology.org/amigo/term/GO:0033627	0.527359	1.76642	0.014881	0.0416542	48	./Project_wg_result1702295612_GSEA/GO_0033627.png	16	1545;22801;4582;6591;83706;3383;100;1307;2303;3691;1803;9780;3678;5881;3673;5777	ADA;COL16A1;CYP1B1;DPP4;FERMT3;FOXC2;ICAM1;ITGA11;ITGA2;ITGA5;ITGB4;MUC1;PIEZO1;PTPN6;RAC3;SNAI2	[]
60	GO:1901615	organic hydroxy compound metabolic process	http://amigo.geneontology.org/amigo/term/GO:1901615	0.416141	1.75746	0	0.0417355	315	./Project_wg_result1702295612_GSEA/GO_1901615.png	69	1543;1545;3553;220;9249;2194;8291;2539;1652;4597;6591;19;9651;3949;3991;255738;7421;6490;114879;112724;80270;1181;6720;1594;1717;2232;1609;55331;3638;10901;84649;949;5447;56848;2584;23541;224;1646;7474;22937;4047;50814;8542;5331;2184;8877;728294;10682;1727;5336;8309;8228;3157;51474;9572;3707;6256;51763;2222;3613;51477;6615;4598;10948;47;217;219;650;25953	ABCA1;ACER3;ACLY;ACOX2;AKR1C2;ALDH1A3;ALDH1B1;ALDH2;ALDH3A2;APOL1;BMP2;CLCN2;CYB5R3;CYP1A1;CYP1B1;CYP27B1;D2HGDH;DDT;DGAT2;DGKQ;DHCR7;DHRS3;DHRS4;DYSF;EBP;FAH;FASN;FDFT1;FDXR;G6PD;GALK1;HMGCS1;HSD3B7;IL1B;IMPA2;INPP5K;INSIG1;ISYNA1;ITPKB;LDLR;LIMA1;LIPE;LSS;MVD;MVK;NR1D1;NSDHL;OSBPL5;PCSK9;PLCB3;PLCG2;PLCH2;PMEL;PNKD;PNPLA4;POR;RDH13;RXRA;SCAP;SCARB1;SEC14L2;SNAI1;SNAI2;SPHK1;SPHK2;SREBF1;STARD3;…	[]
61	GO:0048732	gland development	http://amigo.geneontology.org/amigo/term/GO:0048732	0.411364	1.72475	0	0.0475731	291	./Project_wg_result1702295612_GSEA/GO_0048732.png	78	1543;220;9148;7477;2194;6776;2627;3084;8829;3720;4851;706;6591;5310;7128;255738;7421;374;3911;1436;1181;5104;5154;7392;144455;9241;100;80139;3162;7040;3725;5307;4192;23513;1628;23129;6794;4041;581;25807;3321;780;3280;7474;55036;2356;7422;51599;1051;6926;91355;5970;284217;353;3157;1956;2876;6256;2119;7052;5371;59277;4357;5896;207;5176;4088;3099;650;823;2288;5914;3673;5595;2030;6608;790;6778	ADA;AKT1;ALDH1A3;APRT;AREG;BAX;BMP2;CAD;CAPN1;CCDC40;CEBPB;CLCN2;CSF1R;CYP1A1;DBP;DDR1;E2F7;EGFR;ETV5;FASN;FKBP4;FPGS;GATA6;GPX1;HES1;HK2;HMGCS1;HMOX1;IGSF3;ITGA2;JARID2;JUN;LAMA1;LAMA5;LRP5;LRP5L;LSR;MAPK3;MDK;MPST;NEURL1;NOG;NOTCH1;NRG1;NRP1;NTN4;PCSK9;PDGFA;PITX1;PKD1;PLXND1;PML;RAG1;RARA;RELA;RHBDD3;RXRA;SCRIB;SERPINA5;SERPINF1;SLC29A1;SMAD3;SMO;SNAI2;STAT5A;STAT6;STK11;TBX3;TGFB1;TGM2;TNFAIP…	[]
62	GO:0001503	ossification	http://amigo.geneontology.org/amigo/term/GO:0001503	0.420407	1.73553	0	0.0475802	243	./Project_wg_result1702295612_GSEA/GO_0001503.png	62	22801;26585;6781;860;9249;7477;3569;2194;3397;3486;5743;3726;7020;22904;79176;4330;4851;6591;4313;54795;2101;1291;7704;9260;56975;374;3570;154;1594;9241;7040;10234;1462;117581;4041;649;8642;1893;7474;8482;81621;3399;3727;10514;9636;1051;2131;4882;91355;1956;6209;2822;285590;6615;58476;6497;656;10736;207;4665;4088;650	ADRB2;AKT1;AREG;BMP1;BMP2;BMP8B;CEBPB;COL6A1;CYP27B1;DCHS1;DHRS3;ECM1;EGFR;ESRRA;EXT1;FAM20C;FASN;FBXL15;GPLD1;GREM1;ID1;ID3;IGFBP3;IL6;IL6R;ISG15;ITGA11;JUNB;JUND;KAZALD1;LRP5;LRP5L;LRRC17;MMP2;MN1;MYBBP1A;NAB2;NOG;NOTCH1;NPR2;PDLIM7;PTGS2;RPS15;RUNX2;SBNO2;SEMA7A;SH3PXD2B;SIX2;SKI;SMAD3;SNAI1;SNAI2;STC1;TFAP2A;TGFB1;TP53INP2;TRPM4;TWIST2;VCAN;WNT5A;WNT7B;ZBTB16	[]
63	GO:0010038	response to metal ion	http://amigo.geneontology.org/amigo/term/GO:0010038	0.415377	1.73223	0	0.0477631	230	./Project_wg_result1702295612_GSEA/GO_0010038.png	52	1543;10397;4502;1728;9536;3552;2539;5743;3726;7057;57699;7020;706;4501;4493;91683;6382;929;2244;3383;3162;4494;3725;572;7015;4776;825;360;7474;3297;3727;728294;57192;1956;2822;3707;23327;10156;90019;2353;51596;2821;207;5176;5499;6284;2934;5595;10016;811;3077;4520	AKT1;AQP3;BAD;CALR;CAPN3;CD14;CPNE5;CUTA;CYP1A1;D2HGDH;EGFR;FGB;FOS;G6PD;GPI;GPLD1;GSN;HFE;HMOX1;HSF1;ICAM1;IL1A;ITPKB;JUN;JUNB;JUND;MAPK3;MCOLN1;MT1E;MT1F;MT1X;MT2A;MTF1;NDRG1;NEDD4L;NFATC4;NQO1;PDCD6;PPP1CA;PTGES;PTGS2;RASA4;S100A13;SDC1;SERPINF1;SYT12;SYT8;TERT;TFAP2A;THBS1;TSPO;WNT5A	[]
64	GO:0042063	gliogenesis	http://amigo.geneontology.org/amigo/term/GO:0042063	0.430848	1.73001	0.00119474	0.0477844	171	./Project_wg_result1702295612_GSEA/GO_0042063.png	46	3553;10397;3976;3569;7161;4919;3084;2817;4851;706;3949;374;57165;92737;1445;9241;7040;79006;1464;11221;1938;23513;23529;7015;80045;274;3280;1902;85414;28514;83933;5970;1956;2119;7074;6497;207;4665;177;650;2934;5595;6608;4323;79143;7431	AGER;AKT1;AREG;BIN1;BMP2;CLCF1;CSK;CSPG4;DLL1;DNER;DUSP10;EEF2;EGFR;ETV5;GJC2;GPC1;GPR157;GSN;HDAC10;HES1;IL1B;IL6;LDLR;LIF;LPAR1;MAPK3;MBOAT7;METRN;MMP14;NAB2;NDRG1;NOG;NOTCH1;NRG1;RELA;ROR1;SCRIB;SKI;SLC45A3;SMO;TERT;TGFB1;TIAM1;TP73;TSPO;VIM	[]
65	GO:0090287	regulation of cellular response to growth factor stimulus	http://amigo.geneontology.org/amigo/term/GO:0090287	0.427228	1.7261	0	0.0480607	173	./Project_wg_result1702295612_GSEA/GO_0090287.png	49	387914;3553;26585;5046;860;114990;3303;9982;7057;4092;79176;8425;2817;4851;28996;56975;9241;283149;80139;7040;10253;81848;2022;9146;6794;25865;10755;3280;5300;7474;28514;7422;23625;64855;23770;7041;6497;494470;753;79812;4088;3678;7311;348093;50515;80199;143282;4052;10016	BCL9L;CHST11;DLL1;ENG;FAM129B;FAM20C;FAM89B;FBXL15;FGFBP1;FGFBP3;FKBP8;FUZ;GIPC1;GPC1;GREM1;HES1;HGS;HIPK2;HSPA1A;IL1B;ITGA5;LDLRAD4;LTBP1;LTBP4;MMRN2;NOG;NOTCH1;PCSK6;PDCD6;PIN1;PRKD2;RBPMS2;RNF165;RUNX2;SHISA2;SKI;SMAD3;SMAD7;SPRY2;SPRY4;STK11;TGFB1;TGFB1I1;THBS1;UBA52;VASN;VEGFA;WNT5A;ZNF703	[]
66	GO:0055123	digestive system development	http://amigo.geneontology.org/amigo/term/GO:0055123	0.474129	1.71509	0.00825309	0.050076	78	./Project_wg_result1702295612_GSEA/GO_0055123.png	18	1543;79827;2627;3576;4851;5310;1026;64321;100;7040;3280;8642;7474;55036;3691;388389;1956;2300	ADA;CCDC103;CCDC40;CDKN1A;CLMP;CXCL8;CYP1A1;DCHS1;EGFR;FOXL1;GATA6;HES1;ITGB4;NOTCH1;PKD1;SOX17;TGFB1;WNT5A	[]
67	GO:0050867	positive regulation of cell activation	http://amigo.geneontology.org/amigo/term/GO:0050867	0.425164	1.71167	0.00241546	0.0504849	186	./Project_wg_result1702295612_GSEA/GO_0050867.png	53	3553;101;3569;4282;7057;864;51561;84807;57178;148022;6665;7704;29108;3570;1445;100;7040;11221;572;23529;283234;388552;3280;80381;825;7474;7037;114548;51293;11151;10630;1803;975;3956;1949;3707;8741;3592;84433;4860;5896;8744;207;3718;177;9173;3566;5914;8808;8764;5777;6778;4323	ADA;ADAM8;AGER;AKT1;BAD;BLOC1S3;CAPN3;CARD11;CCDC88B;CD276;CD320;CD81;CLCF1;CORO1A;CSK;DPP4;DUSP10;EFNB3;HES1;IL12A;IL1B;IL1RL1;IL1RL2;IL23A;IL4R;IL6;IL6R;ITPKB;JAK3;LGALS1;MIF;MMP14;NFKBID;NLRP3;PDPN;PNP;PTPN6;PYCARD;RAG1;RARA;RUNX3;SOX15;STAT6;TFRC;TGFB1;THBS1;TICAM1;TNFRSF14;TNFSF13;TNFSF9;WNT5A;ZBTB16;ZMIZ1	['Lung Function Decline']
68	GO:0016053	organic acid biosynthetic process	http://amigo.geneontology.org/amigo/term/GO:0016053	0.402586	1.70356	0	0.0525987	266	./Project_wg_result1702295612_GSEA/GO_0016053.png	68	1543;3553;220;51085;9536;2194;4282;5743;54541;162417;3038;80270;58526;7040;3638;55501;1462;1464;5214;2948;2584;226;85414;5211;11332;2171;22937;4257;4967;160;2356;8985;51548;5210;2023;26027;8309;4706;7376;9572;5155;215;80142;47;2821;7923;3099;3995;225;9415;84245;9759;339983;790;5213;51302;3643;51341;29920;3098;2264;57761;2026;6319;55258;587;26063;10062	ABCD1;ABCD2;ACLY;ACOT11;ACOT7;ACOX2;ALDH1A3;ALDOA;AP2A1;BCAT2;CAD;CHST12;CSPG4;CYP1A1;CYP39A1;DDIT4;DECR2;ENO1;ENO2;FABP5;FADS2;FADS3;FASN;FGFR4;FPGS;GALK1;GPI;GSTM4;HAS3;HDAC4;HK1;HK2;HSD17B8;HSD3B7;IL1B;INSIG1;INSR;MGST1;MID1IP1;MIF;MLXIPL;MRI1;NAGS;NAT8L;NDUFAB1;NR1D1;NR1H2;NR1H3;OGDH;PDGFB;PFKFB4;PFKL;PFKM;PFKP;PLOD3;PTGES;PTGES2;PTGS2;PYCR2;SCAP;SCD;SIRT6;SLC45A3;TGFB1;THNSL2;TRIB3;VCAN;ZBTB…	[]
69	GO:0055088	lipid homeostasis	http://amigo.geneontology.org/amigo/term/GO:0055088	0.465404	1.70124	0.00514139	0.0526112	84	./Project_wg_result1702295612_GSEA/GO_0055088.png	26	51129;9388;51085;19;3949;255738;10938;20;7392;3638;84649;949;80339;4041;57476;57333;5424;91355;57104;8309;8310;7376;51474;9572;134;215	ABCA1;ABCA2;ABCD1;ACOX2;ACOX3;ADORA1;ANGPTL4;DGAT2;EHD1;GRAMD1B;INSIG1;LDLR;LIMA1;LIPG;LRP5;LRP5L;MLXIPL;NR1D1;NR1H2;PCSK9;PNPLA2;PNPLA3;POLD1;RCN3;SCARB1;USF2	[]
70	GO:0001818	negative regulation of cytokine production	http://amigo.geneontology.org/amigo/term/GO:0001818	0.424299	1.69721	0.00118064	0.0535275	162	./Project_wg_result1702295612_GSEA/GO_0001818.png	53	3569;5971;7057;2627;9641;4092;602;706;89795;51561;7128;29108;9454;1445;80149;8986;10365;3162;7040;58509;84166;408;5300;3297;7538;3624;3661;114548;28514;9636;79671;4795;66005;5045;3592;5371;215;7318;3718;177;9173;1240;225;5914;4157;5777;51665;63906;161882;3077;9314;7292;2629	ABCD1;ABCD2;AGER;ARRB1;ASB1;BCL3;CACTIN;CHID1;CMKLR1;CSK;DLL1;FURIN;GATA6;GBA;GPATCH3;HFE;HMOX1;HOMER3;HSF1;IKBKE;IL12A;IL1RL1;IL23A;IL6;INHBA;IRF3;ISG15;JAK3;KLF2;KLF4;MC1R;NAV3;NFKBIL1;NLRC5;NLRP3;NLRX1;PIN1;PML;PTPN6;PYCARD;RARA;RELB;RPS6KA4;SMAD7;TGFB1;THBS1;TNFAIP3;TNFSF4;TSPO;UBA7;ZC3H12A;ZFP36;ZFPM1	[]
71	GO:0007219	Notch signaling pathway	http://amigo.geneontology.org/amigo/term/GO:0007219	0.437518	1.686	0.00124688	0.054512	131	./Project_wg_result1702295612_GSEA/GO_0007219.png	52	9148;1004;29924;4851;6591;8553;57178;54626;92737;4609;7040;4242;3714;142678;4192;55343;408;23129;3280;51162;441478;28514;375704;64855;113878;1956;6615;196403;207;4792;650;84231;79094;92714;4323;57801;54475;51341;5986;5664;11156;375033;65989;7079;55534;84934;1903;56339;79365;55759;51006;64783	AKT1;ARRB1;ARRDC1;BHLHE40;BHLHE41;BMP2;CDH6;CHAC1;DLK2;DLL1;DNER;DTX2;DTX3;EGFL7;EGFR;ENHO;EPN1;FAM129B;HES1;HES2;HES4;JAG2;MAML3;MDK;METTL3;MFNG;MIB2;MMP14;MYC;NEURL1;NFKBIA;NLE1;NOTCH1;NRARP;PEAR1;PLXND1;PSEN2;PTP4A3;RBM15;RFNG;RITA1;S1PR3;SLC35C1;SLC35C2;SNAI1;SNAI2;TGFB1;TIMP4;TRAF7;WDR12;ZBTB7A;ZMIZ1	[]
72	GO:0002521	leukocyte differentiation	http://amigo.geneontology.org/amigo/term/GO:0002521	0.397581	1.68719	0	0.0548253	298	./Project_wg_result1702295612_GSEA/GO_0002521.png	85	1440;101;3976;860;3569;2194;3726;5971;8325;1958;4092;22904;864;602;51561;84807;2101;57178;7704;3665;56975;1436;116071;80149;9398;4609;100;7040;3725;4242;10234;11221;3714;572;23529;6794;581;1794;4627;10202;7037;3624;441478;27434;114548;28514;7422;140685;1051;5336;80758;112616;3956;3707;10945;3592;84433;4860;1209;2353;2648;5896;8744;3718;177;3566;5914;3659;6929;10221;8808;9759;578;5777;6778;4323;83…	ADA;ADAM8;AGER;BAD;BAK1;BATF2;BAX;BCL3;CARD11;CD101;CEBPB;CLCF1;CLPTM1;CMTM7;CSF1R;CSF3;DHRS2;DLL1;DOCK2;DUSP10;EGR1;ESRRA;FAM20C;FASN;FOS;FZD7;FZD8;HDAC4;IL12A;IL1RL2;IL23A;IL4R;IL6;INHBA;IRF1;IRF7;ITPKB;JAG2;JAK3;JUN;JUNB;KAT2A;KDELR1;LGALS1;LIF;LOXL3;LRRC17;MFNG;MMP14;MYC;MYH9;NFKBID;NLRP3;NRARP;PLCG2;PNP;POLM;PPARGC1B;PRR7;PTPN6;RAG1;RARA;RELB;RUNX2;RUNX3;SBNO2;SH3PXD2A;SMAD7;STAT6;STK11;TCF3…	[]
73	GO:1903034	regulation of response to wounding	http://amigo.geneontology.org/amigo/term/GO:1903034	0.449682	1.68778	0.00539811	0.0553746	95	./Project_wg_result1702295612_GSEA/GO_1903034.png	33	5055;2152;7057;7128;6665;5345;1026;5154;7056;2244;5327;11221;83481;825;65078;2303;56963;10630;114897;5155;2161;177;4088;9314;5054;5580;1839;4780;3156;5578;5467;2475;348	AGER;APOE;C1QTNF1;CAPN3;CDKN1A;DUSP10;EPPK1;F12;F3;FGB;FOXC2;HBEGF;HMGCR;KLF4;MTOR;NFE2L2;PDGFA;PDGFB;PDPN;PLAT;PPARD;PRKCA;PRKCD;RGMA;RTN4R;SERPINB2;SERPINE1;SERPINF2;SMAD3;SOX15;THBD;THBS1;TNFAIP3	[]
74	GO:0031667	response to nutrient levels	http://amigo.geneontology.org/amigo/term/GO:0031667	0.391621	1.68797	0	0.0561084	336	./Project_wg_result1702295612_GSEA/GO_0031667.png	47	1543;3553;6781;1728;9388;2539;5743;55630;8614;706;6591;54795;19;3949;255738;7421;10991;10634;5029;6720;1026;154;80149;1594;54434;9518;7392;3383;1609;6513;100;3162;7040;3725;2730;57521;53615;5447;1938;84219;8408;10458;10999;360;3297;7538;168620	ABCA1;ADA;ADRB2;AQP3;BAIAP2;BHLHA15;CDKN1A;CYP1A1;CYP27B1;DGKQ;EEF2;G6PD;GAS2L1;GCLM;GDF15;HMOX1;HSF1;ICAM1;IL1B;JUN;LDLR;LIPG;MBD3;NQO1;P2RY2;PCSK9;POR;PTGS2;RPTOR;SLC27A4;SLC2A1;SLC38A3;SLC39A4;SNAI2;SREBF1;SSH1;STC1;STC2;TGFB1;TRPM4;TSPO;ULK1;USF2;VDR;WDR24;ZC3H12A;ZFP36	[]
75	GO:0046683	response to organophosphorus	http://amigo.geneontology.org/amigo/term/GO:0046683	0.456164	1.67	0.00943396	0.0606811	88	./Project_wg_result1702295612_GSEA/GO_0046683.png	22	3553;6781;8061;5743;3726;54795;374;5029;6720;6382;54434;7056;1609;3725;1902;10626;3727;5970;4327;51763;2353;10498	AREG;CARM1;DGKQ;FOS;FOSL1;IL1B;INPP5K;JUN;JUNB;JUND;LPAR1;MMP19;P2RY2;PTGS2;RELA;SDC1;SREBF1;SSH1;STC1;THBD;TRIM16;TRPM4	[]
76	GO:0048771	tissue remodeling	http://amigo.geneontology.org/amigo/term/GO:0048771	0.440299	1.65776	0.00902062	0.0631748	100	./Project_wg_result1702295612_GSEA/GO_0048771.png	28	26585;101;3976;3552;3569;5880;51561;7128;7076;7421;1436;154;1445;7040;1464;4041;581;7037;91355;1956;23154;7052;7060;177;823;578;4323;133522	ADAM8;ADRB2;AGER;BAK1;BAX;CAPN1;CSF1R;CSK;CSPG4;EGFR;GREM1;IL1A;IL23A;IL6;LIF;LRP5;LRP5L;MMP14;NCDN;PPARGC1B;RAC2;TFRC;TGFB1;TGM2;THBS4;TIMP1;TNFAIP3;VDR	[]
77	GO:0062012	regulation of small molecule metabolic process	http://amigo.geneontology.org/amigo/term/GO:0062012	0.400853	1.6585	0.00113636	0.063677	250	./Project_wg_result1702295612_GSEA/GO_0062012.png	91	3553;1728;51085;2194;3487;3486;5743;1958;4597;90007;706;6591;54541;3949;7421;1181;6720;1594;1717;58526;60343;1609;7040;3638;84649;5447;572;23541;10296;85414;2171;9612;22937;4047;57673;160;51293;51548;5210;2023;3157;7376;114897;2822;9572;5155;51763;2222;4199;51686;6615;215;4598;2648;207;650;5499;225;9759;55022;2224;219743;3643;51341;9619;6713;4953;2264;57761;6319;10062;54704;3692;3156;10654;37;741…	ABCD1;ABCD2;ABCG1;ACADVL;ADORA2B;AKT1;AP2A1;APOE;BAD;BEND3;BMP2;C1QTNF1;CD320;CLCN2;CYP27B1;CYP51A1;DDIT4;DGAT2;DGKQ;DHCR7;DKK3;EGR1;EIF6;ENO1;FABP5;FAM3A;FASN;FDFT1;FDPS;FGFR4;GPLD1;HDAC4;HMGCR;HMGCS1;IGFBP3;IGFBP4;IL1B;INPP5K;INSIG1;INSR;KAT2A;LDLR;LSS;MAEA;ME1;MID1IP1;MIDN;MLXIPL;MTOR;MVD;MVK;NCOR2;NQO1;NR1D1;NR1H2;NR1H3;NR4A3;OAZ3;ODC1;PDGFB;PDP1;PFKFB4;PID1;PINK1;PMVK;POR;PPIF;PPP1CA;PTGS2;R…	[]
78	GO:0007159	leukocyte cell-cell adhesion	http://amigo.geneontology.org/amigo/term/GO:0007159	0.409077	1.65893	0.00238949	0.0642772	192	./Project_wg_result1702295612_GSEA/GO_0007159.png	58	3553;101;3569;4092;864;5880;6280;51561;83706;84807;57178;7704;29108;3570;1445;80149;3383;100;7040;4907;10318;11221;572;283234;3280;51148;80381;7037;441478;114548;3654;1051;5970;11151;1803;3956;1949;3707;3592;84433;4860;5896;8744;960;207;3718;177;3678;3566;5914;3659;8808;8764;5777;3077;6385;9314;7292	ADA;ADAM8;AGER;AKT1;BAD;CARD11;CCDC88B;CD276;CD44;CEBPB;CERCAM;CORO1A;CSK;DPP4;DUSP10;EFNB3;FERMT3;HES1;HFE;ICAM1;IL12A;IL1B;IL1RL2;IL23A;IL4R;IL6;IL6R;IRAK1;IRF1;ITGA5;ITPKB;JAK3;KLF4;LGALS1;NFKBID;NLRP3;NRARP;NT5E;PNP;PTPN6;PYCARD;RAC2;RAG1;RARA;RELA;RUNX3;S100A9;SDC4;SMAD7;TFRC;TGFB1;TNFRSF14;TNFSF4;TNFSF9;TNIP1;ZBTB16;ZC3H12A;ZMIZ1	[]
79	GO:1990868	response to chemokine	http://amigo.geneontology.org/amigo/term/GO:1990868	0.536472	1.64931	0.0215054	0.0644695	30	./Project_wg_result1702295612_GSEA/GO_1990868.png	10	2920;3576;2921;80149;10936;11240;2919;6364;1240;6374	CCL20;CMKLR1;CXCL1;CXCL2;CXCL3;CXCL5;CXCL8;GPR75;PADI2;ZC3H12A	[]
80	GO:0048144	fibroblast proliferation	http://amigo.geneontology.org/amigo/term/GO:0048144	0.471866	1.66006	0.0169972	0.0645774	66	./Project_wg_result1702295612_GSEA/GO_0048144.png	22	7477;4282;2069;2495;84875;57178;6277;1026;5154;4609;7040;3725;581;7474;8877;64319;51548;1956;5155;5371;6497;11285	B4GALT7;BAX;CDKN1A;EGFR;EREG;FBRS;FTH1;JUN;MIF;MYC;PARP10;PDGFA;PDGFB;PML;S100A6;SIRT6;SKI;SPHK1;TGFB1;WNT5A;WNT7B;ZMIZ1	['Lung Function Decline']
81	GO:0033619	membrane protein proteolysis	http://amigo.geneontology.org/amigo/term/GO:0033619	0.493061	1.65002	0.0167131	0.0649287	48	./Project_wg_result1702295612_GSEA/GO_0033619.png	16	3553;101;7076;56928;7040;4627;5970;2822;5045;257364;5664;1512;81502;7078;348;7079	ADAM8;APOE;CTSH;FURIN;GPLD1;HM13;IL1B;MYH9;PSEN2;RELA;SNX33;SPPL2B;TGFB1;TIMP1;TIMP3;TIMP4	[]
82	GO:0007249	I-kappaB kinase/NF-kappaB signaling	http://amigo.geneontology.org/amigo/term/GO:0007249	0.399968	1.65093	0.00232019	0.0651675	207	./Project_wg_result1702295612_GSEA/GO_0007249.png	48	6398;3553;8717;5971;4919;9641;222643;602;84807;7128;148022;29108;3656;80149;10783;929;3162;10318;55367;286343;142678;55504;1893;825;1902;7474;3661;3654;2316;57161;5970;54862;79671;4795;3956;1936;10616;8878;84433;7052;330;28952;57449;207;4792;7311;6284;6574	AKT1;BCL3;BIRC3;CAPN3;CARD11;CC2D1A;CCDC22;CD14;ECM1;EEF1D;FLNA;HMOX1;IKBKE;IL1B;IRAK1;IRAK2;IRF3;LGALS1;LPAR1;LURAP1L;MIB2;NEK6;NFKBIA;NFKBID;NFKBIL1;NLRX1;PELI2;PIDD1;PLEKHG5;PYCARD;RBCK1;RELA;RELB;ROR1;S100A13;SECTM1;SLC20A1;SQSTM1;TGM2;TICAM1;TNFAIP3;TNFRSF19;TNIP1;TRADD;UBA52;UNC5CL;WNT5A;ZC3H12A	[]
83	GO:0044070	regulation of anion transport	http://amigo.geneontology.org/amigo/term/GO:0044070	0.479979	1.63716	0.0241821	0.06974	53	./Project_wg_result1702295612_GSEA/GO_0044070.png	8	3553;6781;4282;7057;9230;10991;338440;8398	ANO9;IL1B;MIF;PLA2G6;RAB11B;SLC38A3;STC1;THBS1	[]
84	GO:0031349	positive regulation of defense response	http://amigo.geneontology.org/amigo/term/GO:0031349	0.391307	1.62726	0	0.0697462	253	./Project_wg_result1702295612_GSEA/GO_0031349.png	71	3553;101;3303;3569;5743;4582;8717;5971;1652;9641;1520;2069;6280;51561;3949;7128;148022;29108;3665;135250;3656;929;2244;23098;58509;84166;10318;7474;79465;3661;3654;1051;5970;5336;1755;79671;4795;1956;9572;3592;100507436;84433;7052;9261;330;7187;2161;4792;177;9173;718;8692;7311;3659;3673;5595;63906;3077;7292;5054;63940;3149;7301;5580;10062;120892;7316;9258;84818;81622;340061	ADAM8;AGER;BIRC3;C3;CACTIN;CARD11;CD14;CEBPB;CTSS;DDT;DMBT1;EGFR;EREG;F12;FGB;GPATCH3;GPSM3;HFE;HMGB3;HSPA1A;HYAL2;IKBKE;IL12A;IL17RC;IL1B;IL1RL1;IL23A;IL6;IRAK1;IRAK2;IRF1;IRF3;IRF7;ITGA2;LDLR;LRRK2;MAPK3;MAPKAPK2;MFHAS1;MICA;MUC1;NFKBIA;NFKBIL1;NLRC5;NLRX1;NR1D1;NR1H3;PLCG2;PRKCD;PTGS2;PYCARD;RAET1E;RELA;RELB;S100A9;SARM1;SERPINE1;TGM2;TICAM1;TMEM173;TNFAIP3;TNFSF4;TNIP1;TRADD;TRAF3;TYRO3;UBA52…	[]
85	GO:0042116	macrophage activation	http://amigo.geneontology.org/amigo/term/GO:0042116	0.491828	1.62481	0.0238806	0.0701715	49	./Project_wg_result1702295612_GSEA/GO_0042116.png	14	3569;8291;4282;7057;22904;3949;148022;80149;3725;7474;399687;177;9173;3566	AGER;DYSF;IL1RL1;IL4R;IL6;JUN;LDLR;MIF;MYO18A;SBNO2;THBS1;TICAM1;WNT5A;ZC3H12A	[]
86	GO:0001763	morphogenesis of a branching structure	http://amigo.geneontology.org/amigo/term/GO:0001763	0.416066	1.63391	0.00869565	0.0703386	135	./Project_wg_result1702295612_GSEA/GO_0001763.png	50	26585;3975;8829;4851;6591;5310;7421;374;3911;1909;5154;9241;4609;7040;10253;2022;54922;5228;23129;4041;780;8642;4776;7474;6768;441478;9021;7422;51548;6926;91355;284217;6256;2119;7052;5371;59277;10736;650;5499;9620;6608;4323;473;1435;5361;1512;11331;4824;120892	AREG;BMP2;CELSR1;CSF1;CTSH;DCHS1;DDR1;EDNRA;ENG;ETV5;GREM1;LAMA1;LAMA5;LHX1;LRP5;LRP5L;LRRK2;MMP14;MYC;NFATC4;NKX3-1;NOG;NOTCH1;NRARP;NRP1;NTN4;PDGFA;PGF;PHB2;PKD1;PLXNA1;PLXND1;PML;PPP1CA;RASIP1;RERE;RXRA;SIRT6;SIX2;SMO;SNAI2;SOCS3;SPRY2;ST14;TBX3;TGFB1;TGM2;VDR;VEGFA;WNT5A	[]
87	GO:0050817	coagulation	http://amigo.geneontology.org/amigo/term/GO:0050817	0.396069	1.62754	0.00348028	0.0704396	202	./Project_wg_result1702295612_GSEA/GO_0050817.png	72	5055;954;3569;2152;6288;7057;2627;83706;23764;5345;5104;5154;10938;7056;2244;10603;1609;5327;4097;408;57834;4627;388552;5575;2769;2157;2316;5265;60;5336;10630;114897;10544;5155;653145;57572;8525;2161;55330;64780;3659;3673;5595;5777;2767;7410;3315;161882;5054;7301;30846;8165;5580;8761;4780;7975;10362;5578;375033;2625;2192;10451;348;7035;3710;10019;958;3611;1277;7094;79001;9158	ACTB;AKAP1;ANXA8;APOE;ARRB1;BLOC1S3;BLOC1S4;C1QTNF1;CD40;COL1A1;CYP4F11;DGKQ;DGKZ;DOCK6;EHD1;EHD2;ENTPD2;F12;F3;F8;FBLN1;FERMT3;FGB;FIBP;FLNA;GATA3;GATA6;GNA11;GNA15;HMG20B;HSPB1;IL6;ILK;IRF1;ITGA2;ITPR3;MAFF;MAFG;MAFK;MAPK3;MICAL1;MYH9;NFE2L2;PABPC4;PDGFA;PDGFB;PDPN;PEAR1;PLAT;PLCG2;PRKAR1B;PRKCA;PRKCD;PROCR;PTPN6;SAA1;SERPINA1;SERPINA5;SERPINB2;SERPINE1;SERPINF2;SH2B2;SH2B3;TFPI;THBD;THBS1;TLN1…	[]
88	GO:0035924	cellular response to vascular endothelial growth factor stimulus	http://amigo.geneontology.org/amigo/term/GO:0035924	0.514748	1.62761	0.0209895	0.0712116	35	./Project_wg_result1702295612_GSEA/GO_0035924.png	17	7423;8829;4851;10253;5228;3164;2619;25865;28514;7422;5970;9261;207;3315;5606;2081;11156	AKT1;DLL1;ERN1;GAS1;HSPB1;MAP2K3;MAPKAPK2;NOTCH1;NR4A1;NRP1;PGF;PRKD2;PTP4A3;RELA;SPRY2;VEGFA;VEGFB	[]
89	GO:0042110	T cell activation	http://amigo.geneontology.org/amigo/term/GO:0042110	0.390336	1.63042	0.00226757	0.0714366	261	./Project_wg_result1702295612_GSEA/GO_0042110.png	73	3553;101;860;3569;5971;8325;1958;4092;864;602;5880;51561;84807;57178;7704;29108;3570;1445;80149;5699;3383;100;7040;11221;3714;572;6794;581;1794;4627;283234;3936;3280;80381;7037;441478;114548;1051;80758;11151;1803;3956;1949;3707;10945;9479;3592;100507436;84433;4860;1209;2648;5896;8744;207;3718;177;4088;2000;3566;5914;3659;8808;8764;2934;5777;6778;8324;161882;3077;6385;7292;677	ADA;ADAM8;AGER;AKT1;BAD;BAX;BCL3;CARD11;CCDC88B;CD276;CEBPB;CLPTM1;CORO1A;CSK;DOCK2;DPP4;DUSP10;EFNB3;EGR1;ELF4;FZD7;FZD8;GSN;HES1;HFE;ICAM1;IL12A;IL1B;IL1RL2;IL23A;IL4R;IL6;IL6R;IRF1;ITPKB;JAG2;JAK3;KAT2A;KDELR1;LCP1;LGALS1;MAPK8IP1;MICA;MYH9;NFKBID;NLRP3;NRARP;PNP;PRR7;PSMB10;PTPN6;PYCARD;RAC2;RAG1;RARA;RELB;RUNX2;RUNX3;SDC4;SMAD3;SMAD7;STAT6;STK11;TFRC;TGFB1;TNFRSF14;TNFSF4;TNFSF9;ZBTB16;ZC3H1…	['Lung Function Decline']
90	GO:0015695	organic cation transport	http://amigo.geneontology.org/amigo/term/GO:0015695	0.575396	1.62879	0.0176	0.071456	21	./Project_wg_result1702295612_GSEA/GO_0015695.png	6	6583;283130;6535;23428;55244;51686	OAZ3;SLC22A4;SLC25A45;SLC47A1;SLC6A8;SLC7A8	[]
91	GO:0090130	tissue migration	http://amigo.geneontology.org/amigo/term/GO:0090130	0.392852	1.6197	0.00457143	0.0719783	215	./Project_wg_result1702295612_GSEA/GO_0090130.png	70	1545;26585;6781;9037;3397;9982;5743;7057;6776;2196;8829;4851;29775;3868;9564;80149;3162;7040;3725;23616;949;11221;7476;3164;83481;57175;23129;3728;25865;10755;4627;7474;2303;59;6273;7422;10013;29941;1803;2822;5155;2876;9922;57449;79812;2821;207;8503;5176;10982;5646;3673;10016;811;3315;9647;9314;3675;5606;1839;10519;25930;4780;1512;11156;2752;14;5585;5578;2625	AAMP;ACTA2;AKT1;BCAR1;CALR;CARD10;CIB1;CORO1B;CTSH;CYP1B1;DPP4;DUSP10;EPPK1;FAT2;FGFBP1;FOXC2;GATA3;GIPC1;GLUL;GPI;GPLD1;GPX1;GREM1;HBEGF;HDAC6;HMOX1;HSPB1;ID1;IQSEC1;ITGA2;ITGA3;JUN;JUP;KLF4;KRT16;MAP2K3;MAPRE2;MMRN2;MYH9;NFE2L2;NOTCH1;NR4A1;NRP1;PDCD6;PDGFB;PIK3R3;PKN1;PKN3;PLEKHG5;PLXND1;PPM1F;PRKCA;PRKD2;PRSS3;PTGS2;PTP4A3;PTPN23;S100A2;SCARB1;SEMA5A;SERPINF1;SH3BP1;STAT5A;STC1;TGFB1;THBS1;VE…	[]
92	GO:2001233	regulation of apoptotic signaling pathway	http://amigo.geneontology.org/amigo/term/GO:2001233	0.383196	1.61547	0	0.0733426	310	./Project_wg_result1702295612_GSEA/GO_2001233.png	93	3553;3303;90427;3552;50486;4282;5743;4582;8717;7057;7161;8829;6591;6280;7128;29108;284114;7023;8398;84447;9241;2244;3383;3162;2537;2730;55367;572;79156;581;54929;7015;5883;27113;4776;3624;83596;2907;4335;2023;5970;7466;2876;10616;9479;6615;5371;5598;8406;960;207;4088;8692;5499;84231;4000;4722;2934;578;246330;3315;624;23604;9026;7186;26155;5054;54475;84289;6648;2950;2139;5580;8996;4780;3958;1512;4…	AKT1;ATF3;BAD;BAK1;BAX;BBC3;BCL2L12;BDKRB2;BMF;CD44;CTSH;CTTN;DAPK2;ENO1;EYA2;FGB;G0S2;GCLM;GPX1;GRINA;GSN;GSTP1;HIP1R;HMOX1;HSPA1A;HSPB1;HYAL2;ICAM1;IFI6;IL1A;IL1B;ING5;INHBA;LGALS3;LMNA;LRRK2;LTBR;MAPK7;MAPK8IP1;MIF;MNT;MUC1;NDUFS3;NFATC4;NFE2L2;NKX3-1;NLE1;NOC2L;NOG;NOL3;NR4A2;NRP1;P4HB;PELI3;PIDD1;PINK1;PLA2G6;PLEKHF1;PML;PPIF;PPP1CA;PRKCD;PTGS2;PYCARD;QARS;RAD9A;RBCK1;RELA;S100A9;SERPINE1;SF…	[]
93	GO:0071706	tumor necrosis factor superfamily cytokine production	http://amigo.geneontology.org/amigo/term/GO:0071706	0.448445	1.60584	0.0151724	0.0750717	80	./Project_wg_result1702295612_GSEA/GO_0071706.png	17	101;4282;7057;1652;602;706;51561;7128;148022;29108;80149;929;58509;4776;7474;3297;7538	ADAM8;BCL3;CACTIN;CD14;DDT;HSF1;IL23A;MIF;NFATC4;PYCARD;THBS1;TICAM1;TNFAIP3;TSPO;WNT5A;ZC3H12A;ZFP36	[]
94	GO:0032602	chemokine production	http://amigo.geneontology.org/amigo/term/GO:0032602	0.47358	1.60385	0.015896	0.0753214	52	./Project_wg_result1702295612_GSEA/GO_0032602.png	19	3553;3569;4282;1958;6591;6280;148022;29108;1436;3570;3162;7474;4155;177;9173;3566;161882;9314;7292	AGER;CSF1R;EGR1;HMOX1;IL1B;IL1RL1;IL4R;IL6;IL6R;KLF4;MBP;MIF;PYCARD;S100A9;SNAI2;TICAM1;TNFSF4;WNT5A;ZFPM1	[]
95	GO:0071526	semaphorin-plexin signaling pathway	http://amigo.geneontology.org/amigo/term/GO:0071526	0.514656	1.60615	0.0245776	0.0756437	32	./Project_wg_result1702295612_GSEA/GO_0071526.png	16	9037;8829;7869;396;23616;23129;8482;57715;5365;10509;10500;2316;54910;23654;10505;55558	ARHGDIA;FLNA;NRP1;PLXNA3;PLXNB2;PLXNB3;PLXND1;SEMA3B;SEMA4B;SEMA4C;SEMA4F;SEMA4G;SEMA5A;SEMA6C;SEMA7A;SH3BP1	[]
96	GO:0030856	regulation of epithelial cell differentiation	http://amigo.geneontology.org/amigo/term/GO:0030856	0.435775	1.60174	0.0120643	0.0757775	89	./Project_wg_result1702295612_GSEA/GO_0030856.png	19	3553;3976;3397;3975;4851;23764;7421;1514;1594;4097;572;9294;3280;360;7538;10626;28514;1051;6926	AQP3;BAD;CEBPB;CTSL;CYP27B1;DLL1;HES1;ID1;IL1B;LHX1;LIF;MAFF;MAFG;NOTCH1;S1PR2;TBX3;TRIM16;VDR;ZFP36	[]
97	GO:0018212	peptidyl-tyrosine modification	http://amigo.geneontology.org/amigo/term/GO:0018212	0.387926	1.60664	0	0.076135	252	./Project_wg_result1702295612_GSEA/GO_0018212.png	71	11009;255324;1440;9148;26585;3976;3569;4282;6776;4919;7804;3084;8829;2069;23624;51561;284114;374;1436;285489;3570;1445;5154;9149;3383;1609;7040;1464;9961;23529;780;3280;79643;3297;57732;5605;8444;9021;64223;7422;3480;1956;7297;975;1949;5155;134;3592;7039;7060;960;3718;8692;2048;3678;8764;5595;5777;10188;3643;55620;683;5606;7301;2264;11140;5580;1839;84619;9244;57410	ADORA1;AREG;BST1;CBLC;CD44;CD81;CDC37;CHMP6;CLCF1;CRLF1;CSF1R;CSF3;CSK;CSPG4;DDR1;DGKQ;DOK7;DYRK1B;DYRK3;EFNB3;EGFR;EPGN;EPHB2;EREG;FGFR4;GREM1;HBEGF;HES1;HSF1;HYAL2;ICAM1;IGF1R;IL12A;IL23A;IL24;IL6;IL6R;INSR;ITGA5;JAK3;LIF;LRP8;MAP2K2;MAP2K3;MAPK3;MIF;MLST8;MVP;NEURL1;NRG1;NRP1;PDGFA;PDGFB;PRKCD;PTPN6;ROR1;SCYL1;SOCS3;STAP2;STAT5A;TGFA;TGFB1;THBS4;TMEM102;TNFRSF14;TNK2;TYK2;TYRO3;VEGFA;ZFYVE28;Z…	[]
98	GO:0051235	maintenance of location	http://amigo.geneontology.org/amigo/term/GO:0051235	0.386783	1.60792	0.00355872	0.0761911	218	./Project_wg_result1702295612_GSEA/GO_0051235.png	68	3553;2512;3569;8291;9641;602;706;487;19;53373;6280;2495;5310;2583;80149;10938;79789;11344;7040;3638;84649;949;581;3728;825;80024;2548;84266;2316;22821;57104;5336;4188;57192;11151;4795;7376;9817;9168;10945;1627;5371;28952;4796;207;4792;2760;3099;718;4794;2317;2934;4052;5777;811;219931;9619;3098;8943;3954;8996;10062;79068;128486;7781;29923;129685;8694	ABCA1;ABCG1;AKT1;ALKBH7;AP3D1;ATP2A1;B4GALNT1;BAX;BCL3;C3;CALR;CAPN3;CCDC22;CLMN;CORO1A;DBN1;DGAT1;DGAT2;DYSF;EHD1;FITM2;FLNA;FLNB;FTH1;FTL;FTO;GAA;GM2A;GSN;HILPDA;HK1;HK2;IKBKE;IL1B;IL6;INSIG1;JUP;KDELR1;KEAP1;LETM1;LTBP1;MCOLN1;MDFI;NFKBIA;NFKBIE;NFKBIL1;NOL3;NR1H2;NR1H3;PKD1;PLCG2;PML;PNPLA2;PTPN6;RASA3;S100A9;SCARB1;SLC30A3;SLC8B1;TAF8;TGFB1;TMSB10;TONSL;TPCN1;TPCN2;TSPO;TWF2;ZC3H12A	[]
99	GO:0072376	protein activation cascade	http://amigo.geneontology.org/amigo/term/GO:0072376	0.544175	1.59976	0.0348101	0.0762135	27	./Project_wg_result1702295612_GSEA/GO_0072376.png	15	2152;2244;716;2157;975;2161;718;728;5245;11331;2192;51279;715;7035;629	C1R;C1RL;C1S;C3;C5AR1;CD81;CFB;F12;F3;F8;FBLN1;FGB;PHB;PHB2;TFPI	[]
100	GO:0038061	NIK/NF-kappaB signaling	http://amigo.geneontology.org/amigo/term/GO:0038061	0.428779	1.59313	0.0197368	0.0781829	92	./Project_wg_result1702295612_GSEA/GO_0038061.png	25	3553;26585;8717;5971;9641;1116;602;29775;51561;80149;929;114548;3654;8877;5970;1956;10616;330;207;4792;177;4791;811;7186;5052	AGER;AKT1;BCL3;BIRC3;CALR;CARD10;CD14;CHI3L1;EGFR;GREM1;IKBKE;IL1B;IL23A;IRAK1;NFKB2;NFKBIA;NLRP3;PRDX1;RBCK1;RELA;RELB;SPHK1;TRADD;TRAF2;ZC3H12A	[]
101	GO:0002009	morphogenesis of an epithelium	http://amigo.geneontology.org/amigo/term/GO:0002009	0.372795	1.59406	0.00107991	0.0783646	356	./Project_wg_result1702295612_GSEA/GO_0002009.png	98	220;26585;3976;7477;79192;85407;7020;3975;4919;8829;3872;4851;6591;57662;5310;3868;7421;374;3911;1436;1855;1909;64321;5154;9241;4609;7040;10253;3853;2022;23616;54922;5228;3714;7476;89958;23513;23129;4041;25865;3936;780;3280;8642;4776;1427;7474;55036;6768;9788;441478;160;9021;28514;388591;7422;8985;51548;2316;6926;54910;91355;388389;284217;10630;1956;7041;23654;6256;10155;2119;7074;7052;6615;5371;…	ALDH1A3;AP2A1;AREG;BMP2;BRSK1;CAMSAP3;CCDC103;CCDC40;CD44;CELSR1;CRYGS;CSF1R;DCHS1;DDR1;DLL1;DVL1;EDNRA;EGFR;ENG;ETV5;FLNA;FUZ;FZD7;GREM1;HES1;IRX1;IRX3;ITGA5;JAG2;KAT2A;KDM2B;KLF4;KRT16;KRT17;KRT6A;LAMA1;LAMA5;LCP1;LHX1;LIF;LRP5;LRP5L;MMP14;MTSS1;MYC;NFATC4;NKD1;NOG;NOTCH1;NRARP;NRP1;NTN4;PDGFA;PDPN;PGF;PKD1;PLOD3;PLXNB2;PLXND1;PML;PPP1CA;PRKD2;RARA;RASIP1;RNF207;ROR1;RXRA;SALL4;SAPCD2;SCRIB;SDC…	[]
102	GO:0031348	negative regulation of defense response	http://amigo.geneontology.org/amigo/term/GO:0031348	0.419137	1.59144	0.0116883	0.0783792	112	./Project_wg_result1702295612_GSEA/GO_0031348.png	38	6318;6288;3949;7128;29108;80149;284207;60343;100;58509;4907;84166;11221;23513;9021;114548;79671;7376;66005;2876;134;100507436;215;4598;5598;5176;177;4088;225;64838;63906;9314;2629;79102;7301;2950;5580;10062	ABCD1;ABCD2;ADA;ADORA1;AGER;CACTIN;CHID1;DUSP10;FAM3A;FNDC4;GBA;GPATCH3;GPX1;GSTP1;KLF4;LDLR;MAPK7;METRNL;MICA;MVK;NLRC5;NLRP3;NLRX1;NR1H2;NR1H3;NT5E;PRKCD;PYCARD;RNF26;SAA1;SCRIB;SERPINB4;SERPINF1;SMAD3;SOCS3;TNFAIP3;TYRO3;ZC3H12A	[]
103	GO:0038034	signal transduction in absence of ligand	http://amigo.geneontology.org/amigo/term/GO:0038034	0.46107	1.58227	0.014966	0.0791117	55	./Project_wg_result1702295612_GSEA/GO_0038034.png	15	3553;3303;3552;6591;2537;572;581;7015;2872;3624;5598;8406;207;5499;578	AKT1;BAD;BAK1;BAX;HSPA1A;IFI6;IL1A;IL1B;INHBA;MAPK7;MKNK2;PPP1CA;SNAI2;SRPX;TERT	[]
104	GO:0055076	transition metal ion homeostasis	http://amigo.geneontology.org/amigo/term/GO:0055076	0.424466	1.58357	0.0167742	0.0792301	97	./Project_wg_result1702295612_GSEA/GO_0055076.png	25	4502;2512;55630;6280;2495;4501;4493;10058;4609;3162;55240;4494;7037;26234;4738;28952;8692;51076;3077;48;8943;23400;7781;9997;81855	ABCB6;ACO1;AP3D1;ATP13A2;CCDC22;CUTC;FBXL5;FTH1;FTL;HFE;HMOX1;HYAL2;MT1E;MT1F;MT1X;MT2A;MYC;NEDD8;S100A9;SCO2;SFXN3;SLC30A3;SLC39A4;STEAP3;TFRC	[]
105	GO:2000147	positive regulation of cell motility	http://amigo.geneontology.org/amigo/term/GO:2000147	0.370602	1.58826	0.00222717	0.0792708	343	./Project_wg_result1702295612_GSEA/GO_2000147.png	107	3553;6317;101;3569;8291;9037;2152;9982;5743;7423;8717;7057;6776;3576;8829;4851;6591;5880;51561;26012;83706;59352;29984;29108;284114;1436;7869;3570;9564;80149;5154;54434;3383;80139;3162;7040;10253;3725;949;5228;7476;117581;7015;25865;1902;7474;8482;57715;2303;286077;8877;7422;3480;10509;10500;23625;10013;2316;54910;11151;10630;1956;131578;2822;5155;3554;80781;6364;7074;3592;9922;6615;7060;2821;207…	ADAM8;AKT1;BCAR1;BMP2;C5AR1;CALR;CCL20;CIB1;CMKLR1;COL18A1;CORO1A;CSF1;CSF1R;CTSH;CXCL16;CXCL8;DAPK2;DYSF;EGFR;F3;FAM83H;FAM89B;FERMT3;FGFBP1;FLNA;FOXC2;GPI;GPLD1;GPSM3;HBEGF;HDAC4;HDAC6;HMOX1;HSPB1;ICAM1;IGF1R;IL12A;IL1B;IL1R1;IL23A;IL6;IL6R;INSR;IQSEC1;ITGA2;ITGA3;ITGA5;JUN;LAMC2;LGALS3;LGR6;LPAR1;LRRC15;MAP2K3;MAPK3;MAPRE2;MMP14;NFE2L2;NOTCH1;NRP1;NSMF;PDCD6;PDGFA;PDGFB;PDPN;PGF;PIK3R3;PPM1F;P…	[]
106	GO:0007568	aging	http://amigo.geneontology.org/amigo/term/GO:0007568	0.382265	1.58667	0.0011534	0.0793059	227	./Project_wg_result1702295612_GSEA/GO_0007568.png	50	1543;1728;3484;4282;5743;131601;706;57178;3868;7076;83719;6720;1026;10783;3383;100;7040;3725;2022;2730;53615;1938;8091;7015;3014;22937;83596;3727;3654;4335;6926;5970;5371;23268;2353;494470;3159;25989;10498;207;5176;177;8692;80317;4000;2934;4791;578;811;51343	ADA;AGER;AKT1;BAK1;BCL2L12;CALR;CARM1;CDKN1A;CYP1A1;DNMBP;EEF2;ENG;FOS;FZR1;GCLM;GSN;H2AFX;HMGA1;HMGA2;HYAL2;ICAM1;IGFBP1;IRAK1;JUN;JUND;KRT16;LMNA;MBD3;MIF;MNT;NEK6;NFKB2;NQO1;PML;PTGS2;RELA;RNF165;SCAP;SERPINF1;SREBF1;TBX3;TERT;TGFB1;TIMP1;TPRA1;TSPO;ULK3;YPEL3;ZKSCAN3;ZMIZ1	[]
107	GO:0002250	adaptive immune response	http://amigo.geneontology.org/amigo/term/GO:0002250	0.387556	1.58505	0.00357143	0.0793716	195	./Project_wg_result1702295612_GSEA/GO_0002250.png	75	3553;3569;5971;4092;1520;602;54795;51561;84807;7128;29108;3665;135250;1514;7462;3570;1445;80149;2244;3383;100;7040;11221;23529;25865;716;7037;79465;114548;201294;9466;80758;57192;6890;3554;10945;8741;3592;100507436;28988;3134;5896;3718;177;9173;718;3566;6891;3659;4791;5777;6778;3077;7292;7186;84695;5580;1512;5585;55611;2625;81622;7264;2475;7942;11118;51279;165918;715;23180;7855;2013;10459;127544;…	ADA;AGER;BCL3;BTN3A2;C1R;C1RL;C1S;C3;CD40;CLCF1;CSK;CTSH;CTSL;CTSS;DBNL;DUSP10;EMP2;FGB;FZD5;GATA3;HFE;HLA-F;ICAM1;IL12A;IL1B;IL1R1;IL1RL1;IL23A;IL27RA;IL4R;IL6;IL6R;IRF1;IRF7;JAK3;KDELR1;LAT2;LOXL3;MAD2L2;MCOLN1;MICA;MTOR;NFKB2;NFKBID;NLRP3;OTUB1;PKN1;PRKCD;PRKD2;PRR7;PTPN6;PYCARD;RAET1E;RAG1;RELB;RFTN1;RNF168;RNF19B;SMAD7;STAT6;TAP1;TAP2;TFEB;TFRC;TGFB1;TNFAIP3;TNFSF13;TNFSF4;TRAF2;TRPM4;TSTA3;…	[]
108	GO:0051961	negative regulation of nervous system development	http://amigo.geneontology.org/amigo/term/GO:0051961	0.394095	1.58021	0.00118765	0.0794602	188	./Project_wg_result1702295612_GSEA/GO_0051961.png	45	3553;3569;9037;3397;7161;3084;8829;4851;706;3949;7869;396;9241;25791;7040;11221;7476;7015;282969;3280;4776;1902;65078;7474;8482;57715;3399;28514;5800;10509;10500;54910;2580;56963;3956;1949;6497;8831;79191;10498;10505;64843;2048;2288;55558	ARHGDIA;CARM1;DLL1;DUSP10;EFNB3;EPHB2;FKBP4;FUOM;GAK;HES1;ID1;ID3;IL1B;IL6;IRX3;ISL2;LDLR;LGALS1;LPAR1;NFATC4;NGEF;NOG;NOTCH1;NRG1;NRP1;PLXNA3;PTPRO;RGMA;RTN4R;SEMA3B;SEMA4B;SEMA4C;SEMA4F;SEMA4G;SEMA5A;SEMA6C;SEMA7A;SKI;SYNGAP1;TERT;TGFB1;TP73;TSPO;WNT5A;WNT7A	[]
109	GO:0045785	positive regulation of cell adhesion	http://amigo.geneontology.org/amigo/term/GO:0045785	0.379188	1.57195	0.0034642	0.0827371	257	./Project_wg_result1702295612_GSEA/GO_0045785.png	81	3553;101;3569;8291;6288;4092;8829;864;51561;84807;57178;29984;5345;7704;29108;284114;3570;1445;2244;3383;100;1307;7040;11221;572;3728;25865;283234;3280;80381;4814;7474;7037;2303;114548;3654;7422;201294;2316;5970;11078;84034;11151;10630;1803;3956;1949;3707;3592;84433;7052;4860;10076;5896;8744;960;9780;79812;207;3718;177;4088;3678;3566;5914;8808;8764;5881;3673;5777;811;6385;9647;3675;7292;8943;1785…	ADA;ADAM8;AGER;AKT1;AP3D1;BAD;CALR;CARD11;CCDC80;CCDC88B;CD276;CD44;CIB1;COL16A1;CORO1A;CSF1;CSK;DNM2;DPP4;DUSP10;DYSF;EFNB3;EMILIN2;FGB;FLNA;FOXC2;HES1;ICAM1;IL12A;IL1B;IL1RL2;IL23A;IL4R;IL6;IL6R;IRAK1;ITGA2;ITGA3;ITGA5;ITPKB;JAK3;JUP;LGALS1;MMRN2;NFKBID;NINJ1;NLRP3;NRP1;PDPN;PIEZO1;PNP;PPM1F;PRKD2;PTPN23;PTPN6;PTPRU;PYCARD;RAC3;RAG1;RARA;RELA;RHOD;RUNX3;SAA1;SDC4;SERPINF2;SMAD3;SMAD7;TFRC;TGFB1…	[]
110	GO:0070555	response to interleukin-1	http://amigo.geneontology.org/amigo/term/GO:0070555	0.41582	1.57261	0.0168831	0.0831858	109	./Project_wg_result1702295612_GSEA/GO_0070555.png	32	3553;3552;3569;1958;3576;1116;29108;11173;3656;80149;8986;10365;2244;3383;58509;3654;1051;57161;5970;5600;3554;6364;8878;4792;5976;8692;7311;8808;9759;5595;246330;8372	ADAMTS7;CACTIN;CCL20;CEBPB;CHI3L1;CXCL8;EGR1;FGB;HDAC4;HYAL2;HYAL3;ICAM1;IL1A;IL1B;IL1R1;IL1RL2;IL6;IRAK1;IRAK2;KLF2;MAPK11;MAPK3;NFKBIA;PELI2;PELI3;PYCARD;RELA;RPS6KA4;SQSTM1;UBA52;UPF1;ZC3H12A	[]
111	GO:0014074	response to purine-containing compound	http://amigo.geneontology.org/amigo/term/GO:0014074	0.420265	1.56537	0.0181347	0.0856484	95	./Project_wg_result1702295612_GSEA/GO_0014074.png	25	3553;6781;8061;5743;3726;54795;374;5029;6720;6382;54434;7056;1609;3725;3727;5970;4327;3157;51763;2353;10498;10411;790;133522;677	AREG;CAD;CARM1;DGKQ;FOS;FOSL1;HMGCS1;IL1B;INPP5K;JUN;JUNB;JUND;MMP19;P2RY2;PPARGC1B;PTGS2;RAPGEF3;RELA;SDC1;SREBF1;SSH1;STC1;THBD;TRPM4;ZFP36L1	[]
112	GO:0033028	myeloid cell apoptotic process	http://amigo.geneontology.org/amigo/term/GO:0033028	0.542865	1.56104	0.0453809	0.0856821	22	./Project_wg_result1702295612_GSEA/GO_0033028.png	8	3569;4282;3665;1514;10296;3661;338442;3707	CTSL;HCAR2;IL6;IRF3;IRF7;ITPKB;MAEA;MIF	[]
113	GO:0010721	negative regulation of cell development	http://amigo.geneontology.org/amigo/term/GO:0010721	0.386111	1.56124	0.00232558	0.0863437	201	./Project_wg_result1702295612_GSEA/GO_0010721.png	48	3553;3569;9037;2539;3397;7161;3084;8829;4851;706;3949;7869;396;9241;25791;7040;11221;7476;7015;282969;3280;4776;1902;65078;7474;8482;57715;3399;28514;5800;10509;10500;4882;54910;2580;56963;9150;3956;1949;6497;8831;79191;10498;10505;64843;2048;2288;55558	ARHGDIA;CARM1;CTDP1;DLL1;DUSP10;EFNB3;EPHB2;FKBP4;FUOM;G6PD;GAK;HES1;ID1;ID3;IL1B;IL6;IRX3;ISL2;LDLR;LGALS1;LPAR1;NFATC4;NGEF;NOG;NOTCH1;NPR2;NRG1;NRP1;PLXNA3;PTPRO;RGMA;RTN4R;SEMA3B;SEMA4B;SEMA4C;SEMA4F;SEMA4G;SEMA5A;SEMA6C;SEMA7A;SKI;SYNGAP1;TERT;TGFB1;TP73;TSPO;WNT5A;WNT7A	[]
114	GO:0045444	fat cell differentiation	http://amigo.geneontology.org/amigo/term/GO:0045444	0.394141	1.55865	0.00839329	0.0863982	152	./Project_wg_result1702295612_GSEA/GO_0045444.png	50	11007;3569;8291;5743;168455;6591;54795;7704;6720;154;80149;284207;22809;10603;7040;3638;9658;11221;3164;8091;4041;3280;144404;7474;7538;2869;1487;1051;10013;7041;51150;9572;285590;2876;3914;4320;10498;207;4088;650;1240;64925;55022;161882;5696;9314;677;84935;51341;57761	ADRB2;AKT1;ATF5;BMP2;CARM1;CCDC71;CCDC71L;CCDC85B;CEBPB;CMKLR1;CTBP1;DUSP10;DYSF;GPX1;GRK5;HDAC6;HES1;HMGA2;IL6;INSIG1;KLF4;LAMB3;LRP5;MEDAG;METRNL;MMP11;NR1D1;NR4A1;PID1;PSMB8;PTGS2;SDF4;SH2B2;SH3PXD2B;SMAD3;SNAI2;SREBF1;TGFB1;TGFB1I1;TMEM120B;TRIB3;TRPM4;WNT5A;ZBTB16;ZBTB7A;ZC3H12A;ZFP36;ZFP36L1;ZFPM1;ZNF516	[]
115	GO:0097193	intrinsic apoptotic signaling pathway	http://amigo.geneontology.org/amigo/term/GO:0097193	0.376639	1.56181	0.00446429	0.0867932	241	./Project_wg_result1702295612_GSEA/GO_0097193.png	60	1545;3303;90427;4282;5743;4582;7161;9641;602;487;6591;6280;54541;29108;28996;1026;84447;3162;2537;572;79156;6794;581;54929;5883;23645;27113;4776;83596;10514;2907;1051;2023;7466;2876;9479;6615;5371;5598;960;207;7917;79094;4722;578;79073;3315;624;23604;9647;7186;26155;6648;57761;2081;5580;8996;4780;4824;120892	AKT1;ATP2A1;BAD;BAG6;BAK1;BAX;BBC3;BCL2L12;BCL3;BDKRB2;BMF;CD44;CDKN1A;CEBPB;CHAC1;CYP1B1;DAPK2;DDIT4;ENO1;ERN1;GPX1;GRINA;HIPK2;HMOX1;HSPA1A;HSPB1;IFI6;IKBKE;LRRK2;MAPK7;MAPK8IP1;MIF;MUC1;MYBBP1A;NDUFS3;NFATC4;NFE2L2;NKX3-1;NOC2L;NOL3;PLEKHF1;PML;PPM1F;PPP1R15A;PRKCD;PTGS2;PYCARD;RAD9A;S100A9;SNAI1;SNAI2;SOD2;STK11;SYVN1;TMEM109;TMEM161A;TP73;TRAF2;TRIB3;WFS1	[]
116	GO:0071772	response to BMP	http://amigo.geneontology.org/amigo/term/GO:0071772	0.422312	1.55227	0.0115533	0.0893218	89	./Project_wg_result1702295612_GSEA/GO_0071772.png	28	26585;5046;860;3397;2627;1958;4092;79176;4851;28996;11173;9518;9241;2022;3280;7474;644815;23770;56963;6497;494470;656;650;348093;5595;3077;3675;63893	ADAMTS7;BMP2;BMP8B;EGR1;ENG;FAM83G;FBXL15;FKBP8;GATA6;GDF15;GREM1;HES1;HFE;HIPK2;ID1;ITGA3;MAPK3;NOG;NOTCH1;PCSK6;RBPMS2;RGMA;RNF165;RUNX2;SKI;SMAD7;UBE2O;WNT5A	[]
117	GO:0038127	ERBB signaling pathway	http://amigo.geneontology.org/amigo/term/GO:0038127	0.408891	1.54957	0.0190355	0.090293	115	./Project_wg_result1702295612_GSEA/GO_0038127.png	24	255324;9148;55658;3084;29924;2069;23624;374;9564;7040;10253;2537;9961;9146;79643;79651;57732;92799;1956;93343;134;7039;84985;207	ADORA1;AKT1;AREG;BCAR1;CBLC;CHMP6;EGFR;EPGN;EPN1;EREG;FAM83A;HGS;IFI6;MVB12A;MVP;NEURL1;NRG1;RHBDF2;RNF126;SHKBP1;SPRY2;TGFA;TGFB1;ZFYVE28	[]
118	GO:0003158	endothelium development	http://amigo.geneontology.org/amigo/term/GO:0003158	0.41522	1.54353	0.0117035	0.0903666	89	./Project_wg_result1702295612_GSEA/GO_0003158.png	21	3553;6781;7477;2194;3397;3084;8829;4851;3911;64321;3383;2022;7476;9294;25865;23135;28514;8985;10630;2876;80781	COL18A1;DLL1;ENG;FASN;GPX1;ICAM1;ID1;IL1B;KDM6B;LAMA5;NOTCH1;NRG1;NRP1;PDPN;PLOD3;PRKD2;S1PR2;SOX17;STC1;WNT7A;WNT7B	[]
119	GO:0002449	lymphocyte mediated immunity	http://amigo.geneontology.org/amigo/term/GO:0002449	0.392046	1.54694	0.011236	0.0903709	130	./Project_wg_result1702295612_GSEA/GO_0002449.png	48	3553;6318;3569;4092;602;54795;51561;3665;135250;3383;7040;23529;716;7037;79465;114548;201294;9466;11151;3554;10945;8741;3592;100507436;10383;3134;177;718;3566;5777;6778;3077;7292;7186;5052;5580;1512;2625;7264;11118;51279;165918;715;23180;7855;2013;10459;958	AGER;BCL3;BTN3A2;C1R;C1RL;C1S;C3;CD40;CLCF1;CORO1A;CTSH;EMP2;FZD5;GATA3;HFE;HLA-F;ICAM1;IL12A;IL1B;IL1R1;IL23A;IL27RA;IL4R;IL6;IRF7;KDELR1;MAD2L2;MICA;NLRP3;PRDX1;PRKCD;PTPN6;RAET1E;RFTN1;RNF168;SERPINB4;SMAD7;STAT6;TFRC;TGFB1;TNFSF13;TNFSF4;TRAF2;TRPM4;TSTA3;TUBB4B;ULBP3;UNC13D	[]
120	GO:0071825	protein-lipid complex subunit organization	http://amigo.geneontology.org/amigo/term/GO:0071825	0.533801	1.54542	0.0268562	0.0906816	25	./Project_wg_result1702295612_GSEA/GO_0071825.png	12	9388;19;29801;949;649;274;7376;9619;8694;5034;348;375	ABCA1;ABCG1;APOE;ARF1;BIN1;BMP1;DGAT1;LIPG;NR1H2;P4HB;SCARB1;ZDHHC8	[]
121	GO:0048705	skeletal system morphogenesis	http://amigo.geneontology.org/amigo/term/GO:0048705	0.39071	1.54394	0.0132371	0.090843	143	./Project_wg_result1702295612_GSEA/GO_0048705.png	40	25976;26585;6781;860;9249;7020;3975;1292;4313;5310;1291;9241;7040;3638;5447;7476;85301;4041;64856;649;7483;3198;91355;4188;285590;6497;10736;10498;4665;4088;8692;29985;5914;50515;80199;9742;4323;133522;3213;54475	BMP1;CARM1;CHST11;COL27A1;COL6A1;COL6A2;DHRS3;FUZ;GREM1;HOXA1;HOXB3;HYAL2;IFT140;INSIG1;LHX1;LRP5;LRP5L;MDFI;MMP14;MMP2;NAB2;NLE1;NOG;PKD1;POR;PPARGC1B;RARA;RUNX2;SH3PXD2B;SIX2;SKI;SLC39A3;SMAD3;STC1;TFAP2A;TGFB1;TIPARP;VWA1;WNT7A;WNT9A	[]
122	GO:1904019	epithelial cell apoptotic process	http://amigo.geneontology.org/amigo/term/GO:1904019	0.434205	1.54695	0.0205198	0.0911367	72	./Project_wg_result1702295612_GSEA/GO_1904019.png	20	51129;3569;9037;7057;7128;2244;3383;3162;3714;572;7015;7538;10298;7466;80781;5598;2934;5275;677;5054	ANGPTL4;BAD;COL18A1;FGB;GSN;HMOX1;ICAM1;IL6;JAG2;MAPK7;PAK4;SEMA5A;SERPINB13;SERPINE1;TERT;THBS1;TNFAIP3;WFS1;ZFP36;ZFP36L1	[]
123	GO:0050878	regulation of body fluid levels	http://amigo.geneontology.org/amigo/term/GO:0050878	0.36368	1.53949	0.00440044	0.0914345	298	./Project_wg_result1702295612_GSEA/GO_0050878.png	86	5055;9148;954;6583;3569;2152;6288;7057;6776;2627;83706;3868;23764;5345;7421;5029;5104;5154;10938;7056;7392;2244;10603;1609;100;5327;4097;408;57834;4627;3783;780;388552;360;5575;2769;1364;2157;7422;5800;2316;5265;60;5336;7466;353;10630;7376;114897;10544;5155;134;51763;653145;57572;8525;2161;55330;2821;64780;3099;8692;2048;3659;84283;3673;5595;2030;5777;2767;790;7410;3315;161882;5054;2629;7301;115;…	ACTB;ADA;ADCY9;ADORA1;AKAP1;ANXA8;APRT;AQP3;ARRB1;BLOC1S3;BLOC1S4;C1QTNF1;CAD;CLDN4;CYP4F11;DDR1;DGKQ;DGKZ;DOCK6;EHD1;EHD2;ENTPD2;EPHB2;F12;F3;F8;FERMT3;FGB;FLNA;GATA6;GBA;GNA11;GNA15;GPI;HK2;HMG20B;HSPB1;HYAL2;IL6;INPP5K;IRF1;ITGA2;KCNN4;KRT16;MAFF;MAFG;MAFK;MAPK3;MICAL1;MYH9;NEURL1;NFE2L2;NR1H2;NR1H3;P2RY2;PABPC4;PDGFA;PDGFB;PDPN;PLAT;PLCG2;PRKAR1B;PRKCD;PROCR;PTPN6;PTPRO;SAA1;SERPINA1;SERPINA5…	[]
124	GO:0009615	response to virus	http://amigo.geneontology.org/amigo/term/GO:0009615	0.371153	1.54083	0.00115875	0.0914594	227	./Project_wg_result1702295612_GSEA/GO_0009615.png	46	1543;3553;8061;3569;9641;602;51561;54541;7128;148022;29108;3665;80149;54512;2537;84166;572;8091;200316;59;3661;114548;9636;201294;2316;2023;5970;1755;79671;5600;3592;100507436;5371;330;10379;3159;7187;81844;8692;3659;10410;8372;63906;3315;55718;7292	ACTA2;APOBEC3F;BAD;BCL3;BIRC3;CYP1A1;DDIT4;DMBT1;ENO1;EXOSC4;FLNA;FOSL1;GPATCH3;HMGA1;HMGA2;HSPB1;HYAL2;HYAL3;IFI6;IFITM3;IKBKE;IL12A;IL1B;IL23A;IL6;IRF1;IRF3;IRF7;IRF9;ISG15;MAPK11;MICA;NLRC5;NLRP3;NLRX1;PML;POLR3E;PYCARD;RELA;TICAM1;TNFAIP3;TNFSF4;TRAF3;TRIM56;UNC13D;ZC3H12A	[]
125	GO:0032612	interleukin-1 production	http://amigo.geneontology.org/amigo/term/GO:0032612	0.462324	1.53	0.0394161	0.094209	50	./Project_wg_result1702295612_GSEA/GO_0032612.png	19	3553;6288;1958;19;7128;29108;80149;7474;10626;114548;8877;22861;5371;56666;4088;6284;3315;3098;2950	ABCA1;EGR1;GSTP1;HK1;HSPB1;IL1B;NLRP1;NLRP3;PANX2;PML;PYCARD;S100A13;SAA1;SMAD3;SPHK1;TNFAIP3;TRIM16;WNT5A;ZC3H12A	[]
126	GO:0050673	epithelial cell proliferation	http://amigo.geneontology.org/amigo/term/GO:0050673	0.369082	1.53394	0.00222965	0.0943082	253	./Project_wg_result1702295612_GSEA/GO_0050673.png	68	255324;8291;3487;9037;2152;3397;9982;3486;26298;7423;7057;6776;8829;864;2069;4851;6591;7128;7421;374;687;9241;4609;80139;3162;7040;3725;57521;949;11221;5228;7476;3164;83481;572;6794;581;25865;3280;51162;1893;7474;7538;5365;9788;441478;64743;7422;51548;1051;1956;9572;5155;51092;2876;7039;7060;207;5176;4088;650;728;1296;10016;6608;6778;4323;8324	AKT1;AREG;BAD;BAX;BMP2;C5AR1;CEBPB;COL8A2;DUSP10;DYSF;ECM1;EGFL7;EGFR;EHF;EPGN;EPPK1;EREG;F3;FGFBP1;FZD7;GPX1;HES1;HMOX1;ID1;IGFBP3;IGFBP4;JUN;KLF9;MMP14;MTSS1;MYC;NOG;NOTCH1;NR1D1;NR4A1;NRARP;NRP1;PDCD6;PDGFB;PGF;PLXNB3;PRKD2;RPTOR;RUNX3;SCARB1;SEMA5A;SERPINF1;SIDT2;SIRT6;SMAD3;SMO;SNAI2;STAT5A;STAT6;STK11;TGFA;TGFB1;THBS1;THBS4;TNFAIP3;VDR;VEGFA;VEGFB;WDR13;WNT5A;WNT7A;ZFP36;ZNF703	['Lung Function Decline']
127	GO:0002697	regulation of immune effector process	http://amigo.geneontology.org/amigo/term/GO:0002697	0.369149	1.53075	0.00572082	0.0943738	220	./Project_wg_result1702295612_GSEA/GO_0002697.png	60	3553;6318;3569;4282;4092;5880;54795;51561;84807;7128;148022;29108;135250;80149;3162;7040;11221;23529;716;7474;8482;7037;200316;79465;114548;201294;9466;79671;399687;975;1773;3554;8741;3592;100507436;330;3134;7187;2821;3718;177;718;3566;5914;728;8764;5595;5777;6778;63906;3077;7292;7186;84695;79102;3098;7043;5245;3958;11331	AGER;APOBEC3F;BIRC3;C1S;C3;C5AR1;CD81;CLCF1;DNASE1;DUSP10;GPATCH3;GPI;HFE;HK1;HLA-F;HMOX1;IL12A;IL1B;IL1R1;IL23A;IL27RA;IL4R;IL6;JAK3;LGALS3;LOXL3;MAPK3;MICA;MIF;MYO18A;NFKBID;NLRP3;NLRX1;PHB;PHB2;PTPN6;PYCARD;RAC2;RAET1E;RARA;RNF26;SEMA7A;SERPINB4;SMAD7;STAT6;TFRC;TGFB1;TGFB3;TICAM1;TNFAIP3;TNFRSF14;TNFSF13;TNFSF4;TRAF2;TRAF3;TRPM4;ULBP3;UNC13D;WNT5A;ZC3H12A	[]
128	GO:0071774	response to fibroblast growth factor	http://amigo.geneontology.org/amigo/term/GO:0071774	0.405226	1.53134	0.0178117	0.0946444	102	./Project_wg_result1702295612_GSEA/GO_0071774.png	17	387914;860;9982;7057;3975;3576;9592;2817;56975;9241;10253;81848;2730;3164;25865;7474;7538	CXCL8;FAM20C;FGFBP1;GCLM;GPC1;IER2;LHX1;NOG;NR4A1;PRKD2;RUNX2;SHISA2;SPRY2;SPRY4;THBS1;WNT5A;ZFP36	[]
129	GO:0001667	ameboidal-type cell migration	http://amigo.geneontology.org/amigo/term/GO:0001667	0.360271	1.52655	0.00329308	0.0950445	284	./Project_wg_result1702295612_GSEA/GO_0001667.png	89	1545;26585;114757;6781;9037;3397;9982;5743;7057;6776;2196;8829;4851;29775;3868;7076;3911;7869;9564;80149;64321;3162;7040;3725;2022;23616;949;11221;7476;3164;83481;199953;57175;23129;3728;25865;10755;4627;7474;8482;57715;2303;6273;7422;10509;10500;10013;54910;29941;1803;2822;5155;2876;9922;5371;57449;79812;2821;207;8503;5176;10982;10505;8692;5646;3673;10016;811;6608;3315;6385;9647;9314;3675;5606;1…	AAMP;AGO2;AKT1;BCAR1;CALR;CARD10;CFL1;CIB1;CORO1B;CTSH;CYGB;CYP1B1;DPP4;DUSP10;ENG;EPPK1;FAT2;FGFBP1;FOXC2;GATA3;GIPC1;GLUL;GPI;GPLD1;GPX1;GREM1;HBEGF;HDAC6;HMOX1;HSPB1;HYAL2;ID1;IQSEC1;ITGA2;ITGA3;JUN;JUP;KLF4;KRT16;LAMA5;MAP2K3;MAPRE2;MMRN2;MYH9;NFE2L2;NOTCH1;NR4A1;NRP1;PDCD6;PDGFB;PIK3R3;PKN1;PKN3;PLEKHG5;PLXND1;PML;PPM1F;PRKCA;PRKD2;PRSS3;PTGS2;PTP4A3;PTPN23;RCC2;S100A2;SCARB1;SDC4;SEMA3B;SEM…	[]
[truncated: 186 more rows]
