# Supplementary material for: Occupational exposure and its mechanistic link to allergic asthma and lung function decline; a data-driven approach coupled to mining of adverse outcome pathway signatures
Source: Front Toxicol. 2025 Sep 8;7:1589380. doi: 10.3389/ftox.2025.1589380 (PMC12450882; doi:10.3389/ftox.2025.1589380)
Supplement: Supplementary file 5 [file DataSheet3.xlsx]

## Sheet: 1h
100	-110858649835496
1000	-100750501706493
10000	110569708872005
100009676	112135616123768
10001	-102079549763267
100033416	-120724782574565
100033431	180400744123276
100033432	-101359380564033
100037417	-117139811716775
100048912	127470001314604
10005	110468800131459
10006	-100576546559907
10007	-102763847555166
10009	111862535227372
100093630	-131312596391667
1001	-101673803901823
10010	112203269605072
100101267	-105681724564193
100101467	10962597815901
100101490	-105522081970388
10011	-110652885219441
100113381	106921877845224
100113386	-170507841819678
100113393	112781975402645
100113407	105010388398416
100124516	11824937018768
100124533	114023638355953
100125288	116328790413386
100125556	-138282630000865
100126784	-109254913857376
100126793	138063024285767
100127983	-105285575265356
100128054	-110552527288873
100128191	103293988117987
100128252	-12779485024279
100128288	108385193020506
100128292	-156296200636591
100128338	107305747725514
100128361	-110391527637278
100128398	-15125682448871
100128553	104025304420407
100128640	116904424500903
100128731	-13475378560864
100128782	-114849258441153
100128788	150247198004314
100128822	-114803028357935
100128881	-101406231233875
100128885	103293476213082
100128927	-139688718455434
100129034	-109616435870293
100129075	195274610078067
100129083	-118311899421465
100129195	-210387245226682
100129387	-107498333666028
100129405	111214797316111
100129460	127271113255542
100129480	-15408213524414
100129482	105331914425048
100129534	-119365722241941
100129716	102308330484696
100129792	114657026271077
100129794	-103609146671398
100129842	113169575644797
100129917	102585624949872
100129961	-175885415669801
10013	-108175960196413
100130357	149000943569295
100130418	121106880375368
100130557	-126221289217449
100130581	120077461434421
100130691	110493780492478
100130742	-477225018276475
100130744	-105648115392077
100130776	-11361176516031
100130890	-11359768424543
100130899	-168066947997744
100130950	-133336436797547
100130992	-114530006466969
100131017	-130263628477454
100131067	102601568405089
100131089	1.02144e+16
100131096	126796773506366
100131187	-106564142568239
100131193	-128990744387335
100131257	-171575990660937
100131289	-112504406719467
100131378	126748869923255
100131434	128768150327331
100131454	118604095279744
100131539	161321655213649
100131755	110725940099699
100131801	103488905787645
100131827	-102890563075319
100131997	-111020931944453
100131998	-100135059344775
100132077	-11093184056382
100132101	118700332944548
100132247	121421509687301
100132288	107049898454908
100132341	113976678252232
100132406	-161839753024583
100132774	115097639145529
100132815	-116649971696218
100132832	108680935062607
100133091	-129818424954111
100133161	-174305455070017
100133205	105878936197162
100133315	-103444631568928
100133331	-10553364327156
100133941	-104636592389404
100133991	107307130503989
100134259	-134333759772797
100137047	-100291415619747
100137049	168041364216678
10014	-109435032319035
100142659	13119415192182
100144748	-101589454947566
10015	100603766467582
10016	-107590536381742
10018	118147440337315
100188893	-112586525989583
10019	-105371442199856
100190939	-100250430416106
100190986	-102777914205063
100192378	-105913124518927
1002	-111386625440525
10020	-110269006011921
100216545	-140112773231633
100216546	118748592815936
10023	137348497463571
10024	10901178035531
10025	-136894742028522
10026	102371794952025
100268168	154517704500285
100271722	127072928674789
100271836	-150940948811104
100272147	-10724320635412
100272217	105739576145592
100272228	106184542014442
100286844	10962035655375
100287015	139504520965318
100287042	117851326397277
100287216	-101944870383749
100287314	-124500721922573
100287482	168477194591114
100287616	10868494414341
100287765	-108117844299994
100287932	-150898945027235
100288069	-106903233844985
100288142	13349835812132
100288198	-108530482202234
100288332	10287491792507
100288413	-101616367136136
100288615	-114856646470281
100288637	-100642396321441
100288730	220867906963637
100288748	107339051178797
100289124	-263329157881107
100289137	122426623617404
100289230	-122155507702697
100289373	105674047511712
100289388	131986568608082
100289495	129142006167664
100289574	112640200681565
100289635	-101977301027588
100289678	-101711927052467
100293516	-107891130145375
100294145	114570509325584
100302240	-119601916380811
100302401	-139106352578484
100302640	168697090405207
100302692	137084903882432
100303728	110464593522172
100306951	-199888088647872
100329109	106138686975276
10036	-107267246722307
100379224	108814719078505
100379251	-115466936811776
100379571	-126737109224873
10038	100763244511535
100381270	116263413575144
10039	-100467545071619
1004	-101242301978241
10040	111193605339549
10042	100803843804169
100420587	-100540382328983
100422860	-153375930927244
100422936	109409684626041
100423037	119874482715328
10043	-108188126608909
10045	-118677322204461
10046	10534371924991
100462981	-109915612868628
100463482	-126132176625924
100463486	125136374755918
100463487	116104735093696
100463488	-167414610955653
10048	-105971170684555
10049	100298631257557
100499177	113582081451433
100499227	-214495691394985
100499466	-100932577372299
100499467	-109389925461216
100499489	126681699631457
100500802	117334585736958
100500849	150520104294158
100505538	119958400064698
100505549	-131926865863478
100505576	-168462018447003
100505616	-104567662322934
100505641	-102002600371027
100505648	108070947110946
100505681	-101607787904273
100505687	1.093e+16
100505696	110407353490244
100505715	108761255041582
100505738	-103929694708596
100505746	140325512479613
100505761	108230343670633
100505826	-101800445807442
100505839	-149713857705879
100505854	-115949762178754
100505865	104680185063805
100505876	101503228308116
100505881	111450277813699
100505894	-126497737404177
100506023	-12892911957732
100506054	107162211575224
100506060	115452439398059
100506083	159103536210464
100506100	-134528722628449
100506123	161926039526837
100506124	-102875978702057
100506161	142834820033843
100506178	-123851514014362
100506190	-106905932549213
100506207	-10262570436201
100506211	-12970428670081
100506215	-136299375971196
100506233	-10558229009359
100506243	-109130726486082
100506305	102335010034916
100506311	-10612676067428
100506334	-117722369389279
100506365	101765699686008
100506392	-131081683208387
100506428	100497906947822
100506451	-112736575872517
100506472	-256677334087995
100506495	-101677791471331
100506516	227489375440295
100506581	-125439975904997
100506599	-113758763017148
100506606	139836985113875
100506621	116428632255591
100506637	117562349381216
100506639	-120799211705613
100506649	-103853621269275
100506658	102945369204955
100506660	-104448682995902
100506686	-109652062165053
100506730	-107321025687064
100506736	-113411780213287
100506804	130189610694373
100506826	-100518553179855
100506866	101998280052589
100506930	135570374190449
100506990	-110121562482801
100506994	-104661920485566
100507002	113158608108797
100507032	-101150786557324
100507034	421454186239901
100507053	138862512751258
100507056	-12460882117157
100507062	-110631525369686
100507086	-113959391800619
100507127	106175190821176
100507171	107796722399194
100507173	-123219331270992
100507178	107296337626281
100507246	-101212436145704
100507266	-121660260194519
100507283	-194756567339511
100507290	-19452488623536
100507297	-110463808438442
100507299	110669953284812
100507321	-102759500389678
100507331	173696549108639
100507347	-147697422166547
100507373	-134585298568991
100507392	-134003847841259
100507398	20352541674622
100507421	-11120647928849
100507436	-116408360886554
100507458	101928368276769
100507495	-108526351900929
100507557	111908463160375
100507564	-174125295312484
100507567	127098797771654
100507602	-112152436735584
100507634	-203038486509126
100507642	-144610747403919
100509894	-17422452113214
10051	106433802606602
10052	-112875818469819
100527964	124098434167607
100527978	-112432397276284
100529855	-12096763275961
10053	-109453775122965
10054	101674430463015
10055	-102341701693719
10056	103074592792251
10057	105572094923025
10058	-115523499380258
10059	105266579191072
10060	-115456745893997
10061	-105152576868547
100616150	232759235525361
100616318	100301114809919
100616323	139460789201161
100616387	-106438066581392
100616396	-209921591452867
100616403	131143173892776
100616408	101307702830608
100616668	-25417877792372
10062	-142681419172586
10063	107303596402113
100652736	-104655563360331
100652748	-108339376577367
100652758	113382140413349
100652772	10464827209885
10066	108102999727127
10067	-104109626048485
10068	105724386642035
10069	101647827742259
10072	-105472850224186
10073	-107681615352079
10075	-106439239982181
100750247	-108236776358173
10076	110579390399899
10078	-107322731427753
10079	-11201807460424
10081	105441016714962
10082	114142509201195
100820829	-1450820845781
10084	-110667209531855
100846978	11708467407843
10085	100483084047786
100859930	-124347536597234
100861548	-118271619377464
100861555	-117236737796281
10087	102954211256988
100874058	104353333296228
100874159	11700702401823
100874278	-42323005631265
100874291	1035429647996
100874353	-118412522012244
100874362	-154027384897369
100885776	114339827558513
100887750	-101304245346528
1009	-108148637655112
10090	100523907514901
10092	103586749946337
10093	-11967511952238
10094	-108159505221136
10095	-112051675473239
10096	100360368820126
10097	104763292557434
10098	-108728287267026
10099	-110308231414872
100996437	117183322160266
100996485	-103532192095178
100996511	12187959934899
100996712	105606429257492
101	-112220980574926
10100	165280033145177
10101	-109062200181749
10102	103564217995354
10103	-103334838823136
10105	-109774266862343
10106	-10270064706243
101060200	-105868892064987
10109	-100860585467013
10111	-101460575581013
10112	-10884797125861
10113	101382342992026
10114	10012938309517
10116	104801866610209
1012	10790090006134
10120	-11838000482354
10121	-107277928791208
10123	155264954906537
10124	-11461996645206
101241892	111061791167941
10126	-11077424396579
10127	104489682356119
10128	106048635403057
10129	-113412707008351
10130	-102298165632613
10131	-104348831924202
10133	-105582651718202
10134	-106165303908186
10135	108555489561127
10137	104446482332884
10138	106945760744267
10139	-114528707054925
10140	-124177821896937
10142	-103432930222269
10144	-109490488195015
10146	-100102388100258
10147	103743901870464
10150	108583623530638
10152	103220841784603
10153	101583650451164
10154	-10160674740965
10155	-106036904758799
10156	126038828246525
10157	103319955067884
10159	-100277953443065
10160	-111425621051622
10161	-115969644803789
10162	-104759623741968
10163	-103197589012907
10165	100743025306026
10166	-109835708293089
10168	105221134429793
10169	-111073082273704
1017	101427428927957
10171	-109173882691065
10172	106291310696421
101735302	109312555094354
10174	-106682864553344
10175	-100962318958151
101752399	10459957045475
10179	103920741705743
10180	103381836609091
10181	-101036841397518
10184	-101145099845704
10188	10140253719819
10189	-114599213286622
1019	10403985497022
10190	102871385115402
101926889	101899412598119
101926978	117404375346559
101927021	116779034087498
101927045	-106749061274839
101927111	100967609384114
101927151	-12256767001348
101927279	11363079612877
101927374	104884854343225
101927415	-260159307697725
101927550	-101272630659254
101927572	-106883020433898
101927574	-126720633857091
101927612	148609181468839
101927746	-117979478845398
101927891	116109624734698
101927919	17100102346092
101928020	107326486166079
101928063	-119327353085273
101928100	-126343290654178
101928103	-103932044838624
101928222	11403455064298
101928489	-122719039093681
101928578	107364012581213
101928649	108840818722142
101928865	125364830295075
101928936	-103553960746815
101929140	133568682458495
101929767	126350982371174
101929780	-235643745070819
10193	-103358868230832
10194	102833402279364
10195	-107640784373206
10196	113118430860626
10197	-103875722682643
10198	105344372232323
10199	102945754470377
102	102234485303021
1020	124986910058423
10200	102760228491332
10201	-106793077736453
10202	1054506093367
10203	-120311574891575
10204	-116143742539288
10205	-104551819697818
10206	-104126648076983
10208	106070002655157
10209	-106812672861164
1021	100460851981763
10210	101702946689494
10211	-108104747003131
10212	-113927423979836
10213	-101205982669072
102157402	-107854415259004
10217	100944230915358
10219	129294048854801
1022	-103528091724381
10220	-110213494199773
10221	111896759334686
102238594	126319758921747
10224	-132568926048689
10226	-100579360512597
10227	-118605495801585
10228	-105009812766516
10229	-10700134677096
10230	-115262793510793
10231	-116830875204294
10232	-118579446447906
10233	-121062791809915
10234	-102041776954628
10236	-105798235348622
10237	-100476649629497
10238	-10324822226362
1024	-101746345066986
10240	-100695141156769
10241	-1027015321904
10243	-102220716980047
10244	-107149313856226
10245	102418373618984
102465694	-121225312808387
10248	-101710451808066
1025	-104513625588576
10250	-10658754455011
10252	-114965774477885
10253	164292248740328
10254	112497780599843
10256	-108337865649819
10257	-106928363103125
1026	150562347862598
10260	102660648956952
102606465	128734601752718
10262	-102412611246981
10263	-113047601096144
10267	-144325072208155
10269	107341482990413
1027	151241479687743
10270	-100954263676381
10272	-104553693489176
102723166	-10733042752681
102723508	101393912092024
102724058	109425648857634
102724814	128545707515803
102724927	129793409555792
102725509	-1.39413e+16
10273	-110735364034766
10274	108213745877446
10276	-105414502935736
10277	-100868162423764
10279	-102116800307573
10280	-110710388233282
10282	107456561463428
10283	-102512104670899
10284	-107535323269265
10285	110215378842616
10286	-100647410173575
10287	-108492870811048
10289	-114054358252543
1029	-202588196494645
10290	147332535864984
10291	-103499811379969
10293	-105468656149628
10294	-105881234004926
10295	-104030902342356
10296	-114850750900088
10298	101593604211187
10299	103124955123814
103	-103446621123434
1030	-10810937564778
10300	-112376835991448
10301	109840967619009
10302	10290844807444
10307	114456469251049
10308	101610566202355
10309	-103579207308259
1031	-104999904051263
10312	-124684127372512
10313	-103024285253166
10314	106526580250986
10318	-107880948548982
1032	-115964537700331
10322	103449577186384
10325	108811795932816
10327	-103729384147387
10328	-104907934640267
1033	-105149857232998
10330	-10738849754118
10331	-108409297980373
10333	-103512757047727
10336	-106149474304399
10342	101635611213475
10346	114014851169734
10347	100603172922281
10349	129457080182083
10351	-109464994178391
10352	-100844136143465
10360	-116925094467653
10361	-179926327634779
10362	-135272883976886
10363	-105643835953391
10365	-216629067507052
10367	-104123637963571
10370	-118372851707682
10371	100236305232693
10376	-105543851101251
10379	-104903015493469
10380	100158458827865
10381	105053034033372
10383	-101088417434506
10384	102740709533821
10385	1023309866858
10388	165709213562268
10389	103966051288795
1039	-102334488874396
10390	-101995789761615
10391	132953697887549
103910	-113249470151791
10392	-10888810716995
10393	-102657545856947
10395	100117877202373
10396	-118938524932515
10397	11622987099416
10398	-123396136874758
104	-104572379041974
1040	108365240495986
10400	-110965680635547
10401	-100588084085196
10402	12957031121007
10403	100663785456112
10404	12055511002145
10409	-113073224285503
10410	-139029600591612
10411	100094361385976
10412	-104378297757772
10413	101466804179435
10419	-104088167293653
10420	100768070581602
10421	-104735390697979
10422	-109176294918469
10423	-105444543865848
10424	-103204914862316
10425	-104052908800843
10426	-101835788085366
10427	103658265648835
10428	-10825508406237
10430	-104712102412957
10432	-108881647081737
10434	109936180131153
10435	180000134414809
10436	-102974954661484
10437	-129179984498353
10438	-110811262933863
10440	101361300227903
10443	10715019274731
10444	101719083635834
10445	-103756084389726
10447	104988999364787
10449	-103980790940807
10450	10021798627218
10451	111176490507769
10452	-104052354634466
10454	-108422357735646
10455	-10088153704273
10456	-102106464669141
10457	104453776775792
10458	-103559599667198
10459	-112095570096537
10460	-102431546092365
10461	138893281743804
10463	108122162586308
10464	-101863799605453
10465	-104120668718264
10466	107938772508739
10467	-113552266144591
10468	-133691605154816
10469	-109681423460084
1047	108164980131316
10471	-130129959962709
10472	-105135552738387
10473	106729383222874
10474	100366699783714
10475	107770940272263
10477	100437585707541
10478	106989590330856
10479	-10653572861238
10480	-100986778452847
10482	-110529600557221
10483	-103872391291579
10484	-100303819680811
10486	-10057966886038
10487	-102969343486448
10488	-1058868115792
10489	101261993864497
10490	-108966558562959
10491	-100971712377216
10492	103819287972183
10493	-104011904233109
10494	-110131222069346
10495	10346179886639
10497	-104570669845031
10498	-102172302522897
10499	101902579412616
1050	122746892184814
10500	-122379396614466
10501	112280599640904
10505	-105103096472916
10507	101285016340037
10509	105250985665134
1051	-104058580782374
10512	101349980806304
10513	101179449467572
10514	-107576155827836
10516	-123203234764327
10518	-116457319067549
10519	-107736251721635
1052	-22089804634245
10520	-102378065063262
10521	100440673452346
10522	-100919049376598
10523	-109733867806128
10524	-109575059285145
10525	-103200609570949
10526	-100278935458603
10527	102395163235224
10528	-106759572308091
10529	-100020936317868
10531	-105040321782156
10533	-101195495706738
10534	-11832778803072
10535	-106882874471259
105375355	-143478383875613
10539	-102626371437034
1054	101485570450821
10540	-102625057318757
10541	-10955732314696
10542	-135230291924689
10544	-113240673834431
10548	-107960688708441
10549	-113679119485109
10550	-104990141313112
10551	103685581756458
10552	-108677578700635
10553	-101645909210041
10554	-111201838583709
10555	-110937858978249
10556	10297217006612
10557	-115937859904227
10558	10031763364048
10559	108131378318598
10560	101682671273546
10561	100475439842525
10564	102881541535585
10565	101508693835004
10566	-141218330240332
10567	-132614750056876
10569	105655969343626
10572	-120710560587218
10573	-111197921746436
10574	-105135318973589
10575	-103785946656773
10576	-105832379307829
10577	-118278066271547
10579	-10703802619299
1058	-107142022419271
10580	145924286962391
10581	-128117540959188
10585	-117808221673039
10587	-10895083328539
10589	-108727465962837
1059	-111429439204813
10591	-199560485089643
10592	104322840452523
10594	-106340873660544
10598	-104337243671798
1060	101843232390928
10600	104396694821992
10602	109406182492324
10603	113748217277959
10605	-100155788260839
10606	-100631581420967
10607	-116313441944819
10608	-102013787003727
10610	-106451968469956
10611	106713520719328
10612	-100792374965851
10613	101812259613745
10614	-113725931042449
10615	-103770286902927
10616	-119317674743583
10617	102786584841985
10618	101684949757602
1062	10212394246345
10620	-114126070141991
10621	108952381341526
10622	106040644273907
10623	-105488396800547
10625	-10718354470527
10626	106461266814592
10627	-108987370135868
10628	-11079639872147
10629	104130946399994
1063	-104636000816715
10630	-102253526878704
10634	-106742054804737
10635	102269487090835
10636	-108189951424019
10640	112491354139832
10641	-112946575405905
10642	-120490606112239
10643	100858946320925
10644	100399755905036
10645	-106577432421257
10651	10419141029945
10652	-103355443986777
10653	-101531360030755
10654	-105908622006854
10656	128419274795596
10657	102480338389789
10658	-102016857554895
10659	107392591459886
10664	-101659690320167
10667	-114106317997159
10668	103565021502336
10669	-115748126610582
10670	-118315333513107
10671	-101551132864037
10672	103655510251117
10677	11862637723878
10678	-105820988754272
10681	100885343567707
10682	-111668340036256
10687	-105490162288469
1069	-105807011005598
10691	-1125424972109
10693	102037115003055
10694	102067871012779
10695	-101557827298678
107	113590153063402
1070	107797257299618
10712	106718979129624
10713	-106821186938451
10714	102726418087065
10717	-104866011260133
1072	-105142403043065
10721	107285296629552
10723	-104252129471704
10725	110376120826584
10726	-106259902319693
10728	-101117356403864
1073	105836817719317
10730	104412126962323
10732	109046408844075
10733	105321610286104
10735	-102366603464548
10736	-105306942589275
10741	-101625294196867
10743	-102966969516351
10745	-113922955424779
10746	103944124423492
10749	-101898555517012
1075	-10388760429766
10755	-115180829354428
10758	-110706603991248
10762	-10116734249458
10763	-101907722238019
10765	-102725794834592
10766	-112466772558139
10767	105026728387595
10768	-105057402841929
10769	101191839849999
10771	101498512297533
10772	11143516827952
10773	110048933562036
10775	-116564977592127
10776	108807196420337
10780	105121767501227
10781	-105573512192129
10782	-111504852828075
10783	-109501679367154
10785	-102301647199292
10787	104506309877952
10788	10142505884487
10791	-144118664909218
10793	10856291325914
10794	-118225768019425
10795	102110382991398
10797	100483684217674
10799	102065929841601
10801	-103736375093725
10802	105246944572098
10806	-10113812667961
10808	-100247598075693
10809	-100337747696135
10810	-110691962615052
10811	149028408041275
10813	101385401207234
10817	-124460163111525
10818	110940627706125
10825	106706121588373
10826	-102317630962037
10827	114958997217081
10838	-100970625249825
10840	-107296907172027
10844	-11053662946506
10845	-110459057366564
10847	-106944449633548
10848	-135855696381798
10849	-10437123228907
10855	-108243223178708
10856	-109718344928428
10857	-102700696343201
10865	-15495051637202
10866	-107702938040361
10867	-11115278480299
10868	-107065113246995
10869	-107241095636105
10873	109577601358264
10874	-153205079999314
10882	-174835616288465
10884	-118430596639985
10885	-100799964607525
10890	-100703054749565
10891	116145817443983
10892	107515495910454
10896	-125116214447018
10897	-113668555679353
10898	101376978381975
10899	-108785987563709
109	-109141163861831
10901	-151950019002307
10902	-101663835939166
10903	-108834281613954
10904	-103023009034914
10905	109614355170457
10906	-112671131118358
10907	-107060800354418
10908	-105193223138261
10910	100164454270942
10914	104863714896504
10915	100727430627986
10916	104804154545946
10919	-104857501550562
10920	109246156779928
10921	-103371096676974
10922	-119137761948642
10923	100331381491966
10924	-105964205974761
10926	102539448343142
10927	10196640447148
10928	-108247151142806
10929	-102763241537762
10933	-101766065075679
10935	-10238273499759
10936	123611521054039
10938	-119404179567686
10939	-104445738506203
10940	-108600573226103
10942	103921800450309
10943	100971480884263
10944	100452598861745
10945	-100875703375891
10946	-104468192384936
10947	-103034963724362
10948	-108196514657361
10949	-118799438123338
10950	100305323253296
10951	-103991097048022
10952	-131346141427886
10953	-105196733031757
10954	-104332543943309
10955	-101693435984347
10956	-100220664469634
10957	101043513759422
10959	106312715172339
10960	-104386021051537
10961	-113022717570128
10962	-108677931014858
10963	-107688997970614
10964	-100884002845622
10965	106001535854788
10966	-104495024236317
10969	-10097066017236
10970	-105076868087273
10971	-105785855858079
10972	-102850413010624
10973	100307891815014
109731405	116898335937603
10975	102265379991851
10978	-102072327587283
10979	100346617059228
10980	-107214417741184
10981	-111026052312959
10982	-108049107051493
10983	-100366784936337
10984	117166798687277
10987	-102784956430815
10988	102478985383625
10989	-103758970696913
10991	-109551368261342
10992	-101398006921159
10994	-10986916361159
10998	-115689732682768
10999	-111827204755458
11000	-117373445664608
11001	107038370296925
11004	-101098334387776
11007	-590047382164648
11009	216809500933129
11010	106142829226353
11011	-103035996687478
11014	-10238264491999
11015	101467294028791
11016	-104208866468665
11017	103075542384697
11018	-119205792846375
11019	-111854376303134
1102	117238558387068
11020	103368087074615
11021	-106720746835167
11022	101482439011068
11030	122811011041714
11031	-106303570515505
11033	108169306553883
11034	-10358505443425
11037	-110280366533801
11039	15278119862687
1104	-101678812819112
11040	-104130256665738
11042	-141519050938435
11043	10644621996666
11046	-100016953201537
11047	-120765592489783
1105	103297515826234
11051	108243634223982
11052	105711829550848
11054	-131711701404335
11056	1025540441107
11057	-101199340002385
11059	109241966050566
1106	100842033235073
11060	102218874156204
11062	111377302072932
11064	100857017936524
11065	-115357041467137
11066	102746708363128
11068	-117542212488939
11069	138358136036914
1107	-105360850884562
11070	-105283239834423
11072	-103632097338251
11073	104281806789989
11077	118754591418818
11078	-11170745048193
11079	-104114118285923
1108	-112294700832276
11080	112184197202021
11082	-129774862223572
11083	-104141054536686
11091	-105837794413336
11093	-113940484595909
11094	102052989192691
11097	-101487252474726
11098	-109594041084092
11099	10228429178851
11100	-105009686266024
11101	10872794332524
11102	100860606896925
11103	102516151068641
11104	-100815570390427
11107	-105662941727283
11108	102236465219615
1111	107392057483749
11112	10488690569913
11113	-108369907152119
11116	115374468467422
11118	-103052790712079
11119	-119522277952855
1112	1032972344593
11120	-104059465733542
11123	-119560011705002
11124	100062053590986
11127	105315192314663
11128	-106462059833725
11129	-118538254874719
11130	102148479889646
11132	-103500126788006
11133	-106481134666169
11135	-105690181496601
11137	-103886601131556
11138	104026381235094
1114	-111273009500446
11140	-107578415885229
11142	-104332048250423
11143	-104293796215333
11144	102353201141152
11145	-135451928070431
11146	108614033199409
11147	115950029352857
11149	-113310307175017
11151	-105046047901808
11152	-107047208199332
11153	113046180901174
11154	-109259768804358
11156	-108879563394127
11157	-104133831750596
11158	-120280131080286
11159	-107806962220092
1116	-102049253351562
11160	-10912533567042
11162	-10455030314931
11164	-102996893040344
11167	-102863063902517
11168	102332409995405
11169	103912140180314
11171	-103208653247896
11173	-101321362411047
11174	10926824766134
11176	-106234751384388
11177	-102311725541952
11179	-100494399062773
11180	-10068113191052
11182	102317215152714
11183	100269787048219
11186	100168703130896
11187	-133048917920818
11188	100807282169554
1119	-101323156045854
11190	-10990626360981
11191	103858966565817
11193	102072621604592
11194	-1176347218134
11196	100759497345353
11198	-100336011666803
112	-107009781055893
11200	-100378765663838
11201	106048110170969
11209	-120509209152653
1121	108487372994199
11213	-109139435709904
11214	-1003929344845
11215	104524229020801
11216	10419741588891
11218	10601476672588
11219	-14922202576988
1122	-101110346472686
11221	-110050513560108
11222	-103995885934803
11224	-15536208050366
11226	-107001443473333
11227	106098998833284
11228	104370245825799
1123	-100355204729848
11230	-119817883809612
11231	104512383419954
11232	-111829691561627
11234	10409763808835
11235	104977702085528
11236	103599677416024
11237	-106708673390522
11238	106138054271583
112399	115794764067855
1124	180955853142171
11240	-10455470305463
11243	128827020368617
11244	102347124389726
11245	104929457592147
11247	113464904869594
112476	-174834394424907
112479	117405237054442
11248	122422059665125
112483	-108628368055238
112487	10678934801885
112495	-111482720939207
11252	-101364111401027
11253	-100819015880687
11257	127683141172436
112574	-103437943462644
11258	-106587836022201
11259	-104890238818906
11260	103722253385658
112609	-114908810327509
11261	-110081174056235
112611	100826785338528
112616	-109126375119143
11264	-100167231142469
11266	108898378826814
11267	-10599819665186
11269	-104942273792575
11270	100915547599807
112724	-106592898891922
11273	-103653754041881
11274	-114808050988808
11275	101312634270644
112752	-10362677609534
112755	-100726609671377
11276	-105405946505576
11277	-116024633032519
11278	115353217113148
11282	-106262839820467
11284	104745931386123
112840	10996119714584
112849	-100098070907735
11285	-105303160480574
112858	-112198517640347
112936	-106851810452483
112939	-117765112221713
112950	-101584691138069
113	-104809435421228
1130	11499911397204
113000	-113488050119433
113026	101915488818306
1131	-148636890856584
11311	105036216364858
113115	101919775270682
11313	100490115095449
113130	-103006003157736
113146	100718185564399
11315	-109496057363156
11316	-105849303868783
113174	-100598123550661
113178	-102307246436127
113179	-212338451407129
113189	-10599644397573
11319	-100154380466465
11320	11101698121529
113201	109200520592393
11321	-101392412510334
11322	-138045998707054
113235	-105081038726544
113246	-12637936638682
11325	-102453362370042
113251	103554172748453
113263	108751272078607
113277	121573361285966
113278	-121745783088863
11328	10199790322504
11329	-103504596318641
11331	-108393893370415
11332	-110362579112701
11333	-117155394868323
11334	104372954694361
11335	112731519585962
11336	-114293502812136
11337	-103596194360571
11338	-100998561658249
11339	102351389987547
11340	103727954652597
113402	-10080827232225
113419	102274631600826
11342	107920740267157
11343	101682468121937
11344	-107996874226405
113444	-100555098249346
11345	-109164194967271
113452	10433111168774
11346	101947050561233
113510	105147191558984
113540	-251155575188297
113612	-102761328371064
113655	-144583108223551
113675	-105139282924537
113691	203644358469737
113763	-107591071693658
113791	118629892105506
1138	-100245921621045
113802	-107101459340192
113828	-10781378782742
113829	-105104019106461
113878	-100803295637476
1139	125312573843893
1140	-107912190512879
114034	-111835504400951
114038	-137965652167758
114044	137247729439351
114088	183406580839267
114112	-114761149554627
114134	-102850648460769
114294	10031222351971
114299	-100716101603261
114327	106785528875576
114548	102310718841614
114569	106793552145365
114609	-129409831275613
114614	202412217387774
114625	102196673342068
114659	-106655175544743
1147	109478256596019
114757	132305454678513
114769	-173875475175002
114781	-103329769498537
114783	162337408218075
114785	-110791337002125
114787	-109217307956946
114788	149380626753679
114789	-112724548307411
114790	107644492518449
114791	103723107246921
114793	-100369733939886
114794	109505829710955
114796	108724111951074
114799	105651871264092
114803	113462887867906
114804	115453909245594
114814	107546283588662
114818	100338119584642
114819	108994382281791
114821	104156811266993
114822	-145188716412784
114823	102056198807278
114825	100334446401349
114826	-119654447511115
114876	-100626980741862
114879	-119688318507729
114880	-102289217467363
114881	113450223652405
114882	101997629411468
114883	10598696889827
114884	-101520502386265
114885	101015120175638
114897	108610325329429
114898	120852271015348
114904	-122495457581263
114907	113159233134428
114908	111849430386954
114915	-14340977130099
114926	-100466578933925
114932	-106800384524619
114971	-101781051738935
114984	-12208734311335
114987	-107355969190885
114990	141113543253976
114991	-106526170889166
115	102327222546341
115024	-103196663692694
115098	-170206051530078
115106	-100501348873281
115111	175813899888662
115123	141512166100096
115196	-114132895313106
1152	-141029117342905
115201	107872903375794
115207	100947961176598
115209	103280318383275
115265	-161509542969544
115273	-107233627593197
115286	102063948088746
115290	-110812860677898
115294	117265535532746
1153	-108884448054624
115353	-101929103060692
115361	-123019748026707
115399	-126315085065655
1154	-129569983866747
115416	-11829757596065
115426	102614233152637
1155	-139622034270631
115509	-104018795916515
115548	108591078748593
115557	-136334293374812
115560	-113371351567939
115677	104405035059805
115703	105563663518045
115704	-110403447014416
115708	-107852798339445
115752	102060765912175
115811	-108806969604712
115817	-117375373452424
115825	102955297635208
1159	110304835899433
115939	-114357255236766
115950	10013654058095
115992	-129554554515211
116028	-116544432044659
116039	108292426898475
116064	114524010661451
116068	106015258814184
116071	-161145384746777
116092	103684324481943
1161	10313907848317
116113	-110705707198202
116115	-103192575301643
116138	-101570302760653
116143	-108993810367871
116150	104907665415668
116151	102632334749643
116154	123844912369838
116159	105879752395465
116224	102044770707712
116225	-116547223928295
116228	10232327713583
116236	-100397890168344
116238	-12146720548699
116254	106011712438507
1163	-10888015112003
1164	-130944502957886
116412	-282329193181622
116442	-120780428889634
116447	-103146608405436
116461	107993569137693
116496	101368042559149
116540	-182265957638795
116541	-118010938819892
116828	106220895637047
116832	-102030888629396
116840	-100908083349227
116841	-110415629916229
116842	-135033831367736
116843	102388019073693
116931	103833436637505
116938	-107169458627999
116966	136263918544978
116983	-117328142548217
116984	-106108325726033
116985	-109142790405019
116986	10139083203097
116987	-107559832228324
116988	-114964887070931
117143	-112967799961371
117144	-140078894558772
117145	104320841629176
117155	-133709281860244
117177	107715348948591
117178	104037721528149
117246	-105571705614914
117247	1.33468e+16
117248	-124114758580089
117283	-103983014871807
1173	-107873991036557
1174	-131592309776042
1175	-10701345279414
117581	114601514609885
117583	-110847845994175
117584	113434523655426
1176	101684391100039
117608	109913688890248
117854	113126010853501
118	-105537228956445
1181	10971516278511
1182	102689582360553
1183	-11233081740193
1184	-100996628045276
118424	-109701594074732
118429	-107276403311514
118433	-113166100699684
118460	-106617015357473
118472	-116206585043757
118487	-112991138077199
118490	-119353888057823
1185	-107131471065357
1186	-110213615722406
118672	-11271854708116
118738	-118843434122426
118812	114502318996569
118813	-125538706833432
118881	-228230349744713
118924	104244602664655
118980	102952613690162
118987	101781282911421
119016	-12276392588755
1191	-119696806558668
1192	-102603490316756
119391	103178440967716
119392	103741269319557
1195	110844316888481
119504	102045448069398
119559	-101320408676554
1196	-1188843040491
119710	-109768761315383
1198	105074235771061
12	-101398612708682
120	103804149659351
1200	-108938120597053
1201	101707996204017
120103	106232043878879
120224	101004990851708
120227	113074902416232
1203	108552268043022
120379	-100149633317935
120526	103101219954993
120534	103767965186869
1207	-110826074755712
120863	12080506114637
120892	-117941525549429
1209	-101553010227687
121053	-139525972401053
1211	-114501408624537
1212	-110781051576686
121227	-104195671732868
121260	-113551873150198
121268	-100395833308887
121274	-100555547177244
1213	100473930236621
121441	113231017041673
121456	119293469636892
121457	115172133402271
121512	106468430781892
121536	105591623378694
121551	-109237734420662
121642	-10315543796195
121665	-106349514086258
122060	-160430057192385
122416	-116147243660538
122481	-119347900875127
122509	102126981732849
122525	-102832319741855
122553	105325846699456
122622	-103461590782238
122704	-105500873713152
122769	-100122183499266
122773	135033870820779
122786	104723480381826
122809	106648258847645
122830	100816100585636
122953	100011877080739
122961	-104852845862041
122970	-113747842146514
123	-106315034801552
123016	104614907194347
123036	105970439898249
123096	-122623612484657
123169	101483026460173
123207	-106332630832711
123228	-116470883172632
123263	-101008845626567
123283	-103062240622413
123355	-100246050970347
123606	104852898118668
123688	-15057431238397
123720	-102400914863876
123775	113795666977824
123803	-113270688248237
123811	105485754606806
123879	-135363675971593
123920	102572435533531
1240	-186314860138455
124044	-120867462240924
124045	-102685001730351
124093	101636393964539
1241	115871199055975
124152	101857014396424
124220	102670942280718
124222	-107015505347905
124245	-101758082915196
1244	112281358283091
124401	-113976263430717
124402	-124070086955583
124411	100907492246933
124446	-10582147176522
124454	-103342303612452
124491	109171060560095
124512	-106198918187533
124540	-107251088294695
124565	-120368190088119
124583	-103160601077722
124637	-104814837905658
124739	109239988406001
124751	-142109157523898
124790	-151462328114296
124801	-100078324420273
124808	-106839993753819
124930	-102494084916333
124935	102640329576999
124936	106562078899546
124975	207967867522198
124989	134024866859416
124995	-10806547815765
124997	-103634500643844
125058	-106099946715741
125061	-101551561399987
125113	14600909184625
125150	-119836945794004
125170	-10177822811283
125228	-100975811427373
125476	-130099198733949
125488	100570401663491
125893	-11692501084699
1259	123238855636102
125919	-127867704350949
125950	103240526352021
126003	-393173053603224
126017	110695054673025
126068	120901326230323
126069	-105946121784394
126070	-103117884716734
126074	-114941233488094
126075	-149143504489868
126119	-180394832768297
126129	102354721628838
126133	-144475643543416
126208	-140047372392185
126231	-139811702285498
126272	110113699002453
126282	102206970209466
126295	107138887087893
126298	-115069920191774
126299	-181201730202168
1263	10673276337024
126308	-103915017026556
126321	-138074924433301
126328	-119333585289403
126353	107158501326413
126374	-127163861054573
126375	-111209387233125
126382	-105247920217385
126432	104580023082645
126433	-110136335309275
1265	-105733829620207
126526	-11503789017222
1266	-107001665868085
126626	102262125402843
126695	-103952430632886
1267	-109926979082652
126731	10723973288067
126789	-116060985481333
126792	-100793520761478
1268	219140993153103
126820	-194938470256912
126823	180755657148393
126868	105717540327256
126917	-113970686880434
126969	-136085216913474
127002	101949019335882
127018	105990581818223
1271	111474297577373
127253	10569461076823
127255	-181727075210324
127262	-104359597656854
127396	-137552273949055
127428	100443807996119
127495	-127794359370891
127534	-149904297814621
127544	-107199249367136
127602	108041440569499
127687	-14097549495038
1277	-100264153437218
127700	-114563836903377
127703	-10505080131735
1278	120959481073295
127829	109272021084348
127933	110338225746342
128	-105780059525263
128061	-10235608485395
128077	-103902333198402
128153	-148840928942212
128178	-104452596540457
1282	105819688346195
128218	-115278775481136
128239	102048470444683
128272	-100854426482434
128308	-109390522040523
128338	106043478445572
128387	-101167123174099
1284	106990977392601
128439	104027500572583
128486	108178562323036
128497	-179007158538072
1285	107542813327382
1286	105082798272803
128637	-105723212940163
1287	10851651272023
128710	102418910864118
1288	101161182065446
128854	-117241465250957
128866	-112003079127468
128869	100213493398355
1289	10768165980881
128977	101222653279117
128989	-109315498782803
1290	113544064658663
1291	10189087004089
129138	-119218473877847
1292	-109148455065888
129285	102040055822318
129293	105290745569875
129303	-115034667894221
1294	10710282280323
129401	-109417650715988
129450	111565490492932
1295	-100100524270599
129530	-197931450486061
129531	-100578705541491
129563	-114022758419382
1296	119440385287517
129642	-113207643695851
129685	-114673513692817
129787	-100263855737398
1298	158032516685104
129831	-102050753001259
129880	-105790852983053
1299	-116391939588354
130026	-106667164953877
130074	-104407442343572
130162	101534732110916
1302	133832083029667
130271	1034268759404
1303	102780770343107
130340	10507379396195
130355	-115263833428462
130367	147776157987707
130497	-10169997224545
130502	-113275241091889
130507	-100522909960071
130535	105799176086151
130557	-1086764595459
130574	-115359453227992
130589	-107282341368446
130612	104135940526236
130617	-110110356190189
1307	-104337164849423
130752	101013245744962
1308	-101893686312953
130814	-1136188229176
130827	10204220924034
130888	102851719431129
130940	136910092660123
130951	101476467003999
131076	-121265335183611
131118	107980470513552
1312	-109808915345796
1314	-10226746551126
131408	101999885586614
131474	-108345153769307
1315	10571662889185
131544	108806882123707
131566	-103927316012688
131578	-122722752764124
131583	180095676333266
1316	12761341228542
131601	114189405107247
131616	-105807464021594
1317	102399499330542
1318	-102148680687643
131870	-103209915949752
131909	137794251900159
131965	-10797875243093
132	-104142267949066
132001	-10491869882199
132014	-115515968658399
132158	-110975322518963
132160	-105325830580229
132241	-133736842951092
132299	-116566063901675
132320	-101372496118649
132321	110641765607052
132332	-15510269559844
132430	115830823147451
1326	12216607311125
132625	10907183710543
132660	108017185763608
132671	-130582747620407
1327	-113162242861589
132789	10431964547307
132864	109405847525769
132884	-130127070760433
1329	-131705827201901
132946	159585471284127
132949	112340335496321
132989	131044602948481
133	126568197135348
133015	-104597912906238
133022	106831665091103
133308	107612363881425
133383	-101716427210167
133396	-109394009086952
133418	106462186800729
133522	107897544604311
133584	112350725675467
133619	100210274240287
133686	102677731986661
1337	-145808405305401
133746	-107420681839822
133957	103212309012481
134	-129798360613214
1340	-134395753269862
134147	109939899528981
134218	-100646048426956
134265	-11072065525817
134266	-112618408278912
134285	101902688549783
134353	-102878564170718
134359	-105644449251476
134429	109172792436346
134430	104459350761691
134492	-100920399411346
1345	-147913944248831
134510	113483272272185
134548	100239520183724
134549	-100543968407229
134553	112837036880466
134637	116616997527155
1347	-140048294444662
134728	-104503228679841
1349	-187913552357901
134957	100752635977262
1350	-133476524434283
1351	-128885209337887
135112	107182796903471
135114	114616949602636
1352	-109709215502748
135228	108797415417469
135250	-103238841251952
135293	102548297061831
135295	-112392762781635
1353	-100894818072208
135398	113844680037791
1355	104375061429753
135932	102589907702778
136	-101536160546723
136051	-105990440475155
1362	103162571720084
136288	102789519673957
1363	100888837837259
136332	-139073758020225
1364	190983744941801
1366	-104856197069108
136647	-111854598916729
1368	107098841050105
136895	-1050177561923
137075	100747466869352
1371	-107992852959172
137209	117990607049452
1373	-100393354448911
1374	-10599573526203
137492	104186693078056
1376	-102799589801254
137682	-109758183567171
137695	108360254478348
137872	130414682911401
137886	1.09093e+16
137970	-10908218020578
137994	-104508300784333
138050	-101348660447905
138151	-101692065380449
138162	103724859895947
1382	-116212695205688
138241	-123791275107399
1384	-114227123362435
138428	-162293018181142
138429	-102489184172391
1385	110322257180386
1386	105601843254806
138639	102813214607423
1387	-118301566601565
138716	-121960255056059
1388	-100173002756501
1389	-101548171765101
1390	103778448666749
139231	106088268252956
139285	-108258822151252
139322	-108130551470571
139324	-125384584216434
139341	-112858948081682
139596	105351202862241
1397	-147331577827821
139716	109421220960173
1398	100927643636713
139818	101839544712624
139886	106514198837237
1399	-116944272192061
14	107653406422058
140459	-103942657290125
140460	107979822620003
140461	-102567439687264
140465	10382619851764
140467	-106552486884047
140545	133522712993121
140576	-100899511174061
1406	-166552202077288
140609	109543997882862
140612	-111543167053346
140680	-115328690537837
140685	110587001250133
140688	-110963229353213
140699	-105336127004896
1407	109339063855256
140700	10842525072226
140707	-104405220412173
140710	-108977851932587
140730	-104715539630649
140733	122076875584118
140735	-116321440910511
140738	-1166846596402
140739	-112158328307028
140775	-108877365370001
1408	106309232047963
140809	101013020608759
140823	-103459626030294
140825	-14395815825686
140831	-107350384729299
140838	101971500907012
140883	109974510897097
140885	-106245021604679
140890	1.01527e+16
140901	-10512942224357
141	-137016587002116
1416	103266634118761
142	-1.0448e+16
142678	-179195009734651
142679	1101807242196
1427	-132182415001661
142891	111792502728695
1429	-104023632325331
142940	115945957786961
143	-104142116550288
143098	103683800219459
1431	-105662145210676
143187	-105703347399923
1432	-10201393547971
143244	-16925023449422
143279	126961629984118
143282	100552617076791
143384	100101408872217
1434	106582054686451
143458	-10141884909984
1435	103913986383414
143570	104925989535097
1436	-1736604688767
143666	-130913075942112
143684	110438568934967
143686	-10582989998398
143872	-131594883109602
143879	-108880223539999
143884	103903819063329
143888	-100644398349904
143903	-128015336168926
1440	21166561384604
144100	-10140094304544
144108	108031593618006
144110	-135366612433218
144132	110511564060093
144165	-113907507148142
144193	17192001457646
144233	-117558127027357
144245	109054141211416
144321	160992606437295
144348	103744712231856
144402	100522734904376
144404	-111077117661038
144406	103299580603245
144455	142256906051257
144481	-136832187174704
1445	-113729030716426
144501	-108209510438522
144577	108310290119267
144608	109187965497233
144699	101573327625671
144715	103779952787802
144811	111405247748684
144983	105248027115606
1452	-103578601221425
145249	208536711717661
145282	105544871955688
1453	-10570589011645
145389	1057983250882
1454	-105709586622752
145438	12161914037268
145482	110672165148055
145483	108393889845725
1455	-122014382523054
145508	110637019096124
145567	-100163888335079
1456	106945351510302
1457	-10043060006299
145741	126985380538441
145748	103043306505674
145773	-102712554303218
145781	-102137267432092
145783	-108901583924262
145788	109512010672301
145853	10035715962487
145864	114186729707338
1459	-104924301977623
1460	-110411409213794
146050	-107963965707979
146057	108875521779472
146059	-106671858774839
146198	-100090582803758
1462	-101353921063775
146223	-106161857264282
146330	14742203233554
1464	-107903692791547
146434	-107290298886523
1465	-106775270237106
146540	105884150581804
146542	-137840108089191
1466	-100065247994467
146664	-11872820910709
146691	-101135475585312
146712	137668751863134
146754	-138461121244621
1468	-111990956871541
146857	106152438997063
146909	100038114772008
146923	-115466654745987
146956	-102387889636115
147	119406495183688
147007	111426093749909
147015	-112721768089676
147040	-12126339656454
1471	-112608297752386
[truncated: 10,611 more rows]

## Sheet: 4h
100	-115997872975782
1000	-10645406434483
10000	100601327102243
100009676	105614318902186
10001	111416599034506
100033416	-111476590680057
100033431	-181215141073763
100033432	-169967336691435
100037417	-125837437123512
100048912	-104606256779503
10005	-111680535713379
10006	117767340184274
10007	-107125790114434
10009	101359407615374
100093630	-10532136893431
1001	-118764808002589
10010	122438562036644
100101267	-113077903360581
100101467	-102722403254073
100101490	-111942522847096
10011	100035421600189
100113381	-121660066836689
100113386	16030060486997
100113393	195857948227543
100113407	107738662944793
100124516	10281807182433
100124533	-11572881897289
100125288	-135507682330074
100125556	120191412896623
100126784	-178243627683922
100126793	100997478712368
100127983	111788801407214
100128054	13527137902033
100128191	-108634545703965
100128252	199029045264338
100128288	-137925159944549
100128292	118361060896684
100128338	-110963120675707
100128361	-11305902084805
100128398	25322768416216
100128553	116814035621457
100128640	153151800705579
100128731	-101672215488374
100128782	-100027799994527
100128788	100337598641791
100128822	20726577485204
100128881	-128297428249039
100128885	-124775094176462
100128927	-1.56526e+16
100129034	-113139458595513
100129075	-107461752197338
100129083	117590487364716
100129195	107141963812057
100129387	109591289608466
100129405	12113547533084
100129460	-114846254639756
100129480	102159981909999
100129482	-110594126130441
100129534	-110221267101625
100129716	127813577967441
100129792	104834195899194
100129794	140958718035284
100129842	-106227981030353
100129917	106219046224063
100129961	-136378108209702
10013	-107024282974166
100130357	-125932931082451
100130418	100076892538652
100130557	123816189675539
100130581	-182645148310476
100130691	137342249268891
100130742	122811458606361
100130744	-113303977319925
100130776	-123549857441896
100130890	111564347451366
100130899	-127645243775153
100130950	-17753671169623
100130992	115270710135242
100131017	-119384974112568
100131067	128955513157918
100131089	-10064775066192
100131096	-252067548611651
100131187	100128499293806
100131193	-130814693619853
100131257	-114728452394698
100131289	-109632612344485
100131378	-102856236626378
100131434	-203766570759272
100131454	-115074555901151
100131539	-112389140956637
100131755	-100607738383135
100131801	-131585497436427
100131827	-104742860707702
100131997	110896394530257
100131998	102961002183429
100132077	-111911109104912
100132101	102810509841997
100132247	133189862476468
100132288	-100217791184968
100132341	122292340532886
100132406	-138091590245942
100132774	-114298700679957
100132815	-108972327429332
100132832	-128077262073465
100133091	-116803639875415
100133161	-144777438308813
100133205	265711364930676
100133315	141513706966422
100133331	-106074863398123
100133941	115299337205661
100133991	122861283305575
100134259	-109156048390196
100137047	132210924906122
100137049	-135978663360944
10014	-112664155131437
100142659	124584287095463
100144748	168710717222021
10015	103404703698969
10016	101820935256916
10018	107393869514573
100188893	102807507154457
10019	-101901158823505
100190939	-108556716787652
100190986	117211371818807
100192378	-102334488387015
1002	-120828508870619
10020	104215690236707
100216545	101404338931373
100216546	110373165705072
10023	-103805791829549
10024	-106604193478143
10025	-15296041574809
10026	106792156719748
100268168	-137952508675979
100271722	-161535500591276
100271836	-102901922145543
100272147	106777194328525
100272217	185804060274461
100272228	-162418319417578
100286844	103164127418331
100287015	-113009811141445
100287042	108233725191455
100287216	105704561104488
100287314	-101067659752607
100287482	106512756539843
100287616	-101615866151994
100287765	-111080871935093
100287932	110016802208982
100288069	-109812520458542
100288142	125363328051649
100288198	-110451856968516
100288332	-1.12734e+16
100288413	-106931185720968
100288615	-109835209702767
100288637	105376914760157
100288730	121077489404205
100288748	-101078229857222
100289124	181775247982312
100289137	119209146895055
100289230	122411238322719
100289373	-105578008058301
100289388	-257279713817726
100289495	-126452474455725
100289574	-123218365143069
100289635	-10377501162413
100289678	-118584557978338
100293516	-109604673351855
100294145	103516245117301
100302240	108115341597391
100302401	-128714089933499
100302640	-119904168107206
100302692	-114734796115972
100303728	129139625430942
100306951	101629378637745
100329109	13600107585994
10036	-114515034169602
100379224	101489626537453
100379251	114185168807857
100379571	-157247445180594
10038	108566769316022
100381270	101225209015962
10039	-105440860058245
1004	-108646893418211
10040	121375903294257
10042	111554406073994
100420587	-128339703573561
100422860	-119853314179755
100422936	146240513221453
100423037	-128256900755529
10043	-111416797432508
10045	-123918388555255
10046	-111386800615697
100462981	10153232612918
100463482	-166126647559323
100463486	-108228442803089
100463487	107701213700972
100463488	-202780727503591
10048	121217375438428
10049	107342931434411
100499177	118403735703852
100499227	-159626995111708
100499466	-10168453874279
100499467	14152405823957
100499489	-137026501470111
100500802	198487554074631
100500849	-117749568960592
100505538	144918248550808
100505549	100027419763027
100505576	-142674707697155
100505616	100104094267617
100505641	103353510268648
100505648	146993508891078
100505681	-127091287406849
100505687	122221248248934
100505696	-100689054256826
100505715	-142145046027405
100505738	130971986859286
100505746	-133401592353938
100505761	117748307575323
100505826	170783839023312
100505839	-16053639359681
100505854	155410347483328
100505865	118714375718379
100505876	113481737757925
100505881	116839738774368
100505894	10444060690692
100506023	319349910489898
100506054	-12059354193111
100506060	109865333940716
100506083	-11742888996048
100506100	-103886800963046
100506123	-117625715299731
100506124	-136179818818031
100506161	115965266232573
100506178	-128405285230858
100506190	-139702518362771
100506207	-159363178215517
100506211	-169203293290806
100506215	113473151202586
100506233	12411898197531
100506243	-105547449445984
100506305	-118494771553031
100506311	142071762806834
100506334	136708880878727
100506365	114847540079156
100506392	-106362662238117
100506428	169132512358522
100506451	-14194773905011
100506472	115226710906713
100506495	115890171696395
100506516	-139022252079419
100506581	-130334024413013
100506599	-131684211528011
100506606	112029455947155
100506621	-113095435143015
100506637	-119208358061224
100506639	107765456124124
100506649	172139872438082
100506658	116353440997177
100506660	-116478976211837
100506686	117853434989092
100506730	-115491217224103
100506736	-129719726841266
100506804	130533662034914
100506826	107849795494842
100506866	-10857728025832
100506930	126406549038759
100506990	-116991615471528
100506994	114252349041683
100507002	-107851757816024
100507032	-12296739753305
100507034	102506023937251
100507053	144076754658101
100507056	-123996228300875
100507062	-123001375692477
100507086	285976749389719
100507127	104179151756187
100507171	10969491202008
100507173	-106919559633368
100507178	104991419966434
100507246	-101625857511063
100507266	-105391284933295
100507283	-112200511292785
100507290	100695279022155
100507297	143731836740142
100507299	-170235010261727
100507321	-101857883355905
100507331	-14755122478063
100507347	106852582235889
100507373	108298243471358
100507392	143032317556834
100507398	111962597048478
100507421	110482979800374
100507436	-105502891231908
100507458	-10529381884348
100507495	-103012381208237
100507557	127189958248008
100507564	-10076191174145
100507567	137052087105731
100507602	107429927320972
100507634	115854379868349
100507642	118406622825693
100509894	287840158615262
10051	11143121730128
10052	-114467758371739
100527964	116526084694569
100527978	101920504791294
100529855	127974528804322
10053	-102560531455143
10054	110901081502538
10055	-101152759518698
10056	102579366446673
10057	10052364339699
10058	-106804989518126
10059	117154245941058
10060	101021644722513
10061	-108133020676569
100616150	-19574597675848
100616318	-133910826309845
100616323	12937137397924
100616387	-12006169174207
100616396	118799664574013
100616403	-107835155494023
100616408	113332920876128
100616668	-2944116109948
10062	-102829239781959
10063	110967157719073
100652736	182432986582923
100652748	105274626873209
100652758	134090729237699
100652772	133601184353363
10066	-116420083693301
10067	-10850849107861
10068	-10241642179885
10069	134779489917995
10072	-119065453728045
10073	-101647605535026
10075	-110517717946755
100750247	-151944152727712
10076	-145058904060373
10078	-135939837063789
10079	-104485722911225
10081	-110557985244688
10082	-110558672923821
100820829	180362801819409
10084	-10842053477306
100846978	-116926127070165
10085	-100798954097465
100859930	12115007633053
100861548	-120947622061287
100861555	-103439707524939
10087	114709140166862
100874058	113408381023068
100874159	-105513616622416
100874278	161235282035831
100874291	114688432525344
100874353	-124468099988736
100874362	121996716862375
100885776	-105952553456843
100887750	-10441061051451
1009	-133052493194554
10090	10815600270395
10092	102639653548902
10093	-116233317368625
10094	11519937162607
10095	-138518317696915
10096	106513605425904
10097	10680456647069
10098	100714753101992
10099	101905095955819
100996437	-117775826623623
100996485	169373730493816
100996511	117335832096934
100996712	116009878494792
101	-130037123065799
10100	118840843554224
10101	-1333510217666
10102	106673164208985
10103	-128377223964341
10105	101768169250647
10106	-110840701779061
101060200	111494907843218
10109	102884521948145
10111	1003247043337
10112	103592102972439
10113	-102663902514901
10114	-104178426404414
10116	107459879212648
1012	-120431493199391
10120	-104734445571153
10121	-111959571747034
10123	113128614482092
10124	104357066804898
101241892	118026556058424
10126	114617720014568
10127	-114107301033146
10128	103135314919391
10129	-122236454076052
10130	-102743476202216
10131	-113571794249027
10133	10139283207779
10134	-108159662080198
10135	125166348161466
10137	-109146065094412
10138	101071680033474
10139	-126351594784661
10140	-11669864539273
10142	113276804798043
10144	-108237112236331
10146	-100856699631626
10147	103999396433003
10150	155956246138461
10152	106852387757568
10153	10504720767088
10154	11106195235662
10155	-114831395096206
10156	112439792302989
10157	107215890145771
10159	104798154645246
10160	-105873850922338
10161	118512263003068
10162	-101592686564655
10163	-10414152113547
10165	-100741807274668
10166	-107196594902427
10168	104662571783066
10169	-111313578255487
1017	-106103766974963
10171	102082911597723
10172	151541772704173
101735302	-102932099024596
10174	-127961355283516
10175	10591787939843
101752399	115802270874652
10179	10593542514215
10180	102686987060862
10181	100256001885247
10184	108155445854686
10188	-10567052195942
10189	-114441652696739
1019	-112178655384368
10190	103552177243478
101926889	187843874889165
101926978	102729139890123
101927021	111597945796782
101927045	133259094721866
101927111	116984415734342
101927151	-112342262037108
101927279	-12351439724956
101927374	118049367249947
101927415	231792482304796
101927550	-11809272595095
101927572	129774606635339
101927574	128860598639981
101927612	-144893109607845
101927746	-102106682943056
101927891	137939155448351
101927919	121404096122989
101928020	-114487923443498
101928063	181325656232561
101928100	203394799727148
101928103	-109434623627615
101928222	297797521718169
101928489	-111877162085679
101928578	-106522618226185
101928649	-122062927063309
101928865	298375044029159
101928936	-197787572756007
101929140	-109494406510563
101929767	-1175413581219
101929780	101432663501519
10193	109297671653656
10194	-129457169491517
10195	-105058615313378
10196	106884579918107
10197	-101994806434806
10198	105857016880236
10199	111847864652384
102	102152846693354
1020	-111716777966138
10200	10802882755366
10201	-103249004391081
10202	109072142502264
10203	122488567725411
10204	-112766905627902
10205	-110800216192196
10206	10566781679492
10208	-108127268005597
10209	115372193023357
1021	-100898628780372
10210	114118616445681
10211	-112203714939466
10212	-118361318464035
10213	107034667391394
102157402	123235374034124
10217	103026147533679
10219	-235598067031129
1022	118929641195876
10220	-107389667100138
10221	117684324610806
102238594	141046416205629
10224	-107734134956829
10226	-111445252431642
10227	-147371875192475
10228	-10459246699934
10229	-10510636019499
10230	114380021973817
10231	128953804566836
10232	-130240524903156
10233	-114037739024403
10234	134028390515208
10236	101848246015005
10237	-101893392673656
10238	-112192909311539
1024	-105127848509987
10240	1187905004519
10241	111332585526741
10243	102841667993923
10244	103300507570767
10245	-104754828439596
102465694	-145929874122927
10248	-130711788566785
1025	-11681113760092
10250	-11022414161934
10252	-158237848404931
10253	116457204261222
10254	104844108537563
10256	-107888552349374
10257	104633526046733
1026	155866507546578
10260	11881355979175
102606465	118653220297378
10262	-109432223338244
10263	-112635026434244
10267	-201507246062547
10269	-100408736897346
1027	123095696858963
10270	-109789110452727
10272	-139221300321622
102723166	127289565710322
102723508	-148628374589319
102724058	107058455803829
102724814	112100299530892
102724927	285308522902325
102725509	-125345540427534
10273	-113349596133352
10274	102992697554506
10276	-108817533458031
10277	-104155620777441
10279	-105384305487701
10280	-113016269710874
10282	118312985060166
10283	110617861924686
10284	115479528007754
10285	102472350256222
10286	117090388480258
10287	-112465717879178
10289	104571536144463
1029	-165862857872123
10290	-126590764365648
10291	-108483653489814
10293	10384682539538
10294	-103685983409267
10295	-125307527980117
10296	-112384893706553
10298	-122975765427945
10299	-102480004393161
103	-106253292715988
1030	122954077047114
10300	-130578013453429
10301	-106502248495421
10302	126523858971115
10307	109172365552169
10308	-104319514859199
10309	-110608640809097
1031	-108572037212414
10312	-134522999387114
10313	100300563959501
10314	114827134202173
10318	-126278216829219
1032	-108138396614526
10322	-111143872937113
10325	-127537082220354
10327	-109703795879354
10328	-106212618870061
1033	116932023848745
10330	-100383592364933
10331	-118097643369943
10333	118553782032674
10336	100315386468754
10342	113052625524821
10346	105425009914964
10347	-117584267452875
10349	-107696813525971
10351	-115116655162564
10352	108828370988345
10360	-10530114313391
10361	-152870069167231
10362	-113042692433425
10363	102974777474718
10365	155120248900246
10367	11046350931055
10370	-125874368413945
10371	120673234767581
10376	-109434909604208
10379	-112279342611729
10380	-101117525982253
10381	-157066563202696
10383	-114951236837692
10384	109233350275624
10385	104200161214234
10388	-102239296192137
10389	111402073445599
1039	-114955041537752
10390	106760933486786
10391	-1319456983523
103910	109539627699775
10392	10877064848758
10393	128592791964487
10395	-101006582115277
10396	-107798143068947
10397	163966084156493
10398	-114878483017782
104	-101606988134497
1040	123736297642824
10400	-110806743707027
10401	-109393343931323
10402	112140816076978
10403	114360127822262
10404	-144585853842481
10409	107705977603907
10410	-115015916380246
10411	-176914155506721
10412	113686172216822
10413	100323127775555
10419	-106502362567722
10420	106727834318561
10421	-112018628560041
10422	103113204917803
10423	-113984440867263
10424	104939263927618
10425	-104853775628769
10426	104211753104461
10427	-101897676679959
10428	10158467743116
10430	-1145340279239
10432	-107241865507984
10434	105749063391027
10435	110505739183809
10436	100325026206487
10437	-111743370990374
10438	108233491035254
10440	-1036623315708
10443	121058226242987
10444	-114196463398098
10445	-107673379523143
10447	105582220441056
10449	104000849226496
10450	100637768664895
10451	142469309497052
10452	-119111042793456
10454	-126693260164195
10455	106226271818783
10456	-100264843625579
10457	-118776959306918
10458	-112818069267476
10459	-106379292138993
10460	-114475958111076
10461	1.10566e+16
10463	-100934153012661
10464	111941856813262
10465	10481564640849
10466	104546263481748
10467	-109419335847283
10468	-144799846052139
10469	-108609278800761
1047	107467897170588
10471	115601356493306
10472	-111666770417983
10473	117211742889066
10474	-110925553818041
10475	102558098504903
10477	112124616777018
10478	101097052251996
10479	102185943164903
10480	108828284453792
10482	-106651165262171
10483	105214923618117
10484	105371619090746
10486	127556225256967
10487	100669653962588
10488	100016858713146
10489	101923836326499
10490	111146541753489
10491	-101516789788721
10492	101379623256125
10493	-113475835057171
10494	-10986184847006
10495	-100910920189112
10497	100433718074856
10498	-116020974917887
10499	104300437287321
1050	-119762781324478
10500	-13090846739971
10501	-145481020530622
10505	-112791940160435
10507	-105424977508582
10509	-110252965427646
1051	-101369631672734
10512	-110111386050215
10513	104447452733455
10514	-114388591292924
10516	-122380665649913
10518	110705564095173
10519	-102462354650761
1052	-204370169428696
10520	101762422534054
10521	-113122938602503
10522	-128218830147685
10523	-110746943866975
10524	-109793764108426
10525	-117833571711066
10526	112138251391003
10527	103994541220663
10528	101459718099223
10529	-103226543931379
10531	-103861914616098
10533	-102964463418862
10534	-104121580092165
10535	102289986390334
105375355	-122403608984645
10539	110290142573584
1054	145270173056427
10540	-107543725260159
10541	102440186136616
10542	112508929932134
10544	-106172531042989
10548	-12141698689247
10549	-100256983538795
10550	110124167503332
10551	10231203505453
10552	-103666615368787
10553	102562174570798
10554	-115144556190767
10555	-128986657628763
10556	108688682704936
10557	113176270983617
10558	104159132237103
10559	104621068942488
10560	-1.00313e+16
10561	-106934167557052
10564	-100102062265972
10565	100357794077327
10566	108658425138204
10567	-172656981385727
10569	113332979597328
10572	-132768092615743
10573	-113810607515327
10574	-103358651026425
10575	107595050984436
10576	104182176324537
10577	-10182826305199
10579	107133267257635
1058	105865918487496
10580	-108217549140143
10581	-112794319136117
10585	-125642078947608
10587	10450675095125
10589	-105618942778816
1059	-114275377958956
10591	-146776297314736
10592	100870952307224
10594	-11386361190236
10598	111038048291884
1060	115141777277234
10600	109254535810117
10602	111907498158203
10603	-102305279143571
10605	110738572989614
10606	-101285515988967
10607	-120995127843428
10608	-150503336225098
10610	116455505116196
10611	107724399783697
10612	-113014226698834
10613	103556539802479
10614	-107561213426486
10615	-103539864080508
10616	-125065919293267
10617	-100160777850765
10618	-104289581851078
1062	10514199412565
10620	-113546511281716
10621	101040401340404
10622	106414919645025
10623	103736695834688
10625	110048098979126
10626	131161423677826
10627	11609806154629
10628	-1019394231793
10629	-104112077707836
1063	10683588378975
10630	110080927449876
10634	-160702327780974
10635	114776758809141
10636	-107347484613307
10640	101670901168022
10641	103379948226674
10642	-119538895288256
10643	110478476380132
10644	-108327828780639
10645	-105254069918874
10651	118478528755239
10652	-109240903667704
10653	-104103776247414
10654	-112817765502703
10656	102870860373222
10657	-10860169519067
10658	-108347715601639
10659	100916330890897
10664	100174469307969
10667	-103229509856633
10668	10030474022779
10669	101294479310407
10670	-103465335342401
10671	110371825750437
10672	102907492138465
10677	127841991982781
10678	100647122677981
10681	104787822065852
10682	-11925726614185
10687	-116748945880874
1069	116922807527583
10691	100433322192192
10693	121021683209933
10694	112123414943019
10695	-112323536731727
107	-117174744600613
1070	133304383174948
10712	-135072128113701
10713	100912557364368
10714	112295761501453
10717	10623721872112
1072	-112398567896976
10721	100017639955288
10723	105190283341499
10725	-109131153012931
10726	-107352426520089
10728	110258175522262
1073	101444345264576
10730	105673786976003
10732	114502564849352
10733	105811234726822
10735	101356810930887
10736	-108876570142994
10741	11554432082405
10743	-121392007708592
10745	10416948477177
10746	-112501833365146
10749	-120043397080546
1075	-102459537745703
10755	-155646844573525
10758	-101754901280044
10762	-105487877830694
10763	133754566974525
10765	100623310547157
10766	-114104182612607
10767	104452737421534
10768	100268234408789
10769	-120411390170915
10771	105234959648129
10772	12356715332865
10773	101687009852596
10775	103479760971666
10776	10351676214124
10780	-105349469207087
10781	104034820290159
10782	116255981759773
10783	-115485053478736
10785	-1171768874299
10787	10411673611356
10788	-122786176428321
10791	-119903264548857
10793	-101281878069653
10794	-124247954304704
10795	112315330447907
10797	148236941947114
10799	101853784847457
10801	-120604121213538
10802	-111260078021387
10806	129603492735616
10808	104220519492053
10809	-101379803085159
10810	-10122817489145
10811	163713779511326
10813	102332664130246
10817	12946735380452
10818	-101432745197486
10825	10791723730366
10826	-104485756424897
10827	111462917733843
10838	-102247843641669
10840	-109452282903648
10844	100511464941474
10845	110725906561492
10847	-121321453330913
10848	-165670973662517
10849	-123988369840888
10855	101587227194834
10856	-122082054052623
10857	103605921668311
10865	-10907527241511
10866	-104421064706189
10867	-120453524905313
10868	103385361342813
10869	-110336690796623
10873	-100092456710561
10874	135459011749898
10882	-100819678212742
10884	12316970474437
10885	100250904212824
10890	103809040351994
10891	11814557932351
10892	105683018660559
10896	161440079444176
10897	-109232872647862
10898	101225716928253
10899	-109969612925121
109	-121599890343416
10901	133517044999389
10902	104036544273664
10903	-105411225128449
10904	-106764160822214
10905	-100358753596581
10906	-106698299677623
10907	109518797725897
10908	-136730118640028
10910	11248348411029
10914	108130254626107
10915	-102726214519936
10916	-112789122867046
10919	-113008319923214
10920	111498469048177
10921	-108653018712246
10922	-11822905102657
10923	105204124234333
10924	136803665077828
10926	107578572050405
10927	103056972188844
10928	104798445074213
10929	100403540245517
10933	105854811698529
10935	111188096639856
10936	-133521464373297
10938	-153861738411711
10939	-102838094964729
10940	-116579636086437
10942	-166294959985197
10943	100296717926237
10944	105963898021647
10945	-11185588050468
10946	103279792452197
10947	109570822716306
10948	-105669644285614
10949	-115196096216729
10950	10884741496063
10951	102389877216904
10952	-105916639141023
10953	-103536609008697
10954	-105679982232845
10955	101716413556103
10956	-107159198090203
10957	12753949785095
10959	102383025684717
10960	-112776878163959
10961	-1131718876366
10962	116865556421696
10963	10060246718715
10964	109109523037039
10965	-109786477515725
10966	-101564760615763
10969	10882824172892
10970	-104177027996405
10971	105685813534838
10972	1015232872438
10973	102032817649858
109731405	10167077811723
10975	101413263059783
10978	-105155895617987
10979	110553126341213
10980	-101511559434038
10981	-108500730884597
10982	10876903552862
10983	-101473566122012
10984	106697735887354
10987	109194808476035
10988	11114400746639
10989	100531644995824
10991	-126448070826531
10992	-109931690414342
10994	-1228091645764
10998	-107163465292186
10999	-131403888389021
11000	-152560129432012
11001	-117260546619913
11004	-101707050350399
11007	-673821077567744
11009	763879439124465
11010	-100278737600851
11011	101371339703441
11014	-102256006689378
11015	132563316006819
11016	102268496621984
11017	117175748213205
11018	101417592578522
11019	111299760846591
1102	103199045272214
11020	-102440154932519
11021	-116786840957324
11022	118558694195257
11030	123756773581286
11031	108210774626359
11033	114791937311563
11034	111622140161525
11037	-101897327882765
11039	-102939588253644
1104	-116967155682907
11040	-107360997835656
11042	150151599823604
11043	105134625635185
11046	107557416956701
11047	-116333774995974
1105	-106399973109369
11051	104544377452399
11052	-10507459076138
11054	-122021409149802
11056	103547538726917
11057	-122525033600887
11059	108971573986936
1106	110796064333955
11060	-119641254870899
11062	111297162417533
11064	101797394024121
11065	-100619295400956
11066	-114756804776941
11068	-1015621424778
11069	149459104904423
1107	-116798607099649
11070	-118171836772724
11072	-113416980913845
11073	102203884530902
11077	-113576636368102
11078	-11166273903756
11079	103619388703505
1108	-113135946447445
11080	102639101387588
11082	-105366446846784
11083	-107056681647582
11091	-102611628055061
11093	11076817963978
11094	-112549239100101
11097	108632144394889
11098	-107625193312817
11099	-113983152952946
11100	-112748140495748
11101	11532623856379
11102	-103419912806794
11103	111763865628341
11104	132140202103616
11107	117445371093425
11108	101698930369113
1111	111652794088071
11112	110677930572698
11113	100226570703354
11116	10994951397455
11118	-103642182221953
11119	10212929841854
1112	-109153653050202
11120	-107890493761305
11123	-105126948920366
11124	100293355786023
11127	10490555290252
11128	-11600596901609
11129	-103708853066977
11130	100131797945122
11132	10245242156349
11133	-131815866301063
11135	-109441851926169
11137	103478527829443
11138	-108541699989824
1114	-113464274210116
11140	-101584176714653
11142	-107653043375037
11143	110710454883457
11144	109759101782497
11145	111724236786216
11146	103442594508101
11147	112709872566814
11149	-105183252003269
11151	-124138556857014
11152	-100961730400936
11153	-108921579537779
11154	-116718468450997
11156	-141573443843791
11157	122618519311817
11158	10397780381252
11159	-139077571677801
1116	-109075246841754
11160	-1006605935702
11162	145321652634237
11164	111517221057013
11167	100686953186708
11168	112574159415129
11169	109679122360902
11171	107345838395902
11173	115678162245747
11174	143202939154656
11176	-116306300668734
11177	10214046780074
11179	121153857739505
11180	-118006397031709
11182	-141077760216205
11183	108050715186431
11186	-109173707141876
11187	-142107259219023
11188	-101273516637434
1119	-101208407358774
11190	-105083872379327
11191	103518611907662
11193	123453838439151
11194	-113306325389963
11196	-100821857299481
11198	103225417318673
112	-123661354685587
11200	11115730438861
11201	138503476626736
11209	111218036016548
1121	1063268829135
11213	107318553855059
11214	-102040791949426
11215	107156439386522
11216	109767643716398
11218	107247911374413
11219	-263512106513567
1122	101444083193922
11221	-103240111406503
11222	107347235204559
11224	107681369123001
11226	-102231964057489
11227	118336874690149
11228	-11051052775615
1123	-101790270252455
11230	-11164564430251
11231	10152773974298
11232	-111673434750196
11234	113092643328583
11235	119827280411086
11236	114880061169246
11237	-110984557106609
11238	124345530317445
112399	-152516804336091
1124	-124742902280637
11240	114463002639088
11243	-118981851153409
11244	-100171593215569
11245	-1049727729684
11247	145367751071097
112476	-128555821103072
112479	11213938377854
11248	115939892611509
112483	-104649490535167
112487	102166568552293
112495	-100319198880926
11252	-113744689012087
11253	-126754221771946
11257	-115428247639329
112574	109162581733854
11258	-100103109374382
11259	-160308063788519
11260	103461317562763
112609	-121455496629987
11261	-102117556706194
112611	-106877333970495
112616	-114546195466989
11264	-103131453617125
11266	115971772125723
11267	-102268827025728
11269	-103316354516325
11270	-111388799770235
112724	-102319745339217
11273	100745780514774
11274	-103426197595773
11275	112712549838492
112752	-100499063838664
112755	-102170670900187
11276	-1069135480905
11277	-135778693611708
11278	-113000171966137
11282	-106680890629313
11284	-116544824477794
112840	109139469033152
112849	-102803280522333
11285	-111487078352355
112858	111682756997908
112936	-104008885582489
112939	-134410580260831
112950	104320468611309
113	-120455151281896
1130	118104442605035
113000	-133218652744372
113026	-128940099724836
1131	202447072318543
11311	100348572389486
113115	120820692881828
11313	-128141855174254
113130	-112211014298632
113146	-149151401728832
11315	101469933867772
11316	-102492471244201
113174	104684317394783
113178	-12865672906637
113179	-190961485890127
113189	-115709811859602
11319	110127252280206
11320	-122025693530191
113201	106653465662957
11321	113484323105607
11322	-106354566285068
113235	-120776921467272
113246	-108906300067332
11325	10390184644822
113251	-100030318938829
113263	-112856730389314
113277	106930576099915
113278	-100921250983246
11328	-117235157328408
11329	106107669000245
11331	-111992288341852
11332	-111797626012342
11333	-104165334276786
11334	-10695698317255
11335	109870110646442
11336	109040486409746
11337	101887753150836
11338	-116919596769861
11339	12070647613107
11340	117473092881168
113402	113274504552816
113419	-102589831912419
11342	126954452741363
11343	-1245566372854
11344	-125633798157999
113444	1028287453069
11345	11192159748811
113452	-101674389577668
11346	-145929690893622
113510	11664600763454
113540	133245251795671
113612	106461786720978
113655	-140457053638505
113675	10224412433959
113691	114955254137499
113763	-101360132058212
113791	-191524233517972
1138	104227093793495
113802	-100314573139574
113828	-111282680933626
113829	-112815380419604
113878	-109114861185071
1139	103362357487135
1140	-114089939192226
114034	-118812164686675
114038	-178894793824884
114044	111086974795766
114088	125294464571746
114112	102591016549846
114134	-107807615183815
114294	102188824634254
114299	-109729790883809
114327	118069949656713
114548	-110318725537264
114569	-100680938686174
114609	-105007213573248
114614	-122262862232447
114625	108377494796603
114659	108770136474944
1147	106399657498548
114757	-11999905188313
114769	121968293709025
114781	-120986388481735
114783	-120007975133705
114785	108085914962675
114787	-118063725504713
114788	-217161451698283
114789	-105411449481275
114790	-11545043001804
114791	107322015327126
114793	114420396381
114794	-133206470002923
114796	-146383384265846
114799	102362322692337
114803	-103485621510581
114804	-126483054963502
114814	-109358597914391
114818	-117192754249901
114819	101044506776004
114821	-10146254861904
114822	103806297675895
114823	-110069239857577
114825	-100772138263788
114826	-122746287437447
114876	109832154045358
114879	-156762205464046
114880	114517918338924
114881	-115356580819848
114882	-101982327777143
114883	109111952109775
114884	110464574885976
114885	100023883413197
114897	-149680317170388
114898	-205482301615781
114904	-116562803877705
114907	139497385081981
114908	112800938027267
114915	103585066422387
114926	115760146696011
114932	-101702059002561
114971	100260915795704
114984	-109794564530641
114987	126525559570742
114990	-13696710484867
114991	-115882636980069
115	-104271769347524
115024	-101533410557644
115098	-17328846834443
115106	11769985333638
115111	142392323090741
115123	-112250059808063
115196	-116611423612681
1152	-167150592125425
115201	102495963104268
115207	-102823028379059
115209	118679965992838
115265	-165393006968745
115273	-133314475163307
115286	-104592242063537
115290	-105925415518071
115294	117124504189082
1153	-109859033108682
115353	-100137976483887
115361	204829077474161
115399	-122935742766102
1154	113810025828146
115416	-114229455400627
115426	110982501037039
1155	-137145698808138
115509	103024898460507
115548	108256495512701
115557	-114899104153512
115560	129962694350894
115677	170602646240922
115703	114977308302377
115704	-107467719167561
115708	-112030152406312
115752	103491020673655
115811	113619374906511
115817	-115084260889498
115825	10152623420571
1159	11539338260224
115939	-106941468918272
115950	-112960395002828
115992	114317377199481
116028	134907873253547
116039	-107473986060428
116064	102147927341484
116068	104829564097312
116071	-104638782471968
116092	-103964438318249
1161	115440079501338
116113	-111544540601282
116115	-127955068776839
116138	-1.10299e+16
116143	113925590034537
116150	10191522666401
116151	106056669543
116154	10556938091865
116159	10390875553411
116224	112569919664881
116225	-107114024531049
116228	115465787902541
116236	-110065348649427
116238	106640698988007
116254	103505255632714
1163	116623065825615
1164	117516243206335
116412	-443579744076427
116442	24492420891212
116447	103622796011129
116461	117058240078611
116496	-121832158269302
116540	10093879174412
116541	-103029032762855
116828	152448027775192
116832	-102094465581604
116840	-114409209321569
116841	-102993132869073
116842	111671243094268
116843	10209834040839
116931	108848346219933
116938	-107612530580668
116966	-102128146050564
116983	101290337471922
116984	104706542135144
116985	-114202161857013
116986	-131718718235682
116987	108259282935192
116988	-11611032463059
117143	107851112487219
117144	-128132863242788
117145	104730947153267
117155	-109044289339599
117177	115973925532597
117178	105722884317822
117246	-108066266890923
117247	116630010742843
117248	133239543815092
117283	-130189496805412
1173	-110009679105152
1174	-109835611475791
1175	-101994017397034
117581	-136575308702047
117583	-112213342773967
117584	-125123077465281
1176	11031797804632
117608	108902128892995
117854	-118745002819988
118	-109065089612607
1181	107308181960309
1182	100638818571842
1183	115471238789307
1184	102728403815429
118424	108618405301333
118429	-100478608266193
118433	11183112139913
118460	-106332810646511
118472	-105903092502367
118487	108286317640237
118490	101557740215775
1185	105534714237818
1186	-130655311413276
118672	103019931770051
118738	-2463914608098
118812	105387018728114
118813	-113173202781257
118881	-293633372483115
118924	113361950878539
118980	-104991012369992
118987	-101556018423888
119016	106697515235435
1191	104547295882215
1192	-107076358334386
119391	103183106610824
119392	101033770931967
1195	108601262510688
119504	102905787483408
119559	102749882950494
1196	-104346582017062
119710	110841221873868
1198	-120739167215609
12	-133659300016936
120	114300234511384
1200	-107888695630487
1201	-119688481875983
120103	101671140055943
120224	190908092231037
120227	104726940661041
1203	-100702614418789
120379	170739445374173
120526	-102832748501365
120534	112527436962478
1207	111435342160418
120863	123993706861495
120892	-163467915510415
1209	-119451736827927
121053	102365751266975
1211	-100946730593025
1212	-106123539764529
121227	-102991874179958
121260	-101962059035
121268	-103641477248059
121274	-103686633435155
1213	100461649006488
121441	113003689609361
121456	-169687067218013
121457	107257623765576
121512	-104666328194046
121536	111268468298608
121551	-109933676607309
121642	1.05151e+16
121665	-11099714683615
122060	-100239945482869
122416	-106877150234323
122481	116627615602588
122509	111446999098849
122525	156401826983825
122553	118941631420421
122622	-12342345776186
122704	101407076154666
122769	101525555262079
122773	104347542049677
122786	-103012578265699
122809	106302752148771
122830	-103538502297746
122953	111512755241804
122961	-11015614437578
122970	115564088172207
123	101103922554755
123016	-101863489522085
123036	112293647099451
123096	103473494375209
123169	104455385079206
123207	-100911889645532
123228	115089360985307
123263	109211536889662
123283	11870662590461
123355	105641005091391
123606	-10315556389602
123688	127518238686169
123720	107171019136281
123775	-136515751039137
123803	111015767067772
123811	10958541026816
123879	-13365572666086
123920	-1042590439454
1240	-114921199855518
124044	-15810002694567
124045	-119691872561592
124093	-102655392107089
1241	-104292356525317
124152	-100093008700707
124220	-108735311241097
124222	-150319607842556
124245	102268347396886
1244	110094424014272
124401	-101522121993212
124402	-155373604809322
124411	108979556275439
124446	-109886673681346
124454	-106009964086146
124491	-103274764596526
124512	129479943158814
124540	10993502546039
124565	-129432570277471
124583	-111589522235274
124637	-103823625488194
124739	-130841377681175
124751	-101940535978385
124790	-11870603450235
124801	101745065005174
124808	106576453471804
124930	-107096670227204
124935	-117042602688476
124936	-116582231839437
124975	114810312170961
124989	107729843904437
124995	-103510480251109
124997	-139056449632155
125058	-1.2183e+16
125061	-107768858792042
125113	125230164377548
125150	116534859458893
125170	-1282486104426
125228	-110526799250891
125476	110790542114005
125488	116953347296519
125893	10364652663592
1259	-240289496403842
125919	-122637066506731
125950	-130222394635125
126003	-262635531599512
126017	-109643524978804
126068	105428134047851
126069	-113020561692675
126070	-106220016619483
126074	-116900859876179
126075	-134612256246121
126119	-164210328682551
126129	-141255599938335
126133	-156944143156482
126208	101602472213664
126231	-118776572758194
126272	113698066945052
126282	-123265825847562
126295	-110944929599375
126298	-115032054187013
126299	-194465891750158
1263	100147686639162
126308	-111572371242315
126321	-168523305001002
126328	-111073941913086
126353	-122061590474481
126374	-113218710470032
126375	-113941555481925
126382	-106002011978059
126432	109202561994941
126433	113912180373194
1265	-119269592643815
126526	-116596317112756
1266	105710313592665
126626	113532518608372
126695	-107997199009228
1267	-127691264454939
126731	106478256924584
126789	-108219105085962
126792	-100361880051112
1268	107144221401467
126820	-138921514281798
126823	-154971468164079
126868	111153797382996
126917	-1242372871846
126969	-116058009530656
127002	103476581250205
127018	138574478979252
1271	-123044847901953
127253	105626602933122
127255	232250179306881
127262	-112252359230853
127396	-109852879733979
127428	101440525272544
127495	-127393429690768
127534	-131354893033649
127544	105339407803873
127602	105071374472136
127687	-112666335677322
1277	-150768474298092
127700	111524970582137
127703	-116609604292478
1278	-155325265844692
127829	-102275551987133
127933	-104798319625048
128	102795470381078
128061	116985429125284
128077	105269242859141
128153	121104413674391
128178	-118737751638065
1282	-144325370332967
128218	114241592850052
128239	-108243656400722
128272	-11050773261133
128308	-10192754539471
128338	113203482212976
128387	108389045208467
1284	-148451885029556
128439	-104884482861276
128486	105335164619286
128497	-133333316071944
1285	107445797025403
1286	-117684261629595
128637	100382404083866
1287	-106305104472701
128710	1.0499e+16
1288	-117002945464035
128854	116870342429585
128866	-103293261031891
128869	-100222443943686
1289	-152997437407659
128977	105523474598047
128989	-1026100894354
1290	-114373375412936
1291	-114026883769315
129138	-112322956238384
1292	-129090497066259
129285	129994140336645
129293	-151730351404663
129303	-119298372146824
1294	-134847464286537
129401	-100136156341792
129450	120738717651846
1295	-126153907621474
129530	-182476016136459
129531	110079874070218
129563	-103111202435355
1296	-163132915435738
129642	109674241764309
129685	-102206092879778
129787	106850422614477
1298	-113467661716907
129831	114173110410642
129880	-100834360978961
1299	-143611698986146
130026	104343471053833
130074	-107559837237831
130162	112716109506145
1302	-136438413762933
130271	108072762540799
1303	-101757415633536
130340	-111537395904116
130355	-103821046635069
130367	-242852781824191
130497	-115516942153688
130502	144199936620045
130507	-104133736743841
130535	109913753711749
130557	103274453580203
130574	157755757610972
130589	111242592382877
130612	14024881254362
130617	-110497120042105
1307	-122147938085604
130752	120222422604791
1308	-109362195361199
130814	-100309198061353
130827	-114713982712742
130888	120690728999937
130940	-195391992979955
130951	-110404211910235
131076	-102678424524822
131118	105691746100137
1312	-127573969142412
1314	-104786084928572
131408	-118679749905132
131474	117464718570224
1315	106813735638149
131544	-104837218761507
131566	-107436784079036
131578	116127107962376
131583	229591152611039
1316	-101172965726712
131601	132906520508851
131616	-104511435740764
1317	107840923864346
1318	-128612347356177
131870	103916713888124
131909	136173136350356
131965	-102887667587841
132	109564791074632
132001	112838711174314
132014	13839288214537
132158	-112569043997845
132160	109296571840556
132241	-122426840227566
132299	100466435986144
132320	123659190444113
132321	117216693171662
132332	100319274961921
132430	-124091262048237
1326	11971798740743
132625	-112602562550697
132660	111103870878318
132671	-100830741179311
1327	100412026210771
132789	119224004881366
132864	108177449270925
132884	110726868003678
1329	-121834387018741
132946	-134355819592806
132949	113290392816597
132989	138678163051618
133	-123040461666242
133015	108670954002572
133022	-100375583053605
133308	104072477150142
133383	110442910634955
133396	-119861269284548
133418	112597935311957
133522	-146227912180185
133584	11553734466851
133619	-102721280070767
133686	104943788713462
1337	10329095940981
133746	114412160806618
133957	-108914298133865
134	-169715386736565
1340	-116687716118196
134147	100325794638724
134218	105916159270155
134265	-100069254125458
134266	110690894281
134285	13351818710503
134353	-106640256764043
134359	123257868043207
134429	112467613394379
134430	-103544223489943
134492	112057087387783
1345	115345276474355
134510	112680057001509
134548	135385178753633
134549	100669360330357
134553	11057368719469
134637	-101689625353661
1347	101286071609362
134728	115649811109362
1349	-10120976887581
134957	-102846501897744
1350	-106125763743137
1351	-102516797046665
135112	202774279490649
135114	128639054914018
1352	102758639361336
135228	104485688981519
135250	-116684515218104
135293	106119640064818
135295	130644530244206
1353	107328355843257
135398	112718780130537
1355	100763807201117
135932	121082676801737
136	-102905509771771
136051	-119577252616397
1362	101544153629397
136288	162795671490718
1363	-102931852536976
136332	10067176538695
1364	156208169600089
1366	-124190662853401
136647	-114083930933103
1368	-10770475444936
136895	-121965889072661
137075	116326546873449
1371	-100795331922934
137209	150563198339653
1373	105367187031867
1374	-114493534107374
137492	112255760915509
1376	113575263099552
137682	-102174428548135
137695	114898088884669
137872	-135364885638508
137886	112392182835743
137970	115216384805954
137994	101583328094845
138050	-119656395451459
138151	-10568920740599
138162	115334612579298
1382	-108364392770019
138241	113847030315885
1384	-121375550666436
138428	-183975844185018
138429	-139087024118764
1385	-101252459514066
1386	101643541650118
138639	102112338643136
1387	-111738401701786
138716	-103376764104917
1388	-106435556455892
1389	101321567813654
1390	124706973649688
139231	-101491979401411
139285	-12041459171326
139322	100529132683716
139324	-102352128450972
139341	127247450458688
139596	102586874149828
1397	-162745943273686
139716	-135271050137844
1398	-101269884531556
139818	-105796034259097
139886	102153480477132
1399	-106188326650379
14	-119573649207354
140459	-10177492006543
140460	-115414253678853
140461	10071879950066
140465	100757517235073
140467	-13022459072998
140545	1.56017e+16
140576	-118165221054857
1406	-106280521853725
140609	-111685574543219
140612	102253693024052
140680	10108248300185
140685	-182814564223779
140688	-124929329545169
140699	116004162323004
1407	100036668595421
140700	-126212122951547
140707	-119183796649612
140710	-137983929515574
140730	-126760063139271
140733	-104403162706563
140735	-10607416649273
140738	100033736359072
140739	10401510983304
140775	-118165910604438
1408	-11311117289107
140809	141164523643183
140823	-104998448502224
140825	-148936206744821
140831	113579457843217
140838	104062944983602
140883	-120432581798361
140885	-12364582800891
140890	112937546528292
140901	-117007857023998
141	120996657347928
1416	-10931331405014
142	-105318028933318
142678	-111700709181783
142679	105393212268773
1427	148310701537965
142891	102615931652195
1429	114116484844213
142940	115167502158767
143	107343612441912
143098	120502249818909
1431	-110242119781967
143187	100168155095172
1432	-10252177200774
143244	-112320786014049
143279	-105480632356656
143282	145611481235633
143384	102547635779144
1434	107424977460112
143458	-104773757070282
1435	-113702998801416
143570	-103365162506442
1436	-268376825776893
143666	113740731086268
143684	110319634177104
143686	-11968347611479
143872	12946456040089
143879	133488681812357
143884	11968817020666
143888	108100896785863
143903	10372736294022
1440	131920646590212
144100	-144145917886379
144108	100035831331892
144110	134934296075082
144132	-119017683818625
144165	-11956749474447
144193	101459476901685
144233	-118666275216467
144245	121398831807032
144321	169754873692328
144348	105731664175496
144402	126140722230672
144404	-117478585620436
144406	124530873384921
144455	137606383560561
144481	-100366522334945
1445	105393851937551
144501	-163526234681806
144577	-107320338171507
144608	-115176191315838
144699	-10489463565299
144715	-108595457951505
144811	124183551443051
144983	-107314449340463
1452	112714917564186
145249	-128374608430304
145282	115105972632615
1453	103367479827098
145389	111260615614538
1454	-107760337963128
145438	103826413988132
145482	103112416293404
145483	102227392331539
1455	-146408099346706
145508	105647271636524
145567	-112049109055672
1456	120250611576474
1457	-102029728474399
145741	279020932709516
145748	110993914699599
145773	112996347909134
145781	121191128868369
145783	12884416303016
145788	174209358896336
145853	158176537862676
145864	-27524084229853
1459	100445211858646
1460	-108948278103781
146050	-10145589981483
146057	116137916525824
146059	108561602710077
146198	115625022735138
1462	-121518999502584
146223	-108696363841561
146330	-15932333897531
1464	-115268851797724
146434	111089972281916
1465	-105425187723564
146540	117168737012081
146542	107070743428352
1466	108478988693492
146664	-129853573016983
146691	-109681397931893
146712	-110741177019339
146754	113232326536714
1468	-124870049155199
146857	-111626332975213
146909	-121397029410975
146923	-108084075635448
146956	105518923362734
147	109892235455794
147007	-106787082910721
147015	-120268355525149
147040	-151727829952535
1471	-1148960967563
[truncated: 10,611 more rows]

## Sheet: 8h
100	127426694682911
1000	-100995579918753
10000	-120983225282963
100009676	-103646265091765
10001	-10400327688039
100033416	110271903596658
100033431	10532972366563
100033432	-133409148099018
100037417	-132826989952004
100048912	-129325746586292
10005	115896407220877
10006	-104966880404806
10007	101794209095316
10009	-109816178798423
100093630	123272997146598
1001	-101542700282185
10010	103505545005777
100101267	103316133447497
100101467	-107036387577714
100101490	-111609291154157
10011	109616502418335
100113381	-101825500827056
100113386	-220885344909543
100113393	-164579425453069
100113407	-101787316729682
100124516	111217066711519
100124533	133583669020355
100125288	116133583357659
100125556	-122732041681228
100126784	-119502886334179
100126793	-13511753523502
100127983	-102860493399164
100128054	-108703804077767
100128191	115243587229161
100128252	112695733770266
100128288	-124799721304612
100128292	128126392867512
100128338	109939242185295
100128361	-126304086043212
100128398	-100832135122298
100128553	-111002604436979
100128640	-141778399431052
100128731	-135219425099743
100128782	120316887332648
100128788	10660137703746
100128822	12436415405672
100128881	-104642268957799
100128885	-154720052073468
100128927	-102182666534065
100129034	110751499196018
100129075	-119569724124055
100129083	-137031689584823
100129195	108768210602825
100129387	123863242623797
100129405	12003263248661
100129460	-117168684141442
100129480	180348184886185
100129482	103705380251777
100129534	260016611724399
100129716	144504341875873
100129792	-103606685390131
100129794	176989444413917
100129842	-113379033110666
100129917	-116649739367611
100129961	-125706568467108
10013	10111784350578
100130357	-120086011627517
100130418	-102950884239744
100130557	111897858253601
100130581	-161716004268955
100130691	-104416187425034
100130742	-106041715069037
100130744	12110532785362
100130776	-100154564262375
100130890	-199474739070027
100130899	-116685365394517
100130950	135150375108611
100130992	122086529189056
100131017	128199418693997
100131067	11701751296589
100131089	-107409221509847
100131096	-149038116905849
100131187	-136085952072704
100131193	-10044615552042
100131257	-103849960711148
100131289	-100400554543257
100131378	16222247353856
100131434	-138877600891479
100131454	-102154054492431
100131539	209134235739904
100131755	-130341023325232
100131801	-158958125536191
100131827	100354937008563
100131997	-104509726317136
100131998	124707820874366
100132077	-137615366611058
100132101	-104451817320561
100132247	122394880261266
100132288	10607319654002
100132341	-10546483761686
100132406	-106392574198923
100132774	109325724546365
100132815	-137757367423628
100132832	-118815243197832
100133091	153009284858471
100133161	-144026816885205
100133205	123481352765317
100133315	-10204414891402
100133331	-101363401578102
100133941	-123128560260036
100133991	103909786527299
100134259	246313267745849
100137047	106656761842778
100137049	-149945246862877
10014	110624739457725
100142659	134540809041554
100144748	-113786398448535
10015	-105079629665466
10016	115982457204356
10018	-112355818278944
100188893	-10222209823066
10019	11487625656402
100190939	10192070045115
100190986	-114819449228679
100192378	-113225135742516
1002	-103982350699068
10020	100577829290019
100216545	-204938804157318
100216546	-100131514543312
10023	-10392720798281
10024	-103287580291715
10025	105049225915698
10026	-113648111207076
100268168	-131100301600206
100271722	151450717386178
100271836	105281652902597
100272147	-164232019966758
100272217	-13177096054585
100272228	104511390258679
100286844	-127807159657284
100287015	-104888556241127
100287042	104436901476689
100287216	130045315432278
100287314	-109030434780853
100287482	112115871434058
100287616	-132728596608924
100287765	-128746417467248
100287932	107488247592206
100288069	-125540145032497
100288142	-149781140863916
100288198	-177405684972096
100288332	116440741273474
100288413	-110978501325655
100288615	107731037129135
100288637	104126842357688
100288730	129185045564523
100288748	-171613074173384
100289124	111946721883132
100289137	111542752035462
100289230	-127754467398773
100289373	-158080354215567
100289388	124753339163954
100289495	124104106537334
100289574	102137873505052
100289635	100792356095601
100289678	106848264191205
100293516	-117799907489202
100294145	-101040096269108
100302240	-100555422177677
100302401	-12684414474378
100302640	155995371627149
100302692	-103788918302038
100303728	-114481176802114
100306951	129427768932738
100329109	11714240369386
10036	10231796310245
100379224	-109972875130016
100379251	147230671924179
100379571	114938870243001
10038	-100323904768804
100381270	-117030377030584
10039	110189230343571
1004	148159424034501
10040	-101667970232371
10042	-115930445708475
100420587	145834273718362
100422860	136597510408251
100422936	113371943298976
100423037	119974392484946
10043	114963936008396
10045	111852620189646
10046	-113336166519694
100462981	-112062502661021
100463482	-150273189007281
100463486	-102350486520627
100463487	-11963627123022
100463488	-218770538429949
10048	100203430184724
10049	107223345052321
100499177	-105540960766003
100499227	-186326914882137
100499466	-109760615368505
100499467	182507854605215
100499489	110520548927783
100500802	107161893803674
100500849	-103264151493576
100505538	-116344324384226
100505549	109989107458386
100505576	-125575345081503
100505616	115422965283037
100505641	-103763700585488
100505648	-122299256001795
100505681	-11563030531626
100505687	108961215752489
100505696	111484081142691
100505715	115470332355647
100505738	-124983032223472
100505746	102713597890761
100505761	-122030459704629
100505826	-108021222497647
100505839	-115001038187095
100505854	-104474408627807
100505865	-141204500227446
100505876	-114232345768095
100505881	-105366455703139
100505894	-108648689392699
100506023	-100010176368348
100506054	12559950365532
100506060	114494783155114
100506083	-101625359601557
100506100	145737052151504
100506123	102923121071568
100506124	118121851182232
100506161	-13828780372544
100506178	-103868306689255
100506190	-102770522357384
100506207	-118494229881568
100506211	-237412141592608
100506215	-118428774055718
100506233	114857662878742
100506243	-104987547128132
100506305	103721659753354
100506311	152991587756556
100506334	10854833398592
100506365	104372550300254
100506392	-102532466476686
100506428	-144219082097114
100506451	-125967220176732
100506472	10942573855799
100506495	20285760529921
100506516	-118877726301292
100506581	110114494625073
100506599	11154040732217
100506606	136427346700404
100506621	-112262202574904
100506637	121357100904035
100506639	-101544551267887
100506649	121595581310527
100506658	-121625454685476
100506660	10414695897241
100506686	-108941162943444
100506730	-113557029193123
100506736	-101433779131361
100506804	-111082920578381
100506826	146547100793851
100506866	-118800985623405
100506930	-188785835302349
100506990	103355669541099
100506994	-117535159416034
100507002	-12462737572404
100507032	-158598115371849
100507034	-150980148804998
100507053	144310837764439
100507056	109610669048861
100507062	118458605821227
100507086	-177545333396462
100507127	-105566372388751
100507171	-110179521708827
100507173	107912591966499
100507178	-120200356621376
100507246	-11489842410278
100507266	108672112249609
100507283	138945471048137
100507290	121841362327782
100507297	11868887247745
100507299	-110316603254205
100507321	101585237464686
100507331	-128232432921816
100507347	-114354658904399
100507373	-144005679135832
100507392	1557115927326
100507398	-125857217536417
100507421	-127123905209322
100507436	-100187065022706
100507458	120040026755404
100507495	-142025099819956
100507557	110722890013357
100507564	17748931242672
100507567	134119963750984
100507602	-106627991591372
100507634	-108178080721517
100507642	107695009511884
100509894	104902417797783
10051	-109813318507686
10052	-12035744137993
100527964	-103638684900114
100527978	-180592147523976
100529855	106042590569733
10053	111156127635184
10054	-102453676618748
10055	-102040210250279
10056	-103968120352817
10057	102626933334638
10058	126204403907781
10059	101057003078284
10060	-106048868806699
10061	10612659076266
100616150	134352629995539
100616318	132622398710127
100616323	-102373405226766
100616387	-110361453132493
100616396	-137284055103858
100616403	-146257528878729
100616408	106927249818019
100616668	-114674893106623
10062	112465691327017
10063	-103256492761415
100652736	119244924349422
100652748	-104872277341507
100652758	-105336528907659
100652772	-103811464681247
10066	104028499998102
10067	118508420728646
10068	104822243202559
10069	-102723600714894
10072	-102587336971785
10073	10166366417401
10075	-108325560883836
100750247	126361466176479
10076	138834604991978
10078	11316942099492
10079	114328038459917
10081	106840469904626
10082	-132226096248095
100820829	-106080444991431
10084	113623354376886
100846978	-106256558606573
10085	-118971789546959
100859930	127174526966656
100861548	-105235795982351
100861555	138528694890294
10087	-10778170859614
100874058	102000098393664
100874159	15302368485693
100874278	-103215715956455
100874291	154897059373397
100874353	120982483743376
100874362	-110834992105274
100885776	101798729634567
100887750	-101552909935458
1009	-11210045363469
10090	-107757656712868
10092	-105647805194958
10093	-116672388326042
10094	-105344373158442
10095	103986812337628
10096	-105372242046592
10097	-116227867878959
10098	-117200425987725
10099	105050907734877
100996437	102989423990056
100996485	155268969871611
100996511	106058119668898
100996712	-114146926005048
101	179503103332184
10100	-133513728185769
10101	-108970753428202
10102	100266066658951
10103	103333175997104
10105	118492312826319
10106	-109959438923531
101060200	153190442538713
10109	-101223613519678
10111	100674535865816
10112	-112194005301711
10113	116073533669262
10114	-105266313865089
10116	-106862524143848
1012	-107154577637467
10120	106055102794099
10121	-100157902269338
10123	100113316839252
10124	-117443923304281
101241892	-128788842746198
10126	127927765243688
10127	102066703529122
10128	-103940456934885
10129	107585095367684
10130	-103549860654517
10131	101756788029354
10133	-105776691473105
10134	106667224829799
10135	-1031602961209
10137	-110853552921943
10138	-112582716156598
10139	105386090718438
10140	-11188545789232
10142	-120024038271185
10144	10536580887061
10146	-110795949382311
10147	101710715386232
10150	-124716150684431
10152	-106939389475479
10153	-104031223624373
10154	104691777098414
10155	109699591209431
10156	-102110351045212
10157	-10375918132763
10159	-103154164975043
10160	-102499090747081
10161	-119958247099663
10162	10141222679397
10163	-101424042789994
10165	-110195684824378
10166	102809024031427
10168	102322736392031
10169	-101704506778933
1017	-108903179983671
10171	103108726751251
10172	-110698738753446
101735302	-120599187566341
10174	-107173781100975
10175	-10063690900378
101752399	107228724534801
10179	-120570012976351
10180	-10535816851346
10181	107222935362286
10184	102003187081264
10188	105548559110048
10189	105834877512629
1019	-100946700307357
10190	-108645127349825
101926889	144088179564641
101926978	-166620777466689
101927021	113779760090658
101927045	-109169306359113
101927111	-105952904553038
101927151	-102600868140641
101927279	-10590610721959
101927374	-110149619154825
101927415	116077937501653
101927550	-103603938690495
101927572	110928888814695
101927574	-115630688466293
101927612	107311371379586
101927746	-106170447846642
101927891	144423674897252
101927919	-125285960523609
101928020	-12552261221121
101928063	156043808933496
101928100	-133924874873453
101928103	-127637436354214
101928222	24315050064724
101928489	-239043811138295
101928578	100538541641737
101928649	-101868057541643
101928865	138613214597742
101928936	125196471620191
101929140	-157844216635791
101929767	10796814682553
101929780	-13617697590589
10193	-100518463153145
10194	105695566118739
10195	118824794008092
10196	103665360328249
10197	-101065905977341
10198	-102504022388455
10199	-102502143329075
102	-114187829939525
1020	-100515720903225
10200	-107740429652077
10201	-1018012888289
10202	10763658290208
10203	-107801310485418
10204	107471348882094
10205	-104182222876812
10206	-114201111096703
10208	-103930311909038
10209	104300703490307
1021	-123551176486628
10210	101917997020633
10211	104442724531747
10212	10754852830201
10213	-100047657666064
102157402	-1045007681659
10217	-120587175292062
10219	132346795186124
1022	-103029546472476
10220	-11102711792105
10221	110261335307436
102238594	-144794322027873
10224	105213475013125
10226	110789128330866
10227	-10056192407122
10228	-105145432559569
10229	-103961159195396
10230	-115390358227954
10231	203629063856509
10232	-105874975046163
10233	109227978728312
10234	-161785012602741
10236	-106517783223555
10237	100387508346576
10238	-105604921901351
1024	-100474240227788
10240	-111159359042445
10241	-109516631013237
10243	-107536171462679
10244	111625044352814
10245	103310212450253
102465694	-143275320767677
10248	-100806330544454
1025	106300478329057
10250	-111906830685518
10252	-126630289410842
10253	119338678597967
10254	-106113880837692
10256	104552468509255
10257	-105039888273557
1026	162363774739768
10260	100994626520859
102606465	-112097940556291
10262	-103381994775339
10263	-106302282614967
10267	106775767906212
10269	-10767051457102
1027	-108467792665761
10270	108750679404513
10272	104537154180075
102723166	-12937512374483
102723508	-109360161927653
102724058	137418341395154
102724814	116928329541693
102724927	155683583822581
102725509	120715889746287
10273	127253310036646
10274	-11071847112886
10276	100559589638437
10277	-104604794387832
10279	-10511011845034
10280	103893901725359
10282	-103269478448439
10283	-109495983116706
10284	112580457235936
10285	-106726142895191
10286	101407531620092
10287	120903395866309
10289	-104201864740886
1029	138726285765834
10290	103937570002329
10291	-100619442951369
10293	112235517112042
10294	-101789057835225
10295	1078952013985
10296	10636010827026
10298	113393184042114
10299	-108894848747859
103	-103454010668129
1030	-106277644054968
10300	112819032045069
10301	-121636552195644
10302	10454553741922
10307	107084709422137
10308	-117996236691796
10309	122124307246093
1031	100075250729151
10312	114379333250181
10313	-115495871634676
10314	-11368248384776
10318	-111960387037071
1032	104602663093957
10322	106424691993726
10325	122967784291775
10327	-106536857843133
10328	112652927229351
1033	-115513846348027
10330	-101140398785271
10331	105095036571209
10333	-107062078395081
10336	103448141159081
10342	105004170570058
10346	10964414216045
10347	113547755648196
10349	145708141369073
10351	152538655505523
10352	-101009826789421
10360	-10273087846857
10361	204678317473628
10362	129450788392246
10363	100222021992358
10365	281264184373254
10367	-112337941265162
10370	-114550667752448
10371	-125019729146819
10376	100692827882773
10379	115063950173559
10380	-100903349822748
10381	-105812913545698
10383	103419263999766
10384	-108067933075936
10385	102853362431556
10388	-130706566086002
10389	10428140291827
1039	-114088230447763
10390	105767437449046
10391	-104511974720856
103910	101419527847507
10392	-100782432919417
10393	-102015395998424
10395	-102507305252723
10396	-140969054575986
10397	103662970918805
10398	109381934748746
104	106742637992111
1040	-114070410321493
10400	115823560776183
10401	110556859163574
10402	-10366077857508
10403	-111940595718265
10404	112270254747694
10409	102101779855804
10410	-102994680383588
10411	-12910253686869
10412	103942825828532
10413	-116613122494839
10419	101761169227152
10420	-124342781382858
10421	-102262070440307
10422	109407648410769
10423	111542143217039
10424	-105806118168848
10425	102442221632684
10426	-102183644875404
10427	-114303405014997
10428	-106943331737043
10430	116936634927393
10432	102903371411498
10434	-105970781209239
10435	118753598165194
10436	103009850140513
10437	136164367498703
10438	-100245705850799
10440	-101182517483749
10443	-111430920815611
10444	108296180269063
10445	10383278446063
10447	107304952266343
10449	-105582392350693
10450	110395472341434
10451	138112600145089
10452	103798507999835
10454	108402067833035
10455	-101713221201436
10456	-105884876884451
10457	-10112684389101
10458	105483609524219
10459	122416210405144
10460	-100651346089719
10461	117360295743276
10463	-105048372240149
10464	-104074191237702
10465	-103525424837312
10466	-117373260555659
10467	101693204190789
10468	-11623693537268
10469	107292948318333
1047	-11737468933057
10471	-10614334258023
10472	-130599597640692
10473	-103481598690942
10474	119229700678296
10475	10165151942466
10477	-103164982735482
10478	103764604525105
10479	-118825165430181
10480	-109747128540522
10482	104438606502491
10483	104203552111052
10484	-109763211807027
10486	-100694390913358
10487	-104303432529191
10488	106194100694683
10489	118356438171374
10490	11143682798423
10491	102777810599083
10492	-11093464191478
10493	111211047733121
10494	110062865951286
10495	108446780457834
10497	-106925599620685
10498	-100637767479706
10499	-106890990071814
1050	154138142763791
10500	16370403094553
10501	-11981245034198
10505	109674880426387
10507	-106581971425448
10509	-102241208704929
1051	128547148334111
10512	-117920960279795
10513	-10478812909252
10514	112798273782731
10516	102425656407071
10518	-100508514187327
10519	110112775092932
1052	112758801647384
10520	103119882762677
10521	-109640318670926
10522	120685008700226
10523	114923196351244
10524	111248263860319
10525	-101529300764658
10526	-109169662729443
10527	-105400714857442
10528	-10554161509552
10529	-129036400209554
10531	100804312547024
10533	-108473169203718
10534	108420318099144
10535	111767402653343
105375355	-172324622878414
10539	-105902196858773
1054	-108880119871889
10540	100994809599822
10541	-106651376684154
10542	116239266103176
10544	114352106444416
10548	112180196156503
10549	106641533171742
10550	-110645116157713
10551	-106572461916116
10552	10481663485277
10553	102513954926113
10554	103404404551014
10555	10222763150315
10556	-103740087568386
10557	100724231804459
10558	-104225600845301
10559	110360289858084
10560	-10320328908403
10561	-116268752036267
10564	-107586508283487
10565	-100617751577405
10566	-147237472698541
10567	106961318262584
10569	-101317797724425
10572	-10276919051031
10573	118208235688889
10574	-101154203567143
10575	-104256646011621
10576	-101100808861728
10577	-101135122320263
10579	-101198263122974
1058	-103570495491366
10580	105031626711523
10581	-101151655970546
10585	121615290574999
10587	105057105478065
10589	124024630148322
1059	114286693245985
10591	114745433335488
10592	-105718149190413
10594	-103243903272044
10598	107267232781876
1060	-10328444953992
10600	102581118834311
10602	-108469519270212
10603	109953559610567
10605	-103142146896374
10606	-115477800731724
10607	110491043190543
10608	-10407499326325
10610	113624899284204
10611	-104156370600002
10612	-112386248597288
10613	-108093925539899
10614	-104822093601818
10615	100703754262104
10616	131404868595491
10617	100458926967317
10618	-106241387682412
1062	-121755839291476
10620	121764826785022
10621	-100611198208737
10622	100799481024705
10623	102377035273818
10625	-101366817635874
10626	125999609678604
10627	109490366229288
10628	-155981099430313
10629	109777709127639
1063	-12075535757488
10630	122199644589902
10634	102182288904616
10635	-105733717595177
10636	12284953103578
10640	-108036557367207
10641	-101543112001023
10642	-107660622659207
10643	-10470796425358
10644	-126642450558256
10645	-105002775530495
10651	-102302273017419
10652	104980157547854
10653	125605212301589
10654	102493988858775
10656	116965998641201
10657	-105753486903038
10658	-109231163678067
10659	-131312583237875
10664	-111131943067272
10667	113339594864409
10668	100632754587968
10669	178844141946082
10670	107974819061747
10671	109121633092165
10672	-105194249224116
10677	120990658698682
10678	-10789501909024
10681	-10471217544362
10682	10380765539247
10687	-115376034994673
1069	-111256990532812
10691	-102918113915648
10693	120289226631212
10694	-105032359262868
10695	108500031029762
107	13914028790311
1070	-116300894483753
10712	10134153947959
10713	-100306032251543
10714	-104465867529366
10717	108715767543527
1072	115548609856356
10721	101449758803783
10723	12620745481309
10725	-105635630764317
10726	107600283685177
10728	-104087453868831
1073	-117023902209338
10730	-109718857613944
10732	-101966388992515
10733	-101844775997627
10735	-110951591807855
10736	108822002880551
10741	-105987234791468
10743	-102276735443687
10745	107172703062779
10746	-115867845255354
10749	101260030905372
1075	107003185530027
10755	-123400518864326
10758	-103621432160134
10762	-116334872173948
10763	-100644865352728
10765	-10496442517733
10766	-105427480790958
10767	-105627178416004
10768	-10489614364072
10769	-122025615919642
10771	100234958177931
10772	-105941288778292
10773	-106723215004818
10775	108164614833754
10776	-109018002520388
10780	-100344135438956
10781	-102037039790944
10782	113091647233141
10783	111707225790241
10785	105706387132148
10787	-102308524817625
10788	117415433913362
10791	103409635650047
10793	112121566201536
10794	-128573236474998
10795	-108946781237752
10797	-103970714974171
10799	105068068475262
10801	106085701391531
10802	-107786922218726
10806	-108267088736259
10808	102210100633291
10809	132140861378337
10810	102660996569684
10811	129629483389452
10813	-108056024001818
10817	158167088988353
10818	-108284281992726
10825	-103253799882346
10826	105765674403732
10827	-1130085480564
10838	110804293690968
10840	104952666356308
10844	107547895969206
10845	-101767148673904
10847	-104701785505631
10848	-110176506973736
10849	101819259487333
10855	-107035618246212
10856	105230478419035
10857	-101862657218554
10865	-107918268173442
10866	-100129929282962
10867	107699289450519
10868	122796948034974
10869	11282281220677
10873	108481611555756
10874	160529659496484
10882	-178809673105403
10884	102192015933937
10885	-101705719385434
10890	-108967047121891
10891	102678319551093
10892	101101493205086
10896	-148568573396563
10897	114207825375985
10898	112700772922067
10899	128800996143117
109	105677159849389
10901	133287736648604
10902	-109454465105284
10903	-106381813915085
10904	-103563337696885
10905	-105837648539279
10906	-101810251232858
10907	110471174918433
10908	105034126359582
10910	-102471955293689
10914	-109762545683868
10915	-102841417203066
10916	105949926639328
10919	115217053842305
10920	101759472873313
10921	10962352813978
10922	118002284396145
10923	-104614526325991
10924	-100066799639948
10926	-111210867630953
10927	-107454183717426
10928	104413045810036
10929	105491441546904
10933	-111440675809319
10935	100480811927769
10936	108507437517537
10938	-108526264237563
10939	-105722508875714
10940	105776960770758
10942	-100342873760278
10943	103570409965541
10944	-111420312034735
10945	101173092629713
10946	103499787822683
10947	102171086835413
10948	117185897227746
10949	-104892644724137
10950	108834832319022
10951	-10364908911146
10952	105953660893341
10953	107108755335355
10954	120318159638445
10955	-109032510334781
10956	-100246570743804
10957	-10439919070218
10959	-110305590352202
10960	104342832912114
10961	-107643566241743
10962	103343197132285
10963	102554556554006
10964	-103247545632319
10965	171969720131329
10966	111148245819385
10969	107446332902571
10970	104772350241169
10971	-10293824700115
10972	-106757074066033
10973	-102027837400076
109731405	-100862551460863
10975	101962358056855
10978	-109365815538043
10979	102817764662642
10980	110589894772988
10981	-105830332878698
10982	117550401126523
10983	-109517475320701
10984	102874052281192
10987	103320619954776
10988	101470791846458
10989	-101623966151278
10991	117347641275735
10992	-10499142932895
10994	104363198453535
10998	109588829852283
10999	109243962397947
11000	113348423471315
11001	111933274610206
11004	105786196487276
11007	-156057911851487
11009	813980892365059
11010	103766550793804
11011	-107258748895237
11014	-106091487947175
11015	-102909941252456
11016	-118377783714522
11017	-106450555534857
11018	122260508917257
11019	-103285837852262
1102	-107077124635852
11020	-100621755558003
11021	100339968716839
11022	-104293699927176
11030	127839436030286
11031	-106756699052137
11033	139077363544426
11034	-102876865245702
11037	-100109731867098
11039	110777575332787
1104	-103168728553742
11040	106212208871148
11042	-113921667357846
11043	-101402833779325
11046	-101792711382345
11047	109669159455562
1105	-102498995131804
11051	-107730352562949
11052	-101858870748275
11054	112718115804611
11056	-106126300886941
11057	-116750336935159
11059	-111376431899253
1106	-119744704538805
11060	108097934272891
11062	111595135713338
11064	112075981523881
11065	104296731895643
11066	103699741089579
11068	138879716209602
11069	-183002000898106
1107	-105569068415769
11070	118791703171943
11072	115358742983821
11073	102173429765719
11077	-129183170011697
11078	134547405032867
11079	109970353919217
1108	-101506465078589
11080	-120341187996138
11082	-152300525966345
11083	104664402075099
11091	103736412517127
11093	120418422246287
11094	115660766209016
11097	-10566391345534
11098	-120258799891133
11099	104961791248552
11100	101653062525284
11101	102517819601387
11102	-112715883714126
11103	-108755640102587
11104	100852826953428
11107	109106301450046
11108	-100282431314949
1111	-107687232499074
11112	-104238165087339
11113	-104848657365736
11116	-100441996821389
11118	105405640319772
11119	-109631471810199
1112	-136026324228334
11120	10166620958536
11123	-109336081174119
11124	-107374801134275
11127	-102291310747353
11128	102360538908476
11129	13175402598028
11130	104557297632771
11132	102391678190779
11133	100373393709886
11135	114830125784635
11137	104733549333983
11138	113225396177654
1114	128882576415452
11140	126410835829179
11142	106393693362744
11143	-103615511456163
11144	-182409840942926
11145	107164668848163
11146	-108707256035804
11147	127818450716893
11149	100437797190738
11151	103220501090093
11152	121250429577811
11153	109788218444032
11154	-107048536351286
11156	106588750535276
11157	103894128015078
11158	117499632315125
11159	100591645590649
1116	12378686531832
11160	101251801447275
11162	137197268328803
11164	102550992984198
11167	-107819747879029
11168	-114801462027801
11169	-109670019060611
11171	-102748810512269
11173	129582717865286
11174	-104072442636914
11176	-103071668354146
11177	109696231345552
11179	-113396539515116
11180	104890855967973
11182	-115023367127592
11183	-103228233070202
11186	136803051405628
11187	125500545019508
11188	113428218799938
1119	-117686357801424
11190	110442021189502
11191	-110917053005084
11193	102273572963136
11194	111819475385881
11196	-104011691593955
11198	-106699273623802
112	108885223233925
11200	-113680800783852
11201	106001596732069
11209	170489884122732
1121	105212762274904
11213	-106650095220733
11214	-114212055294424
11215	-101723586441566
11216	-103742315693876
11218	-105087542129177
11219	178635424849425
1122	-122614861725699
11221	128252454449768
11222	-101556475855623
11224	-113096647953142
11226	103975380907217
11227	117203170866035
11228	100012826789773
1123	-11295713391484
11230	119622512377526
11231	-109082630789275
11232	104444793350452
11234	-104534234068641
11235	-104026171278007
11236	-104052453072654
11237	-110126393161439
11238	-121447313304709
112399	-123746439355889
1124	126239240195544
11240	134579556104273
11243	106623709149828
11244	-102351726408866
11245	103373181890867
11247	239145763105875
112476	-121109666592913
112479	-11371242864756
11248	-110906526793273
112483	-101639408872355
112487	-118454726455897
112495	103757105443199
11252	-10196096868988
11253	109962488024153
11257	135045558969963
112574	10216363805357
11258	117488675959726
11259	-123682389434102
11260	-108014491153396
112609	104031923163977
11261	-109808457116699
112611	-11486856284744
112616	-118003759633145
11264	-11443365135729
11266	103237945963929
11267	103926227280054
11269	108529767295143
11270	-104320342552917
112724	101693439691673
11273	-100347210598491
11274	145583350657035
11275	-107870759148436
112752	125778803100375
112755	-153552645323063
11276	-100449496948554
11277	105575192643237
11278	-117752888315773
11282	11718775937475
11284	113586198755216
112840	-108203379171903
112849	133337773954909
11285	118691385971728
112858	111017472305786
112936	100040290783714
112939	-101741665459738
112950	103923730831391
113	110512510328606
1130	-104501993344258
113000	107511481522329
113026	107383130825578
1131	126811650672095
11311	-106014631624502
113115	-125337648377719
11313	-100067679143649
113130	102525794642315
113146	-130638415280321
11315	101469323689896
11316	114760108220485
113174	-101950964521665
113178	-100993490628092
113179	223146634462726
113189	122274251111188
11319	-104483984843489
11320	-103280701972774
113201	10047411087492
11321	-106847457195016
11322	106588356812162
113235	-112168941328748
113246	11430570412198
11325	-102359697901088
113251	-112833889425822
113263	-105554135654892
113277	111936686948196
113278	101081615111502
11328	-100425381129398
11329	-102468739482482
11331	110101887996522
11332	119136763128491
11333	103084227846967
11334	112653644923492
11335	-127308475231918
11336	126558820938267
11337	-113380135866699
11338	105429120473291
11339	10581639343597
11340	-102017041546205
113402	104662203429908
113419	102624270021365
11342	-105291283479251
11343	-102965891412846
11344	100714627564156
113444	-103453461255957
11345	104111319259631
113452	123575285918029
11346	-123756501917915
113510	-103879536558072
113540	-128057441593839
113612	-105344859943489
113655	137944244017566
113675	106579634633492
113691	104857672273315
113763	-102739223021731
113791	150970329528991
1138	-103384448713726
113802	122386254198993
113828	-108583048937417
113829	105142143455871
113878	-1053451383507
1139	110301717930479
1140	105428065451345
114034	113405164662863
114038	-111326860260254
114044	-121858453235336
114088	-14333681066784
114112	101804738335746
114134	101393836644713
114294	-102619443458452
114299	103238456400171
114327	-102423793826513
114548	13503494074115
114569	-112893720104102
114609	-100264316584426
114614	-102460212005788
114625	11106973755263
114659	-1034322199743
1147	100915105046952
114757	116216802478218
114769	114036823953818
114781	101483220611764
114783	-106249774190785
114785	-115609893289163
114787	112159875628419
114788	-2070020533841
114789	111981156878117
114790	119414287031692
114791	104022388038168
114793	-106149347466981
114794	-105980614978357
114796	-11407969858149
114799	-103460287259418
114803	-106437229391769
114804	116779734776163
114814	-120201547098642
114818	120425074602585
114819	117507540842038
114821	107267689760799
114822	13381137787301
114823	109038343408982
114825	-103675938681215
114826	-10973209071626
114876	-106158245579401
114879	10399162540282
114880	-101322355215771
114881	124092689970394
114882	-104459671731904
114883	-103518329609062
114884	105163028460471
114885	-113406464200711
114897	-107047315137565
114898	-102182412681064
114904	112809632194833
114907	-105651590984985
114908	-104890289130445
114915	111998300099181
114926	113818655901221
114932	-101505073439176
114971	12057963177778
114984	102047470821049
114987	-102120772113381
114990	138620849584464
114991	-108839309791908
115	104364916812195
115024	116817755716475
115098	-115256576140294
115106	-11363974289784
115111	-199105925614019
115123	116945833007317
115196	111960967206847
1152	107742563424021
115201	-106030111459407
115207	-115623502668786
115209	-107036744570553
115265	174969934060045
115273	10203562895228
115286	115241096160953
115290	109479273055284
115294	-10982694226755
1153	-111692006224844
115353	104721128543386
115361	121741712346869
115399	-125067371033409
1154	118967509587421
115416	116407505350837
115426	-110484739142984
1155	115770039923768
115509	105557020819355
115548	-103051556163577
115557	11038764969807
115560	-136365493188924
115677	165685036860785
115703	-109928280476354
115704	111383681351388
115708	-102131753439006
115752	-109536274989575
115811	154715965248016
115817	-101709456085257
115825	-10902976550057
1159	111941311770199
115939	123158646362788
115950	118658036521879
115992	-108118007181645
116028	110724451604991
116039	125511498906505
116064	107154748250599
116068	-112916329430476
116071	110437887551429
116092	108466409098364
1161	-10896936149818
116113	107518035435604
116115	-111538576293184
116138	105560708735859
116143	-101940891861676
116150	-107118345072169
116151	107666903449525
116154	-123094690403414
116159	139299625545655
116224	-106502538903243
116225	114132447216098
116228	-10296211818469
116236	110551760268238
116238	102652263936486
116254	-100668563259188
1163	103373361010244
1164	-104700328444276
116412	260615735811783
116442	-1285536363813
116447	12802642126726
116461	-102781996481358
116496	-117834743225082
116540	130297534641781
116541	103702035241061
116828	107424047510934
116832	100142683861118
116840	105909832964382
116841	107748813689572
116842	127877684621042
116843	102313972617479
116931	115716479369087
116938	-10054503763372
116966	10970306541365
116983	1124202143684
116984	-10209888175749
116985	106915840506398
116986	12548215935712
116987	-106325750465803
116988	112135940833229
117143	-111271146291378
117144	189815015215719
117145	106253418934949
117155	110533373548544
117177	-105178520916938
117178	-11318618821178
117246	10357600182746
117247	-132105675828591
117248	-123096271170377
117283	-118244192322877
1173	103696675619027
1174	-112784813660889
1175	107258877984838
117581	163703858290989
117583	-121666773051931
117584	110285770930899
1176	-107026783981753
117608	1115218305266
117854	-149746858048099
118	-102416664149896
1181	102140723299416
1182	-109251832553091
1183	-101465343964349
1184	-103266532831424
118424	117380302135704
118429	109875908791236
118433	105245764472021
118460	112028491707857
118472	131847370141042
118487	11151598796651
118490	129082641905805
1185	103363740833571
1186	110921977373201
118672	-116252146750317
118738	-114232080706179
118812	105250203030008
118813	119339766449256
118881	-107621869639133
118924	-115816124163492
118980	100347426527988
118987	-115939740102418
119016	109012077709908
1191	11406229248579
1192	-100256688810997
119391	-104209442968893
119392	-106290809028446
1195	-106665282129504
119504	-107642841641458
119559	-10311818533691
1196	-101789604612881
119710	-106708993939429
1198	113907165979552
12	117035755955221
120	-109203150214933
1200	-107860029097671
1201	114828014011027
120103	-106664131088771
120224	351107719045029
120227	-105055921218262
1203	-110564097786643
120379	115355698796076
120526	-103739302201087
120534	-110481921283136
1207	100047386673067
120863	126469435457787
120892	110160051356583
1209	10605098957115
121053	101476486377126
1211	146532088592145
1212	122045344975137
121227	-108952317980021
121260	102272802213265
121268	114552273830592
121274	-102771597971326
1213	-10802899792371
121441	-107724115302619
121456	110113883656283
121457	-104224155943858
121512	100797052420788
121536	-109476186378734
121551	-135831484693035
121642	110257286338281
121665	-102924303614282
122060	-121082065632089
122416	141318749666689
122481	-132480139584495
122509	121840580998212
122525	-128301783377767
122553	-106646830929268
122622	-1271847182411
122704	10777966450549
122769	101098290931018
122773	-152969139060936
122786	-108104876613926
122809	-104529093306863
122830	-110672718078312
122953	-103572224225798
122961	-100381286828517
122970	116842947981231
123	104805509673361
123016	104607601611876
123036	-119751741063821
123096	108350207797604
123169	103877843311894
123207	10101795465365
123228	-112019762466869
123263	103945220638692
123283	-109423053945086
123355	-106820648877224
123606	-103633234804041
123688	101129336501602
123720	101685846364836
123775	127228777362987
123803	107262676381426
123811	101000824135289
123879	-105757987929568
123920	104363516302525
1240	108183593739388
124044	-107325700644801
124045	-113842124711587
124093	109854681797514
1241	140697787842579
124152	10420239256801
124220	111284382668581
124222	-114378450671027
124245	113968747040649
1244	126963293088301
124401	1121504050613
124402	-111376189149029
124411	-107144241007943
124446	110164154188625
124454	-105230967790025
124491	-109650972284249
124512	101210651100577
124540	-118986674807354
124565	110511048386434
124583	103300115336762
124637	-104233545872881
124739	-11220690880614
124751	-170958825263568
124790	108455460717467
124801	-105662286782483
124808	-107815315236407
124930	117111106751138
124935	125882192664893
124936	123287782505681
124975	130650130148746
124989	-127405453546108
124995	101824217943898
124997	109046964461789
125058	103956292681447
125061	109492936110093
125113	-119728032685664
125150	-110984883455766
125170	108140973352413
125228	-111880557088491
125476	106556247940056
125488	-106828263790281
125893	-110310646800143
1259	142118678566425
125919	-123087485615777
125950	100093248202282
126003	103502980240351
126017	102726373783357
126068	104990884633799
126069	-140900538822617
126070	-107379935906548
126074	119878169717176
126075	110995096330492
126119	-133453411998806
126129	116462510830835
126133	-112221604031284
126208	143796740068606
126231	-152674996016976
126272	102331382525223
126282	112081959901353
126295	-103116714701656
126298	103245378138966
126299	-122940961022777
1263	122474324905251
126308	101719838847154
126321	-118786023872944
126328	108860213460123
126353	-121472307313162
126374	110826307511897
126375	1165326996032
126382	100895387105277
126432	123679039975803
126433	130605826570558
1265	102346243189403
126526	101042247958629
1266	-111809157808289
126626	-117491122554515
126695	102460116840285
1267	107551369387825
126731	-100168143865347
126789	10433333703208
126792	117523195674269
1268	-187219969863879
126820	-148144660477217
126823	302433404320929
126868	149163418605123
126917	103127924846931
126969	-108413423247751
127002	102591415936553
127018	-117712418149204
1271	-130397057620895
127253	106451586709076
127255	122219528220929
127262	113368693457193
127396	111654258425865
127428	100757038053597
127495	208658324612762
127534	162782141044047
127544	-100851012128976
127602	-105220394129437
127687	121899938901121
1277	-11806647125163
127700	117060374664354
127703	-102321951711491
1278	-115546838708139
127829	111843073901556
127933	-110567815723469
128	-103009475585194
128061	-102403014267418
128077	-117265699783008
128153	130128462835611
128178	-107651044295068
1282	-119780401662666
128218	129400361309523
128239	-100586508591712
128272	112582461362969
128308	113050317704188
128338	-101816762500728
128387	-102132963467732
1284	-111064948540801
128439	109546668671352
128486	108445419140916
128497	-103368885871
1285	-119333444797503
1286	-110900380977941
128637	103989163615022
1287	-107418157357875
128710	-104693324030338
1288	-100087146732713
128854	127826243831757
128866	112493969015285
128869	-112326413495416
1289	-128144872397912
128977	100810056352323
128989	124578012545437
1290	-11568310181795
1291	118442237595452
129138	12269724322068
1292	11024340921984
129285	101488109743574
129293	-101732000605931
129303	139594906035716
1294	-103815450242452
129401	103709923477937
129450	112232590600073
1295	-124089868910345
129530	-189015723143859
129531	-103961961669158
129563	-10841639316076
1296	-153678404855299
129642	-110749597876625
129685	-103803714723973
129787	103195649869544
1298	-103713762096334
129831	105268693234405
129880	118874925332617
1299	-123251903119043
130026	100960536616273
130074	-105642259713046
130162	-138973133813004
1302	174704625171351
130271	107540559439366
1303	-108864911042171
130340	-128243962722812
130355	109316548346736
130367	109165749605664
130497	132118895450397
130502	101769586287071
130507	-106722149503749
130535	103960882052913
130557	118912462986903
130574	121766536093604
130589	100321333054466
130612	102556277303733
130617	118535953038393
1307	105815184507935
130752	-104993241621901
1308	-110554489903271
130814	105425118193041
130827	-102804237443499
130888	101066593996568
130940	148341315041509
130951	138798633850607
131076	-136166167493576
131118	-106830212890665
1312	122566089317886
1314	-103009414133644
131408	117885158787739
131474	112621337925887
1315	100521664959508
131544	10357845813712
131566	-129703813981219
131578	-159264705723972
131583	119543907523476
1316	-104168250308549
131601	131441169310853
131616	-101401767191714
1317	-108363985443432
1318	106074781096069
131870	10608339949471
131909	-161073464008562
131965	-115787506227222
132	101265842220963
132001	105678134244685
132014	-108843503325975
132158	117225722035782
132160	10757861046125
132241	114494249484297
132299	-103084646710733
132320	-107176305204476
132321	-118571340359118
132332	-144681974556206
132430	-112911596728847
1326	123759394501317
132625	10642288812955
132660	-106453363407264
132671	-104839334532879
1327	107998479391809
132789	-123876341502064
132864	106313352616389
132884	127598233144727
1329	100840421719583
132946	-157213824808872
132949	100091344773574
132989	113173578723341
133	-115886413672468
133015	112875131862201
133022	-124969264487683
133308	116581891545553
133383	-10161999472206
133396	-130641325284259
133418	-108323157579668
133522	106100707749353
133584	107788753590828
133619	-10909068048909
133686	-106246977069344
1337	105967616400109
133746	-122918670992536
133957	102052658668941
134	101142499198803
1340	-109282090780467
134147	101830242685818
134218	-105255237671248
134265	109833194247388
134266	-120204658697027
134285	-100685852681312
134353	-106610800609568
134359	-100845585137162
134429	-108951055755624
134430	-103852123937595
134492	-105977481221571
1345	-137069948144372
134510	102378443487136
134548	-113399997749228
134549	147455340590934
134553	-105015562409014
134637	100581254758045
1347	-127486098269249
134728	-118870956562258
1349	-158726465478807
134957	-106758669625185
1350	-11963695186622
1351	-117515619790796
135112	-1019122360032
135114	-100265930678568
1352	-100095544992331
135228	-101327264668246
135250	106673623541453
135293	-113169557188582
135295	-123437643392528
1353	-107672578719642
135398	150024740824268
1355	-105445727534135
135932	125861763826696
136	120358356639634
136051	-108203529380754
1362	-107414309957129
136288	-246559047629854
1363	-10091672645174
136332	111714901146414
1364	103221680080699
1366	102884856288386
136647	105272577377022
1368	118817046908538
136895	-113755165156399
137075	18424400653553
1371	-104808768689133
137209	-155977306925981
1373	-109919356031625
1374	105008387640236
137492	103639377327208
1376	117428463158395
137682	-10191354883216
137695	103029111422666
137872	-114221253826298
137886	-101726101613959
137970	108995684113793
137994	-102009210951681
138050	100824854667303
138151	-107154474827116
138162	-101118274699508
1382	-193302100327212
138241	100812445108817
1384	114281130895599
138428	130626779571736
138429	-143294218362164
1385	-110525154231576
1386	-115127607274896
138639	-10506312523684
1387	101938783896036
138716	125154957367188
1388	106382969592077
1389	-104266756325868
1390	106311841014571
139231	-111620622196862
139285	-103792808100414
139322	-108643977526859
139324	100855787930052
139341	-120271948953214
139596	-111155816924533
1397	103626706693128
139716	-119942766424826
1398	102804374649579
139818	101433783990805
139886	-108009839007013
1399	-104539176973581
14	109270410903279
140459	116234221856411
140460	-113729762739167
140461	-103932204855136
140465	102086101352593
140467	11836436028725
140545	-155418584331027
140576	-100454472379249
1406	453865468585355
140609	-10805497637082
140612	106901954765189
140680	107198211076311
140685	118544988081706
140688	-118214915028863
140699	-229625715845243
1407	-118716078704761
140700	102466165995664
140707	-119038537849644
140710	-113795367234346
140730	-140668000070035
140733	-129520884779384
140735	-102245777039675
140738	-15402175521043
140739	-101487113652411
140775	-103253240510471
1408	103655584080067
140809	128090017492417
140823	-203115175555799
140825	-146351473933964
140831	111269188123577
140838	-109543388777372
140883	-106382037225647
140885	-10093534657297
140890	-104481500690858
140901	-101746478588667
141	-105617996793369
1416	-101342973397208
142	102155294277106
142678	138686835955337
142679	-141269743324315
1427	-111084447130728
142891	-100321771613878
1429	-111698325784983
142940	-106706802890105
143	-104899944672743
143098	-102367287200675
1431	-108967601906095
143187	104975144161426
1432	-101617924334852
143244	-147214563195389
143279	-105574433058796
143282	-16038971885128
143384	-109973370181966
1434	-107837225218633
143458	-11661151021244
1435	-115504486080777
143570	-117731297802395
1436	189417684669779
143666	212331703992067
143684	-105779114997715
143686	-112843169006485
143872	112368530352468
143879	132131194561717
143884	-100052492946176
143888	-100544494938477
143903	113745237444224
1440	202503518794642
144100	-11995218805286
144108	-104509407791839
144110	128303238596899
144132	-1088801326248
144165	-133748115681649
144193	143031095835764
144233	116249089529644
144245	-102101361720525
144321	10711216482432
144348	-110058733333741
144402	105042731094885
144404	101307342150656
144406	116208496000917
144455	10298862187859
144481	-128794014133859
1445	117637356521834
144501	-115805809792392
144577	10468844890441
144608	-146639779973821
144699	110400759312323
144715	126019744882577
144811	110901147032051
144983	-101432417381098
1452	-101548132627249
145249	-150218923043411
145282	-100341505570906
1453	118274019529085
145389	-119392246696364
1454	106605445864046
145438	-105240209142864
145482	-108832363953225
145483	-109776950937756
1455	106602370538843
145508	-10171131017318
145567	108057308199379
1456	-10056460985337
1457	-110556636468076
145741	299884618762117
145748	117165922421479
145773	-133989787028538
145781	184063681004024
145783	130236252514479
145788	122287259046926
145853	115398085229937
145864	100996862974243
1459	-111965987903379
1460	-102051049552988
146050	-107651796493146
146057	-119298793782661
146059	124398593594067
146198	-104788761371215
1462	110427326769707
146223	-111013695296041
146330	-106934964936369
1464	-105259735932662
146434	-105519927859992
1465	105630268254206
146540	-105030656239985
146542	-103909458145685
1466	-101879790508271
146664	-107883692114242
146691	-100350416699476
146712	-141082911741421
146754	154472777645606
1468	114044472028376
146857	-110558947396123
146909	-101703575506959
146923	-100400536405431
146956	103111388842977
147	-141799291106762
147007	100284467647267
147015	-108765535225543
147040	-120789963930256
1471	13622506973597
[truncated: 10,611 more rows]

## Sheet: 16h
100	108191241601934
1000	-102684636327784
10000	-112690258571806
100009676	-109007505049432
10001	-110743955894623
100033416	-11744789662214
100033431	112464717372653
100033432	149522696487532
100037417	-155903416535937
100048912	124575423445626
10005	-110224519645425
10006	10196887862808
10007	-102142163967991
10009	103538192714224
100093630	-102570839117502
1001	-102193708863857
10010	116126075565338
100101267	105536332740717
100101467	108606724513315
100101490	109814058884403
10011	-104918629060107
100113381	136222281944711
100113386	-121085977017649
100113393	125104866428059
100113407	-101253889309294
100124516	-139108383370026
100124533	-123956696973948
100125288	109972749877467
100125556	101478294243103
100126784	10428692531488
100126793	173224152134624
100127983	-104878062115493
100128054	-336244639539663
100128191	-119705979118063
100128252	-103462519549994
100128288	117992337940518
100128292	149388474840399
100128338	105191978878744
100128361	-103355508482663
100128398	13321882432208
100128553	-105299866698448
100128640	29107081264037
100128731	-15203468618571
100128782	-122685778452722
100128788	147024590961425
100128822	-131753728611665
100128881	125207093130469
100128885	-124090806357539
100128927	106540697370425
100129034	116099592061615
100129075	10438575987885
100129083	152132568714138
100129195	121984563522082
100129387	133294844238465
100129405	115288720474534
100129460	170126070497591
100129480	108061429543025
100129482	11628267415008
100129534	-128328549635573
100129716	-130444976558933
100129792	115498661495077
100129794	110773132501414
100129842	-159628661305609
100129917	-138367351076751
100129961	102768695039324
10013	108158430602056
100130357	-110377509305217
100130418	-108200476624392
100130557	-102095067647188
100130581	116689406275745
100130691	11848394474693
100130742	-116748573975609
100130744	-101221019228686
100130776	-115202416976958
100130890	115950468384685
100130899	116239804042415
100130950	-123985176573805
100130992	122234303266433
100131017	-100483867314998
100131067	103077243352885
100131089	-145989839490776
100131096	163985357310669
100131187	108150155654232
100131193	106054540175064
100131257	100926694553804
100131289	130436583863512
100131378	10098687985036
100131434	211927823912021
100131454	16926008768035
100131539	124836696413436
100131755	125031749653239
100131801	119708292775485
100131827	-105292245409879
100131997	-114610544005046
100131998	-113438146295281
100132077	-109890240486623
100132101	-112198087248401
100132247	110884570556972
100132288	105370042393739
100132341	-110037351749822
100132406	-112944465363814
100132774	-119038668824556
100132815	-107442580451454
100132832	102105411821527
100133091	-101840423553098
100133161	118545242534997
100133205	114927984289428
100133315	-130083489099801
100133331	144439114195654
100133941	-113778399269755
100133991	-137305597745676
100134259	232151379495731
100137047	-111978627099341
100137049	168345974013527
10014	-103588374709545
100142659	105311591139825
100144748	-111014054090404
10015	101882367557878
10016	-10276799448081
10018	-100118767189479
100188893	-111500970963747
10019	113733884765566
100190939	-102202997925828
100190986	104687226657993
100192378	-152043187499014
1002	-126556280442188
10020	-104756859519373
100216545	-17434655046924
100216546	116417107499611
10023	-177786999406902
10024	-101773134304636
10025	-104532497812094
10026	-106971314068139
100268168	113336349450474
100271722	-103491285057871
100271836	107165918972651
100272147	-19202404723688
100272217	-103966608483549
100272228	120134650604763
100286844	-141423305075062
100287015	116799639390434
100287042	-102335129633092
100287216	121078854523454
100287314	146304709820595
100287482	-115219051985216
100287616	-116823344649252
100287765	-102716804395761
100287932	-123441507181102
100288069	-107162540122764
100288142	11702898016011
100288198	153721645527677
100288332	-125785514884096
100288413	111262091970947
100288615	-10049319185315
100288637	102904474219912
100288730	100917362100475
100288748	104786397804315
100289124	120528795748183
100289137	-101409501768048
100289230	117155964823872
100289373	104550651165235
100289388	-112269754690125
100289495	142491839434168
100289574	-12360963681145
100289635	113508856487189
100289678	105330650863725
100293516	106166640484094
100294145	-107625669476336
100302240	-103820407406662
100302401	-154278692587995
100302640	121530524113154
100302692	100736475150942
100303728	-112056779184325
100306951	12127878566414
100329109	126967990471086
10036	-105896761660705
100379224	11178583964913
100379251	-134410410166992
100379571	172991373760687
10038	-105941188208123
100381270	-117847266186676
10039	121501426918499
1004	192731130853099
10040	104623183170808
10042	-105398526718777
100420587	103077182005166
100422860	-108103189013862
100422936	139178917675517
100423037	-112810615550186
10043	-102523958697407
10045	106061186771182
10046	-109729712322812
100462981	105879170346712
100463482	105585873113283
100463486	-104942510251568
100463487	-117745374692125
100463488	121134089548245
10048	-10515481637377
10049	106130497080784
100499177	108843165331518
100499227	-26432641446669
100499466	-103334836246512
100499467	243449088232618
100499489	109267884157818
100500802	11170069758354
100500849	138994857115148
100505538	-105428573363224
100505549	115961197506963
100505576	-128360190013895
100505616	-108663317321907
100505641	-112488131604725
100505648	-105119203264819
100505681	-121250677062022
100505687	-108915774321227
100505696	112161571017645
100505715	105551881863596
100505738	110241099997046
100505746	144528863578399
100505761	10859312162715
100505826	15176777074123
100505839	13699403582297
100505854	-113836643423721
100505865	102870649749337
100505876	112046154237107
100505881	105085473153435
100505894	101039698369364
100506023	-119741344208651
100506054	-111349348260187
100506060	117054972206455
100506083	103832428736667
100506100	125785599309043
100506123	11222047893029
100506124	148158354900479
100506161	-107644928312449
100506178	141664853174202
100506190	-108234176963324
100506207	150958590002058
100506211	-146726797923249
100506215	-100232800949632
100506233	-130672763478846
100506243	-121738331460953
100506305	-101508602503046
100506311	-101771430596896
100506334	-123098228000624
100506365	108657831905773
100506392	-125098644582558
100506428	114413482121663
100506451	-123021223510283
100506472	-105231350351386
100506495	118613646645534
100506516	-13310703940445
100506581	100763145436606
100506599	103529707921464
100506606	-112780763705746
100506621	154733275967791
100506637	-219392275377286
100506639	-10886132159967
100506649	-102766702630432
100506658	-127227519016158
100506660	-109716981432544
100506686	116284691950878
100506730	-10372207809432
100506736	120696763410471
100506804	1062554770804
100506826	104585159459727
100506866	-102804462856622
100506930	-132187953679488
100506990	116332571583009
100506994	1042144406018
100507002	-129261511820243
100507032	112058907312243
100507034	115128910807325
100507053	101905606839552
100507056	105618607485607
100507062	114621986145978
100507086	10667026368654
100507127	-102783013191055
100507171	-116677585893929
100507173	-10491079590581
100507178	-107847085513721
100507246	121370494308746
100507266	107977943455163
100507283	168180940496134
100507290	114829973611369
100507297	-145405699558813
100507299	-160390637822747
100507321	-109494727389297
100507331	113674419376584
100507347	10283937736312
100507373	107296614987221
100507392	-202527563789161
100507398	102072134165017
100507421	-101179002236471
100507436	104300660700697
100507458	105542040628616
100507495	-109367542036109
100507557	-118897313063805
100507564	12663989600293
100507567	129958695669652
100507602	-101246158493233
100507634	-224873855208973
100507642	-111785151418914
100509894	-10256429221625
10051	104098583143882
10052	-107412884327936
100527964	108696201822525
100527978	11396751288839
100529855	-164490954263804
10053	-102786342223412
10054	101515964968611
10055	-106911145168087
10056	100281242823621
10057	102992924529333
10058	136536701509855
10059	11681594055364
10060	123692389424517
10061	109195519701542
100616150	-153686998135293
100616318	-215065691662025
100616323	17988452250298
100616387	106878461069122
100616396	110101757380958
100616403	13781145943059
100616408	112302318783536
100616668	-106081597227118
10062	-112040254648712
10063	-14788600912748
100652736	115637283309325
100652748	-100174002639031
100652758	-171253379394658
100652772	-100630319738704
10066	-11188508305475
10067	-107099955186537
10068	116456417231288
10069	-100683239626822
10072	113100655724659
10073	106626522118252
10075	-11284074811702
100750247	-155907774854724
10076	104387258971661
10078	119533203157599
10079	111569854942582
10081	-102248770474316
10082	102213845264397
100820829	157497373920532
10084	-109870849120086
100846978	100125848144108
10085	-110490826336946
100859930	-111226085025356
100861548	-104118271407648
100861555	-287913246369822
10087	-108515561033416
100874058	109157369790375
100874159	104787807211066
100874278	-104673303284401
100874291	122954475627464
100874353	-137304490952205
100874362	-107990493091372
100885776	110426560522943
100887750	10078676625551
1009	-114373770694008
10090	-106955228827512
10092	-10849943934284
10093	10432487090032
10094	-105583745484187
10095	102199562312051
10096	-10204058294291
10097	-101364391067536
10098	-101237024193138
10099	-112029973489329
100996437	-216991019642983
100996485	-125315166503466
100996511	131992161252846
100996712	-102900487069182
101	146510698410583
10100	-114600372666561
10101	112932361079165
10102	-106677254357818
10103	-115182663158635
10105	-100475709165325
10106	-109824846512862
101060200	109306503471113
10109	-103404541513567
10111	116438215434638
10112	-108415388904084
10113	-11792412686832
10114	-102887485359371
10116	-100326833427013
1012	-118659344523756
10120	-114659162346633
10121	101473806735207
10123	114877766263958
10124	101567514577921
101241892	-125303664326976
10126	-112728548139728
10127	-102845599764386
10128	108449634239409
10129	-18420937440553
10130	-105519274874383
10131	-1007329225696
10133	-100496351146557
10134	100864334540722
10135	121753751119872
10137	-103272177030041
10138	-10045110579795
10139	107596938535379
10140	-107372723646198
10142	-106320289649677
10144	104614679971894
10146	-101521965076111
10147	-101990838182542
10150	-109412878131456
10152	-111665388917735
10153	122360130495323
10154	10990886353516
10155	108636789169401
10156	-101358592546881
10157	101372101340181
10159	-108952004243463
10160	-104983089276194
10161	124993619128922
10162	11365393792154
10163	-103656416264865
10165	-109825032550937
10166	109676951875327
10168	108208240393086
10169	107856491426247
1017	-10572556789132
10171	104887928411103
10172	-108093997367905
101735302	111554071306616
10174	112448272836607
10175	-10899223639747
101752399	109286769393944
10179	-101145391887632
10180	105924279097614
10181	-108398988412905
10184	110425936308654
10188	105781607484027
10189	-104648565616019
1019	-103955396181825
10190	-104982234846148
101926889	115788525233737
101926978	-18173264309454
101927021	102415416907462
101927045	100372389236395
101927111	-132098076014859
101927151	111776467620373
101927279	-1227761538552
101927374	104662263173811
101927415	1641298922141
101927550	-10572944526007
101927572	-103109574525773
101927574	104316832064141
101927612	-114372786994804
101927746	12712540683365
101927891	-142848816882511
101927919	141413328435613
101928020	-110293448005698
101928063	-124895403403253
101928100	-121664788919614
101928103	-185659295911626
101928222	-174805596063233
101928489	-117175658540782
101928578	100882671291081
101928649	111682483279712
101928865	-142616173595543
101928936	-121023949560408
101929140	134960414741732
101929767	-117827369212853
101929780	-100495816991908
10193	-113925952640232
10194	-103064261948266
10195	-106475540436193
10196	102592116448842
10197	-100839180724182
10198	109005000665338
10199	106327459406029
102	-100604266108816
1020	10746809633343
10200	-110809513990317
10201	-108659148806249
10202	115604974372032
10203	-119044963245308
10204	-111973896732215
10205	-107289334236038
10206	10591362752153
10208	112429883588875
10209	102198113409712
1021	100115562473173
10210	-103550103278933
10211	-110530833182841
10212	-103383191679453
10213	105522929708629
102157402	-102091904240385
10217	-111825929572508
10219	13866770306999
1022	10665209168567
10220	-109398438819058
10221	116257367310794
102238594	-101557228964366
10224	100632822475626
10226	107328794958584
10227	124156110096713
10228	-101267257970236
10229	-106755876425504
10230	107574769538574
10231	237764259045948
10232	-105485007742402
10233	116141383278797
10234	100112585182211
10236	-106501225709212
10237	-107388106734689
10238	-109805153495359
1024	102587615416984
10240	-107480687040668
10241	-102449764975132
10243	102008157903115
10244	105439636221897
10245	-10092181791576
102465694	-13582273116609
10248	-113900776829183
1025	102895728142872
10250	102110500654466
10252	-112416924248642
10253	118850032121285
10254	102720743711971
10256	10572669759406
10257	107728094303779
1026	126870391621555
10260	101177330567169
102606465	102859909975364
10262	101425464153573
10263	-105725574534909
10267	-112182633301693
10269	-100559974299168
1027	-107458883883115
10270	101642900757056
10272	-108209221625387
102723166	111607981739119
102723508	119680547369842
102724058	-162641759185614
102724814	12506417441794
102724927	-103723826522785
102725509	101083075777991
10273	-100116117130296
10274	102462553892848
10276	-10938577704776
10277	-107400117861523
10279	-107872812353198
10280	-101000381078104
10282	-122488351397352
10283	-104858970683142
10284	-117490250984284
10285	-111846406615044
10286	-103201828313164
10287	112299269235408
10289	-106128566071816
1029	-145088192335257
10290	10873155914523
10291	105618503457549
10293	-103771302993447
10294	-100857947816961
10295	-102130719108441
10296	100775552864796
10298	-108450224890867
10299	-103414431714534
103	-101964433408648
1030	-103263318609911
10300	116890830522969
10301	-105613412352321
10302	100978649721667
10307	108629678894615
10308	111600912316927
10309	118995697804153
1031	-127730652964228
10312	106146366914144
10313	-106192554250515
10314	101373309137824
10318	114145653501662
1032	-112166397464904
10322	105359141105481
10325	113636372719095
10327	102019073963035
10328	-100480830225267
1033	-117879764866563
10330	-102488789483088
10331	123334477002406
10333	107472542672338
10336	-108687610322329
10342	-108024197419422
10346	101731181698419
10347	-10043564403478
10349	174709398574749
10351	-118139852515311
10352	-100828173029466
10360	-104738615109615
10361	-100896692596265
10362	-109691868673751
10363	-105370205322836
10365	-106351003150365
10367	-108634923815122
10370	-128736818503526
10371	-109070378229532
10376	103531932694429
10379	-119406165992596
10380	-100896273943889
10381	120309247713404
10383	-101329757638649
10384	113554984595081
10385	-106683578532317
10388	110589454523156
10389	-136535287332985
1039	-115832953471495
10390	-116027016176784
10391	15806248057443
103910	-108189978615589
10392	-117590448650985
10393	-11416379557094
10395	104864606554811
10396	-121392120085456
10397	183697072442298
10398	-103678037937908
104	-12100705905021
1040	-101684889739515
10400	104174507800078
10401	105382728063417
10402	-135797178520862
10403	-102508409688014
10404	-10449310114289
10409	-105618406789392
10410	-107749923123471
10411	110815165140804
10412	-107242985508636
10413	-105934604755293
10419	108265953300684
10420	-111228900442565
10421	107442550763471
10422	-100324280917523
10423	112949565082865
10424	-103800284519908
10425	-106707744533416
10426	-109425445050766
10427	104238436212641
10428	-10145180362508
10430	-105294719119758
10432	107287985043863
10434	10075283719248
10435	150016755832421
10436	110322624429192
10437	135628942095195
10438	-119845360588936
10440	-103951751458701
10443	113752649587731
10444	102828908711161
10445	-100066015805664
10447	-104732205145671
10449	-103673935501246
10450	-111504817464487
10451	-104744982076729
10452	106243141963742
10454	-100981536092364
10455	110548273952279
10456	-102338940095927
10457	-127169615821987
10458	112757494954587
10459	-111028722073154
10460	103104080661135
10461	-126844300202576
10463	101098614010007
10464	114339488434438
10465	-106785307261656
10466	-106962971236649
10467	1.11679e+16
10468	-164960568251714
10469	101436866207741
1047	-109799723046562
10471	-102191515638581
10472	-126472557328852
10473	100392779726099
10474	100747473246137
10475	111488869008662
10477	-105960698266335
10478	-10913433315482
10479	-111792559068639
10480	107081458294336
10482	100510349757348
10483	-109151955223098
10484	-103275313843622
10486	-118030806464388
10487	101760629548963
10488	-11303276172515
10489	104000276706223
10490	-10278481000597
10491	100575225683112
10492	101121944479865
10493	11792698427576
10494	100325256999178
10495	-104412535350723
10497	-10485589130402
10498	-102542808755816
10499	-108388203304245
1050	-143937004574562
10500	126533115446715
10501	-136398870297284
10505	-107116309957289
10507	-100635578330307
10509	106054080403587
1051	-116481446041962
10512	-106320983507587
10513	-102533891726507
10514	120320094782147
10516	-107513010371988
10518	108523672007744
10519	108464152134899
1052	104581373033283
10520	-10221213732587
10521	-106667069936164
10522	-108752738152406
10523	-100881676611148
10524	108307800424582
10525	-10800412464882
10526	104344690496333
10527	107035700641108
10528	107512399912069
10529	-125644138427537
10531	113186449764772
10533	-101875348222281
10534	-110763982153782
10535	-102246642411347
105375355	-144310206978246
10539	-105069653663187
1054	-114511599277934
10540	-109499480027888
10541	107079972255912
10542	-125963230254977
10544	104883813956065
10548	-105530317936301
10549	-108813165951925
10550	-113477658720366
10551	-162788952417262
10552	-103990503877791
10553	110543037967836
10554	103373216661856
10555	122864809335469
10556	-107454469219926
10557	-100457062415786
10558	-103883236575383
10559	-100943910353201
10560	-109224737739686
10561	-117856910760321
10564	-104377256989377
10565	-100449179925064
10566	117210435438569
10567	111823258122722
10569	105113285410524
10572	106215415559491
10573	-106896387754494
10574	109392268815151
10575	105534684866122
10576	103651100437096
10577	-119916944936341
10579	110095347617919
1058	-11488139572847
10580	165860572013105
10581	-109711926020411
10585	10608351623023
10587	108042343166461
10589	108472345028561
1059	102121020777276
10591	-110414172421473
10592	-100576881292733
10594	101253561115182
10598	110843549859077
1060	103262382159243
10600	110210874752577
10602	-103439175355258
10603	-10821210036794
10605	100192996667521
10606	104294649672931
10607	113124969588825
10608	-104871241354501
10610	-10058619999089
10611	10201185125435
10612	-118192169689036
10613	-11065958075875
10614	-114584840903741
10615	-100897521148039
10616	103635329621063
10617	-104054319202094
10618	-104912833692616
1062	-103425951803066
10620	-100700500280746
10621	106438407773212
10622	101752178396151
10623	-10243582458327
10625	109959196411483
10626	118793962968067
10627	-102607071901965
10628	-121508987298522
10629	100781188145025
1063	-102863253100311
10630	121040115788504
10634	119961203000589
10635	-117554352992397
10636	102782831994779
10640	105414198481333
10641	-110251745128059
10642	-107924766102941
10643	110127528959614
10644	10141976605415
10645	105386128335984
10651	103797202164857
10652	-102499158216869
10653	-11735262921973
10654	-10440168145052
10656	169126140480678
10657	-103411692827161
10658	-111635047781684
10659	-114217505249367
10664	-105790146739601
10667	102670952655609
10668	-116377245614972
10669	-15053234737206
10670	-110964542966589
10671	-10023521475144
10672	-10206618965194
10677	1324227111487
10678	-108075527520547
10681	-107825043078097
10682	111292052094939
10687	-114891262763969
1069	-100221609965645
10691	-10271070102941
10693	-13547880560164
10694	106923619912163
10695	-107393293990268
107	-156921877368402
1070	-124567683263453
10712	106859586720876
10713	-107438872912278
10714	101627620102368
10717	136412743839456
1072	101944333444088
10721	-102056028306535
10723	12115897071656
10725	-112359704243819
10726	10136808061241
10728	104839219909722
1073	-108500185017025
10730	-104712753600119
10732	-103685224429381
10733	-100463787069877
10735	-100305001054121
10736	-107744445626978
10741	106737023101841
10743	105441837483789
10745	100188202572088
10746	-101475444402229
10749	-105547764137792
1075	110850439486027
10755	105696271162155
10758	101848701859416
10762	-103601479697309
10763	144408391203473
10765	102773940915634
10766	100544130574022
10767	-10206617505465
10768	-105583304769616
10769	-119821561314445
10771	-102168613975929
10772	-102766358696648
10773	-100617250960964
10775	-102098355074498
10776	-102131392730992
10780	107060280179399
10781	106834161356253
10782	-102941718834509
10783	10883910270176
10785	112960449730031
10787	10289431094627
10788	10579745993831
10791	-111512955383425
10793	102712533987964
10794	102117801167991
10795	100592914020493
10797	-107767600954789
10799	-103454870054766
10801	131989950520933
10802	-101088919993725
10806	-102895230209808
10808	118622459869965
10809	-101557894793593
10810	111422609823833
10811	173557061536414
10813	104216632391299
10817	100682630212207
10818	-108695205946877
10825	-100955533347581
10826	-103315612462485
10827	102547600283412
10838	-103090874176688
10840	117695154054045
10844	10400977175734
10845	-101610577311846
10847	-102792832161003
10848	106330146709863
10849	-101827253221477
10855	-119809733197129
10856	108282161855317
10857	-104575645737676
10865	11079122048134
10866	-112808438773247
10867	102279923097211
10868	114578819498846
10869	101860809551489
10873	132593358116426
10874	-165298180676007
10882	-203997612761027
10884	-102125197394901
10885	112229681463323
10890	-106264002844581
10891	-1866619343814
10892	103434677223276
10896	-203962097758073
10897	-103708668983302
10898	-110080020973592
10899	-106876988908217
109	109079391655066
10901	1077393473713
10902	100412018633997
10903	-1.02828e+16
10904	-10738552060469
10905	-112515465103902
10906	-109142355961427
10907	-106944097860633
10908	10790763922571
10910	-103554284354413
10914	107649239336239
10915	-104344737879898
10916	-101258396867296
10919	103627873510841
10920	-104272885717328
10921	100705162360911
10922	-100454201781673
10923	-106308875848025
10924	-103901293780406
10926	115693741725818
10927	-11071548418229
10928	-104326237359702
10929	-105792983202267
10933	-1020620824542
10935	-105369129797554
10936	-134308265345309
10938	-102889861006271
10939	100209099009507
10940	-109797462805337
10942	122149108159464
10943	103155113225452
10944	-110511871290844
10945	109532523711412
10946	-100963702140779
10947	-103382159373548
10948	102672462411902
10949	102609275727913
10950	-107838074431216
10951	-104698243113158
10952	-136777238978598
10953	109970816978989
10954	-10363036742279
10955	-10358381124311
10956	-107160523198146
10957	112807063808902
10959	-103293758732339
10960	109940339906321
10961	104016458801848
10962	112157779938049
10963	103810358383687
10964	-135754212480656
10965	-107682448293686
10966	-126634506107106
10969	102273763584552
10970	110238744410678
10971	-103439288171709
10972	-109602041210406
10973	103656529374295
109731405	11012682172262
10975	-102154969751425
10978	-102891510000915
10979	-114702671263559
10980	-107162403706675
10981	-115797171126087
10982	111585184743083
10983	-100812727178819
10984	11233915920918
10987	-1.08609e+16
10988	101669959277723
10989	104698631283398
10991	-117393907549423
10992	104714191641388
10994	101046885954263
10998	107655392880494
10999	11518211175204
11000	129595162113226
11001	-142655419634207
11004	-105197527807722
11007	-11391148146868
11009	1836938637982
11010	103224374984044
11011	-111710825939602
11014	-103347771568607
11015	-110616353847529
11016	-104915021498996
11017	-118683640783275
11018	-101015203485622
11019	102480928302757
1102	102257237751674
11020	-118335463859803
11021	100310861946024
11022	-103487537123211
11030	12620748932236
11031	100012548130865
11033	131459216228083
11034	-102291842392453
11037	111018075683846
11039	-109179879064716
1104	103608119542864
11040	106585734755899
11042	116129949680762
11043	100967306287487
11046	102047576539465
11047	112642063477426
1105	105319344160697
11051	102280056181785
11052	-101168991301899
11054	112290253633453
11056	108752482872035
11057	-105592956362411
11059	109193727541184
1106	-105101219019386
11060	-105804207305038
11062	101129380280958
11064	103172513651918
11065	-101953053988646
11066	-11761746487324
11068	-103324459334748
11069	-109424971078243
1107	-105432337594583
11070	10549742151639
11072	-119747178109863
11073	10716112826543
11077	115994110277972
11078	122462102452354
11079	101870899988444
1108	10148776070461
11080	-111465407292253
11082	130206605458996
11083	-106574988862768
11091	106110903811745
11093	-101157767856256
11094	-105799687375249
11097	10166917993496
11098	-112689491955175
11099	-110468201961192
11100	-102877533196732
11101	-105941305391022
11102	-107343296362633
11103	-100758549660295
11104	-100557895395171
11107	111756877933338
11108	-102164161113491
1111	-106808762882263
11112	100123142611436
11113	-105399580182152
11116	-101207386093272
11118	116568372749293
11119	110566278938975
1112	-124185072559072
11120	-102124264560558
11123	-10651504662988
11124	-104624061842288
11127	106965085487024
11128	-109050505797574
11129	-105943768888258
11130	-116410835454586
11132	124206805951478
11133	-102529117006819
11135	123997626456468
11137	104581291249569
11138	117926015171141
1114	-106168304903254
11140	100900018814538
11142	-10959679526733
11143	-100215808820976
11144	-10270552313861
11145	-115210372477356
11146	106900264141263
11147	-104771902283566
11149	109876722144979
11151	-101693402500073
11152	-101718855148241
11153	-115094971057659
11154	1009376643928
11156	134129636734326
11157	-1096269349442
11158	114249973609199
11159	102757898100527
1116	114356615684729
11160	101779349777658
11162	-121633713629903
11164	-108130250854972
11167	-113380910021247
11168	-100517776597792
11169	100866417762752
11171	103687531682526
11173	102045593800351
11174	102998383763591
11176	-1058720672426
11177	108188013367333
11179	103879473307869
11180	-101973958719614
11182	111142985587119
11183	108466252165419
11186	-111082195792047
11187	-103518902640205
11188	-100865962581114
1119	-101364983372243
11190	103903141850638
11191	112330785589439
11193	-100479906097743
11194	100301051491426
11196	-101616043107938
11198	104015572731016
112	-111068164772593
11200	-101176975323335
11201	115392490068964
11209	170464789527947
1121	102849373482955
11213	110260707416955
11214	-109455491393735
11215	-100267043482354
11216	-100141490191891
11218	104357479059092
11219	11385220832219
1122	-100954402842206
11221	-104723797354086
11222	-101976018923289
11224	-132084188329391
11226	111376040240823
11227	142015153214476
11228	100996389028576
1123	-101107736494041
11230	117350358467005
11231	-102208175357793
11232	-108463438537076
11234	100821280205052
11235	-105160045366492
11236	103899280628363
11237	-103194573227238
11238	101345315094525
112399	-18787161283243
1124	-146601521315564
11240	126453108956112
11243	-113981069674715
11244	-106753347355804
11245	-109836139449539
11247	-107266740268759
112476	-10964549975004
112479	103061906882784
11248	127010987671001
112483	114528593686162
112487	-112381524916238
112495	105254024964512
11252	-106008718140857
11253	105691897595802
11257	-110603254369911
112574	-114020831541977
11258	-114381393795744
11259	-160708232157012
11260	-10715817449805
112609	-117184819889578
11261	-100857642392912
112611	-117786823011985
112616	-109795104637154
11264	100437529550347
11266	107362033003581
11267	-107738079004377
11269	-105952566648984
11270	-100846636744073
112724	107894943450875
11273	109160093088163
11274	-120464836707192
11275	-111468746100591
112752	-104572800934064
112755	131622673680008
11276	-103207369751437
11277	109739652402332
11278	10202125560515
11282	-102200848587131
11284	112724559774937
112840	110179505453029
112849	11854330996445
11285	100318313371585
112858	-105017780551184
112936	-100078964252803
112939	10547381459346
112950	-111167417323603
113	-103598409549355
1130	-123246872148076
113000	107475641318865
113026	-113059904797115
1131	-104981136798817
11311	-100942103126396
113115	-111421414835441
11313	107760410953735
113130	-103923812078843
113146	-112178392576367
11315	-103869403265493
11316	100866248018192
113174	101294308772839
113178	11128917002545
113179	-100952311506704
113189	101500716562434
11319	-113731056557829
11320	-100950579326623
113201	-100585487851825
11321	-100832073785404
11322	102936022276476
113235	-115856091132496
113246	-124267700380057
11325	100499832061868
113251	101360311304309
113263	-103974035781618
113277	107310889994759
113278	118655945468696
11328	108965495933371
11329	-110013994540568
11331	104512268209528
11332	109325289645721
11333	-100261836040138
11334	-125441838664113
11335	108903640765033
11336	109721935727953
11337	-110037628533323
11338	-10105714594948
11339	-10867713503729
11340	-104985015758799
113402	-109806428195285
113419	-103629788496064
11342	106459453366189
11343	-106239734932622
11344	111727017811494
113444	-105413534097637
11345	-114542861031435
113452	-105008063062335
11346	-115456982034841
113510	-108373713951701
113540	-165550030206873
113612	-124357108753564
113655	-118223139225114
113675	-105947830893373
113691	107173962322226
113763	-101891111428544
113791	108539176170769
1138	104024637989051
113802	137012109749609
113828	111471375712601
113829	102044149881587
113878	109133466875583
1139	-126307094837499
1140	-114667364248149
114034	101421876277866
114038	123815650376171
114044	-10913292758779
114088	11290691657571
114112	105268307606595
114134	102756795887905
114294	-10585453389104
114299	111325230730235
114327	109491469519608
114548	105991464184764
114569	-114579226083383
114609	-105046710445951
114614	108219187546472
114625	-101106632048156
114659	-116145020934182
1147	103000849732256
114757	201975585129942
114769	-179724456787176
114781	-129365888817066
114783	130054573759854
114785	-109793535824718
114787	101842798209937
114788	190194234347525
114789	-108262360272423
114790	111645035852935
114791	10005675871186
114793	108723048769052
114794	110000100638526
114796	115054523910703
114799	109843338958164
114803	105248329092294
114804	-130399153533155
114814	-122416377778826
114818	-117048313691015
114819	-100748543996654
114821	-100788216418441
114822	119199920459882
114823	124514772896032
114825	-109807333673037
114826	-108938337835257
114876	-107952451564905
114879	11204331760822
114880	103929794375872
114881	129162598977201
114882	-100318502256934
114883	106136183314662
114884	110690383399032
114885	-1130210998722
114897	113182986532422
114898	-320883623768478
114904	-104729477649075
114907	-102526509784676
114908	101035187704236
114915	117715333114227
114926	100501696459309
114932	-105371701421802
114971	-115887242955008
114984	10738928294756
114987	-102643229863565
114990	109686012875842
114991	-111592219781754
115	-121680153123509
115024	107902968995776
115098	103642500821441
115106	-100915995671166
115111	102118476899761
115123	-111730430126191
115196	115962204548275
1152	-11227786309154
115201	101535078048696
115207	106594882345484
115209	107723466866362
115265	-142112991911852
115273	-153486917261032
115286	-12665441678891
115290	-102047256760201
115294	108507321585972
1153	-100955502064215
115353	-102792547254356
115361	-121638221747934
115399	100537063702391
1154	-103756929207068
115416	-10165516470964
115426	106874083335658
1155	104175951077971
115509	105242651299606
115548	101496866281707
115557	-110819585321169
115560	114766296213702
115677	-124758031318386
115703	117049538621539
115704	-11640653155619
115708	115693313237617
115752	-111120906124327
115811	112455919244353
115817	119476567152774
115825	-109180019585742
1159	-113330891506823
115939	126346108145041
115950	132250488186108
115992	104851494309009
116028	-124187520888029
116039	116481259111785
116064	112209708788113
116068	-110030572035418
116071	-108664898163364
116092	-108245890552518
1161	-107599594721096
116113	102368403481253
116115	114516007042877
116138	-108788318903143
116143	-109138915428079
116150	-103673344893293
116151	-103935243283746
116154	-138476931892719
116159	109884956278795
116224	-107740285654528
116225	113848680704203
116228	-112598625317347
116236	-100112685298356
116238	-117459225178505
116254	-111573221186147
1163	-118707168158114
1164	-117650974839136
116412	-112364493366864
116442	-117370359744135
116447	113563619082179
116461	-121139425980852
116496	-121916742403805
116540	113971390594323
116541	-120724546945231
116828	147132444664827
116832	-102131215188763
116840	-10464865891075
116841	-100442462517398
116842	105600888867331
116843	111113508824824
116931	-124874642541029
116938	132582781689852
116966	-10649971620131
116983	10629296083901
116984	-101476821949797
116985	108930227097941
116986	-136646439369718
116987	-113707627056068
116988	-105253564970959
117143	-114931067190191
117144	-10599541292975
117145	100110415936642
117155	-101629549302004
117177	102801750922575
117178	-103025894517162
117246	101876501821931
117247	-306676637594109
117248	-178470066036446
117283	-164004693333288
1173	-104964035523186
1174	105016062494107
1175	-100669218338334
117581	-10446906562695
117583	-140090705203387
117584	-126720845994582
1176	-113256065203308
117608	105933035953445
117854	-119413513252047
118	-100679691061316
1181	107090590920318
1182	-118043589148586
1183	-100895104168372
1184	-102210193821482
118424	108199835994675
118429	120644916093843
118433	-11681516894628
118460	-100146026728677
118472	-111515456797627
118487	-104171617158424
118490	119417402859556
1185	-104487653172899
1186	113276731667912
118672	-105044651116663
118738	-115252921421457
118812	112634884034302
118813	100555329969715
118881	-12173242941808
118924	-103934930230655
118980	-114156622149798
118987	-10465841694224
119016	-112121914492616
1191	110016071491734
1192	-100451884994204
119391	100400016240685
119392	-108673932102858
1195	100169081445003
119504	-105658638658027
119559	101688307046487
1196	-105006903726304
119710	-114637539495417
1198	109142651815836
12	-138223513461299
120	-106631120560698
1200	-103145656865709
1201	-102138163682986
120103	105068807998471
120224	235491938234452
120227	-101682710278926
1203	-104516563940559
120379	-10092212666063
120526	-103100242331654
120534	106767852425594
1207	-103172265569978
120863	10230255461934
120892	148579625592445
1209	102747477272638
121053	-112425816734
1211	-110711743963227
1212	-102342030357458
121227	-114185945614462
121260	-105495944608378
121268	121847312972508
121274	-109459597514581
1213	102496008335568
121441	-105409951653816
121456	116993249387633
121457	-107085836499736
121512	105294551134326
121536	-107499731879588
121551	-102426805636641
121642	106833822822294
121665	-104478621920014
122060	-123577430526212
122416	-107647065106278
122481	196866613073452
122509	109890330200588
122525	-106763126380836
122553	-108216790515139
122622	-130594629177597
122704	-113397456452678
122769	-10657154695996
122773	145583611129915
122786	-106799085858481
122809	108941132155029
122830	-108660973534535
122953	-111210492118113
122961	-111712476027659
122970	100463610732355
123	105057624994383
123016	101381658662386
123036	-107807977342754
123096	-123651706110183
123169	114676885364029
123207	-108133986366082
123228	116504762338994
123263	106640824594549
123283	101183566542392
123355	-109888161616874
123606	-11313858521608
123688	-116239823902486
123720	-117102885133952
123775	115072452059672
123803	-10847204218933
123811	-108544736759822
123879	-108246886634521
123920	-100912626640841
1240	160941460969253
124044	107024684227455
124045	106751458678967
124093	101263506097181
1241	10947319769993
124152	101333975758173
124220	13122113473881
124222	-106559372362413
124245	-101996391168095
1244	-109900460730945
124401	104024409612025
124402	111915681695131
124411	-103230424324657
124446	-100594800752152
124454	-102226058685442
124491	-106186204568801
124512	101981611223856
124540	-120090924187258
124565	105327167918545
124583	-101590956751282
124637	105900068755373
124739	-110884464084144
124751	112699230862359
124790	-120209666218203
124801	-101992393485981
124808	-102661617245973
124930	119172332435221
124935	116960748768996
124936	-109170265957367
124975	-144963485649243
124989	-100487073343458
124995	102659285016027
124997	108400709466702
125058	10073266292485
125061	105347247260486
125113	-105592508280621
125150	100276619305594
125170	-113876680684985
125228	-107160604294236
125476	103054523337939
125488	109742042466588
125893	112730212972096
1259	133428320593442
125919	116062292328517
125950	113055817461293
126003	-120262323095549
126017	100427897604516
126068	112522223621128
126069	-144699230235883
126070	100891882504423
126074	105442093233861
126075	-109851334527513
126119	11564030827317
126129	1086169774955
126133	115792082036098
126208	-106561750158379
126231	111856721784811
126272	-116340235515668
126282	-143796836125167
126295	119241360470615
126298	102653229001977
126299	-105048462918905
1263	113891788591351
126308	120109668236581
126321	115542337037725
126328	100221342442082
126353	-111886781823651
126374	-113056911343381
126375	-110059726528356
126382	109877283817714
126432	-102603259956831
126433	-11657685096734
1265	-10881358700444
126526	125357397221065
1266	-112181085402875
126626	-108880947888333
126695	-113072306595073
1267	-108919303852576
126731	100655588569781
126789	-110246037966222
126792	10504608777769
1268	-142651868276996
126820	101809888802961
126823	166275769709795
126868	134748739170193
126917	-107801004952843
126969	107686120229122
127002	10754688441011
127018	-105847695607808
1271	-106115038845445
127253	114774575283485
127255	-105055255807037
127262	100585338159937
127396	1004768081867
127428	105785289333085
127495	320612987873687
127534	-10564722052894
127544	101633613488242
127602	105381389428166
127687	-119353008452035
1277	-11189792152013
127700	107434590681967
127703	-100771488302563
1278	-126666457517669
127829	-114026902634381
127933	-103475565014751
128	105024967317847
128061	-108926479225144
128077	100533505466216
128153	-114489409272868
128178	-109013060567522
1282	-112404220173415
128218	-10758907467247
128239	-105387564595782
128272	-121042087226564
128308	-100636865108685
128338	-114327287310235
128387	-110927054699115
1284	-102468882892251
128439	113633125845984
128486	103589018918602
128497	136021629507748
1285	-109839095574476
1286	-133257749147477
128637	-107885323163022
1287	-106109129803355
128710	105885876216805
1288	-103414741740923
128854	-153405748612086
128866	100472214804156
128869	-105679908771404
1289	-11452161576578
128977	-108353640534224
128989	-102235537182633
1290	-116591500350561
1291	11651526760943
129138	102607632896429
1292	-105851465298782
129285	101026705982492
129293	-121943894545308
129303	-105412659366689
1294	110818861011779
129401	105730244846021
129450	10893245076908
1295	-133421516279463
129530	236338923554444
129531	-113614046234407
129563	102401104457734
1296	-122359442009908
129642	-115787256219121
129685	-103945648172888
129787	-113310604488746
1298	117060161454751
129831	-10159579477589
129880	114986266873786
1299	114423233291026
130026	135295556857953
130074	-109413318398136
130162	114835217778883
1302	-102871981818743
130271	114083031560454
1303	-121984445341464
130340	-107415012772595
130355	-115890819818489
130367	165997679849214
130497	133143276889873
130502	11556846006267
130507	101474752953682
130535	101832624473949
130557	118933890056506
130574	-108550060545619
130589	-114245891262866
130612	-114991758727065
130617	-11205492993516
1307	12987923943121
130752	-122152084894727
1308	-12498775677357
130814	-104427312057456
130827	-121018942250333
130888	113234337113802
130940	-1004920388879
130951	105173351307261
131076	101221914222078
131118	101450360025708
1312	100474294019633
1314	-104786862018433
131408	-103569565775462
131474	105830474738803
1315	100427342436022
131544	-101811131148078
131566	-108139874309929
131578	-143871569668645
131583	-111664482641805
1316	-110685902391327
131601	146395273807275
131616	-118994410675524
1317	-112681597698381
1318	-139670174981493
131870	-101872939128034
131909	-12675170033168
131965	-11370491350435
132	-110348702003083
132001	101121457524569
132014	15774717570281
132158	110673467079227
132160	109534324680065
132241	-105351966601756
132299	-101547235635823
132320	103493525421592
132321	-107868812219538
132332	136025405141323
132430	-104457734782645
1326	117232665757416
132625	-111797514064974
132660	-102448059092191
132671	117443668771082
1327	-110839855970034
132789	-109829494084317
132864	-103738342489098
132884	114707099538494
1329	-139747425015862
132946	148026426928104
132949	116427884593639
132989	-103049027795719
133	-112114555168129
133015	115286030849699
133022	120495981127328
133308	103427321652806
133383	116846728847156
133396	-112166756873571
133418	103981421441215
133522	111176221512689
133584	-100217267006051
133619	-104978752335325
133686	103115364552562
1337	-149907133519684
133746	-104246229842347
133957	-107360123505319
134	-123439124061786
1340	-11485356596576
134147	-103523267834375
134218	104776248743911
134265	11370767018745
134266	103677976466221
134285	-114720174091326
134353	-105076589667402
134359	-111277476353346
134429	102779166524028
134430	104336709056345
134492	-109695190215674
1345	-130452509943716
134510	107583773770849
134548	-175003112854095
134549	108842695638143
134553	-110917263325235
134637	117626560465583
1347	-135793350754627
134728	111443497227891
1349	-121170507758779
134957	-106963858900896
1350	-124568425061729
1351	-102367429152064
135112	117056471944343
135114	-100860715743573
1352	-102256131087118
135228	-105873633855364
135250	-104893089327428
135293	-1051977510644
135295	121757233338637
1353	-101645822135738
135398	-1128628047612
1355	100473311151433
135932	-144612319131675
136	106827566106309
136051	117647329210827
1362	10042497827537
136288	103458081483578
1363	-114178433739061
136332	109312275746092
1364	10867799993681
1366	102861511431765
136647	102246205362864
1368	10345155898717
136895	103185089479945
137075	-129133527941617
1371	101707101837708
137209	112985708271592
1373	-102493089978958
1374	107094214655244
137492	100601782972041
1376	108423208691077
137682	-103044318998132
137695	-114743598055207
137872	-183684119243786
137886	107505944961028
137970	-100543317693386
137994	100742791807687
138050	-111319081727566
138151	-117274004500677
138162	1159456482139
1382	115128282178991
138241	-118415482916202
1384	-100949554176201
138428	-138570315221268
138429	-125451244635049
1385	102691796575993
1386	101658735884438
138639	-11921207974093
1387	-109960292521109
138716	105275386918344
1388	-103915945224366
1389	-107300495587239
1390	-103463084953837
139231	-107378215510957
139285	-107461045783229
139322	108726211445963
139324	12507152580129
139341	-101207565891481
139596	-110546923841152
1397	-110100286934178
139716	101860549904578
1398	-105187497944011
139818	-111080594705708
139886	-10756985543625
1399	-111469869585093
14	105994840459741
140459	101064841860471
140460	-104987419172726
140461	-11336946521863
140465	-107948169876558
140467	-101187699281955
140545	150183118143323
140576	-107191590227557
1406	301460019866072
140609	-109346660996669
140612	114718483867329
140680	-123826135627989
140685	-102031860912902
140688	102383032370588
140699	130989719119171
1407	-115626301966485
140700	-106777844082617
140707	-113766018921079
140710	-113955911191708
140730	-153060531327423
140733	-183553230255635
140735	-105489861283535
140738	106121263659359
140739	-110624224378537
140775	-111950772532067
1408	101494395866893
140809	126134584578771
140823	-101209270563332
140825	109914115116279
140831	100826190515708
140838	100211043251422
140883	101401315885679
140885	-103223286238844
140890	108276786144332
140901	-100720344716346
141	-125576333124814
1416	-104838948092483
142	100991044125955
142678	130205864040412
142679	122918487761965
1427	120401463167103
142891	104357946484019
1429	-104012781186618
142940	-103832193064059
143	106977731566862
143098	-113752458127
1431	102391287253802
143187	-111670725171034
1432	101270103937407
143244	170790399485803
143279	-108812978989958
143282	142957577706585
143384	102401903561034
1434	106944178097955
143458	-121453373704369
1435	-113124207667931
143570	-106152867157704
1436	124474055712402
143666	204842865185761
143684	-101296268438414
143686	-122274037502183
143872	107609274830525
143879	-109587078246076
143884	104228109074937
143888	100540774734368
143903	-125446663294956
1440	229119251639166
144100	-12370329643786
144108	-105455596711667
144110	-110171774199998
144132	122685580135633
144165	-15889347510479
144193	-112566971089127
144233	-11886935809156
144245	104273108798686
144321	135978654125482
144348	-112751229319253
144402	119163342219381
144404	125730966224096
144406	12587653498482
144455	123480101115731
144481	138697096310018
1445	116911352888136
144501	-115380348390069
144577	-104533316357514
144608	114499728354215
144699	106104255456436
144715	121477518341645
144811	111542851256466
144983	109115594411597
1452	-109833244457008
145249	-108833306562544
145282	108854666924791
1453	103511977527919
145389	123429388061529
1454	106229853375112
145438	104643009798019
145482	104384550411245
145483	-109669390807225
1455	105141879779444
145508	105760929569754
145567	-104487861369747
1456	108277297974657
1457	-110247776900666
145741	35203522244704
145748	118050731104941
145773	115109396356175
145781	228921431121606
145783	126197413958034
145788	-115127260129895
145853	-104986203458765
145864	-112369317052179
1459	-104195035274603
1460	105068901730763
146050	-102872510425835
146057	-123593935384363
146059	-112173100923631
146198	107798887034556
1462	119141167016867
146223	-118484070793721
146330	-118792868137251
1464	-10896739376761
146434	-111426188138151
1465	100018905841888
146540	104626939513514
146542	-119994626685966
1466	-111287674654462
146664	-120596372568592
146691	-120962306161684
146712	127690164771202
146754	136450856766333
1468	-108704436593423
146857	113996014798629
146909	-105700845515525
146923	100196040351995
146956	-105136857204216
147	12141978941801
147007	-101407728575249
147015	-111518847523477
147040	-120123349612911
1471	-100816067204133
[truncated: 10,611 more rows]

## Sheet: 20h
100	140314118957506
1000	100794884812298
10000	-122738163845712
100009676	-141627940650704
10001	-11197853372419
100033416	14190777556185
100033431	116696398761354
100033432	122384764967155
100037417	109883332620756
100048912	-114756601957264
10005	101433857639769
10006	-109118430398686
10007	-105925751966094
10009	-100934738579552
100093630	-108659955681746
1001	102795984209605
10010	-106116140656294
100101267	112905078244207
100101467	-108805590819432
100101490	100949102331874
10011	101165868155579
100113381	-222433327641121
100113386	-128624598248673
100113393	241733717526061
100113407	-110685246042413
100124516	-196838075664602
100124533	102932481999973
100125288	174341863319518
100125556	112465252722442
100126784	139419840989629
100126793	102096767861582
100127983	-103313421584092
100128054	-224060859291488
100128191	-118264129230633
100128252	127997633781775
100128288	-121732530116326
100128292	-115167261757281
100128338	-109756275029909
100128361	-10371156425521
100128398	105762229796361
100128553	-112257334545269
100128640	-112218738396399
100128731	118637941686117
100128782	-122606748436792
100128788	101315450108984
100128822	-112204847371193
100128881	147168745052444
100128885	197135085214131
100128927	117741426781436
100129034	118159338026788
100129075	-101736628304984
100129083	-158951935314752
100129195	-150172142533705
100129387	-10462822979247
100129405	123076885316973
100129460	110623349404981
100129480	-172798126522648
100129482	-120537325888364
100129534	102419814058091
100129716	-108960537816085
100129792	-114502717948186
100129794	107437727088591
100129842	105140164175523
100129917	103912936727916
100129961	-1025175617999
10013	123642616790491
100130357	-123780656746233
100130418	-113961910934427
100130557	-117150759267947
100130581	106624877023965
100130691	-137013603714947
100130742	-11300289919194
100130744	-106145909120923
100130776	12100811249584
100130890	102221402158773
100130899	100460081547645
100130950	-11442685670708
100130992	-112764225413339
100131017	109816348401979
100131067	-124092334472803
100131089	100128242412289
100131096	-110602090784789
100131187	101716538164039
100131193	106377799352475
100131257	11778338609678
100131289	123763620687862
100131378	-186476382762716
100131434	-144792421938531
100131454	-119429577202472
100131539	121092021391534
100131755	111925925622531
100131801	18118760281066
100131827	-103158850642105
100131997	-107371742677812
100131998	-119619031076983
100132077	-109688877692366
100132101	-130621799444674
100132247	-115676812285738
100132288	-124983155287945
100132341	-100447090486215
100132406	-111340981957934
100132774	-107059695298966
100132815	-100391171842913
100132832	-110464802155977
100133091	-100273013890211
100133161	103245119747666
100133205	-115118634160618
100133315	-124533270512397
100133331	124370151326371
100133941	-121123235909245
100133991	-124516303798855
100134259	-106974000304257
100137047	132019114205597
100137049	-114634739722384
10014	109451003521471
100142659	-127302295142545
100144748	-10848010791851
10015	-106953944878546
10016	118906844009404
10018	100687588855297
100188893	103544847874015
10019	112675509800905
100190939	108359410655562
100190986	-117520930515195
100192378	-160437145650423
1002	-130678410516713
10020	106690089429945
100216545	111341505235891
100216546	-11431559824909
10023	-108363539263757
10024	100810044588267
10025	151399018127248
10026	-114374127491744
100268168	-114384960046566
100271722	109829834489031
100271836	130356549859249
100272147	115031933116644
100272217	-103960309047238
100272228	112338682834252
100286844	13228294944806
100287015	113038094242184
100287042	103733174766249
100287216	18124024106363
100287314	127446777818601
100287482	-158780962537007
100287616	-114214617516472
100287765	-11132097220063
100287932	103811202335454
100288069	-105758451304932
100288142	100426514349676
100288198	-147363986326335
100288332	100442462806816
100288413	102585399022725
100288615	-113326922200557
100288637	-108809989832105
100288730	164779864443737
100288748	121810195312176
100289124	120261165927661
100289137	-10596963578283
100289230	109874208433037
100289373	-10192681584612
100289388	-110107272852114
100289495	-154969891200128
100289574	-131930202329741
100289635	-111736359213446
100289678	106931283254881
100293516	104538106638259
100294145	-116020763698467
100302240	110341661656603
100302401	-148513573107655
100302640	-132839009481783
100302692	164377277099036
100303728	-175437026362928
100306951	-116215823521056
100329109	102147240133643
10036	-103398043676537
100379224	114645313526887
100379251	10483472663717
100379571	105395840494031
10038	-107573308881342
100381270	-107361427138684
10039	10056682913398
1004	179136998299751
10040	-1100563599126
10042	-109090970054738
100420587	100442778215598
100422860	-149206777625385
100422936	208205698901206
100423037	108673497909289
10043	116902914947566
10045	108759351271138
10046	-110009207008428
100462981	-10505253833028
100463482	100751212285823
100463486	-107553988687394
100463487	-126546000926652
100463488	139617383508765
10048	-114602435490211
10049	103552215702439
100499177	-104068471188967
100499227	-191158352444879
100499466	-10234824224058
100499467	274379356899715
100499489	-121113466943691
100500802	-104727158555562
100500849	-111939583015554
100505538	-1002343359213
100505549	-149328786236206
100505576	-227444320704073
100505616	-104133575606132
100505641	-110647548436689
100505648	13846026698666
100505681	-112496697593026
100505687	-116542976337008
100505696	-108521818473221
100505715	103847992920528
100505738	106696413389042
100505746	-112041194859118
100505761	-105997582160621
100505826	-136743636067837
100505839	143510135697735
100505854	10203404586776
100505865	-151138063898759
100505876	-105983944593449
100505881	-116764156235308
100505894	120016898490813
100506023	-163556605850307
100506054	-111445363847149
100506060	101643775148345
100506083	-124237224341389
100506100	104129790210918
100506123	-157536885713947
100506124	-1214060353011
100506161	-104473356749046
100506178	103546455879031
100506190	103057427446142
100506207	-146423472729272
100506211	126254714170194
100506215	-10077943568641
100506233	105688413989208
100506243	-117938905962072
100506305	-104496735033701
100506311	106526713928191
100506334	-106308031127883
100506365	-110519560640735
100506392	-116320500983668
100506428	-124870263142036
100506451	-132497429174043
100506472	-119692372229094
100506495	120975067433939
100506516	-115830312485063
100506581	11370727078151
100506599	-14717950405804
100506606	-118084155191977
100506621	-106119951748848
100506637	-113221894268939
100506639	110184314342316
100506649	117750015957544
100506658	-113222375573445
100506660	-108918088229914
100506686	113577611931134
100506730	102113360868561
100506736	-113009086284992
100506804	-13237908276005
100506826	-127218177194377
100506866	-106832350253805
100506930	-133430154280038
100506990	-116854797827612
100506994	-113189859643013
100507002	-131284111037769
100507032	-136167887322217
100507034	1487324960719
100507053	-132466322771607
100507056	-112085026018546
100507062	100549887856232
100507086	111385648566418
100507127	10505598392472
100507171	-103756626997802
100507173	115795533482492
100507178	112833578068763
100507246	115563314024066
100507266	-113233386878888
100507283	-117546863432938
100507290	124603641966606
100507297	12863452488118
100507299	-158118436545359
100507321	-122014266088471
100507331	-116612178267073
100507347	-182842608856852
100507373	119334854091866
100507392	108036202294408
100507398	-117759392110713
100507421	130900884494343
100507436	119750288099584
100507458	11249308448292
100507495	-109210014201035
100507557	-122332448763824
100507564	-149947824170877
100507567	12237536356607
100507602	116848557117744
100507634	158685312812341
100507642	119768825516999
100509894	159010200523686
10051	-119856052295042
10052	-107609218956929
100527964	103375539124651
100527978	116551670348428
100529855	-130822349431376
10053	-103806687072695
10054	-103952322467172
10055	-104673951994324
10056	-105810840028265
10057	102627539771458
10058	141715905540891
10059	-101587233891898
10060	-113553475860954
10061	107187822195696
100616150	191171693208062
100616318	119825979734562
100616323	10924117072468
100616387	-107030614853329
100616396	143180709127971
100616403	130535311513209
100616408	105198445469067
100616668	-134701238221103
10062	113164418253395
10063	-12744939749695
100652736	-132667792543927
100652748	-116697153765931
100652758	159579801512523
100652772	-113884734819456
10066	102862573242049
10067	-107198524389537
10068	113531341776757
10069	-107724516320726
10072	121154669418414
10073	101682739617352
10075	104135396152177
100750247	-100314215144699
10076	120579381813478
10078	14220310573564
10079	100817443863066
10081	-106031320594902
10082	-114939840282212
100820829	-163157500391237
10084	-103896207535259
100846978	-103549844257003
10085	-113481409876653
100859930	111795019479875
100861548	108257318499101
100861555	-270918778791007
10087	-110950787260173
100874058	-105474708148622
100874159	-1528113733232
100874278	136641229268139
100874291	-117123845579104
100874353	-120230180282791
100874362	-116101068480924
100885776	-1156871153322
100887750	-119969040774488
1009	-103287158808916
10090	-107361693456439
10092	-119043189475297
10093	104712412603107
10094	-110572504950004
10095	124754419600641
10096	-111782892827266
10097	-105031886707103
10098	-111294028660855
10099	-100767339398026
100996437	11437976979121
100996485	-122620385378797
100996511	-116188969722636
100996712	-10507379151052
101	233427011602509
10100	-176361612747346
10101	132387377359226
10102	-101848707091801
10103	-123730068290072
10105	111359659094323
10106	101709859179899
101060200	-103288588373892
10109	-102875499606023
10111	-101236282673215
10112	-102171345129999
10113	10185674028165
10114	-106592827962374
10116	-102283710381279
1012	109193533216872
10120	111290699973504
10121	-101954305410905
10123	107825087333052
10124	-119472076199267
101241892	-114748013444437
10126	105144712664512
10127	-102901038214822
10128	-10518608961776
10129	-180959546061046
10130	-102064929298842
10131	110863388051196
10133	-112842946145801
10134	109293927017704
10135	110978997711051
10137	101614869961678
10138	-114441345985499
10139	123219764251048
10140	-121754995037006
10142	-123672334172686
10144	-107945610982577
10146	100009990121146
10147	-1.03023e+16
10150	-112340324547367
10152	-111922078385034
10153	101711680605297
10154	-106058935302065
10155	120963252503541
10156	132982369530211
10157	-123108665668369
10159	-110683721482444
10160	-100024789223439
10161	117799498601774
10162	111440743552295
10163	110434684395819
10165	-102713589094137
10166	114304539774238
10168	-10612805856332
10169	105388437491604
1017	-105295962787242
10171	101763242039913
10172	103261850239112
101735302	138988456635594
10174	119784698327807
10175	-112322177322351
101752399	102044109639363
10179	-111679651666881
10180	-106167970144664
10181	-110944685532899
10184	109577288193078
10188	118853683681364
10189	101996365662268
1019	-102221839209676
10190	-109905656874486
101926889	166218653128153
101926978	-122285721341661
101927021	-111899977281559
101927045	110388506191495
101927111	-117140845629498
101927151	111006349020293
101927279	-138932609090036
101927374	-126368926681367
101927415	186617300160358
101927550	11887265432892
101927572	123148599696856
101927574	106811428280008
101927612	153132450391705
101927746	104210321771873
101927891	-138083708710614
101927919	146893626198732
101928020	-16063544576079
101928063	205823309522037
101928100	-14457765636657
101928103	-147415494240259
101928222	-103860408405096
101928489	104909617109071
101928578	-103635328617217
101928649	106172347008288
101928865	-111735529770188
101928936	117255761901027
101929140	109748816108719
101929767	-115783390569874
101929780	-130436285597943
10193	-106058463076736
10194	-105488098875546
10195	129496080342242
10196	-107223839598338
10197	103089699449488
10198	-103649993595358
10199	-113514693045033
102	-122145205307217
1020	101514922616292
10200	-109058356839384
10201	-108737256203073
10202	131443890507676
10203	-100206586977541
10204	104378005333213
10205	-1041581369113
10206	-111771772969876
10208	-104608537777976
10209	101439389989662
1021	-116076381194943
10210	-108692573857456
10211	-104936738678268
10212	106115162774459
10213	-100896140242717
102157402	-102717942090315
10217	-125779993349282
10219	-128943092524707
1022	-105257447403026
10220	-112635048985408
10221	115911072137839
102238594	113223417437127
10224	-11233442331847
10226	115306398906347
10227	141369818127933
10228	-105007601184693
10229	-11143296122045
10230	103068370725204
10231	34534744372676
10232	113455640440342
10233	-100390719400993
10234	150178886024537
10236	-107722021172244
10237	102390920979918
10238	-100361683194891
1024	-106063244340808
10240	101635581174819
10241	-107242469564887
10243	-109111516843091
10244	103143272909906
10245	114535671786474
102465694	110779717405674
10248	121658962661094
1025	1108525165195
10250	101312544253383
10252	-113524811745697
10253	132904630368796
10254	-106636674861703
10256	-10640939406752
10257	-103068433130073
1026	134483334376091
10260	-101239679003358
102606465	-108335248952027
10262	102125068404433
10263	123490399092371
10267	142422029882364
10269	-104459802797701
1027	10485686605772
10270	-110911529481747
10272	102257814080771
102723166	103040743816825
102723508	127659854678307
102724058	105302056262124
102724814	-143063720372104
102724927	-132830270318024
102725509	108157768662582
10273	105871372680481
10274	-107680373379136
10276	-100430170217388
10277	-105699840669397
10279	-111305613114976
10280	105672592066595
10282	-116130743853229
10283	-113515574552928
10284	-117428673329475
10285	-116599290767327
10286	-112594974480984
10287	147816107011205
10289	-113087180568458
1029	110182035780205
10290	115455352655729
10291	11123209897305
10293	-10637795806222
10294	-102207266989933
10295	123809087791903
10296	126389339357607
10298	12430700118574
10299	-102303183585482
103	102196709083167
1030	-11794584083907
10300	126867725793592
10301	-123723472555483
10302	-109010540789079
10307	104474795443821
10308	-105262728968799
10309	153320753860754
1031	-104783930652263
10312	124115306320045
10313	-101860653929967
10314	-110536419935786
10318	132717590815707
1032	-108478969105445
10322	104242849545588
10325	-129572469929705
10327	108609017230329
10328	111070567794825
1033	-120861808538898
10330	106910593340694
10331	153490088593972
10333	104025087603449
10336	-102475707742919
10342	-10901980948064
10346	-113179049388852
10347	10159311341257
10349	-127539482330872
10351	-120419755924354
10352	-111064726297225
10360	113302781432212
10361	107690432066614
10362	115580516471132
10363	-112652267901269
10365	133848557724889
10367	-10917157163989
10370	-119884413088972
10371	-12174426927146
10376	110924645645739
10379	119194633351342
10380	-106442356705244
10381	169087663793611
10383	119908012139781
10384	104917725781665
10385	-10750179796819
10388	-104407537116748
10389	-130706210560271
1039	-115858801423411
10390	-113269615066362
10391	103115721331504
103910	-105447023876853
10392	-106072037425749
10393	-107832891323313
10395	106429529223218
10396	-108774622690559
10397	291781263708614
10398	-102234961952031
104	-110636901815521
1040	-109257210958738
10400	121991631472395
10401	109520992406089
10402	-135713426032678
10403	-117542824437845
10404	-143914690555734
10409	-117938139930379
10410	117316287070095
10411	132730803428431
10412	-111467562752614
10413	-11140482435715
10419	10602797849777
10420	-104728231193542
10421	107804867757878
10422	-100641869732731
10423	116300021543486
10424	-119950736184096
10425	-102175582067805
10426	-111374814029108
10427	-100233769361363
10428	-111525835062163
10430	120301342351361
10432	118293398651246
10434	-109197466724442
10435	200596190600705
10436	104238305160163
10437	135462765332119
10438	-118318006435643
10440	-100825806043003
10443	-117162097157988
10444	111531350047063
10445	-100040201467869
10447	-11640884327413
10449	-10557025503462
10450	100844436199518
10451	113388129010768
10452	115419751198656
10454	107560887886154
10455	103118044854511
10456	-100149020214911
10457	107133814170317
10458	126921312364509
10459	109285265102469
10460	106167090779481
10461	-106158461599156
10463	-104966280792035
10464	-110709006349483
10465	103466241015142
10466	-10659064839191
10467	-102242039492066
10468	-152645032901041
10469	104090875106673
1047	-1184901075617
10471	-100054839304965
10472	-119384194484078
10473	-106587662714311
10474	103167773537833
10475	106426448625356
10477	-106244286232683
10478	-108926135312996
10479	-102587893436465
10480	106888286470925
10482	104782449211046
10483	102875116848744
10484	-102582893325535
10486	-119536614184104
10487	-106496957942711
10488	-105523910688506
10489	116266443915838
10490	-109731780372963
10491	110062790405492
10492	-105515268464604
10493	140384032266652
10494	110499335530084
10495	-118792066988255
10497	100694685583311
10498	119275063792344
10499	-10341706511143
1050	-102901624357362
10500	13246445879957
10501	-100946217308475
10505	116481042130819
10507	110000931395133
10509	124115520056558
1051	135436324853231
10512	-126150944222166
10513	-107232599203821
10514	12570193822184
10516	105555196442893
10518	-103565967230267
10519	114106080143536
1052	211906534609623
10520	-106663566280697
10521	-113577340771655
10522	108613797532949
10523	109505176664678
10524	108082354832159
10525	102379612515276
10526	-11204898163743
10527	-102444711036639
10528	101340129099924
10529	-14017506423416
10531	118391773474738
10533	10021133842883
10534	127704382045563
10535	101281143264029
105375355	139946463161158
10539	-108117974393371
1054	-109810936828996
10540	-10817539687556
10541	101987372773887
10542	-115090953636761
10544	12173150742106
10548	106632790011567
10549	-100892997825359
10550	-116908505709471
10551	-138256176625382
10552	-101533936117284
10553	120514042843831
10554	115857446590377
10555	137827625347803
10556	-108369314688398
10557	-100640384173833
10558	-109528417918111
10559	-118214005655789
10560	-107544395622827
10561	-116683005871902
10564	-103912325550241
10565	-108272503885776
10566	10780323305502
10567	144375903767391
10569	-109346553106414
10572	126040464207657
10573	11040548365501
10574	105605238014085
10575	1005118681691
10576	-102046466172821
10577	-113664344223736
10579	109940417601495
1058	-104958692175504
10580	110909257266542
10581	107794103878479
10585	116617500711445
10587	10617045254578
10589	113522193481727
1059	117090051568057
10591	118926136861107
10592	-113921515419463
10594	113219138041376
10598	107218305873128
1060	-120258623762562
10600	-105960870041742
10602	-107668979458193
10603	160577786460107
10605	-110417035968127
10606	100916331738392
10607	127657223713162
10608	135699746199972
10610	-124592919634895
10611	-10396967162831
10612	102322594769972
10613	-108513319374702
10614	-1.03953e+16
10615	-106905206870992
10616	117028331356003
10617	-106318003012652
10618	-100209150043594
1062	-132535632761111
10620	117849056555271
10621	-105414406861556
10622	-109199443958571
10623	-105466299231843
10625	103382879599912
10626	123332423368036
10627	-103946907340466
10628	-111242111103843
10629	119396105239191
1063	-116423762048332
10630	118875758613519
10634	149128454975361
10635	-120922450235163
10636	104801032297735
10640	-107612357255594
10641	108860542060875
10642	-102587542975138
10643	-112336587323606
10644	-113307164296431
10645	110181830052925
10651	-109153492670761
10652	100584711023413
10653	-102416697588395
10654	113426075240209
10656	-120454709025809
10657	-104139971768873
10658	-101389005105537
10659	-128392502138725
10664	-105119111594518
10667	111117902442063
10668	-115815500476859
10669	-157767645741858
10670	-10519785662601
10671	-108354158446609
10672	-105470944433212
10677	-108686505723106
10678	-113124476588679
10681	-10719981208529
10682	125172055964676
10687	-10362003212192
1069	-100588611330886
10691	-106024595367989
10693	-141983669796502
10694	-104097158268421
10695	101644666140761
107	-129700976968578
1070	-118817753031715
10712	132607446949798
10713	-104796084767613
10714	-104728692341449
10717	104266948445948
1072	114438785659914
10721	-115335494965322
10723	130798864072021
10725	-123503976258919
10726	104170776145533
10728	-101320044361508
1073	-114176433345772
10730	-11075217203492
10732	101438682698339
10733	-115442948321661
10735	-108938305911523
10736	123521535994732
10741	-104295793858692
10743	133513322486017
10745	-113290589974153
10746	-108021709052409
10749	-100691401209424
1075	103332965312125
10755	129019874286964
10758	101370502462735
10762	-105823004434137
10763	1411913486875
10765	104362236694247
10766	102412254769602
10767	-109142455395492
10768	-101972811845283
10769	-129047976569348
10771	-11122894910471
10772	-117923623630555
10773	102156777782356
10775	109191057207235
10776	-10561539252388
10780	-108655663072742
10781	-101599111878618
10782	102141735803044
10783	134600690888186
10785	121636336357186
10787	-107040957427052
10788	-110356260029684
10791	-12788722569212
10793	-126012718696456
10794	130087064391621
10795	-113097852809763
10797	-109064217929444
10799	-109797002139888
10801	144796546056863
10802	-109333717922268
10806	-116883880158663
10808	103334364701216
10809	109633827646594
10810	-111042871042406
10811	108156400548494
10813	-101087406894779
10817	106281536518454
10818	-109917835778885
10825	100300999773646
10826	-139567336847066
10827	-1094836407418
10838	112424923881708
10840	110699481967338
10844	113887370430349
10845	-104952935220632
10847	113522347849605
10848	122790315304406
10849	-100348361697424
10855	-123072184772715
10856	119561650015135
10857	-104529906528425
10865	112897647355076
10866	101006095606613
10867	108327091703354
10868	112530735794177
10869	110667236892352
10873	-100999401551831
10874	102276328946494
10882	-128656190968885
10884	109832164558439
10885	-10024853446329
10890	-105265375360866
10891	-134330513070175
10892	-106417443683739
10896	-12174817586648
10897	115440557456833
10898	-103635133615259
10899	107870883711558
109	113452957281264
10901	13822125649812
10902	-101364261476526
10903	114056968853658
10904	100449254991066
10905	-10627359309594
10906	-100297916011052
10907	-110056472606868
10908	137798801194844
10910	-11973951871983
10914	-105082810637098
10915	-107398211381079
10916	110240514802164
10919	115677450477835
10920	-10946101635818
10921	10577589626239
10922	110529501366775
10923	-116255236515077
10924	-114944602286641
10926	-115198997840827
10927	-110910197299094
10928	-101582746907792
10929	10088852005973
10933	-110071151663321
10935	-107949265276801
10936	135650269308999
10938	131385000350641
10939	-100777890194295
10940	-116302343054751
10942	126247761033734
10943	-102152356449595
10944	-112417860729435
10945	121141261872233
10946	-104330853575797
10947	-113310968869889
10948	120146204075218
10949	121003433463638
10950	-115647352722905
10951	-107078947456241
10952	103481323759637
10953	100049324148128
10954	106333107581935
10955	-104188818125537
10956	-100268600003575
10957	11396337085523
10959	-10535418502117
10960	115702703876369
10961	104437217470849
10962	-123284815583792
10963	10044146037731
10964	-158451916656963
10965	103521269557938
10966	102810706271569
10969	-102156143776019
10970	108431019783284
10971	-105478640361385
10972	-103136424709295
10973	-102827299871189
109731405	-114252298440092
10975	-104453158510349
10978	-108317805592415
10979	-117547804210001
10980	104192694069643
10981	-127212465835198
10982	117641997330833
10983	100465478271148
10984	-128379592116614
10987	-11241793944547
10988	-108657480963538
10989	-102561935226574
10991	163646084612888
10992	105898582564606
10994	119141714850835
10998	105175550156587
10999	12841189735692
11000	117977812664847
11001	-135381579517083
11004	-107573009075675
11007	245161497028929
11009	197968487300761
11010	-107663784241057
11011	-110621832857687
11014	100571947397736
11015	-105241599050597
11016	-104691629761391
11017	-120858762130511
11018	110037130776226
11019	-113419016840527
1102	106031690041887
11020	113122144237395
11021	103161834416217
11022	103640633010617
11030	11318613237098
11031	-107356155331461
11033	17957299953724
11034	-107354116579898
11037	-105930559278159
11039	-133548550169287
1104	108337293649279
11040	112102434916436
11042	-131275140833605
11043	-108237236002824
11046	-108079801298272
11047	135278273099719
1105	-107411383103287
11051	-106660501136636
11052	-104272531637764
11054	151330353132535
11056	-105791776011746
11057	-100989071467036
11059	-103896956970886
1106	-106751805256715
11060	107030416064474
11062	-104039562707688
11064	-109989766121215
11065	102449326787577
11066	-105685002646549
11068	10823182986525
11069	130606926192055
1107	106563560534817
11070	130350365449769
11072	-114872822844674
11073	-109433593815057
11077	109090342816455
11078	122137845667339
11079	108934297982242
1108	103878030434847
11080	-125846861261122
11082	-107146661857089
11083	100668384812201
11091	-102327966414643
11093	-106725095314987
11094	-100018447390735
11097	-102144521272093
11098	-119301686831623
11099	-108018747710075
11100	10153360958823
11101	-104913637161803
11102	-101191080408293
11103	-110870509506624
11104	-112623585631659
11107	-10548407358259
11108	10731755060886
1111	-123164696079529
11112	-101354282712329
11113	-10128541650708
11116	-108079870334608
11118	10825487290316
11119	102042224175092
1112	-121267545120501
11120	-107699140376967
11123	11161377861212
11124	-107535248519837
11127	-103743572250379
11128	10098780511231
11129	112497519402762
11130	-119738720787611
11132	105389952007705
11133	113616702201493
11135	11652899599856
11137	10457182885362
11138	124360442358659
1114	-125837286840885
11140	114111268510036
11142	-106928705368735
11143	-103072302490399
11144	-123882459773004
11145	109799281400722
11146	-112458253011316
11147	-104418652390099
11149	101313348190284
11151	126012330748421
11152	115661652469199
11153	-113545737848579
11154	107280910231601
11156	108131157356625
11157	-11559360998073
11158	106074419461184
11159	-104510194775797
1116	190157578766249
11160	-102112293592612
11162	105558856433373
11164	-103578328083248
11167	-114290970692053
11168	-114242074826234
11169	-112379092192716
11171	100230498733216
11173	143942951140727
11174	-123121051590088
11176	103731653850251
11177	-106878429434508
11179	-102684929682613
11180	108551647041734
11182	156960923856768
11183	-106072175241737
11186	-101356282040754
11187	123393727931644
11188	105545793129235
1119	-107262900728518
11190	110174257145742
11191	-134323607607766
11193	-1.10235e+16
11194	113319226433332
11196	100518951241286
11198	-104172380961226
112	-104343078923762
11200	-118062454945568
11201	-105098874779877
11209	222016436950523
1121	-122034183199451
11213	100327399616266
11214	-10124078784207
11215	-104531056201013
11216	-111700775470465
11218	-101689764197485
11219	111766078063629
1122	-114675631657436
11221	131556822900733
11222	-103857930291156
11224	122102412348811
11226	110163380256673
11227	126318200420808
11228	-112264033527279
1123	-107426927343832
11230	122202411327029
11231	-111954553731091
11232	100902873723979
11234	-101178567314172
11235	-106742214316468
11236	-100061966612987
11237	10587367713264
11238	-103504316059094
112399	-108416247454548
1124	-125515419618724
11240	124988066874801
11243	-125785343911837
11244	-126337719438758
11245	102326388411341
11247	-103487156767983
112476	126956316670018
112479	-109064895325402
11248	122108689876796
112483	-119371473601739
112487	-111413891949591
112495	-107755799323218
11252	10017243631055
11253	114283323290008
11257	-115996155850553
112574	-110595293780848
11258	1.01224e+16
11259	-209686695903582
11260	-108386250305835
112609	-126315647223989
11261	103181095626081
112611	-117000770328644
112616	119127192331765
11264	-104599215092357
11266	10146891220573
11267	-100551198346846
11269	101258119564389
11270	107835809153346
112724	142762464472168
11273	111370068963153
11274	-126243709517511
11275	-120680822800906
112752	101103444103475
112755	120710697425307
11276	-115037763616763
11277	108879732793633
11278	-103730154868001
11282	112167118472839
11284	114202147899508
112840	-102473285031349
112849	12203158299544
11285	118429576968327
112858	-109669566377607
112936	-102456200630962
112939	129609170562622
112950	-104781071965782
113	106074390429517
1130	-111912333532291
113000	148008994722519
113026	111517385233132
1131	-17678599953094
11311	-119505106699034
113115	-110112755214712
11313	-1.01408e+16
113130	102452385710415
113146	105952479168626
11315	-101206386605005
11316	111910050894736
113174	-111048948863455
113178	122803035839105
113179	119439168578739
113189	105667776449303
11319	-116467189068388
11320	-120100504146117
113201	-100057390415951
11321	-106152040987293
11322	122040127651161
113235	-105098387850623
113246	115367157409288
11325	-105465870151551
113251	-107970859190814
113263	-123356609768518
113277	-101223230412411
113278	119771039427333
11328	108961274950087
11329	-116598821607353
11331	112919151760963
11332	13007651276946
11333	101742938444992
11334	112678208787819
11335	-113374207134274
11336	119120879753522
11337	-10688525377428
11338	107281140521217
11339	-104404476470485
11340	-116800209017782
113402	-110206606484931
113419	104576920290304
11342	-113124267924686
11343	-101937763492735
11344	135739291940823
113444	101609807876284
11345	100634741587973
113452	103523705393067
11346	-104304933973536
113510	-100822454949645
113540	117128505787521
113612	-105771130856064
113655	120916089000816
113675	110029365240827
113691	118493354734805
113763	-115212089913532
113791	109169578804591
1138	-113100376764115
113802	108401854118753
113828	139087346744004
113829	111579505314505
113878	122981858817147
1139	-114039049557736
1140	-111085157403399
114034	-103994678074486
114038	-10031139824887
114044	-107548777338813
114088	102101848808134
114112	111042943176221
114134	-119670779896514
114294	-116948235414986
114299	-125366859222212
114327	106704456272494
114548	142982820672471
114569	-117711418743633
114609	-114791115310328
114614	150744712652199
114625	-102260248805202
114659	-110790524776445
1147	-115130060693649
114757	236915326916289
114769	-13694981478288
114781	102344865921303
114783	117531302185846
114785	105892521669068
114787	10294656824605
114788	-194635178029645
114789	-1085011802009
114790	119705669658594
114791	-118632450627343
114793	-103306435103146
114794	108644985353844
114796	14698614261698
114799	-108867588866856
114803	-115697811705597
114804	-157863353463894
114814	125781089620505
114818	-115866968112299
114819	-100819386678964
114821	-106272005919555
114822	120868674352894
114823	120545102491736
114825	-109571794193858
114826	-102282679964013
114876	-107701575875665
114879	141463909771027
114880	-109012228880094
114881	102839000034407
114882	-106446765695336
114883	-106847549317559
114884	118454295378176
114885	-106170011643957
114897	119072164163018
114898	-152627878945805
114904	117685339463474
114907	114396682055614
114908	-111114681719377
114915	-105106622441305
114926	-107687677953495
114932	100440445201292
114971	-103794574718212
114984	129748914525441
114987	104459440693245
114990	221340034866577
114991	103402706294374
115	114531249988538
115024	105170191453753
115098	139105414204761
115106	-106912653977528
115111	104359323006235
115123	-111531669020416
115196	-121413757809751
1152	115451109798278
115201	-115867086445039
115207	-102640930770924
115209	-121193821426507
115265	111607706856252
115273	-172410054679911
115286	-110108483927439
115290	10506089181649
115294	-109694530294036
1153	100957046967492
115353	-103506410156139
115361	122706471156681
115399	130295007612058
1154	107452182263276
115416	114677989000928
115426	-106306947064676
1155	121260245355034
115509	100370443492814
115548	-115131591740572
115557	126277407438765
115560	101035965262491
115677	-199651895463102
115703	-105044966803178
115704	-10100454073733
115708	1286307168693
115752	-114096611331523
115811	-111285977686167
115817	124577197021705
115825	10063388702747
1159	-114548105281754
115939	118700155021796
115950	-100556377825771
115992	111142865251583
116028	-11012754010692
116039	107715109635179
116064	-108311735559819
116068	-114338093488507
116071	145503202121835
116092	-102881383772631
1161	101091594288554
116113	114350687334611
116115	10816131654516
116138	102082344789458
116143	-118889409686702
116150	-107595091443834
116151	-108777553692122
116154	-182019948201404
116159	-100304318463495
116224	-116877745487796
116225	107577137260014
116228	-106935057754432
116236	126113881471112
116238	110704261593673
116254	-113607711157138
1163	-10927037290842
1164	-115634329748369
116412	151088682904329
116442	109920647042485
116447	102693010723521
116461	-120840516320119
116496	-117794851312153
116540	107436774910314
116541	-100576467750702
116828	126399652342261
116832	106557070985747
116840	-100768782097727
116841	102829085015743
116842	113479285591336
116843	101575005931006
116931	-116226730404624
116938	257465879530261
116966	-124993746324303
116983	128942523145977
116984	-104434330982941
116985	108166003814345
116986	144025214342686
116987	107853807456516
116988	106897043434519
117143	-109387130013416
117144	19619831145233
117145	102051370286139
117155	-145488026351669
117177	-114866938267511
117178	-118418282008032
117246	104209320964416
117247	-108049135678762
117248	-104032557157974
117283	-128244162974432
1173	107007672691123
1174	104269880888021
1175	105985279658842
117581	134661399224008
117583	-14492609109359
117584	-109040884453754
1176	-113669120958885
117608	-101244187766811
117854	-116832499889645
118	105532016184451
1181	138199626652682
1182	-107226909789341
1183	-123790494000523
1184	-112471933416315
118424	117732413598623
118429	108603593376139
118433	-101635990528606
118460	10266834006126
118472	100404438423833
118487	-112089354336528
118490	112500713129688
1185	100185045035324
1186	127782891625158
118672	106315540797257
118738	-109175604475576
118812	-110165227986262
118813	108381183651079
118881	139337941344241
118924	-116159645828899
118980	-101212641014621
118987	-102659337625914
119016	-114891825440115
1191	-100094928719214
1192	101144907856774
119391	-104826586070092
119392	-113160398097151
1195	-112322947097217
119504	-117297231702784
119559	102221948940968
1196	105756769420156
119710	-117588396980781
1198	110937345783789
12	103925327527454
120	-11179005531083
1200	103686657680172
1201	113747395032496
120103	-10595125474434
120224	287959934809456
120227	103627568420918
1203	-107201833125323
120379	111137990857328
120526	-111218262563432
120534	-115859496063543
1207	-100960547409328
120863	-166347271106678
120892	109634959791135
1209	120880347290074
121053	-100019881308546
1211	-102002251227911
1212	106576735456509
121227	-110957945972348
121260	105823571477395
121268	112087484002017
121274	-100445759614821
1213	-100895256547463
121441	-108998434392819
121456	169532814102975
121457	-120134307814286
121512	-108268951259915
121536	-113883363692497
121551	-111933011747325
121642	113497204074815
121665	-101938100742326
122060	-117774103254523
122416	13818028525445
122481	10274289981153
122509	102793141782227
122525	100169414996797
122553	-118676340167441
122622	-103140688130502
122704	105795685616205
122769	-106224976779697
122773	-140968586373722
122786	-113401357833642
122809	-111561526045814
122830	-103965291025548
122953	-113127467976144
122961	-105160727782635
122970	102706751846189
123	107316337230289
123016	-113311296379589
123036	-12318211143341
123096	100914020148963
123169	-105002870845878
123207	-109248659567833
123228	102852536112485
123263	-10669524649073
123283	122849291260336
123355	108823356441583
123606	-107652230492813
123688	100945762763177
123720	-100226304863735
123775	-139595776806635
123803	-10000430087188
123811	-119021519396094
123879	119183845751299
123920	109067537085772
1240	139185854838811
124044	111683953416908
124045	118861011445235
124093	-111594415016514
1241	-101223253697901
124152	-102004856186557
124220	-101133973112883
124222	107739301270642
124245	-100592577230729
1244	126847954236493
124401	110607778000681
124402	161613693253649
124411	-11862895988701
124446	10825066704625
124454	104048298883789
124491	-112576187884528
124512	110819277343611
124540	-104654507191176
124565	116658497882124
124583	106483013138784
124637	101713071655335
124739	-108714068541053
124751	-102175091839602
124790	-117500625832002
124801	-103771965802043
124808	-112439959965383
124930	111857534070437
124935	131670671852852
124936	-105399942182369
124975	-175707932963128
124989	-111213770424756
124995	107166191928065
124997	114111048128212
125058	111839120829853
125061	-101094121297956
125113	-188142149698721
125150	112699960629433
125170	107390035568117
125228	-111795725946388
125476	109946231082353
125488	126851325068601
125893	105316757840728
1259	168205837008408
125919	-105926553461706
125950	130679942512417
126003	152811809730174
126017	107175653895178
126068	-108107444174625
126069	-15339045385986
126070	-112663198859796
126074	-136211099350938
126075	109571012839151
126119	143111013779182
126129	122718010367089
126133	176285250756734
126208	124237263108504
126231	-116965228247656
126272	-131721465518707
126282	12031812296827
126295	-116241960507336
126298	114501931191878
126299	135542377387279
1263	111918611888735
126308	13756325117902
126321	137854476642828
126328	126717075079344
126353	-102921279162096
126374	-11507033983937
126375	-113310503238525
126382	107043632432833
126432	107547015492529
126433	146038090613579
1265	101896066046823
126526	110576210474354
1266	-109136207789885
126626	102770246901432
126695	-102218709059709
1267	105148184423015
126731	-104874436871574
126789	126849806863732
126792	119177431324326
1268	-123601300981889
126820	-126379373550958
126823	222258109510865
126868	-111355195359455
126917	-1.03667e+16
126969	-115067356827146
127002	101000273086886
127018	10197443148599
1271	-159825694391061
127253	-110292727062761
127255	-115455169336931
127262	103514204511582
127396	100240185060688
127428	-10195799808961
127495	103252093117325
127534	-127107776865934
127544	110068769717172
127602	-125650140778235
127687	117281062768817
1277	113847799498961
127700	100007852748547
127703	117306718050059
1278	-108477006966056
127829	103069611276433
127933	-106577390336906
128	-106824499553181
128061	-124046125905787
128077	101011788852253
128153	12080204848788
128178	-104103946772056
1282	-107654719907268
128218	-113206105972077
128239	101361184181768
128272	105676315962513
128308	119108205115876
128338	-108972951679227
128387	-106016890706141
1284	10624897117556
128439	-103839980056498
128486	114673505420771
128497	-155751550937031
1285	-133974465887521
1286	-126300422791754
128637	-105937023059984
1287	-114309248075746
128710	124645986225262
1288	-10565016090378
128854	20803586865749
128866	10187687620442
128869	100818956911136
1289	100925112329111
128977	-102388567312338
128989	-101472671381719
1290	-103515974539722
1291	146853309806565
129138	10743045002829
1292	151458530118234
129285	105983712314086
129293	-109981915770171
129303	102072246526884
1294	111682107482557
129401	-116630441448677
129450	-116489686397433
1295	-13766394617792
129530	-127304371964653
129531	-119846769435871
129563	101619321602683
1296	130937590019793
129642	-106853703743471
129685	112290379169306
129787	-108810233891662
1298	13419613103662
129831	-106566500047861
129880	106033857940896
1299	142794732840452
130026	-104505823788876
130074	-104749863647681
130162	-111274380870226
1302	125270504270331
130271	-107911479224978
1303	-118722697118572
130340	-118583560402515
130355	-11868770426065
130367	-10034319624875
130497	-125194553299587
130502	105387764099811
130507	-106663977939391
130535	100270223422741
130557	118372195282755
130574	-106533515945719
130589	110070598144762
130612	135691214561665
130617	109545794141182
1307	131583667297136
130752	-13440837037223
1308	-106551453946059
130814	-105216486941756
130827	-112754902224409
130888	-1.08779e+16
130940	-134956593948897
130951	10527182182088
131076	104601964951714
131118	-109775507082669
1312	110045941661918
1314	102361795591363
131408	106546776532204
131474	103355247657769
1315	-107557794601064
131544	-113790589757303
131566	-111843672371139
131578	126611093300881
131583	117559634625678
1316	-100370712517125
131601	159347844535412
131616	-103399605798064
1317	-107675739499616
1318	-117048189100765
131870	101499991558463
131909	-201820501165855
131965	-103402835836332
132	-119425154762991
132001	-102942277899821
132014	-107066459598225
132158	109917795764282
132160	134210497032702
132241	-144835557109839
132299	101475243729065
132320	-108552985699656
132321	-113255788592438
132332	-12779638835105
132430	100130046013409
1326	-106505152428308
132625	103000514971731
132660	-113121806421383
132671	111779928935275
1327	-10057874208456
132789	-118439339210966
132864	-102455235332711
132884	-105818937662257
1329	122771105605342
132946	-130383482282783
132949	-102036327687401
132989	102890473614329
133	-110548444121739
133015	-101543662754598
133022	-129413672502578
133308	102070074764362
133383	-103270196990713
133396	-131786597745438
133418	-116708494787346
133522	114260679719283
133584	-104973228866191
133619	-103204324756494
133686	-109587855556749
1337	-106938178990027
133746	-113656469850068
133957	-111526263933671
134	134210142225689
1340	116566669089331
134147	117364755229345
134218	-107920262203229
134265	11725869451362
134266	-104198992329065
134285	-179293231216074
134353	-1.00602e+16
134359	-112134527550094
134429	-101973241320189
134430	-108772623526666
134492	-108366872880756
1345	103152291433441
134510	-116980577850314
134548	-150301036900783
134549	12596512997146
134553	-11518060764662
134637	-1005043987803
1347	-103632288744374
134728	-109914799113175
1349	105975357788475
134957	-102646650410468
1350	113821821116116
1351	13244518480016
135112	106777095973721
135114	-108581414682784
1352	110817753220461
135228	-106392263661013
135250	153702566515721
135293	-121447932607087
135295	-105787285809851
1353	-111923466999628
135398	-118255552986627
1355	-102973502568824
135932	-149758633713294
136	113063487196024
136051	102299045172492
1362	101046340838488
136288	106948923174516
1363	-108542491037758
136332	-106660267465429
1364	14681336800612
1366	110461688414063
136647	100958644365123
1368	106375441845204
136895	108870285509472
137075	100512921758528
1371	-103950213994485
137209	-120742301960933
1373	-100981636391621
1374	107500356945387
137492	-106651466486239
1376	101699324105511
137682	-116592298319068
137695	-104722586714675
137872	-114859665413105
137886	-100576973981397
137970	124158583178171
137994	-134774246068071
138050	100492686682824
138151	110648140656123
138162	-102427822011714
1382	-111458095418439
138241	-132309679239246
1384	133376623473076
138428	144540058645381
138429	145370899537211
1385	-117373146718209
1386	-112890224064406
138639	-111639009654348
1387	-10000894498179
138716	10134192374103
1388	101833366576911
1389	-111516995579261
1390	105426637270042
139231	-108686484803779
139285	103183215302963
139322	-103873865687836
139324	-11016188006912
139341	-107465564413938
139596	-133470626236579
1397	125870253290838
139716	-137047304117435
1398	-105578811978454
139818	100167707622751
139886	-100049878048544
1399	-101978174158087
14	11274330809666
140459	115997562074501
140460	10263424585762
140461	-129344285614173
140465	107763741188112
140467	114640344192699
140545	102379923436131
140576	-10579000179664
1406	120841974780158
140609	-121640772201734
140612	106051522429302
140680	-102297879226066
140685	134849943214369
140688	105718280612273
140699	134012471219632
1407	-117251259461136
140700	131928242870843
140707	105787975269007
140710	109789135887364
140730	-119943369888247
140733	-100697676852968
140735	-103152616250451
140738	115088514707527
140739	-101999995621736
140775	1059079963109
1408	105128801988808
140809	134409479482218
140823	-107568035060416
140825	146328125562823
140831	10389888947263
140838	-107530739132458
140883	-113047792898631
140885	-108434808028649
140890	-117269783089829
140901	104620927402329
141	134305192285818
1416	-112652663137379
142	104083351558612
142678	132184807253966
142679	-109254675620583
1427	151046989688823
142891	-106847927091761
1429	-102185629419286
142940	-116037702053855
143	10179360588304
143098	-124108423444434
1431	105315639000235
143187	-105803597456652
1432	-107375173305739
143244	136754677782789
143279	-125073352989657
143282	133380380626913
143384	-100240963716375
1434	-10251106568369
143458	-10867074775008
1435	111485707504864
143570	108371435120612
1436	156830456707907
143666	146325545971083
143684	-102335398745696
143686	-112864041664358
143872	-126264454070944
143879	-108377298142824
143884	-111609745106295
143888	-107790232678384
143903	-120004762700251
1440	388065278862068
144100	-130308464668395
144108	-108954075449545
144110	100764774881922
144132	134145445295966
144165	-15908876778695
144193	-113799858846072
144233	-114983249279836
144245	-110120443529084
144321	126078671567651
144348	-119129740543109
144402	101940802491964
144404	126761788484926
144406	128872247914412
144455	135580022881246
144481	121836046139284
1445	138662089096108
144501	-109096300997598
144577	-1011903060617
144608	-124346202474347
144699	124924707928399
144715	110733266915297
144811	103383654464648
144983	-107674815108064
1452	-106771217742079
145249	-11063493586257
145282	-112881521639972
1453	113595415887838
145389	100338429176654
1454	111653504337287
145438	-11695854927246
145482	-118807551848508
145483	-126665677925975
1455	125336388339948
145508	-114037887448376
145567	-109771147179454
1456	-11028403901816
1457	-111102762316202
145741	136134699388849
145748	-104835110089802
145773	100665998498105
145781	12124135581046
145783	-101019860980717
145788	-112793323600227
145853	106479472135491
145864	133156703155968
1459	-101998443475312
1460	110254545954356
146050	-104240283536611
146057	-106561277171773
146059	-103143071759074
146198	-10674398446956
1462	131302510511248
146223	-102620681104705
146330	124364585219901
1464	136084147472155
146434	112291821906972
1465	-101167072346924
146540	108093663632123
146542	130078078380372
1466	-113251879982997
146664	-100441788126285
146691	104793654948353
146712	120157406061773
146754	-106858839279243
1468	121238195720884
146857	107708249851483
146909	-107033129963896
146923	-103510587795943
146956	102538451927283
147	12947576126239
147007	104986535036718
147015	-102133909086323
147040	106169967505043
1471	109985509561305
[truncated: 10,611 more rows]
