# Supplementary material for: Occupational exposure and its mechanistic link to allergic asthma and lung function decline; a data-driven approach coupled to mining of adverse outcome pathway signatures
Source: Front Toxicol. 2025 Sep 8;7:1589380. doi: 10.3389/ftox.2025.1589380 (PMC12450882; doi:10.3389/ftox.2025.1589380)
Supplement: Supplementary file 6 [file DataSheet8.xlsx]

## Sheet: reading guide
Data Sheet 8. Reading guide. In each of these sheets, aside a generic “numbering” (column A), the enriched GO BP terms are shown in column B and C, respectively as “geneSet” (identifier for the GO term) and “description” (name of the GO term). In column N “Overlap”, a description is provided of the overlapping GO BPs from the toxicogenomics experiments corresponding to GO BPs derived from a gene …

## Sheet: PA
numbering	geneSet	description	link	enrichmentScore	normalizedEnrichmentScore	pValue	FDR	size	plotPath	leadingEdgeNum	leadingEdgeId	userId	Overlap
0	GO:0043588	skin development	http://amigo.geneontology.org/amigo/term/GO:0043588	0.444714	2.3464	0	0	385	./Project_wg_result1703234618_GSEA/GO_0043588.png	167	7124;57830;7538;386675;353140;25984;6704;353134;83902;5652;386676;84616;2304;353141;60529;337977;9355;3880;3891;100132386;3872;11187;2707;643803;9333;388698;23022;6706;1364;387264;3883;386681;10913;3229;440021;3664;147495;3884;5453;57216;23581;3860;51761;3889;340654;125981;5068;337974;85291;121549;6700;386679;5017;79977;10413;51384;5317;388818;83895;192666;440050;80326;337969;5663;4488;386682;389…	ACER1;ALOX12B;ALOX15B;ALX4;ANXA1;APCDD1;AQP3;ASCL4;ATP8A2;BCL11B;C1orf68;CAPNS1;CASP14;CDH3;CDSN;CELSR1;CLDN4;CNFN;COL1A1;COL1A2;COL3A1;CSTA;CTSL;DACT2;DKK1;DLL1;DSP;EDAR;ERCC2;ERRFI1;FGFR2;FLG2;FOXC1;FOXE1;FURIN;FZD3;GAL;GJB3;GRHL2;HOXC13;INHBA;IRF6;IVL;KAZN;KDF1;KLK5;KRT13;KRT14;KRT17;KRT19;KRT23;KRT24;KRT3;KRT33A;KRT33B;KRT35;KRT37;KRT40;KRT6C;KRT7;KRT72;KRT73;KRT76;KRT79;KRT80;KRT81;KRT83;KRT…	['Disgenet Allergic asthma']
1	GO:2001020	regulation of response to DNA damage stimulus	http://amigo.geneontology.org/amigo/term/GO:2001020	-0.464009	-2.17849	0	0	199	./Project_wg_result1703234618_GSEA/GO_2001020.png	64	1655;4170;23049;9320;55031;5429;79621;8563;25;6787;56950;23514;151987;79624;5893;8091;6419;1407;84893;9025;29935;165918;55159;1663;3622;57805;545;7913;220042;55183;92797;63979;26272;51366;23411;5111;472;2332;23347;84250;5888;3146;387893;54780;79968;54537;55010;641;7398;142;7468;79000;670;26271;9984;11200;672;2187;10635;79915;1111;8914;2305;10721	ABL1;ARMT1;ATAD5;ATM;ATR;AUNIP;BLM;BPHL;BRCA1;CCAR2;CHEK1;CHEK2;CRY1;DDIAS;DDX11;DDX5;DEK;FANCB;FBH1;FBXO4;FBXO5;FIGNL1;FMR1;FOXM1;HELB;HMGA2;HMGB1;ING2;KMT5A;MCL1;NEK4;NSD2;NSMCE4A;PARP1;PARPBP;PCNA;POLH;POLQ;PPP4R2;RAD51;RAD51AP1;RAD52;RFWD3;RIF1;RNASEH2B;RNF168;RNF8;RPA4;SETMAR;SHLD2;SIRT1;SLF1;SMCHD1;SMG1;SMYD2;SPIDR;THOC1;THOC5;TIMELESS;TRIP12;UBR5;USP1;USP47;WDR76	[]
2	GO:0042558	pteridine-containing compound metabolic process	http://amigo.geneontology.org/amigo/term/GO:0042558	-0.640343	-2.17944	0	0	34	./Project_wg_result1703234618_GSEA/GO_0042558.png	10	4548;5860;10797;4524;4522;6470;135293;1719;8836;7298	DHFR;GGH;MTHFD1;MTHFD2;MTHFR;MTR;PM20D2;QDPR;SHMT1;TYMS	[]
3	GO:0034470	ncRNA processing	http://amigo.geneontology.org/amigo/term/GO:0034470	-0.4387	-2.19528	0	0	351	./Project_wg_result1703234618_GSEA/GO_0034470.png	158	23016;54522;60487;56915;4686;22894;51575;23560;6227;2926;126789;54059;9775;55164;10556;79050;84705;51602;23076;192669;83480;55661;6741;10940;23318;55636;23212;6839;91801;142940;441250;51728;55035;26173;8945;51692;84135;55178;51010;51531;63899;81556;10528;6041;80135;3921;25926;25896;81887;1736;6154;51002;64172;81627;11044;54974;6895;63892;9136;79159;23536;64965;2091;9875;64216;90459;9836;115939;55…	AARS2;ADAT1;ADAT2;AGO2;AGO3;AGO4;ALKBH8;ANKRD16;BTRC;CHD7;CPSF3;DDX1;DDX17;DDX27;DGCR8;DIS3;DIS3L;DKC1;DROSHA;DUS2;DUS4L;EIF4A3;ELAC1;ELP1;ELP2;ELP6;EMG1;ERI1;ESF1;EXOSC3;EXOSC5;EXOSC7;EXOSC8;EXOSC9;FARS2;FBL;FDXACB1;FTSJ3;GAR1;GRSF1;GTPBP3;GTPBP4;HEATR1;HNRNPA2B1;IMP3;INTS1;INTS10;INTS14;INTS2;INTS6L;INTS7;INTS8;LAS1L;LCMT2;LYAR;MDN1;METTL15;METTL16;METTL2B;METTL3;METTL6;METTL8;MPHOSPH6;MRM1;MRM…	[]
4	GO:0006298	mismatch repair	http://amigo.geneontology.org/amigo/term/GO:0006298	-0.674735	-2.20709	0	0	29	./Project_wg_result1703234618_GSEA/GO_0006298.png	15	6117;25;6119;254394;5395;29935;3978;4292;10535;5111;3146;4436;6996;2956;9156	ABL1;EXO1;HMGB1;LIG1;MCM9;MLH1;MSH2;MSH6;PCNA;PMS2;RNASEH2A;RPA1;RPA3;RPA4;TDG	[]
5	GO:0006289	nucleotide-excision repair	http://amigo.geneontology.org/amigo/term/GO:0006289	-0.522509	-2.22297	0	0	107	./Project_wg_result1703234618_GSEA/GO_0006289.png	36	5981;5431;5439;6117;5426;6119;5893;5430;8450;3980;2967;5436;29935;1022;7874;7507;3978;5985;23411;6917;5982;2073;5111;2176;4287;3146;5424;9557;22909;5422;5984;142;675;5983;83990;55247	ATXN3;BRCA2;BRIP1;CDK7;CHD1L;CUL4B;ERCC5;FAN1;FANCC;GTF2H3;HMGB1;LIG1;LIG3;NEIL3;PARP1;PCNA;POLA1;POLD1;POLE;POLR2A;POLR2B;POLR2G;POLR2J;RAD52;RFC1;RFC2;RFC3;RFC4;RFC5;RPA1;RPA3;RPA4;SIRT1;TCEA1;USP7;XPA	[]
6	GO:0006301	postreplication repair	http://amigo.geneontology.org/amigo/term/GO:0006301	-0.59463	-2.23368	0	0	50	./Project_wg_result1703234618_GSEA/GO_0006301.png	22	5981;55666;5429;6117;6119;51455;56852;11201;55339;5985;5982;5111;201973;22890;5424;51514;5984;4436;5427;672;5983;9768	BRCA1;DTL;MSH2;NPLOC4;PCLAF;PCNA;POLD1;POLE2;POLH;POLI;PRIMPOL;RAD18;REV1;RFC1;RFC2;RFC3;RFC4;RFC5;RPA1;RPA3;WDR33;ZBTB1	[]
7	GO:0090305	nucleic acid phosphodiester bond hydrolysis	http://amigo.geneontology.org/amigo/term/GO:0090305	-0.459611	-2.23545	0	0	276	./Project_wg_result1703234618_GSEA/GO_0090305.png	127	201164;23016;80153;56915;6118;4686;22894;7314;57472;6227;25939;54059;10556;6036;192669;23293;10940;55775;126549;5810;23212;3837;54464;390443;8635;51728;9271;84083;1676;8451;51692;51010;137902;6041;3921;5511;10146;80055;143689;246175;64421;90459;10714;1653;57109;27161;88745;9337;5393;5073;5981;54487;7486;51585;7247;79703;79621;548593;6117;1478;55728;9941;5426;146857;27340;55629;317;342618;6119;255…	AGO2;AGO3;AGO4;AIFM1;ANKLE1;APAF1;APTX;ASTE1;ATAD5;C11orf80;CASP3;CHD1L;CNOT6;CNOT6L;CNOT8;CPSF3;CSTF2;CUL4A;CUL4B;DBR1;DCLRE1A;DCLRE1C;DCP2;DDX1;DFFA;DGCR8;DIS3;DIS3L;DNA2;DROSHA;EDC3;ELAC1;EME1;ERCC5;ERI1;ERI2;EXO1;EXO5;EXOG;EXOSC3;EXOSC5;EXOSC7;EXOSC8;EXOSC9;FAN1;FANCM;FBH1;FEN1;G3BP1;GEN1;GTF2H3;HMGB1;HMGB2;KPNA1;KPNB1;LACTB2;MGME1;MRE11;N4BP2;NCBP1;NCBP2;NUDT21;PAN2;PAN3;PARN;PARP1;PCF11;PCN…	[]
8	GO:0045787	positive regulation of cell cycle	http://amigo.geneontology.org/amigo/term/GO:0045787	-0.444836	-2.24547	0	0	371	./Project_wg_result1703234618_GSEA/GO_0045787.png	109	9337;153241;29945;10514;6421;54617;84722;7027;51529;4212;3955;8563;25;5229;6840;5586;4194;5889;9371;811;11065;8091;8450;23378;9134;6419;134353;81610;6198;150465;79366;1663;5311;64848;286053;51379;3192;5048;6683;25886;201161;1950;546;80174;1654;8502;5934;5890;79848;5111;472;79733;84250;151195;348654;284071;1017;898;29766;1894;79541;3643;5885;50838;51514;144455;81620;55835;115426;6790;1163;9212;675…	ABL1;ANAPC11;ANAPC4;ATAD5;ATM;ATRX;AURKA;AURKB;BRCA1;BRCA2;CALR;CCNA2;CCNB1;CCNB2;CCNE1;CCNE2;CCNF;CCNYL1;CDC25A;CDC25B;CDC25C;CDC45;CDC6;CDC7;CDCA5;CDK1;CDK2;CDT1;CENPJ;CENPV;CEP120;CHEK1;CHEK2;CIT;CKS1B;CKS2;CNOT8;CRLF3;CSPP1;CUL4B;DBF4B;DDX11;DDX3X;DLGAP5;DTL;E2F7;E2F8;ECT2;EGF;ESPL1;EZH2;FAM83D;FBXO5;FEN1;GEN1;GPSM2;GTSE1;HMGA2;HMGN5;HNRNPU;INO80;INSR;KIF14;KIF20B;KIF23;KIF3B;LFNG;LSM11;MAD2L…	[]
9	GO:0015931	nucleobase-containing compound transport	http://amigo.geneontology.org/amigo/term/GO:0015931	-0.479177	-2.27521	0	0	228	./Project_wg_result1703234618_GSEA/GO_0015931.png	97	23212;81929;113829;55677;5903;84248;4116;51692;10073;9688;11260;3921;51362;29074;10128;9818;10212;10211;23299;10559;4600;7175;23039;4869;56647;9785;79023;57097;55795;91746;25909;347734;7355;6421;9908;23169;23049;55706;6428;199746;2030;8570;5901;51634;8563;220988;56000;53371;6432;9939;3178;143244;55746;55421;8658;29957;10657;6431;23443;84946;9197;64901;10762;11338;3192;51000;55339;144983;6427;6429…	AHCTF1;BCCIP;BICD2;CDC40;CKAP5;CPSF3;DDX39A;DHX38;EIF5AL1;ENY2;FLOT1;FMR1;FYTTD1;G3BP2;HNRNPA1;HNRNPA1L2;HNRNPA2B1;HNRNPA3;HNRNPU;IGF2BP3;IWS1;KHDRBS1;KHSRP;LRPPRC;LTV1;MAGOH;MAGOHB;MRPL18;MX2;NCBP2;NCBP3;NDC1;NPM1;NUP107;NUP133;NUP160;NUP205;NUP210;NUP37;NUP43;NUP50;NUP54;NUP58;NUP85;NUP93;NXF3;NXF5;PARP11;PCID2;PNPT1;RAN;RANBP17;RANBP2;RBM8A;RBMX2;RPSA;RRS1;SEH1L;SFPQ;SLC25A24;SLC25A36;SLC29A1;…	[]
10	GO:0042769	DNA damage response, detection of DNA damage	http://amigo.geneontology.org/amigo/term/GO:0042769	-0.646055	-2.28163	0	0	38	./Project_wg_result1703234618_GSEA/GO_0042769.png	20	6188;64965;10714;5981;6117;6119;8091;8450;4750;56852;57599;5985;5982;5111;5424;51514;5984;7398;142;5983	CUL4B;DTL;HMGA2;MRPS9;NEK1;PARP1;PCNA;POLD1;POLD3;RAD18;RFC1;RFC2;RFC3;RFC4;RFC5;RPA1;RPA3;RPS3;USP1;WDR48	[]
11	GO:0031123	RNA 3'-end processing	http://amigo.geneontology.org/amigo/term/GO:0031123	-0.513646	-2.28948	0	0	134	./Project_wg_result1703234618_GSEA/GO_0031123.png	68	3028;7884;23016;6832;56915;4686;22794;6227;2926;9775;26986;10189;29101;6741;1477;23318;51728;26173;4116;51692;51010;81556;3921;25896;1736;51362;10212;11044;10768;2091;90459;9785;203522;5393;5073;51585;6428;199746;1478;8563;170506;6432;9939;580;134353;22849;55656;6431;11338;55339;6427;6429;57187;11340;87178;55520;6426;9877;55110;84321;11051;8683;56903;57508;6430;9984;22916;891	AHCYL1;ALYREF;BARD1;CASC3;CCNB1;CDC40;CPEB3;CPSF3;CSTF1;CSTF2;DDX39A;DHX36;DHX38;DKC1;EIF4A3;ELAC1;ERI1;EXOSC3;EXOSC5;EXOSC7;EXOSC8;EXOSC9;FBL;GRSF1;HSD17B10;INTS1;INTS14;INTS2;INTS6L;INTS7;INTS8;LSM11;MAGOH;MAGOHB;NCBP1;NCBP2;NUDT21;PABPC1;PAPOLB;PARN;PCF11;PNPT1;POLR3K;RBM8A;RPS21;RPSA;SLBP;SRSF1;SRSF2;SRSF3;SRSF4;SRSF5;SRSF6;SRSF7;SRSF9;SSB;SSU72;SUPV3L1;TENT4A;THOC1;THOC2;THOC3;THOC5;TUT4;U2A…	[]
12	GO:0071897	DNA biosynthetic process	http://amigo.geneontology.org/amigo/term/GO:0071897	-0.498376	-2.30745	0	0	185	./Project_wg_result1703234618_GSEA/GO_0071897.png	61	7027;10728;5073;5981;7486;55666;5429;6117;6847;5426;6119;51455;3178;167227;3980;25865;8658;54433;29935;11201;79991;4216;545;1499;3192;4931;3183;26272;3978;2264;23381;5985;23411;5982;7083;8550;5111;80351;201973;472;11232;22890;3184;5424;22948;23649;3181;5422;51514;5984;641;4751;5427;9212;4361;7298;1063;5983;79075;9768;10721	ATM;ATR;AURKB;BLM;CCT5;CENPF;CTNNB1;DCP2;DSCC1;DTL;FBXO4;FGFR4;GAR1;HNRNPA1;HNRNPA2B1;HNRNPC;HNRNPD;HNRNPU;LIG1;LIG3;MAP3K4;MAPKAPK5;MRE11;NEK2;NPLOC4;NVL;PARN;PCLAF;PCNA;POLA1;POLA2;POLD1;POLE;POLE2;POLG2;POLH;POLI;POLQ;PRIMPOL;PRKD2;PTGES3;REV1;RFC1;RFC2;RFC3;RFC4;RFC5;RPA1;RPA3;RPA4;SIRT1;SMG5;STN1;SYCP1;TFDP1;TK1;TNKS;TNKS2;TYMS;WRN;ZBTB1	[]
13	GO:0051052	regulation of DNA metabolic process	http://amigo.geneontology.org/amigo/term/GO:0051052	-0.460597	-2.31684	0	0	389	./Project_wg_result1703234618_GSEA/GO_0051052.png	141	908;158880;1736;3575;6018;55719;219736;79618;83666;80119;2736;3586;4869;6188;9126;51720;5290;9869;306;9400;63922;54552;23028;91603;29980;54617;114799;80312;7027;10728;5073;23049;7486;9320;5429;55704;548593;3838;23514;151987;317;170506;7037;5893;3178;8091;167227;3980;25865;6419;91607;84893;8658;9025;3836;23244;165918;79991;1663;7874;4216;80762;55294;545;7913;1499;10926;3192;55183;4931;92797;63979;…	AIFM1;ANXA3;APAF1;ATAD5;ATM;ATR;ATRX;AUNIP;AURKB;BLM;BPHL;BRCA1;BRCA2;CCDC88A;CCNA2;CCT5;CCT6A;CDC6;CDC7;CDK1;CDK2;CDT1;CHEK1;CHEK2;CHTF18;CTNNB1;DBF4;DBF4B;DCP2;DDX11;DEK;DHX36;DKC1;DNA2;DONSON;DSCC1;E2F7;E2F8;ESCO1;ESCO2;FANCB;FBH1;FBXO4;FBXO5;FBXW7;FGFR4;FIGNL1;FOXM1;GLI2;GMNN;GNL3L;HELB;HMBOX1;HMGA2;HMGB1;HNRNPA1;HNRNPA2B1;HNRNPC;HNRNPD;HNRNPU;IL10;IL7R;INO80;KDM1A;KPNA1;KPNA2;LIG3;MAP3K4;MAP…	['Disgenet Allergic asthma']
14	GO:0006284	base-excision repair	http://amigo.geneontology.org/amigo/term/GO:0006284	-0.635146	-2.32047	0	0	43	./Project_wg_result1703234618_GSEA/GO_0006284.png	21	7486;55031;6117;23583;5426;6119;8091;3980;29935;7507;3978;55170;3146;10038;5424;7374;6996;2237;1763;55247;10721	DNA2;FEN1;HMGA2;HMGB1;LIG1;LIG3;NEIL3;PARP2;POLD1;POLE;POLQ;PRMT6;RPA1;RPA3;RPA4;SMUG1;TDG;UNG;USP47;WRN;XPA	[]
15	GO:0000726	non-recombinational repair	http://amigo.geneontology.org/amigo/term/GO:0000726	-0.586816	-2.34426	0	0	78	./Project_wg_result1703234618_GSEA/GO_0000726.png	35	83666;27339;7405;51720;64421;23137;9656;548593;51444;5893;580;8091;3980;6419;9025;165918;7913;286053;55183;286257;4292;472;23347;7518;9937;5422;54537;8924;5591;641;7468;79000;672;4361;10721	ATM;AUNIP;BARD1;BLM;BRCA1;DCLRE1A;DCLRE1C;DEK;HERC2;HMGA2;LIG3;MDC1;MLH1;MRE11;NSD2;NSMCE2;PARP9;PAXX;POLA1;POLQ;PRKDC;PRPF19;RAD52;RIF1;RNF138;RNF168;RNF8;SETMAR;SHLD2;SLX1A;SMC5;SMCHD1;UIMC1;UVRAG;XRCC4	[]
16	GO:0045930	negative regulation of mitotic cell cycle	http://amigo.geneontology.org/amigo/term/GO:0045930	-0.488732	-2.35594	0	0	252	./Project_wg_result1703234618_GSEA/GO_0045930.png	95	84861;51776;80279;7175;3586;1027;79960;246175;9400;29117;9184;79027;55795;91603;1739;9337;123879;9656;29980;7027;55031;25;324;4194;25949;8091;7077;6419;91607;8658;7155;55159;51696;5311;64848;1499;90806;55055;546;10217;10744;144715;5934;25906;5111;11073;87178;472;8883;55755;79733;348654;284071;1017;5885;54962;144455;54908;81620;5591;6790;641;4436;9212;7465;11130;9735;2146;4998;90381;51512;9319;262…	ABL1;ANAPC15;ANGEL2;APC;ATM;ATRX;AURKA;AURKB;BLM;BRCA1;BRD7;BUB1;BUB3;CCNB1;CDC20;CDC25C;CDC6;CDK1;CDK2;CDK5RAP2;CDK5RAP3;CDKN1B;CDT1;CENPF;CHEK1;CHEK2;CLSPN;CNOT6L;CNOT8;CTDSPL;CTNNB1;DCUN1D3;DLG1;DONSON;E2F7;E2F8;EME1;EZH2;FBXO5;GEN1;GTSE1;HECA;HMGA2;IL10;JADE1;KLHL22;KNTC1;MAD2L1;MAP3K20;MDC1;MDM4;MEIOC;MRE11;MSH2;MSH6;MTBP;NAE1;NDC80;ORC1;PCID2;PCNA;PKD2;PLK1;PNPT1;PRKDC;PTTG1;PTTG2;RAD21;RAD…	[]
17	GO:0071166	ribonucleoprotein complex localization	http://amigo.geneontology.org/amigo/term/GO:0071166	-0.537865	-2.37536	0	0	124	./Project_wg_result1703234618_GSEA/GO_0071166.png	69	4686;22794;51068;9775;26019;26121;129401;10189;23293;6741;23212;81929;55677;5903;84248;4116;51692;9688;11260;3921;51362;9818;10212;7175;4869;56647;9785;79023;55795;91746;23049;55706;6428;199746;5901;51634;8563;56000;53371;6432;9939;55746;6431;84946;10762;11338;55339;6427;6429;56943;57187;23165;7514;23381;79902;23279;57122;6426;9877;55110;84321;3181;8683;55998;348995;23225;6430;9984;22916	ALYREF;BCCIP;CASC3;CDC40;CPSF3;DDX39A;DHX38;EIF4A3;ENY2;FYTTD1;HNRNPA2B1;IWS1;LTV1;MAGOH;MAGOHB;NCBP1;NCBP2;NDC1;NMD3;NPM1;NUP107;NUP133;NUP160;NUP205;NUP210;NUP35;NUP37;NUP43;NUP50;NUP54;NUP58;NUP85;NUP93;NXF3;NXF5;PCID2;PRPF31;RAN;RANBP2;RBM8A;RBMX2;RPSA;RRS1;SEH1L;SMG1;SMG5;SMG6;SRSF1;SRSF2;SRSF3;SRSF4;SRSF5;SRSF6;SRSF7;SRSF9;SSB;THOC1;THOC2;THOC3;THOC5;TPR;U2AF1L4;U2AF2;UPF2;WDR33;XPO1;XPOT;Y…	[]
18	GO:0006403	RNA localization	http://amigo.geneontology.org/amigo/term/GO:0006403	-0.504883	-2.37978	0	0	223	./Project_wg_result1703234618_GSEA/GO_0006403.png	111	51068;9775;55164;26019;26121;51602;129401;10189;23293;6741;23212;55135;81929;6950;55677;5903;84248;4116;51692;10073;51010;9688;11260;3921;8559;908;1736;51362;29074;10128;9818;10212;10211;23299;4600;7175;23039;4869;2091;56647;9785;79023;57097;55795;91746;8607;25909;6421;9908;5073;23049;55706;6428;199746;8570;5901;51634;8563;220988;56000;53371;170506;6432;9939;3178;167227;143244;55746;55421;8658;55…	AHCTF1;ALYREF;ATM;ATR;BCCIP;BICD1;BICD2;CCT5;CCT6A;CDC40;CKAP5;CPSF3;DCP2;DDX39A;DHX36;DHX38;DKC1;EIF4A3;EIF5AL1;ENY2;EXOSC3;FBL;FLOT1;FMR1;FYTTD1;G3BP2;HNRNPA1;HNRNPA1L2;HNRNPA2B1;HNRNPA3;HNRNPU;IGF2BP3;IWS1;KHDRBS1;KHSRP;LRPPRC;LTV1;MAGOH;MAGOHB;MRPL18;MX2;NCBP2;NCBP3;NDC1;NMD3;NOP58;NPM1;NUP107;NUP133;NUP160;NUP205;NUP210;NUP35;NUP37;NUP43;NUP50;NUP54;NUP58;NUP85;NUP93;NXF3;NXF5;PARN;PARP11;PC…	[]
19	GO:0006397	mRNA processing	http://amigo.geneontology.org/amigo/term/GO:0006397	-0.465349	-2.38846	0	0	468	./Project_wg_result1703234618_GSEA/GO_0006397.png	169	10285;6041;55599;23064;9128;8559;284695;5511;4331;51362;10992;53938;10212;8487;11044;51428;10768;27339;92906;3188;54957;6637;84811;246175;27257;9785;58517;1653;23028;79810;51329;91746;91603;55749;90826;26528;83759;9967;10713;10286;6433;25862;11066;83989;6421;1655;984;3191;5431;51585;6428;199746;23517;5439;9406;1478;8570;10147;10181;51634;8563;220988;79833;151987;25949;170506;6432;3185;84292;9939;…	AHCYL1;ARL6IP4;BARD1;BCAS2;BUD13;CCAR1;CCAR2;CCNB1;CDC40;CDK11A;CDK11B;CDK7;CELF1;CIRBP;CNOT6L;CPEB3;CSTF2;DAZAP1;DBR1;DDX1;DDX17;DDX39A;DDX41;DDX42;DDX46;DDX5;DHX15;DHX36;DHX38;DHX40;ELAVL1;FAM172A;FMR1;FUS;GEMIN2;GEMIN6;GTF2H3;HNRNPA0;HNRNPA1;HNRNPA1L2;HNRNPA2B1;HNRNPA3;HNRNPC;HNRNPD;HNRNPF;HNRNPH1;HNRNPH2;HNRNPH3;HNRNPL;HNRNPLL;HNRNPM;HNRNPR;HNRNPU;KDM1A;KHDRBS1;KHSRP;KIN;LSM1;LSM11;LSM4;LSM8;…	[]
20	GO:0010948	negative regulation of cell cycle process	http://amigo.geneontology.org/amigo/term/GO:0010948	-0.492641	-2.39141	0	0	273	./Project_wg_result1703234618_GSEA/GO_0010948.png	97	80279;7175;4869;1027;9126;79960;51720;246175;29117;23512;9184;79027;8409;55795;91603;1019;9337;4591;123879;23468;29980;7027;11335;55031;324;317;4194;25949;811;8091;6419;91607;8658;55159;79366;5311;55294;8850;546;10217;10744;91147;5934;25906;1876;5111;11073;472;8883;5931;55755;79733;348654;5888;1017;6241;8243;5885;51514;144455;54908;81620;5591;6790;641;4751;9212;7465;2146;4998;90381;51512;9319;262…	ANAPC15;APAF1;APC;ATM;ATRX;AURKA;AURKB;BLM;BRCA1;BRD7;BUB1;BUB3;CALR;CBX3;CBX5;CCNB1;CCNF;CDC20;CDC25C;CDC6;CDC7;CDK1;CDK2;CDK4;CDK5RAP2;CDK5RAP3;CDKN1B;CDT1;CENPF;CHEK1;CHEK2;CLSPN;CNOT6L;CNOT8;CTDSPL;DCUN1D3;DONSON;DTL;E2F6;E2F7;E2F8;ESPL1;EZH2;FBXO5;FBXW7;GEN1;GTSE1;HMGA2;HMGN5;JADE1;KAT2B;MAD2L1;MDM4;MRE11;MSH6;MTBP;NAE1;NDC80;NEK2;NPM1;ORC1;PCID2;PCNA;PKD2;PLK1;PRKDC;PTTG1;PTTG2;RAD21;RAD51;…	[]
21	GO:0008380	RNA splicing	http://amigo.geneontology.org/amigo/term/GO:0008380	-0.4718	-2.39875	0	0	403	./Project_wg_result1703234618_GSEA/GO_0008380.png	147	10285;55599;23064;9128;8559;284695;5511;51362;10992;53938;10212;8487;51428;27339;92906;3188;54957;6637;84811;27257;9785;58517;1653;23028;51329;91746;91603;57396;55749;26528;83759;9967;10713;10286;6433;25862;11066;83989;6421;1655;10625;3191;5431;51585;6428;199746;23517;5439;9406;1478;8570;10147;10181;51634;8563;220988;79833;151987;25949;6432;3185;84292;9939;55596;3178;153527;5430;55119;55131;11168…	AHNAK;AHNAK2;ARL6IP4;BCAS2;BUD13;CCAR1;CCAR2;CDC40;CELF1;CIRBP;CLK1;CLK4;CSTF2;DAZAP1;DBR1;DDX1;DDX17;DDX39A;DDX41;DDX42;DDX46;DDX5;DHX15;DHX38;DHX40;ELAVL1;FAM172A;FMR1;FUS;GEMIN2;GEMIN6;HNRNPA0;HNRNPA1;HNRNPA1L2;HNRNPA2B1;HNRNPA3;HNRNPC;HNRNPD;HNRNPF;HNRNPH1;HNRNPH2;HNRNPH3;HNRNPL;HNRNPLL;HNRNPM;HNRNPR;HNRNPU;IVNS1ABP;KDM1A;KHDRBS1;KHSRP;LSM1;LSM4;LSM8;LUC7L;LUC7L3;MAGOHB;METTL16;METTL3;MTREX;N…	[]
22	GO:0006399	tRNA metabolic process	http://amigo.geneontology.org/amigo/term/GO:0006399	-0.521856	-2.40633	0	0	160	./Project_wg_result1703234618_GSEA/GO_0006399.png	86	51095;339175;10056;283459;3028;23016;54522;60487;57176;9521;9330;2926;126789;10556;23395;84705;5188;83480;6741;10940;124454;51067;91801;142940;441250;51728;55152;51010;112495;51531;63899;51002;64172;81627;54974;63892;23536;9328;9836;1653;79731;8518;55157;80324;123263;54802;5393;84881;57505;25821;55623;146857;54920;129450;80745;54517;55798;54859;1787;55278;131965;27068;11062;55039;6894;22929;11340…	AARS2;ADAT1;ADAT2;ALKBH8;ANKRD16;CARS2;DALRD3;DARS2;DDX1;DUS2;DUS4L;EARS2;EEF1E1;ELAC1;ELP1;ELP2;ELP6;EXOSC3;EXOSC7;EXOSC8;EXOSC9;FARS2;FARSB;GATB;GATC;GRSF1;GTF3C3;GTF3C5;GTF3C6;GTPBP3;HSD17B10;IARS2;LARS2;LCMT2;METTL2A;METTL2B;METTL6;METTL8;MTFMT;MTO1;NARS2;NSUN2;NSUN3;NSUN6;OSGEP;OSGEPL1;POLR3K;POP1;POP5;PPA2;PUS1;PUS3;PUS7;PUSL1;QRSL1;QTRT2;RPP14;RPP30;RPUSD4;SEPHS1;SEPSECS;SLFN13;SSB;TARBP1;…	[]
23	GO:0006338	chromatin remodeling	http://amigo.geneontology.org/amigo/term/GO:0006338	-0.533809	-2.41961	0	0	145	./Project_wg_result1703234618_GSEA/GO_0006338.png	73	22893;6304;7141;5928;51773;55636;8467;54069;9271;55929;8289;2648;57680;6599;5757;23569;10629;7175;1108;4869;11240;8607;7150;86;54617;11335;9219;1060;6595;80152;201254;114803;8091;55193;100526739;9025;55011;401541;1499;9031;201161;79723;3183;8850;93973;546;55839;64105;4678;5931;23347;22890;3146;79019;2491;9557;3149;79682;387103;79172;55166;3148;3065;23421;55355;64431;1058;91687;11339;1111;64946;57…	ACTL6A;ACTR6;ACTR8;ARID1A;ATRX;BAHD1;BAZ1B;CBX3;CENPA;CENPC;CENPH;CENPI;CENPK;CENPL;CENPM;CENPN;CENPO;CENPP;CENPQ;CENPS-CORT;CENPT;CENPU;CENPV;CENPW;CENPX;CHD1L;CHD4;CHD7;CHD8;CHEK1;CTNNB1;DMAP1;HDAC1;HELLS;HJURP;HMGA2;HMGB1;HMGB2;HMGB3;HNRNPC;INO80;ITGB3BP;KAT2A;KAT2B;KNL1;MIS18A;MTA2;MYSM1;NASP;NPM1;OIP5;PADI2;PADI4;PBRM1;PIH1D1;PIWIL1;PTMA;RBBP4;RBBP7;RNF8;RSF1;RUVBL1;SATB1;SMARCA2;SMARCA5;SMA…	[]
24	GO:0071824	protein-DNA complex subunit organization	http://amigo.geneontology.org/amigo/term/GO:0071824	-0.523476	-2.4576	0	0	199	./Project_wg_result1703234618_GSEA/GO_0071824.png	64	6117;1060;80152;6119;201254;5893;9014;8450;55832;2967;55193;100526739;50809;9025;7290;55011;1022;5706;401541;4676;8520;7507;201161;4673;546;55839;64105;4678;6882;2073;5931;5888;51053;11198;9733;3146;79019;2491;9557;10036;79682;387103;79172;55166;3148;26054;81620;23421;142;4171;55723;79003;55355;1058;55814;91687;11339;1063;8208;64946;57082;1062;8318;3070	ASF1B;ATRX;BDP1;CAND1;CDC45;CDK7;CDT1;CENPA;CENPC;CENPE;CENPF;CENPH;CENPI;CENPK;CENPL;CENPM;CENPN;CENPO;CENPP;CENPQ;CENPS-CORT;CENPT;CENPU;CENPV;CENPW;CENPX;CHAF1A;CHAF1B;CHD1L;CUL4B;ERCC5;GMNN;GTF2H3;HAT1;HELLS;HIRA;HJURP;HMGB1;HMGB2;HP1BP3;ITGB3BP;KNL1;MCM2;MIS12;NAP1L1;NAP1L4;NASP;OIP5;PARP1;PBRM1;PIH1D1;PSMC6;RAD51;RAD52;RBBP7;RNF8;RPA1;RPA3;SART3;SENP6;SUPT16H;TAF11;TAF1B;XPA	[]
25	GO:0044843	cell cycle G1/S phase transition	http://amigo.geneontology.org/amigo/term/GO:0044843	-0.51389	-2.46537	0	0	246	./Project_wg_result1703234618_GSEA/GO_0044843.png	72	4194;58480;6119;84515;8450;9134;1031;91607;8065;134353;81610;29935;6198;55159;5311;55294;5558;586;51379;10926;1104;10217;1654;4678;5934;1876;5111;472;79733;51053;1017;898;23649;5471;128239;4172;6241;5422;1021;144455;81620;5591;6790;5427;4171;7465;1033;2146;993;4998;51512;26271;55388;11200;5557;4174;4173;27085;8317;5933;1719;995;4175;7298;4176;990;890;891;23594;8318;983;9928	ATM;AURKA;BCAT1;CCNA2;CCNB1;CCNE1;CCNE2;CDC25A;CDC25C;CDC45;CDC6;CDC7;CDK1;CDK2;CDK6;CDKN2C;CDKN3;CDT1;CHEK2;CRLF3;CTDSPL;CUL4B;CUL5;DBF4;DDX3X;DHFR;E2F6;E2F7;E2F8;EZH2;FAM83D;FBXO5;FBXW7;GMNN;GTSE1;IQGAP3;KIF14;LSM11;MCM10;MCM2;MCM3;MCM4;MCM5;MCM6;MCM7;MCM8;MDM4;MTBP;NASP;ORC1;ORC6;PCNA;PKD2;POLA1;POLA2;POLE2;PPAT;PRIM1;PRIM2;PRKDC;RBL1;RBL2;RCC1;RFWD3;RHOU;RPA3;RPA4;RPS6KB1;RRM2;SLFN11;TYMS;WEE1	[]
26	GO:0000910	cytokinesis	http://amigo.geneontology.org/amigo/term/GO:0000910	-0.547685	-2.46859	0	0	143	./Project_wg_result1703234618_GSEA/GO_0000910.png	55	79643;7405;51100;201163;3925;10807;55958;25909;403;54902;324;6840;5586;9371;9903;5921;5119;200942;6683;201161;9101;80179;5300;8502;3619;9738;79848;79733;29082;1894;79541;50838;144455;81620;9055;6790;9212;675;9585;51203;29127;114327;9700;1058;9493;5347;994;55165;10112;285643;11113;54443;990;24137;9928	AHCTF1;ANLN;APC;ARL3;AURKA;AURKB;BRCA2;CCP110;CDC25B;CDC6;CDT1;CENPA;CENPV;CEP55;CHMP1A;CHMP4A;CHMP6;CIT;CSPP1;E2F7;E2F8;ECT2;EFHC1;ENTR1;ESPL1;FLCN;INCENP;KIF14;KIF20A;KIF20B;KIF23;KIF3B;KIF4A;KIF4B;KLHDC8B;KLHL21;KLHL9;MYO19;NUSAP1;OR2A4;PIN1;PKN2;PKP4;PLK1;PRC1;RACGAP1;RASA1;SH3GLB1;SPAST;STMN1;SVIL;TAS2R13;TTC19;USP8;UVRAG	[]
27	GO:0033044	regulation of chromosome organization	http://amigo.geneontology.org/amigo/term/GO:0033044	-0.502694	-2.46947	0	0	313	./Project_wg_result1703234618_GSEA/GO_0033044.png	129	8452;1487;65018;54464;6950;64682;55677;8726;26147;2648;7517;1786;5927;4926;908;1736;4331;10270;55719;84861;79618;7175;80119;201163;9869;29117;9184;54552;23028;55795;23137;11240;23741;29945;54904;64324;6421;5599;80312;6879;51529;5073;23049;9320;26036;548593;324;11011;170506;3178;167227;25865;55209;246184;6419;8473;8658;7290;10460;55011;79991;1663;3622;7874;4216;545;1499;286053;3192;55183;201161;31…	AKAP8;ANAPC1;ANAPC11;ANAPC15;ANAPC4;APC;ATAD2;ATM;ATR;ATRX;AURKB;BRCA1;BRD7;BUB1;BUB3;CCNB1;CCT5;CCT6A;CDC20;CDC23;CDC26;CDC45;CDC6;CDCA5;CDK5RAP2;CDT1;CENPE;CENPF;CENPV;CHEK1;CTBP1;CTNNB1;CUL3;DCP2;DDX11;DHX36;DKC1;DLGAP5;DNMT1;DNMT3B;EED;EID1;ESPL1;FBXO4;FBXO5;FEN1;FLCN;FMR1;GEN1;GNL3L;HIRA;HMBOX1;HNRNPA1;HNRNPA2B1;HNRNPC;HNRNPD;HNRNPU;ING2;IWS1;KAT2A;KDM1A;KDM5A;KLHL22;MAD2L1;MAP3K4;MAPK8;MAPK…	[]
28	GO:0022616	DNA strand elongation	http://amigo.geneontology.org/amigo/term/GO:0022616	-0.801507	-2.51772	0	0	24	./Project_wg_result1703234618_GSEA/GO_0022616.png	16	5426;3980;64785;3978;10535;5111;64710;5422;5984;4361;2237;51659;9837;1763;5983;84296	DNA2;FEN1;GINS1;GINS2;GINS3;GINS4;LIG1;LIG3;MRE11;NUCKS1;PCNA;POLA1;POLE;RFC3;RFC4;RNASEH2A	[]
29	GO:0006333	chromatin assembly or disassembly	http://amigo.geneontology.org/amigo/term/GO:0006333	-0.58319	-2.54541	0	0	114	./Project_wg_result1703234618_GSEA/GO_0006333.png	47	9219;1060;80152;11011;201254;8091;55193;8479;1107;100526739;50809;7290;401541;4676;8520;9031;201161;79723;4673;546;55839;64105;4678;5931;23347;11198;9733;3146;79019;2491;10036;79682;387103;79172;55166;3148;23421;4171;55723;55355;1058;91687;11339;8208;64946;57082;3070	ASF1B;ATRX;BAZ1B;CENPA;CENPC;CENPH;CENPI;CENPK;CENPL;CENPM;CENPN;CENPO;CENPP;CENPQ;CENPS-CORT;CENPT;CENPU;CENPV;CENPW;CENPX;CHAF1A;CHAF1B;CHD3;HAT1;HELLS;HIRA;HIRIP3;HJURP;HMGA2;HMGB1;HMGB2;HP1BP3;ITGB3BP;KNL1;MCM2;MTA2;NAP1L1;NAP1L4;NASP;OIP5;PBRM1;RBBP7;SART3;SMCHD1;SUPT16H;SUV39H2;TLK2	[]
30	GO:0032200	telomere organization	http://amigo.geneontology.org/amigo/term/GO:0032200	-0.589654	-2.61655	0	0	142	./Project_wg_result1703234618_GSEA/GO_0032200.png	59	10728;5073;5981;23049;7486;548593;6117;170506;6119;5889;3178;167227;9134;8658;54433;29935;79991;7874;4216;545;5558;1499;286053;3192;55183;3183;26272;546;23381;5985;5982;79677;8550;5111;80351;472;5888;898;3184;5424;22948;23649;3181;9937;5422;5892;5591;5984;641;4751;142;9212;675;5557;4361;2237;9156;1763;5983	ATM;ATR;ATRX;AURKB;BLM;BRCA2;CCNE1;CCNE2;CCT5;CTNNB1;DCLRE1A;DCP2;DHX36;DNA2;EXO1;FBXO4;FEN1;GAR1;HNRNPA1;HNRNPA2B1;HNRNPC;HNRNPD;HNRNPU;MAP3K4;MAPKAPK5;MRE11;NEK2;NSMCE2;PARN;PARP1;PCNA;POLA1;POLA2;POLD1;PRIM1;PRIM2;PRKDC;PTGES3;RAD51;RAD51C;RAD51D;RFC1;RFC2;RFC3;RFC4;RFC5;RIF1;RPA1;RPA3;RPA4;SLX1A;SMC6;SMG1;SMG5;STN1;TNKS;TNKS2;USP7;WRN	[]
31	GO:0061641	CENP-A containing chromatin organization	http://amigo.geneontology.org/amigo/term/GO:0061641	-0.785101	-2.62767	0	0	30	./Project_wg_result1703234618_GSEA/GO_0061641.png	22	1060;80152;201254;100526739;401541;55839;64105;4678;5931;79019;2491;79682;387103;79172;55166;23421;55355;1058;91687;11339;64946;57082	CENPA;CENPC;CENPH;CENPI;CENPK;CENPL;CENPM;CENPN;CENPO;CENPP;CENPQ;CENPS-CORT;CENPT;CENPU;CENPW;CENPX;HJURP;ITGB3BP;KNL1;NASP;OIP5;RBBP7	[]
32	GO:1901987	regulation of cell cycle phase transition	http://amigo.geneontology.org/amigo/term/GO:1901987	-0.525182	-2.62964	0	0	381	./Project_wg_result1703234618_GSEA/GO_1901987.png	138	84861;219736;10806;80279;7175;1981;4869;1027;79960;51720;246175;1778;29117;9184;79027;55795;91603;1019;8636;9337;10537;29945;123879;29980;54617;7027;51529;9702;55031;79621;55125;324;4194;25949;22919;5889;11065;8091;8450;246184;91607;134353;81610;55159;5311;7324;55294;286053;5048;54801;10142;55559;95681;23354;10217;80174;8697;1654;93323;5934;25906;8481;5890;9738;119504;5111;11073;472;8883;55755;54…	AKAP9;ANAPC11;ANAPC15;ANAPC16;ANAPC4;ANLN;APC;ATAD5;ATM;AURKA;AURKB;BLM;BRCA1;BRD7;BUB1;BUB3;CCNB1;CCNE1;CCP110;CDC20;CDC23;CDC25A;CDC25B;CDC25C;CDC26;CDC45;CDC6;CDC7;CDCA5;CDK1;CDK2;CDK4;CDK5RAP2;CDK5RAP3;CDKN1B;CDT1;CENPE;CENPF;CENPJ;CEP135;CEP152;CEP192;CEP290;CEP41;CEP57;CEP70;CEP76;CEP78;CHEK1;CHEK2;CKAP5;CLSPN;CNOT6L;CNOT8;CNTRL;CTDSPL;CUL4B;DBF4B;DCUN1D3;DDX3X;DLGAP5;DONSON;DTL;DYNC1H1;E2F…	[]
33	GO:0051383	kinetochore organization	http://amigo.geneontology.org/amigo/term/GO:0051383	-0.86095	-2.63908	0	0	21	./Project_wg_result1703234618_GSEA/GO_0051383.png	18	1060;80152;201254;100526739;55839;64105;10051;387103;26054;81620;79003;10592;1058;1063;64946;10403;1062;83540	CDT1;CENPA;CENPC;CENPE;CENPF;CENPH;CENPK;CENPN;CENPS-CORT;CENPT;CENPW;CENPX;MIS12;NDC80;NUF2;SENP6;SMC2;SMC4	[]
34	GO:0034502	protein localization to chromosome	http://amigo.geneontology.org/amigo/term/GO:0034502	-0.653138	-2.65655	0	0	77	./Project_wg_result1703234618_GSEA/GO_0034502.png	31	6117;23514;84515;254394;8658;55011;91272;545;546;80351;84250;22948;5885;55166;54908;81620;4436;9212;675;2146;79003;1058;27085;157570;5347;113130;7272;57082;83903;10403;983	ATR;ATRX;AURKB;BOD1;BRCA2;CCT5;CDCA5;CDK1;CDT1;CENPA;CENPQ;ESCO2;EZH2;HASPIN;KNL1;MCM8;MCM9;MIS12;MSH2;MTBP;NDC80;PIH1D1;PLK1;RAD21;RPA1;SLF1;SPDL1;SPIDR;TNKS;TNKS2;TTK	[]
35	GO:0000075	cell cycle checkpoint	http://amigo.geneontology.org/amigo/term/GO:0000075	-0.564966	-2.67343	0	0	211	./Project_wg_result1703234618_GSEA/GO_0000075.png	91	55743;25896;51347;6154;1432;84861;51776;80279;7175;84126;27339;1027;51720;246175;9184;55795;91603;1739;9337;9656;29980;7027;79621;8563;324;4194;25949;8091;6419;1407;29935;7155;55159;57805;545;26272;55055;144715;5934;25906;5111;11073;472;8883;55755;79733;348654;1017;54888;54962;79968;51514;144455;54908;81620;5591;6790;641;4436;9212;7465;11130;9735;4998;90381;51512;9319;9984;11200;2956;672;4361;146…	ANAPC15;APC;ATM;ATR;ATRIP;AURKA;AURKB;BLM;BRCA1;BRIP1;BUB1;BUB3;CCAR2;CCNB1;CDC20;CDC25C;CDC45;CDC6;CDK1;CDK2;CDK5RAP2;CDK5RAP3;CDKN1B;CDT1;CENPF;CHEK1;CHEK2;CHFR;CLSPN;CNOT6L;CNOT8;CRY1;DLG1;DNA2;DONSON;DTL;E2F7;E2F8;EME1;FBXO4;GEN1;GTSE1;HMGA2;INTS7;KLHL22;KNTC1;MAD2L1;MAP3K20;MAPK14;MDC1;MDM4;MRE11;MSH2;MSH6;NAE1;NDC80;NSUN2;ORC1;PCID2;PCNA;PLK1;PRKDC;PRPF19;RAD9B;RBL2;RFWD3;RNASEH2B;RPA4;RPL2…	[]
36	GO:0050000	chromosome localization	http://amigo.geneontology.org/amigo/term/GO:0050000	-0.65438	-2.68865	0	0	76	./Project_wg_result1703234618_GSEA/GO_0050000.png	28	5119;81610;91272;150465;3833;3192;55143;4292;8697;23353;29082;284071;55166;54908;81620;81930;10615;79003;55165;113130;1063;891;11004;10403;1062;83540;9787;9928	BOD1;CCNB1;CDC23;CDCA5;CDCA8;CDT1;CENPE;CENPF;CENPQ;CEP55;CHMP1A;CHMP4A;DLGAP5;FAM83D;HNRNPU;KIF14;KIF18A;KIF2C;KIFC1;MEIOC;MIS12;MLH1;NDC80;NUF2;SPAG5;SPDL1;SUN1;TTL	[]
37	GO:0031023	microtubule organizing center organization	http://amigo.geneontology.org/amigo/term/GO:0031023	-0.610663	-2.72791	0	0	131	./Project_wg_result1703234618_GSEA/GO_0031023.png	82	152185;51199;115106;11190;4957;10769;9851;55722;51510;57132;85459;79884;54875;2801;81565;9525;159989;2648;7517;116840;9475;2242;10806;7405;4869;8409;6566;163786;153241;4591;51175;117178;55125;90141;284403;9371;1107;5119;9648;5311;1499;6491;5048;11127;25886;54801;402;8850;55559;23354;23122;7514;25914;91147;93323;8481;23032;9738;55755;54930;348654;1017;9662;9793;79441;55835;6790;4751;675;79959;1070…	ARL2;AURKA;BRCA1;BRCA2;CCNF;CCP110;CDK1;CDK2;CDK5RAP2;CENPJ;CEP120;CEP135;CEP152;CEP192;CEP250;CEP295;CEP72;CEP76;CETN3;CHD3;CHEK1;CHMP1A;CHMP1B;CHMP5;CKAP5;CLASP2;CNTLN;CNTROB;CTNNB1;DEUP1;EFCAB11;FES;GCC2;GEN1;GOLGA2;HAUS1;HAUS3;HAUS4;HAUS5;HAUS6;HAUS7;HAUS8;KAT2A;KAT2B;KIAA0753;KIF11;KIF3A;KIF3B;MAP9;NDEL1;NEK2;NIN;NPM1;ODF2;OFD1;PAFAH1B1;PCLAF;PKD2;PLK1;PLK2;PLK4;POC1A;ROCK2;RTTN;SASS6;SDCCAG…	[]
38	GO:0051321	meiotic cell cycle	http://amigo.geneontology.org/amigo/term/GO:0051321	-0.57256	-2.76887	0	0	236	./Project_wg_result1703234618_GSEA/GO_0051321.png	85	55706;5567;79703;6117;1060;6847;3955;116138;80010;10426;201254;5889;811;9134;100526739;29935;4882;7155;3622;64848;9088;192670;63979;4292;546;10744;5890;472;23353;151246;284071;5888;1017;2175;898;10051;54888;3643;23310;84930;114791;8243;5885;5892;11022;56339;6790;641;4751;675;29893;993;81930;23397;9918;9319;55329;57697;26271;10592;9700;2956;4361;1164;25788;4603;146956;991;995;27127;9156;5347;994;8…	AGO4;ASPM;ATM;ATRX;AURKA;BLM;BRCA2;BRIP1;BUB1;C11orf80;CALR;CCNE1;CCNE2;CDC20;CDC25A;CDC25B;CDC25C;CDK2;CENPC;CENPS-CORT;CENPX;CKS2;EME1;ESPL1;EXO1;FANCA;FANCD2;FANCM;FBXO5;FIGNL1;ING2;INSR;KIF18A;KLHDC3;LFNG;MASTL;MEIOC;METTL3;MLH1;MND1;MNS1;MRE11;MSH6;MYBL1;NCAPD2;NCAPD3;NCAPH;NDC1;NEK2;NPR2;NSUN2;NUF2;PKMYT1;PLK1;PRKACB;PSMC3IP;PTTG1;PTTG2;RAD21;RAD51;RAD51B;RAD51C;RAD51D;RAD54B;RAD54L;RMI1;RP…	[]
39	GO:0006310	DNA recombination	http://amigo.geneontology.org/amigo/term/GO:0006310	-0.571841	-2.77791	0	0	254	./Project_wg_result1703234618_GSEA/GO_0006310.png	99	6421;86;54617;3329;7486;84268;7247;79703;548593;6117;6847;3838;116138;23514;151987;80010;79913;6119;7037;201254;5889;51444;5893;84515;3980;254394;84893;100526739;9025;57599;3836;29935;7155;165918;55159;80762;22944;286053;55183;79725;92797;63979;10933;3978;93973;4292;79677;5890;472;64710;23347;348654;5888;7518;3146;51377;22909;5965;3149;7374;5885;54780;3148;54537;55010;5892;5591;641;4436;142;675;2…	ACTL6A;ACTR5;ACTR8;ATAD5;ATM;AUNIP;BLM;BRCA1;BRCA2;BRIP1;C11orf80;CDC45;CDC7;CENPS-CORT;CENPX;CHEK1;EME1;EXO1;FAN1;FANCB;FANCM;FBH1;FEN1;FIGNL1;GEN1;GINS2;GINS4;HELB;HMGB1;HMGB2;HMGB3;HSPD1;INO80;KIN;KLHDC3;KPNA1;KPNA2;LIG1;LIG3;MCM8;MCM9;MLH1;MMS22L;MND1;MORF4L1;MRE11;MSH2;MSH6;NDFIP1;NSD2;NSMCE2;NSMCE4A;NUCKS1;PARP1;PARPBP;POLQ;PPP4R2;PRKDC;PSMC3IP;RAD21;RAD51;RAD51AP1;RAD51B;RAD51C;RAD51D;RAD5…	[]
40	GO:0036297	interstrand cross-link repair	http://amigo.geneontology.org/amigo/term/GO:0036297	-0.746361	-2.79535	0	0	50	./Project_wg_result1703234618_GSEA/GO_0036297.png	34	84126;55120;91442;64421;548593;6117;2178;6119;201254;84515;254394;100526739;9025;64789;165918;55159;29089;545;7507;2176;64710;2189;5888;2175;22909;9937;5892;57697;2956;146956;2187;10635;2177;55215	ATR;ATRIP;CENPS-CORT;CENPX;DCLRE1A;DCLRE1C;EME1;EXO5;FAAP24;FAN1;FANCA;FANCB;FANCC;FANCD2;FANCE;FANCG;FANCI;FANCL;FANCM;MCM8;MCM9;MSH6;NUCKS1;RAD51;RAD51AP1;RAD51D;RFWD3;RNF168;RNF8;RPA1;RPA3;SLX1A;UBE2T;XPA	[]
41	GO:0006302	double-strand break repair	http://amigo.geneontology.org/amigo/term/GO:0006302	-0.611561	-2.88999	0	0	213	./Project_wg_result1703234618_GSEA/GO_0006302.png	102	83666;27339;7405;51720;64421;9400;1653;23028;23137;119392;6421;9656;54617;7486;9320;548593;6117;23514;151987;80010;79913;6119;5889;51444;5893;580;8091;84515;3980;254394;6419;10519;84893;9025;57599;29935;165918;55159;1663;7913;286053;55183;92797;286257;63979;10933;4292;51366;79677;5890;54840;472;51567;64710;23347;84250;348654;284071;5888;7518;10038;22909;5965;9937;5885;5422;54537;55010;5892;8924;5…	ACTR5;APTX;ATM;AUNIP;BARD1;BLM;BRCA1;BRCA2;BRIP1;CDC45;CDC7;CDCA5;CHEK1;CHEK2;CIB1;DCLRE1A;DCLRE1C;DDX1;DDX11;DEK;DNA2;EME1;ESCO2;EXO1;FAN1;FANCB;FBH1;FEN1;FIGNL1;FOXM1;GEN1;GINS2;GINS4;HELB;HERC2;HMGA2;INO80;KDM1A;LIG3;MCM8;MCM9;MDC1;MEIOC;MLH1;MMS22L;MORF4L1;MRE11;MSH2;NSD2;NSMCE2;NUCKS1;PARP1;PARP2;PARP9;PARPBP;PAXX;POLA1;POLQ;PPP4R2;PRKDC;PRPF19;RAD21;RAD51;RAD51AP1;RAD51B;RAD51C;RAD51D;RAD52…	[]
42	GO:0044772	mitotic cell cycle phase transition	http://amigo.geneontology.org/amigo/term/GO:0044772	-0.562046	-2.8922	0	0	483	./Project_wg_result1703234618_GSEA/GO_0044772.png	153	4194;25949;58480;6119;22919;5889;11065;8091;84515;8450;9134;246184;1031;91607;8065;134353;10460;29935;6198;55159;10657;5311;7324;9088;5558;586;286053;51379;10926;5048;6683;54801;10142;1104;55559;95681;23354;10217;80174;23122;8697;1654;4678;93323;5934;25906;1876;8481;5890;9738;119504;5111;11073;472;8883;79866;55755;54930;79733;348654;51053;1017;898;11064;27338;80184;9662;9793;29766;5116;23649;5471…	AKAP9;ANAPC15;ANAPC16;ANLN;ATAD5;ATM;AURKA;AURKB;BCAT1;BLM;BORA;BRCA1;BUB1;CCNA2;CCNB1;CCNB2;CCNE1;CCNE2;CCP110;CDC20;CDC23;CDC25A;CDC25B;CDC25C;CDC26;CDC45;CDC6;CDC7;CDCA5;CDK1;CDK2;CDK5RAP2;CDK6;CDKN2C;CDKN3;CDT1;CENPE;CENPF;CENPJ;CEP135;CEP152;CEP290;CEP41;CEP70;CEP76;CEP78;CHEK2;CIT;CKAP5;CKS1B;CKS2;CLASP2;CLSPN;CNTRL;CRLF3;CTDSPL;CUL4B;CUL5;DBF4;DBF4B;DDX3X;DHFR;DLGAP5;DTL;E2F6;E2F7;E2F8;ESP…	[]
43	GO:0044839	cell cycle G2/M phase transition	http://amigo.geneontology.org/amigo/term/GO:0044839	-0.615472	-2.89294	0	0	209	./Project_wg_result1703234618_GSEA/GO_0044839.png	66	5048;54801;10142;55559;95681;23354;80174;93323;8481;5890;9738;11073;472;8883;79866;55755;54930;1017;11064;80184;9662;9793;5116;84930;5885;51514;79441;55835;6790;641;4751;22974;9212;7465;79959;993;4998;84131;90381;51512;80321;26271;22995;11200;2956;672;4361;8317;995;5347;994;79915;1111;11113;1063;63967;990;890;2305;10733;891;3161;9133;983;9928;9833	AKAP9;ATAD5;ATM;AURKA;AURKB;BLM;BORA;BRCA1;CCNA2;CCNB1;CCNB2;CCP110;CDC25A;CDC25B;CDC25C;CDC6;CDC7;CDK1;CDK2;CDK5RAP2;CENPF;CENPJ;CEP135;CEP152;CEP290;CEP41;CEP70;CEP76;CEP78;CHEK1;CHEK2;CIT;CKAP5;CLSPN;CNTRL;DBF4B;DTL;FBXO5;FOXM1;GTSE1;HAUS3;HAUS4;HAUS5;HAUS6;HAUS7;HAUS8;HMMR;KIF14;MASTL;MELK;MRE11;MSH6;NAE1;NEK2;OFD1;ORC1;PAFAH1B1;PCNT;PLK1;PLK4;RAD21;RAD51B;TICRR;TOPBP1;TPX2;WEE1	[]
44	GO:1902850	microtubule cytoskeleton organization involved in mitosis	http://amigo.geneontology.org/amigo/term/GO:1902850	-0.657615	-2.92618	0	0	130	./Project_wg_result1703234618_GSEA/GO_1902850.png	54	55125;5901;284403;49856;55154;10426;9371;5080;8658;5119;10460;3833;126731;3064;6491;3192;5048;6683;25886;1104;23122;8481;79866;55755;4605;5116;114791;8243;54908;9055;10274;6790;4751;22974;9212;29899;51203;29127;11200;114327;9700;1058;57405;991;9493;5347;285643;7272;24137;891;10403;1062;3832;83540	AURKA;AURKB;BORA;CCNB1;CCSAP;CDC20;CDK5RAP2;CENPA;CENPE;CEP192;CHEK2;CHMP1A;CLASP2;EFHC1;ESPL1;GPSM2;HNRNPU;HTT;KIF11;KIF23;KIF3B;KIF4A;KIF4B;KIFC1;MSTO1;MYBL2;NDC80;NEK2;NUF2;NUSAP1;OFD1;PAFAH1B1;PAX6;PCNT;PLK1;POC1A;PRC1;RACGAP1;RAN;RCC1;SMC1A;SPAST;SPC25;SPDL1;STAG1;STIL;TACC3;TNKS;TPX2;TTK;TUBGCP3;TUBGCP5;WDR62;WRAP73	[]
45	GO:0048285	organelle fission	http://amigo.geneontology.org/amigo/term/GO:0048285	-0.569033	-2.93306	0	0	444	./Project_wg_result1703234618_GSEA/GO_0048285.png	153	55125;1060;5901;6847;324;49856;116138;55154;80010;10426;201254;5889;9371;811;23363;11065;80218;6773;9134;246184;8658;100526739;7290;5119;90417;10460;29935;7155;91272;23244;54332;23047;3833;3622;9088;126731;664;286053;3192;200942;192670;6683;1950;63979;55143;80179;1104;4292;546;5300;10744;23122;8697;25906;8481;5890;3619;472;51537;79866;55755;23353;151246;84250;348654;29082;284071;5888;2175;898;100…	AGO4;ANAPC15;ANLN;APC;ASPM;ATM;ATRX;AURKA;AURKB;BLM;BNIP3;BOD1;BORA;BRCA2;BRIP1;BUB1;CALR;CCNA2;CCNB1;CCNB2;CCNE1;CCNE2;CCNF;CCSAP;CDC20;CDC23;CDC25B;CDC25C;CDC26;CDC6;CDCA5;CDCA8;CDK5RAP2;CDT1;CENPC;CENPE;CENPF;CENPS-CORT;CENPX;CEP192;CEP55;CHEK1;CHEK2;CHMP1A;CHMP4A;CKS2;CLASP2;DLGAP5;DSCC1;EGF;EME1;ESPL1;FANCA;FANCD2;FANCM;FBXO5;FIGNL1;GDAP1;GEN1;HASPIN;HIRA;HNRNPU;INCENP;ING2;INSR;KIF11;KIF14;…	[]
46	GO:0071103	DNA conformation change	http://amigo.geneontology.org/amigo/term/GO:0071103	-0.629003	-2.97706	0	0	203	./Project_wg_result1703234618_GSEA/GO_0071103.png	106	23064;10146;4331;10270;23569;11044;83743;7175;80119;1108;4869;257218;56652;9400;1653;8607;148479;7978;7150;54617;7486;6117;1060;6847;80152;170506;201254;8091;254394;1107;84893;100526739;50809;9025;7290;5119;29935;7155;116447;1663;401541;4676;8520;92797;201161;4673;9131;546;55839;64105;1654;4678;5931;23347;5888;9733;3146;10051;79019;2491;9557;10036;5965;3149;3181;79682;387103;23310;79172;55166;314…	AIFM1;AKAP8;ASF1B;ATRX;BLM;BRIP1;CCNB1;CDC45;CDCA5;CDK1;CENPA;CENPC;CENPH;CENPI;CENPK;CENPL;CENPM;CENPN;CENPO;CENPP;CENPQ;CENPS-CORT;CENPT;CENPU;CENPV;CENPW;CENPX;CHAF1A;CHAF1B;CHD1L;CHD3;CHD4;CHMP1A;DDX1;DDX11;DDX3X;DHX36;DNA2;FANCM;FBH1;G3BP1;GINS1;GINS2;GINS4;GRWD1;HAT1;HELB;HELLS;HIRA;HJURP;HMGA2;HMGB1;HMGB2;HMGB3;HNRNPA2B1;HP1BP3;INO80;ITGB3BP;KNL1;MCM2;MCM4;MCM6;MCM7;MCM9;MNAT1;MRE11;MTERF1…	[]
47	GO:0007051	spindle organization	http://amigo.geneontology.org/amigo/term/GO:0007051	-0.661801	-3.0434	0	0	166	./Project_wg_result1703234618_GSEA/GO_0007051.png	81	7405;6188;26112;9126;1778;56647;3925;1739;153241;54617;84722;7430;55125;5901;284403;49856;55154;8841;10426;22919;9371;1107;8658;5119;90417;653073;10460;3833;126731;6491;3192;6683;25886;54801;57519;1104;55559;4292;546;23354;23122;93323;8481;79866;54930;4605;9793;5116;114791;8243;26054;79441;9055;10274;6790;4751;22974;9212;10615;29899;79000;26271;440270;29127;23015;11200;114327;9700;57405;991;9493;…	ASPM;ATRX;AUNIP;AURKA;AURKB;BCCIP;BORA;CCDC69;CCNB1;CCSAP;CDC20;CENPE;CEP120;CEP192;CHD3;CHEK2;CHMP1A;CKAP5;CLASP2;DLG1;DYNC1H1;EFHC1;ESPL1;EZR;FBXO5;GOLGA8A;GOLGA8B;GOLGA8J;GPSM2;HAUS3;HAUS4;HAUS5;HAUS6;HAUS7;HAUS8;HDAC3;HNRNPU;INO80;KIF11;KIF23;KIF3B;KIF4A;KIF4B;KIFC1;KNSTRN;MAPRE1;MLH1;MSTO1;MYBL2;NDC80;NEK2;NUF2;OFD1;PCNT;PLK1;POC1A;PRC1;PSRC1;RACGAP1;RAN;RCC1;RPS3;SENP6;SMC1A;SMC3;SPAG5;SPAS…	[]
48	GO:0006260	DNA replication	http://amigo.geneontology.org/amigo/term/GO:0006260	-0.651622	-3.17475	0	0	263	./Project_wg_result1703234618_GSEA/GO_0006260.png	123	29980;54617;114799;5981;51507;7486;84268;5429;55704;6117;5426;80010;6119;201254;51455;580;84515;3980;254394;9134;6419;91607;84893;100526739;29935;23244;11201;79991;55159;64785;116447;1663;55294;22944;545;5558;10926;84289;92797;79736;3978;7270;4673;546;80174;4678;5985;5982;10535;5111;201973;472;64710;5931;79733;11232;348654;5888;51053;11198;1017;898;5424;10036;23649;4172;6241;8243;5422;54962;51514…	ATAD5;ATM;ATR;ATRX;BARD1;BLM;BRCA1;BRCA2;BRIP1;CCDC88A;CCNA2;CCNE1;CCNE2;CDC45;CDC6;CDC7;CDK1;CDK2;CDT1;CENPS-CORT;CENPX;CHAF1A;CHAF1B;CHEK1;CHEK2;CLSPN;DBF4;DBF4B;DDX11;DNA2;DONSON;DSCC1;DTL;DUT;E2F7;E2F8;EME1;ESCO1;ESCO2;EXO1;FAM111A;FANCM;FBH1;FBXO5;FBXW7;FEN1;GEN1;GINS1;GINS2;GINS3;GINS4;GMNN;HELB;ING5;INO80;KIN;LIG1;LIG3;MCM10;MCM2;MCM3;MCM4;MCM5;MCM6;MCM7;MCM8;MCM9;MGME1;MMS22L;MRE11;MSH6;N…	[]
49	GO:0007059	chromosome segregation	http://amigo.geneontology.org/amigo/term/GO:0007059	-0.647844	-3.18867	0	0	302	./Project_wg_result1703234618_GSEA/GO_0007059.png	154	55719;57820;84861;11044;10300;7175;79643;7405;6188;9126;1778;9400;9184;79023;55795;23137;79980;84944;148479;29945;7150;6421;54617;114799;84722;51529;55706;1060;5901;6847;324;80152;11011;55154;80010;201254;5889;80218;9134;56852;246184;8658;100526739;7290;5119;90417;10460;81610;7155;91272;23244;150465;1663;23047;3833;55294;1499;286053;3192;200942;192670;83852;55143;1104;4292;546;55839;10744;8697;16…	AGO4;ANAPC11;ANAPC15;ANAPC4;APC;ATM;ATRX;AURKB;BIRC5;BLM;BOD1;BRCA1;BRIP1;BUB1;BUB3;CCNB1;CCNB1IP1;CCNE1;CCNE2;CDC20;CDC23;CDC26;CDC6;CDCA5;CDCA8;CDK5RAP2;CDT1;CENPC;CENPE;CENPF;CENPN;CENPQ;CENPS-CORT;CENPT;CENPW;CENPX;CEP55;CHMP1A;CHMP4A;CHMP6;CIAO2A;CTNNB1;DDX11;DDX3X;DLGAP5;DSCC1;DSN1;DYNC1H1;ECT2;EME1;ESCO1;ESCO2;ESPL1;FAM83D;FANCD2;FANCM;FBXO5;FBXW7;FEN1;GEN1;HASPIN;HIRA;HJURP;HNRNPU;INCENP;…	[]
50	GO:0061842	microtubule organizing center localization	http://amigo.geneontology.org/amigo/term/GO:0061842	-0.67199	-2.1369	0	1.49277e-05	25	./Project_wg_result1703234618_GSEA/GO_0061842.png	16	81565;5903;55726;25777;23299;1739;7430;90410;1783;5048;10092;10142;23353;6790;29899;259266	AKAP9;ARPC5;ASPM;AURKA;BICD2;DLG1;DYNC1LI2;EZR;GPSM2;IFT20;INTS13;NDEL1;PAFAH1B1;RANBP2;SUN1;SUN2	[]
51	GO:0032886	regulation of microtubule-based process	http://amigo.geneontology.org/amigo/term/GO:0032886	-0.456485	-2.13963	0	1.52204e-05	196	./Project_wg_result1703234618_GSEA/GO_0032886.png	76	9525;146057;29105;26586;2648;7517;9475;4926;2242;3916;10300;23299;7175;4869;6188;1027;85458;9126;1778;3925;153241;4591;84722;26146;25;324;6904;22919;1540;10519;5119;10460;636;23116;126731;11186;1499;6491;3192;5048;6683;25886;402;10142;8850;23122;7514;56683;91147;79866;55755;8195;348654;583;348235;23499;8243;26054;55835;10274;221150;6790;4751;22974;79959;81930;10615;29899;80321;220134;672;899;5347…	ABL1;AKAP9;APC;ARL2;AURKA;BBS2;BICD1;BICD2;BORA;BRCA1;CCNF;CCSAP;CDK5RAP2;CDKN1B;CENPJ;CEP120;CEP70;CEP76;CFAP20;CFAP298;CHEK1;CHMP1A;CIB1;CKAP2;CLASP2;CTNNB1;CYLD;DIXDC1;DYNC1H1;FES;GEN1;GPSM2;HNRNPU;KAT2A;KAT2B;KATNB1;KIF11;KIF18A;LAMP1;MACF1;MAPRE1;MKKS;NEK2;NPM1;NUMA1;PAFAH1B1;PLK1;PLK4;POC1A;PSRC1;RASSF1;ROCK2;RPS3;SENP6;SKA1;SKA2;SKA3;SMC1A;SMC3;SPAG5;SPAST;STAG1;STIL;STMN1;TACC3;TBCD;TMEM6…	[]
52	GO:0002200	somatic diversification of immune receptors	http://amigo.geneontology.org/amigo/term/GO:0002200	-0.545953	-2.15844	0	1.55248e-05	65	./Project_wg_result1703234618_GSEA/GO_0002200.png	21	7037;3980;9025;5395;165918;80762;55183;3978;4292;3146;7374;3148;54537;5591;4436;7468;9984;2956;9156;79915;10721	ATAD5;EXO1;HMGB1;HMGB2;LIG1;LIG3;MLH1;MSH2;MSH6;NDFIP1;NSD2;PMS2;POLQ;PRKDC;RIF1;RNF168;RNF8;SHLD2;TFRC;THOC1;UNG	['Disgenet Allergic asthma']
53	GO:0051302	regulation of cell division	http://amigo.geneontology.org/amigo/term/GO:0051302	-0.460309	-2.11456	0	2.82269e-05	156	./Project_wg_result1703234618_GSEA/GO_0051302.png	40	6840;5586;9371;5080;9903;10519;6683;201161;80179;5300;8502;5934;3619;9738;79848;79733;1894;79541;50838;144455;9055;6790;641;9212;675;146909;9585;29127;114327;56034;5933;9493;5347;994;10112;11113;990;23594;259266;9928	ASPM;AURKA;AURKB;BLM;BRCA2;CCP110;CDC25B;CDC6;CENPV;CIB1;CIT;CSPP1;E2F7;E2F8;ECT2;EFHC1;INCENP;KIF14;KIF18B;KIF20A;KIF20B;KIF23;KIF3B;KLHL21;MYO19;OR2A4;ORC6;PAX6;PDGFC;PIN1;PKN2;PKP4;PLK1;PRC1;RACGAP1;RBL1;RBL2;SPAST;SVIL;TAS2R13	['Disgenet Allergic asthma']
54	GO:1903311	regulation of mRNA metabolic process	http://amigo.geneontology.org/amigo/term/GO:1903311	-0.436697	-2.11697	0	2.87497e-05	262	./Project_wg_result1703234618_GSEA/GO_1903311.png	86	27339;1981;4869;9513;246175;58517;79810;27161;55795;57690;91746;23589;26528;83759;9967;9337;6433;83989;1655;984;5393;5073;3191;6428;8570;10181;27327;79072;170506;6432;9939;114609;580;3178;167227;6294;27316;5436;22849;10521;10657;1994;6431;79066;84991;79899;11338;3192;6427;54033;6429;3183;9667;90806;64783;4670;7514;23435;11340;6625;728642;87178;2332;10236;5935;1153;79811;284071;9733;6426;3184;1065…	AGO2;ANGEL2;BARD1;CARHSP1;CCNB1;CDK11A;CDK11B;CELF1;CIRBP;CNOT6L;CNOT8;CPEB3;DAZAP1;DCP2;DDX17;DDX5;DHX36;EIF4G1;ELAVL1;EXOSC8;EXOSC9;FAM172A;FASTKD1;FASTKD3;FMR1;FXR2;HNRNPA0;HNRNPA1;HNRNPA2B1;HNRNPC;HNRNPD;HNRNPL;HNRNPM;HNRNPR;HNRNPU;IGF2BP3;KHDRBS1;KHSRP;MEIOC;METTL16;METTL3;NCBP2;NPM1;NUDT21;PARN;PCID2;PNPT1;POLR2G;PRPF19;PRR5L;PTCD2;RBM11;RBM15;RBM17;RBM25;RBM3;RBM4B;RBM5;RBM8A;RBMX;SAFB;SAF…	[]
55	GO:0009451	RNA modification	http://amigo.geneontology.org/amigo/term/GO:0009451	-0.471621	-2.12183	0	2.92921e-05	148	./Project_wg_result1703234618_GSEA/GO_0009451.png	66	91801;96764;142940;55178;51531;63899;1736;51002;64172;81627;54974;63892;2091;64216;9836;115939;100913187;8518;51106;29960;80324;123263;54802;83448;5073;84881;57505;25821;117246;55623;54920;129450;80745;54517;55798;26995;54859;1787;54433;10436;196074;131965;79066;11062;91893;79922;55039;6894;22929;64783;93587;55250;130916;55644;158234;79979;134637;79691;54888;8731;79828;221078;10785;56339;113802;5…	AARS2;ADAT2;ALKBH8;APOBEC3A_B;DKC1;DUS2;DUS4L;ELP1;ELP2;ELP6;EMG1;FBL;FDXACB1;FTSJ3;GAR1;HENMT1;LCMT2;METTL15;METTL16;METTL2B;METTL3;METTL6;METTL8;MRM1;MRM2;MRM3;MTERF4;MTFMT;MTO1;NSUN2;NSUN3;NSUN6;OSGEP;OSGEPL1;PARN;PUS1;PUS7;PUS7L;QTRT2;RBM15;RNMT;RPUSD4;SEPHS1;TARBP1;TFB1M;TFB2M;TGS1;THADA;THG1L;THUMPD1;THUMPD2;TPRKB;TRDMT1;TRIT1;TRMO;TRMT10A;TRMT10B;TRMT12;TRMT1L;TRMT2B;TRMT61B;TRUB1;TRUB2;TS…	[]
56	GO:1904029	regulation of cyclin-dependent protein kinase activity	http://amigo.geneontology.org/amigo/term/GO:1904029	-0.494388	-2.09993	0	9.70301e-05	94	./Project_wg_result1703234618_GSEA/GO_1904029.png	36	901;4331;219736;80279;51191;1027;56647;27013;1019;84722;11140;324;10614;9134;1031;1022;9088;3843;836;8850;57018;81669;151195;898;641;1163;1033;993;1164;899;995;5347;990;890;891;9133	APC;BCCIP;BLM;CASP3;CCNA2;CCNB1;CCNB2;CCNE1;CCNE2;CCNF;CCNG2;CCNL1;CCNL2;CCNYL1;CDC25A;CDC25C;CDC37;CDC6;CDK4;CDK5RAP3;CDK7;CDKN1B;CDKN2C;CDKN3;CKS1B;CKS2;CNPPD1;HERC5;HEXIM1;IPO5;KAT2B;MNAT1;PKMYT1;PLK1;PSRC1;STOX1	[]
57	GO:0022613	ribonucleoprotein complex biogenesis	http://amigo.geneontology.org/amigo/term/GO:0022613	-0.404689	-2.07283	0	0.000144723	428	./Project_wg_result1703234618_GSEA/GO_0022613.png	177	51065;22889;115416;2971;23016;80153;56915;4686;22894;51575;23560;708;57472;6227;55299;23020;54059;51068;9775;55164;10480;79050;26121;51187;51602;23076;192669;55661;29093;23369;55636;23212;6839;96764;9129;55035;10421;8945;84135;10073;55178;51010;11137;63899;10528;6041;80135;3921;25926;23064;8559;81887;10146;1736;1656;6154;1939;8487;83939;6895;27339;9136;79159;4869;64965;6637;2091;9875;246175;1778;…	AAMP;AGO2;AGO3;AGO4;ATM;ATR;BCCIP;BICD1;BRIX1;BTRC;C1QBP;C9orf72;CD2BP2;CELF1;CHD7;CIRBP;CNOT6;CNOT6L;DDX1;DDX17;DDX27;DDX28;DDX3X;DDX6;DENR;DIS3;DIS3L;DKC1;DROSHA;DYNC1H1;EDC3;EFL1;EIF2A;EIF2D;EIF2S3;EIF3F;EIF3I;EIF3M;EIF4A3;EMG1;ERI1;ESF1;EXOSC3;EXOSC5;EXOSC7;EXOSC8;EXOSC9;FASTKD2;FBL;FDXACB1;FTSJ3;G3BP1;G3BP2;GAR1;GEMIN2;GEMIN6;GNL3L;GTF3A;GTPBP4;HEATR1;IMP3;KHDC4;LAS1L;LSM14A;LSM4;LTV1;LUC7L;…	[]
58	GO:0140053	mitochondrial gene expression	http://amigo.geneontology.org/amigo/term/GO:0140053	-0.455539	-2.07465	0	0.000147218	153	./Project_wg_result1703234618_GSEA/GO_0140053.png	72	51095;283459;11222;3028;115416;6832;63931;708;23395;4528;3396;5188;29093;4701;124454;78988;51067;7818;64969;63899;10240;29074;10128;55037;51069;92170;64965;51263;56652;64216;54460;51650;55245;55157;7978;80324;54802;28977;64983;84881;64981;57505;25821;84340;79072;51001;55052;54948;54148;54534;26995;51081;81554;26164;9617;55005;55278;10102;85476;7019;79590;22868;7284;79736;64432;130916;87178;28957;…	AARS2;C1QBP;DAP3;DARS2;EARS2;FASTKD2;FASTKD3;GATB;GATC;GFM1;GFM2;HSD17B10;IARS2;LARS2;LRPPRC;MALSU1;MRPL15;MRPL16;MRPL18;MRPL2;MRPL20;MRPL22;MRPL24;MRPL3;MRPL30;MRPL32;MRPL34;MRPL39;MRPL42;MRPL50;MRPL57;MRPL58;MRPS14;MRPS21;MRPS25;MRPS28;MRPS31;MRPS33;MRPS5;MRPS7;MRPS9;MTERF1;MTERF2;MTERF3;MTERF4;MTG1;MTG2;MTIF2;MTO1;MTRF1;NDUFA7;NSUN3;PNPT1;PTCD3;PUS1;QRSL1;RCC1L;RMND1;RPUSD4;SUPV3L1;TEFM;TFAM;T…	[]
59	GO:0000959	mitochondrial RNA metabolic process	http://amigo.geneontology.org/amigo/term/GO:0000959	-0.592174	-2.07556	0	0.000149801	38	./Project_wg_result1703234618_GSEA/GO_0000959.png	20	124454;51067;10128;56652;64216;55157;7978;80324;54802;57505;81892;25821;51001;7019;79736;130916;87178;79675;55006;80298	AARS2;DARS2;EARS2;FASTKD1;LRPPRC;MTERF1;MTERF2;MTERF3;MTERF4;MTO1;PNPT1;PUS1;SLIRP;TEFM;TFAM;TFB2M;TRIT1;TRMT61B;TWNK;YARS2	[]
60	GO:0022406	membrane docking	http://amigo.geneontology.org/amigo/term/GO:0022406	-0.440413	-2.04485	0	0.000178154	174	./Project_wg_result1703234618_GSEA/GO_0022406.png	52	118987;8636;132320;23233;7430;55014;23344;9702;55125;5899;22832;22919;8417;261734;2054;5048;6814;54801;10142;26258;22863;60412;6810;55559;95681;23354;8677;8675;91147;93323;8481;9738;9657;55755;54930;11064;80184;9662;9793;79867;5116;79441;55835;4751;79959;84131;347240;80321;22995;5347;10733;983	AKAP9;ATG14;BLOC1S6;CCP110;CDK1;CDK5RAP2;CENPJ;CEP135;CEP152;CEP162;CEP192;CEP290;CEP41;CEP57;CEP70;CEP76;CEP78;CKAP5;CNTRL;ESYT1;EXOC4;EXOC6B;EZR;HAUS3;HAUS4;HAUS5;HAUS6;HAUS7;HAUS8;IQCB1;KIF24;MAPRE1;NEK2;NPHP4;OFD1;PAFAH1B1;PCNT;PDZD8;PLK1;PLK4;RALB;SCLT1;SSNA1;STX10;STX16;STX17;STX2;STX4;STX7;STXBP3;TCTN2;TMEM67	[]
61	GO:0033108	mitochondrial respiratory chain complex assembly	http://amigo.geneontology.org/amigo/term/GO:0033108	-0.491049	-2.04523	0	0.000181123	84	./Project_wg_result1703234618_GSEA/GO_0033108.png	37	6341;4709;51295;4698;493753;4705;90639;84987;4708;29090;55245;55863;4711;4707;54902;57505;54949;100303755;79072;90624;4720;4714;4723;55572;7019;137682;4702;389203;4719;83943;55471;4694;4712;135154;80224;51103;55744	AARS2;COA1;COA5;COX14;COX19;ECSIT;FASTKD3;FOXRED1;IMMP2L;LYRM7;NDUFA1;NDUFA10;NDUFA5;NDUFA8;NDUFAF1;NDUFAF6;NDUFAF7;NDUFB1;NDUFB2;NDUFB3;NDUFB5;NDUFB6;NDUFB8;NDUFS1;NDUFS2;NDUFV1;NUBPL;PET117;SCO1;SDHAF2;SDHAF4;SMIM20;TFAM;TIMM21;TMEM126B;TTC19;UQCC1	[]
62	GO:0051653	spindle localization	http://amigo.geneontology.org/amigo/term/GO:0051653	-0.572095	-2.03124	0	0.00026292	41	./Project_wg_result1703234618_GSEA/GO_0051653.png	11	5080;3064;5048;55755;54908;29899;51203;9700;1058;10403;259266	ASPM;CDK5RAP2;CENPA;ESPL1;GPSM2;HTT;NDC80;NUSAP1;PAFAH1B1;PAX6;SPDL1	[]
63	GO:0006730	one-carbon metabolic process	http://amigo.geneontology.org/amigo/term/GO:0006730	-0.634256	-2.02017	0.0019305	0.000308032	24	./Project_wg_result1703234618_GSEA/GO_0006730.png	6	10797;4524;4522;6470;1719;7298	DHFR;MTHFD1;MTHFD2;MTHFR;SHMT1;TYMS	[]
64	GO:0031503	protein-containing complex localization	http://amigo.geneontology.org/amigo/term/GO:0031503	-0.412476	-1.99799	0	0.000436635	264	./Project_wg_result1703234618_GSEA/GO_0031503.png	116	4686;22794;9211;23426;51068;9775;55722;55737;26019;129401;4983;10189;9742;10243;23293;6741;84896;28981;102;23212;81929;55677;5903;201134;84248;4116;51692;57539;9688;112752;11260;3921;51362;9818;149371;10212;7175;4869;64792;56647;9785;79023;55763;55795;91746;8636;1739;80173;6421;166379;7430;403;26146;23049;117178;55706;6428;199746;5901;51634;55764;8563;5899;56850;90410;56000;53371;6432;9939;9371;8…	ADAM10;ALYREF;ARL3;ATAD1;ATM;ATR;BBS12;BCCIP;BIRC5;CASC3;CDC40;CEP112;CEP72;CLSTN1;CPSF3;DDX39A;DHX38;DLG1;DNM1;DYNC2H1;DYNLL2;EIF4A3;ENY2;EXOC1;EXOC8;EZR;FYTTD1;GPHN;GRIP1;GRIPAP1;HASPIN;HNRNPA2B1;HNRNPU;IFT122;IFT140;IFT172;IFT20;IFT22;IFT43;IFT74;IFT80;IFT81;IFT88;ITGB3;IWS1;KIF3A;KIF3B;KLHL21;LGI1;LTV1;MAGOH;MAGOHB;NCBP1;NCBP2;NDC1;NMD3;NPM1;NUP107;NUP133;NUP160;NUP205;NUP210;NUP35;NUP37;NUP4…	[]
65	GO:0044782	cilium organization	http://amigo.geneontology.org/amigo/term/GO:0044782	-0.396527	-1.99595	0	0.000453802	366	./Project_wg_result1703234618_GSEA/GO_0044782.png	134	6674;374403;9742;6738;10096;27148;199221;10257;10464;28981;27152;146057;29105;63917;57533;80127;7840;57539;112752;116840;8558;10640;80210;84223;23322;51057;51314;55212;10806;55761;64792;10677;1778;200894;10807;27352;84260;219844;8636;132320;153241;23061;80173;166379;25930;25771;403;26146;9702;117178;27031;55704;55125;51715;64786;55764;123016;49856;22832;90410;22919;9371;1540;4750;221322;79659;977…	ABCC4;ACTR3;AKAP9;ALMS1;ARL13B;ARL3;ARMC9;AVIL;BBOF1;BBS12;BBS2;BBS5;BBS7;BBS9;CBY1;CCDC88A;CCP110;CDK1;CDK10;CDK5RAP2;CENPJ;CEP120;CEP135;CEP152;CEP162;CEP19;CEP192;CEP290;CEP41;CEP57;CEP70;CEP76;CEP78;CFAP20;CFAP298;CFAP44;CKAP5;CNTRL;CNTROB;CYLD;DNAL1;DYNC1H1;DYNC2H1;DYNLL2;DZIP1L;ENTR1;EXOC5;FAM161A;FHDC1;GALNT11;GAS8;GORAB;HAUS3;HAUS4;HAUS5;HAUS6;HAUS7;HAUS8;HTT;HYLS1;IFT122;IFT140;IFT172;IF…	[]
66	GO:0009225	nucleotide-sugar metabolic process	http://amigo.geneontology.org/amigo/term/GO:0009225	-0.585326	-1.99279	0	0.00048221	35	./Project_wg_result1703234618_GSEA/GO_0009225.png	16	5372;29925;80146;23169;7360;6675;10020;54187;55577;23443;56886;2673;5238;7358;670;2135	BPHL;EXTL2;GFPT1;GMPPB;GNE;NAGK;NANS;PGM3;PMM1;SLC35A3;SLC35D1;UAP1;UGDH;UGGT1;UGP2;UXS1	[]
67	GO:0009112	nucleobase metabolic process	http://amigo.geneontology.org/amigo/term/GO:0009112	-0.5845	-1.98403	0	0.000521356	35	./Project_wg_result1703234618_GSEA/GO_0009112.png	15	10606;1503;23028;7372;4329;51727;3251;790;1373;56952;5471;6240;4522;6470;7298	ALDH6A1;CAD;CMPK1;CPS1;CTPS1;HPRT1;KDM1A;MTHFD1;PAICS;PPAT;PRTFDC1;RRM1;SHMT1;TYMS;UMPS	[]
68	GO:0040029	regulation of gene expression, epigenetic	http://amigo.geneontology.org/amigo/term/GO:0040029	-0.412948	-1.97924	0	0.00058218	236	./Project_wg_result1703234618_GSEA/GO_0040029.png	93	84444;192669;5926;7141;5434;5928;23318;23369;85509;6839;8467;8289;8726;26147;2648;8087;9112;1786;51742;5511;1788;55974;6895;1981;9869;10336;9612;5530;23512;27161;57690;91746;84944;11240;23409;9337;10514;83989;1655;80312;54487;5431;5439;4087;5901;27327;10526;11146;29102;9014;5430;23378;51132;5436;7290;9533;55051;1994;7913;1499;8520;3192;55183;192670;8085;9031;10933;8850;64783;23411;23451;2332;5931…	AGO2;AGO3;AGO4;ARID1A;ARID4A;ARID4B;ATAD2;BAZ1B;BRCA1;CDC45;CELF1;CHEK1;CNOT8;CREBZF;CTNNB1;DDX5;DEK;DGCR8;DNMT1;DNMT3A;DNMT3B;DOT1L;DROSHA;EED;EIF4G1;ELAVL1;EZH2;FAM172A;FMR1;FXR1;GLMN;HAT1;HDAC1;HELLS;HENMT1;HIRA;HMGB1;HNRNPA2B1;HNRNPU;IPO8;KAT2A;KAT2B;KMT2D;MAEL;MBD3L1;METTL3;MORF4L1;MTA1;MTF2;MYBBP1A;NAA40;NCOR2;NRDE2;PADI2;PCGF3;PHF19;POLR1C;POLR2A;POLR2B;POLR2E;POLR2G;POLR2J;PPP1R8;PPP3CA;P…	[]
69	GO:0071826	ribonucleoprotein complex subunit organization	http://amigo.geneontology.org/amigo/term/GO:0071826	-0.406293	-1.96886	0	0.000652492	238	./Project_wg_result1703234618_GSEA/GO_0071826.png	96	51065;22889;201164;80153;8444;4686;708;57472;55299;23020;55164;10480;4528;26121;51187;192669;29093;23369;23212;96764;9129;10421;10073;80135;3921;23064;8559;10146;1656;3831;1939;8487;83939;6895;27339;4869;6637;246175;1778;1653;27161;91746;8607;10713;6433;9908;79752;10728;1968;84340;10181;8668;51001;55052;79833;26065;55794;255967;51081;11168;23195;27316;79631;55011;636;8233;6431;545;203228;192670;2…	AGO2;AGO3;AGO4;ATM;ATR;BICD1;BRIX1;C1QBP;C9orf72;CD2BP2;CELF1;CIRBP;CNOT6;CNOT6L;DDX1;DDX28;DDX3X;DDX6;DENR;DYNC1H1;DYRK3;EDC3;EFL1;EIF2A;EIF2D;EIF2S3;EIF3F;EIF3I;EIF3M;FASTKD2;G3BP1;G3BP2;GEMIN2;GEMIN6;GFM2;KHDC4;KLC1;LSM14A;LSM4;LUC7L;LUC7L3;MCTS1;MDN1;MRPL20;MRPL22;MRPS7;MTERF3;MTERF4;MTIF2;NCBP1;NPM1;NUDT21;PAN2;PAN3;PIH1D1;PIH1D2;PLD6;PRPF18;PRPF19;PRPF3;PRPF31;PRPF39;PSIP1;PTGES3;PUM2;RBM5;…	[]
70	GO:0050906	detection of stimulus involved in sensory perception	http://amigo.geneontology.org/amigo/term/GO:0050906	0.41971	2.26752	0	0.0006589	452	./Project_wg_result1703234618_GSEA/GO_0050906.png	204	81282;26595;119692;284521;26494;119764;283162;259286;127074;120776;135948;391109;409;127069;143502;143496;26493;219482;441669;219428;392392;391192;81285;796;390081;26532;125963;26189;391107;390195;119679;440153;346517;346525;403253;390260;219968;134083;343169;390265;219429;219981;256148;390038;7439;125962;1469;285659;26531;8390;390066;254783;51761;50839;127068;255725;259296;390264;390162;127066;2…	ADORA1;ARRB2;ASIC3;ATP8A2;AZGP1;BEST1;CALCA;CHRNA10;CNGB1;COL11A1;CST1;CXCL12;EPHB1;EYS;GJA10;GNAT2;GRM6;HPN;ITGA2;KCNA1;MMP24;NTSR1;OR10A2;OR10C1;OR10G3;OR10G4;OR10G7;OR10G8;OR10H2;OR10H3;OR10H4;OR10H5;OR10J1;OR10J3;OR10J5;OR10K1;OR10K2;OR10R2;OR10S1;OR10V1;OR11A1;OR11H12;OR13C5;OR13C8;OR13D1;OR13F1;OR13G1;OR13H1;OR13J1;OR14C36;OR1A2;OR1B1;OR1D2;OR1E1;OR1E2;OR1G1;OR1K1;OR1M1;OR1S1;OR1S2;OR2A12;O…	[]
71	GO:0007606	sensory perception of chemical stimulus	http://amigo.geneontology.org/amigo/term/GO:0007606	0.409097	2.21371	0	0.0006589	445	./Project_wg_result1703234618_GSEA/GO_0007606.png	210	81282;26595;119692;284521;26494;119764;283162;259286;127074;120776;135948;391109;127069;143502;29989;143496;26493;219482;441669;219428;392392;391192;81285;390081;26532;125963;26189;391107;390195;1260;119679;440153;346517;346525;403253;390260;219968;134083;343169;390265;219429;219981;256148;390038;125962;1469;285659;26531;8390;390066;254783;50839;127068;255725;259296;390264;390162;127066;3933;2561…	ASIC3;AZGP1;CALHM1;CNGA2;CNGA4;CNGB1;CST1;GNAT2;LCN1;LEF1;NAV2;NXNL2;OBP2B;OMP;OR10A2;OR10C1;OR10G3;OR10G4;OR10G7;OR10G8;OR10H2;OR10H3;OR10H4;OR10H5;OR10J1;OR10J3;OR10J5;OR10K1;OR10K2;OR10P1;OR10R2;OR10S1;OR10V1;OR10X1;OR11A1;OR11H12;OR11H4;OR13A1;OR13C5;OR13C8;OR13D1;OR13F1;OR13G1;OR13H1;OR13J1;OR14C36;OR1A2;OR1B1;OR1D2;OR1E1;OR1E2;OR1G1;OR1K1;OR1L4;OR1M1;OR1S1;OR1S2;OR2A12;OR2A2;OR2A25;OR2A5;OR…	[]
72	GO:0006997	nucleus organization	http://amigo.geneontology.org/amigo/term/GO:0006997	-0.443599	-1.96113	0	0.000720795	121	./Project_wg_result1703234618_GSEA/GO_0006997.png	51	51510;129401;57132;7141;23175;55818;55135;81565;81929;9525;9271;91754;91782;9688;4926;221035;25777;7175;79643;79159;57097;25909;23592;7443;55706;2113;6847;23760;53371;255919;55746;9025;5119;10436;165324;5048;6683;23165;23435;84942;23353;29082;57122;3148;80346;2010;5347;55165;891;9133;983	AHCTF1;CCNB1;CCNB2;CDK1;CEP55;CHMP1A;CHMP1B;CHMP4A;CHMP5;CHMP6;CHMP7;CNEP1R1;EMD;EMG1;ETS1;HMGB2;KDM3A;LEMD3;LPIN1;NDC1;NDEL1;NEK9;NOL12;NUMA1;NUP107;NUP133;NUP205;NUP35;NUP54;NUP93;PAFAH1B1;PARP11;PITPNB;PIWIL1;PLK1;REEP3;REEP4;RNF8;SEH1L;SPAST;SUN1;SUN2;SYCP1;TARDBP;TNP1;TPR;UBXN2A;VPS4B;VRK1;WDR73;WRAP53	[]
73	GO:0008544	epidermis development	http://amigo.geneontology.org/amigo/term/GO:0008544	0.409127	2.1938	0	0.00079068	427	./Project_wg_result1703234618_GSEA/GO_0008544.png	213	7124;57830;7538;386675;353140;25984;60401;6704;5454;353134;83902;5652;386676;84616;2304;353141;5650;60529;337977;9355;3880;3891;100132386;3872;11187;643803;9333;23022;6706;387264;3883;386681;10913;3229;440021;3664;147495;3884;5453;57216;23581;3860;3889;340654;125981;5068;337974;85291;6700;386679;5017;79977;10413;51384;5317;388818;83895;192666;440050;80326;5308;337969;4488;386682;3892;643394;85289…	ACER1;ALDH3A2;ALOX15B;ALX4;ANXA1;APCDD1;AQP3;BCL11B;BMP4;C1orf68;CALML5;CAPNS1;CASP14;CCN2;CDH3;CDSN;CELA2A;CELSR1;CNFN;COL17A1;COL7A1;CRABP2;CST6;CSTA;CTSL;DKK1;DLL1;DSC1;DSP;EDA2R;EDAR;EGFR;ELF3;EMP1;ERCC2;ERRFI1;FGFR2;FOXC1;FOXE1;FURIN;FZD3;GAL;GJB5;GLI1;GRHL1;GRHL2;GRHL3;HES5;HEY2;HOXC13;IL20;INHBA;IRF6;IVL;JAG2;KAZN;KDF1;KLF4;KLK13;KLK5;KLK7;KRT13;KRT14;KRT17;KRT19;KRT23;KRT24;KRT27;KRT3;KRT…	[]
74	GO:0032259	methylation	http://amigo.geneontology.org/amigo/term/GO:0032259	-0.395846	-1.95231	0	0.000798107	326	./Project_wg_result1703234618_GSEA/GO_0032259.png	122	6304;84444;11091;5926;51451;55818;6839;91801;96764;54069;55677;55929;8726;26147;55178;4255;51531;11137;63899;9070;1786;635;51742;25895;79447;6018;1788;84661;81627;51611;143689;63892;2091;5290;9869;64216;9836;23512;79084;84944;90826;80335;51106;54904;29960;64324;80312;151194;9219;5110;25821;117246;29104;29063;57412;56950;80745;23463;64863;79624;55798;1787;23378;6419;51409;8473;55011;10436;196074;3…	ALKBH8;ARID4A;ARID4B;ARMT1;AS3MT;ASH2L;ATPSCKMT;ATRX;BHMT;BRCA1;COQ3;CTNNB1;DMAP1;DNMT1;DNMT3A;DNMT3B;DOT1L;DPH5;DPY30;EED;EEF1AKMT2;EEF1AKMT3;EMG1;EZH2;FBL;FBXO11;FDXACB1;FTSJ3;HEMK1;HENMT1;ICMT;IWS1;KDM3A;KMT2D;KMT5A;KMT5B;LCMT1;LCMT2;MAEL;METTL15;METTL16;METTL17;METTL21A;METTL2B;METTL3;METTL4;METTL6;METTL8;MGMT;MIS18A;MPHOSPH8;MRM1;MRM2;MRM3;MTA2;MTERF4;MTF2;MTHFR;MTO1;MTR;N6AMT1;NDUFAF7;NSD1;…	[]
75	GO:0009593	detection of chemical stimulus	http://amigo.geneontology.org/amigo/term/GO:0009593	0.413833	2.22311	0	0.000878533	430	./Project_wg_result1703234618_GSEA/GO_0009593.png	202	81282;23643;26595;119692;284521;26494;119764;283162;259286;127074;120776;135948;391109;127069;143502;143496;26493;219482;441669;219428;392392;391192;81285;390081;26532;125963;26189;391107;390195;119679;440153;346517;346525;403253;390260;219968;134083;343169;390265;219429;219981;256148;7043;390038;125962;1469;285659;26531;7096;8390;390066;254783;50839;127068;255725;259296;390264;390162;127066;2561…	ASIC3;AZGP1;CASQ2;CASR;CST1;DRGX;GNAT2;KCNMB2;KCNMB4;LBP;LY96;NOD2;OR10A2;OR10C1;OR10G3;OR10G4;OR10G7;OR10G8;OR10H2;OR10H3;OR10H4;OR10H5;OR10J1;OR10J3;OR10J5;OR10K1;OR10K2;OR10P1;OR10R2;OR10S1;OR10V1;OR10X1;OR11A1;OR11H12;OR11H4;OR13A1;OR13C5;OR13C8;OR13D1;OR13F1;OR13G1;OR13H1;OR13J1;OR14C36;OR1A2;OR1B1;OR1D2;OR1E1;OR1E2;OR1G1;OR1K1;OR1L4;OR1M1;OR1S1;OR1S2;OR2A12;OR2A2;OR2A25;OR2A5;OR2AE1;OR2AG1;…	[]
76	GO:0031109	microtubule polymerization or depolymerization	http://amigo.geneontology.org/amigo/term/GO:0031109	-0.45233	-1.93627	0	0.000927176	105	./Project_wg_result1703234618_GSEA/GO_0031109.png	42	57551;2801;81565;146057;26586;4926;2242;1410;10300;6188;1027;3925;84722;55125;90141;25;324;6904;10426;22919;10519;23116;126731;6683;402;10142;5300;23122;55755;348235;9793;114791;55835;221150;146909;81930;1070;347240;220134;26271;11004;9928	ABL1;AKAP9;APC;ARL2;CCSAP;CDK5RAP2;CDKN1B;CENPJ;CEP192;CETN3;CIB1;CKAP2;CKAP5;CLASP2;CRYAB;EFCAB11;FBXO5;FES;GOLGA2;KATNB1;KIF14;KIF18A;KIF18B;KIF24;KIF2C;MAPRE1;NDEL1;NUMA1;PIN1;PSRC1;RPS3;SKA1;SKA2;SKA3;SPAST;STMN1;TAOK1;TBCD;TOGARAM1;TTBK2;TUBGCP3;TUBGCP5	[]
77	GO:0033865	nucleoside bisphosphate metabolic process	http://amigo.geneontology.org/amigo/term/GO:0033865	-0.433952	-1.91712	0	0.00109524	132	./Project_wg_result1703234618_GSEA/GO_0033865.png	47	9060;8803;4598;27233;10654;79993;5165;10380;55066;6576;84320;347734;8801;1737;64087;55902;54677;31;8460;60481;8942;9200;80221;2639;3155;2180;197322;57678;54995;3156;5163;137964;51000;10965;6319;2194;38;23597;1743;84188;27284;1738;51166;2181;3295;3157;84693	AADAT;ACACA;ACAT1;ACBD6;ACOT2;ACOT9;ACSF2;ACSF3;ACSL1;ACSL3;ACSS2;BPNT1;CROT;DLAT;DLD;DLST;ELOVL5;ELOVL7;FAR1;FASN;GCDH;GPAM;GPAT4;HACD1;HMGCL;HMGCR;HMGCS1;HSD17B4;KYNU;MCCC2;MCEE;MVK;OXSM;PAPSS2;PDK1;PDK3;PDPR;PMVK;SCD;SLC25A1;SLC35B2;SLC35B3;SUCLA2;SUCLG2;SULT1B1;SULT1C4;TPST1	[]
78	GO:0007187	G protein-coupled receptor signaling pathway, coupled to cyclic nucleotide second messenger	http://amigo.geneontology.org/amigo/term/GO:0007187	0.430775	2.17917	0	0.00109817	246	./Project_wg_result1703234618_GSEA/GO_0007187.png	123	6347;3640;133;6753;114;5997;8484;2849;8811;1816;6751;796;26532;3350;3352;153;27201;2691;5737;1902;2917;3354;30817;2781;6752;5739;135;1230;1906;54331;10268;2492;9283;2852;554;112609;301;10267;1268;4544;134;107;2916;5144;2827;155;183;2865;23266;3351;5732;138805;3360;1132;4986;64805;1812;2914;3355;151;5741;150;116;83550;9630;5733;2918;6754;2913;126541;7433;196883;333;26538;2861;4887;3375;2357;3362;8…	ADCY1;ADCY4;ADCY8;ADCYAP1;ADGRE2;ADGRL2;ADM;ADM2;ADORA1;ADORA2A;ADRA1D;ADRA2A;ADRA2B;ADRB1;ADRB2;ADRB3;AGT;AKAP12;AKAP5;ANXA1;APLP1;AVPR2;CALCA;CALCR;CASR;CCL2;CCR1;CHRM4;CHRM5;CNR1;DRD1;DRD3;DRD4;DRD5;EDN1;FFAR3;FPR1;FPR2;FSHR;GALR2;GALR3;GCGR;GHRH;GLP1R;GNA14;GNA15;GNAO1;GNAT2;GNAZ;GNG2;GPER1;GPHB5;GPR101;GPR26;GPR3;GPR37;GPR37L1;GPR65;GPR78;GRK5;GRM2;GRM3;GRM4;GRM6;GRM7;GRM8;GSK3A;HRH3;HTR1A;H…	[]
79	GO:0045165	cell fate commitment	http://amigo.geneontology.org/amigo/term/GO:0045165	0.426851	2.1493	0	0.00112954	249	./Project_wg_result1703234618_GSEA/GO_0045165.png	108	56833;4618;5454;7484;55897;1746;3593;1051;4920;3398;2139;3236;54567;30009;63950;2619;219409;5457;9181;2596;7483;3594;51384;8324;4916;2001;7477;121643;80326;7476;5663;30812;30012;114836;367;54361;161882;4855;22943;64919;1482;54345;28514;149233;6928;23770;429;55079;167826;3169;2128;3175;8643;3226;4656;11281;2737;50943;9095;2258;343472;388585;6660;5629;3714;5076;860;10716;6662;652;7101;2247;5307;690…	AR;ARHGEF2;ASCL1;BARHL2;BATF;BCL11B;BMP4;CEBPB;DKK1;DLL1;DLL4;DLX2;DMRTA2;ELF5;EPAS1;EVX1;EYA1;EYA2;FEZF2;FGF13;FGF2;FGFR2;FKBP8;FOXA1;FOXN4;FOXP3;FZD7;GAP43;GAS1;GBX1;GCM1;GDF7;GLI3;GSX1;GSX2;HES5;HEY2;HNF1B;HOXC10;HOXD10;ID2;IL12B;IL12RB1;IL23R;ISL2;JAG2;KLF4;LBX1;LY9;MEF2C;MESP1;MYF6;MYOD1;MYOG;MYT1L;NKX2-5;NOTCH3;NOTCH4;NR2E1;NRG1;NRP1;NTRK3;OLIG3;ONECUT1;PAX2;PITX1;POU3F2;POU4F1;POU6F2;PRDM1…	['Disgenet Allergic asthma']
80	GO:0015837	amine transport	http://amigo.geneontology.org/amigo/term/GO:0015837	0.478941	2.10227	0	0.00115307	100	./Project_wg_result1703234618_GSEA/GO_0015837.png	59	23208;5997;5020;2668;2917;7200;1137;135;8973;2693;6860;5663;1136;1268;134;9607;183;3952;2865;6804;3351;138805;4986;64805;1812;885;151;150;6529;1392;130497;6387;4889;4887;5865;6865;91683;11255;1141;9066;10991;366;1814;90019;6570;4923;51760;7054;7349;120793;1815;341359;84258;1644;6861;120796;6812;51458;9900	ADORA1;ADORA2A;ADRA2A;ADRA2B;AGT;AQP9;CARTPT;CCK;CHRNA3;CHRNA4;CHRNA6;CHRNB2;CNR1;CRH;CXCL12;DDC;DRD1;DRD3;DRD4;FFAR3;GDNF;GHSR;GRM7;HRH3;HTR1B;LEP;NPY2R;NPY5R;NTSR1;OPRK1;OR13F1;OR56A1;OR56A4;OSR1;OXT;P2RY12;PSEN1;RAB3B;RGS2;RHCG;SLC18A1;SLC38A3;SLC6A1;STX1A;STXBP1;SV2A;SYT10;SYT11;SYT12;SYT17;SYT3;SYT4;SYT5;SYT7;SYT8;TACR2;TH;TRH;UCN	[]
81	GO:0007271	synaptic transmission, cholinergic	http://amigo.geneontology.org/amigo/term/GO:0007271	0.599552	2.08259	0	0.0013178	29	./Project_wg_result1703234618_GSEA/GO_0007271.png	19	1728;89832;1137;135;8973;111188157;5913;1136;1139;8292;1144;116372;43;57053;6865;1142;1141;79608;1146	ACHE;ADORA2A;CHRFAM7A;CHRNA10;CHRNA3;CHRNA4;CHRNA6;CHRNA7;CHRNB2;CHRNB3;CHRND;CHRNG;COLQ;LYNX1-SLURP2;LYPD1;NQO1;RAPSN;RIC3;TACR2	[]
82	GO:0044380	protein localization to cytoskeleton	http://amigo.geneontology.org/amigo/term/GO:0044380	-0.502183	-1.89615	0	0.00136367	53	./Project_wg_result1703234618_GSEA/GO_0044380.png	17	55125;324;2804;22919;9903;84376;51104;81610;636;6491;3192;6790;9585;10615;64770;54443;7272	ABHD17B;ANLN;APC;AURKA;BICD1;CCDC14;CEP192;FAM83D;GOLGB1;HNRNPU;HOOK3;KIF20B;KLHL21;MAPRE1;SPAG5;STIL;TTK	[]
83	GO:0035249	synaptic transmission, glutamatergic	http://amigo.geneontology.org/amigo/term/GO:0035249	0.469535	2.04716	0	0.0015574	89	./Project_wg_result1703234618_GSEA/GO_0035249.png	42	7124;6509;4920;53358;2895;2917;135;2900;254263;2897;5663;57030;2901;57084;1268;27091;22943;134;2916;3351;5270;5743;1812;2914;116;2918;2913;1006;9162;2911;4887;9456;4208;127262;27092;2915;59283;8775;2912;23025;1956;2898	ADCYAP1;ADORA1;ADORA2A;CACNG4;CACNG5;CACNG8;CDH8;CNIH2;CNR1;DGKI;DKK1;DRD1;EGFR;GRID2;GRIK1;GRIK2;GRIK4;GRIK5;GRM1;GRM2;GRM3;GRM4;GRM5;GRM6;GRM7;GRM8;HOMER1;HTR1B;MEF2C;NAPA;NPY2R;PSEN1;PTGS2;ROR2;SERPINE2;SHC3;SLC17A6;SLC17A7;SLC1A4;TNF;TPRG1L;UNC13A	[]
84	GO:0098742	cell-cell adhesion via plasma-membrane adhesion molecules	http://amigo.geneontology.org/amigo/term/GO:0098742	0.39609	2.02929	0	0.00164725	246	./Project_wg_result1703234618_GSEA/GO_0098742.png	122	3557;56137;56138;56145;56141;7216;56128;64101;4680;23022;7369;8404;1365;1364;57717;3684;2895;389118;5099;4359;53834;22854;1525;5068;79633;56124;145581;4155;140628;57549;1016;634;9752;5365;2196;27255;57463;5818;53827;5793;57526;23562;9620;137075;9071;53841;869;1014;56127;27253;90952;114798;9073;22865;9074;30835;55714;5010;57689;10893;149461;3383;5097;1006;5100;9080;64084;64072;1002;29930;1001;5120…	ADIPOQ;AJUBA;AMIGO1;CADM1;CBLN1;CD209;CD84;CDH11;CDH15;CDH16;CDH18;CDH22;CDH23;CDH3;CDH4;CDH8;CDHR1;CDHR4;CDHR5;CEACAM1;CEACAM6;CELSR1;CELSR3;CLDN10;CLDN11;CLDN14;CLDN18;CLDN19;CLDN20;CLDN23;CLDN3;CLDN4;CLDN5;CLDN6;CLDN8;CLDN9;CLSTN2;CNTN2;CNTN4;CNTN6;CX3CL1;CXADR;DCHS1;DSC1;DSCAM;DSG3;ESAM;FAT2;FAT4;FGFRL1;FXYD5;GATA5;GPC4;GRID2;ICAM1;IGSF21;IGSF9;IGSF9B;IL1RN;ITGAM;KIRREL3;KLF4;LRFN5;LRRC4;LRRC…	[]
85	GO:0042770	signal transduction in response to DNA damage	http://amigo.geneontology.org/amigo/term/GO:0042770	-0.426961	-1.87237	0	0.00169738	129	./Project_wg_result1703234618_GSEA/GO_0042770.png	24	546;23411;5934;5111;472;79733;348654;1017;387893;51514;144455;5591;6790;675;51512;11200;672;995;5347;79915;1111;2305;891;983	ATAD5;ATM;ATRX;AURKA;BRCA1;BRCA2;CCNB1;CDC25C;CDK1;CDK2;CHEK1;CHEK2;DTL;E2F7;E2F8;FOXM1;GEN1;GTSE1;KMT5A;PCNA;PLK1;PRKDC;RBL2;SIRT1	[]
86	GO:0018149	peptide cross-linking	http://amigo.geneontology.org/amigo/term/GO:0018149	0.51636	2.04762	0	0.00171314	58	./Project_wg_result1703234618_GSEA/GO_0018149.png	43	353140;6704;353134;353141;7057;9333;50859;6700;116179;301;100129271;5266;1281;353137;353133;353143;254910;3713;26239;1475;353142;353145;353139;343641;163778;353135;133584;6707;1832;84648;7047;199834;353144;7053;149018;633;7737;3849;2335;2162;6699;7052;3848	ANXA1;BGN;C1orf68;COL3A1;CSTA;DSP;EGFLAM;F13A1;FN1;IVL;KRT1;KRT2;LCE1C;LCE1D;LCE1E;LCE1F;LCE2A;LCE2B;LCE2C;LCE2D;LCE3A;LCE3B;LCE3C;LCE3D;LCE3E;LCE4A;LCE5A;LELP1;PI3;RNF113A;SPOCK3;SPRR1B;SPRR2A;SPRR2E;SPRR3;SPRR4;TGM2;TGM3;TGM4;TGM5;TGM6;TGM7;THBS1	[]
87	GO:0007218	neuropeptide signaling pathway	http://amigo.geneontology.org/amigo/term/GO:0007218	0.463924	2.01699	0	0.00172328	97	./Project_wg_result1703234618_GSEA/GO_0007218.png	43	6753;283869;8484;8811;53831;124274;6751;129521;796;64106;10886;27344;6752;339403;11249;387129;5179;256933;10874;5368;11247;5697;9607;2743;9427;4986;116;51083;6754;64111;57537;3060;4889;2831;4887;4158;84539;3062;84634;2847;2837;113091;4935	ADCYAP1;CALCA;CARTPT;ECEL1;GAL;GALR2;GALR3;GLRB;GPR139;GPR143;GPR84;HCRT;HCRTR2;KISS1R;MC2R;MCHR1;MCHR2;NMS;NMU;NPB;NPBWR1;NPFFR1;NPFFR2;NPSR1;NPVF;NPW;NPY2R;NPY5R;NXPH2;NXPH4;OPRK1;PCSK1N;PENK;PNOC;PTH2;PYY;RXFP4;SORCS2;SSTR1;SSTR2;SSTR3;SSTR4;UTS2R	['Disgenet Allergic asthma']
88	GO:0006353	DNA-templated transcription, termination	http://amigo.geneontology.org/amigo/term/GO:0006353	-0.476396	-1.86281	0	0.00193039	67	./Project_wg_result1703234618_GSEA/GO_0006353.png	27	29101;5434;1477;51728;51692;23064;4331;6637;7978;51585;1478;54797;9014;5430;2967;134353;9533;1022;22803;55339;7270;8458;6634;11051;22916;9015;80298	CDK7;CPSF3;CSTF1;CSTF2;GTF2H3;LSM11;MED18;MNAT1;MTERF1;MTERF2;NCBP2;NUDT21;PCF11;POLR1C;POLR2A;POLR2E;POLR3K;SETX;SNRPD3;SNRPG;SSU72;TAF1A;TAF1B;TTF1;TTF2;WDR33;XRN2	[]
89	GO:0007018	microtubule-based movement	http://amigo.geneontology.org/amigo/term/GO:0007018	-0.389096	-1.85914	0	0.00195572	250	./Project_wg_result1703234618_GSEA/GO_0007018.png	72	10128;25777;3895;3831;3916;10300;23299;8936;64792;4130;1778;8409;8636;89941;8546;80173;6421;166379;403;26146;117178;27031;6687;55764;2319;90410;9371;79659;2622;140735;1783;3833;636;126731;3064;79809;3192;5048;6683;11127;57519;26258;57728;8100;56683;26160;8481;6647;2332;23353;8195;5861;583;57560;64147;10947;55582;146909;9585;81930;347240;29127;9493;10112;285643;24137;11004;1062;56992;3832;9787;9928	AP3B1;AP3M2;ARL3;BBS12;BBS2;BICD1;BICD2;BLOC1S6;CCSAP;CENPE;CFAP298;DLGAP5;DYNC1H1;DYNC1LI2;DYNC2H1;DYNLL2;FLOT2;FMR1;GAS8;HNRNPU;HTT;IFT122;IFT172;IFT20;IFT22;IFT74;IFT80;IFT88;KATNB1;KIF11;KIF14;KIF15;KIF18A;KIF18B;KIF20A;KIF20B;KIF23;KIF24;KIF27;KIF2C;KIF3A;KIF3B;KIF4A;KIF4B;KIF9;KIFC1;KLC1;KTN1;LAMP1;LRPPRC;MAP1A;MKKS;NPHP3;OFD1;PAFAH1B1;RAB1A;RACGAP1;RHOT2;SFPQ;SOD1;SPAST;SPG7;SSNA1;SSX2IP;S…	[]
90	GO:0008334	histone mRNA metabolic process	http://amigo.geneontology.org/amigo/term/GO:0008334	-0.55262	-1.85401	0	0.00203395	29	./Project_wg_result1703234618_GSEA/GO_0008334.png	16	7884;4686;6741;23318;54464;167153;51692;11044;6637;27257;90459;167227;134353;472;6634;22916	ATM;CPSF3;DCP2;ERI1;LSM1;LSM11;NCBP1;NCBP2;SLBP;SNRPD3;SNRPG;SSB;TENT2;TENT4A;TUT4;XRN1	[]
91	GO:0008213	protein alkylation	http://amigo.geneontology.org/amigo/term/GO:0008213	-0.406197	-1.85479	0	0.00204012	165	./Project_wg_result1703234618_GSEA/GO_0008213.png	69	3275;23168;23476;6304;84444;11091;5926;51451;55818;6839;55677;8726;26147;11137;9070;1786;635;51742;25895;79447;6018;84661;2091;9869;9836;23512;79084;90826;80335;54904;64324;80312;151194;5110;29104;56950;23463;79624;6419;51409;8473;55011;399818;1499;55183;55251;51111;80204;8085;83852;79609;79723;10196;546;55170;23411;55471;115294;134145;387893;6634;22823;1789;94104;2146;4524;7468;54093;672	ARID4A;ARID4B;ARMT1;ASH2L;ATPSCKMT;ATRX;BHMT;BRCA1;BRD4;CTNNB1;DNMT1;DNMT3B;DOT1L;DPY30;EED;EEF1AKMT2;EEF1AKMT3;EZH2;FBL;FBXO11;HEMK1;ICMT;IWS1;KDM3A;KMT2D;KMT5A;KMT5B;LCMT1;LCMT2;METTL21A;MTF2;MTHFR;N6AMT1;NDUFAF7;NSD1;NSD2;NSD3;OGT;PAGR1;PAXBP1;PCMT1;PCMTD1;PCMTD2;PHF19;PIH1D1;PRMT2;PRMT3;PRMT6;PRMT9;PWP1;RIF1;RLF;RTF1;SATB1;SETD4;SETDB1;SETDB2;SETMAR;SIRT1;SMYD2;SNRPD3;SUV39H1;SUV39H2;SUZ12;TE…	[]
92	GO:0051169	nuclear transport	http://amigo.geneontology.org/amigo/term/GO:0051169	-0.36963	-1.85307	0	0.00205704	344	./Project_wg_result1703234618_GSEA/GO_0051169.png	144	4686;5580;22794;10541;10527;51068;9775;84445;26019;3728;23534;129401;10189;51684;51496;23293;202151;11214;11331;6741;54830;3841;4763;126549;23212;81929;3837;26263;55677;55929;5903;84248;4116;51692;10073;9688;23519;11260;9147;3717;127933;7295;3921;84455;5494;51194;51362;8498;1432;9818;10212;8487;10768;4600;7175;23039;4869;2621;6637;56647;9785;5530;55374;79023;10553;5501;55795;91746;11315;55705;384…	AHCYL1;AKAP13;ALYREF;ANKLE1;ANP32B;ANP32D;BARD1;BCCIP;CALR;CASC3;CDC40;CDK1;CDK5;CEP57;CPSF3;CSE1L;CTDSPL2;DDX39A;DHX38;DMAP1;ECT2;EFCAB7;EIF4A3;EMD;ENY2;FBXO22;FYTTD1;GAS6;GEMIN2;GEMIN6;GTSE1;HCLS1;HDAC3;HNRNPA1;HNRNPA2B1;HTATIP2;IPO11;IPO5;IPO7;IPO8;IPO9;IWS1;JAK2;JUP;KHDRBS1;KPNA1;KPNA2;KPNA4;KPNA5;KPNB1;LTV1;LZTS2;MAGOH;MAGOHB;MALT1;MAPK14;MBTPS1;MX2;NCBP1;NCBP2;NDC1;NEMF;NF1;NMD3;NPM1;NUP107…	[]
93	GO:0010257	NADH dehydrogenase complex assembly	http://amigo.geneontology.org/amigo/term/GO:0010257	-0.479304	-1.8515	0.00367647	0.00208914	55	./Project_wg_result1703234618_GSEA/GO_0010257.png	22	4709;51295;4698;4705;4708;29090;55863;4711;4707;4720;4714;4723;55572;137682;4702;4719;55471;4694;4712;80224;51103;55744	COA1;ECSIT;FOXRED1;NDUFA1;NDUFA10;NDUFA5;NDUFA8;NDUFAF1;NDUFAF6;NDUFAF7;NDUFB1;NDUFB2;NDUFB3;NDUFB5;NDUFB6;NDUFB8;NDUFS1;NDUFS2;NDUFV1;NUBPL;TIMM21;TMEM126B	[]
94	GO:0016569	covalent chromatin modification	http://amigo.geneontology.org/amigo/term/GO:0016569	-0.360151	-1.84551	0	0.00217726	451	./Project_wg_result1703234618_GSEA/GO_0016569.png	198	8314;10013;51547;3670;56916;1386;1642;6045;83933;84864;29072;221656;55904;10943;120892;55689;57708;9643;10284;10524;6720;5253;51780;200424;29943;7040;64426;9682;6871;1810;23067;5580;6872;5929;151636;339287;3275;23168;23309;64769;100532731;23338;23476;9730;22992;6304;84444;23186;11091;5926;6418;55818;5928;51773;84159;85509;6839;1487;65018;7862;51616;55677;55929;57504;8726;26147;10902;2648;9112;371…	ACTL6A;AKAP8;ARID4A;ARID4B;ARID5B;ASH2L;ASXL1;ATF2;ATM;ATRX;ATXN3;ATXN7L3;AURKA;AURKB;BAP1;BAZ1B;BRCA1;BRCA2;BRD1;BRD4;BRD7;BRD8;BRMS1L;BRPF1;CCNA2;CCNB1;CDK1;CDK2;CDK5;CHD3;CHD4;CHEK1;COMMD3-BMI1;CREBBP;CTBP1;CTNNB1;CUL4B;DCAF1;DDB1;DMAP1;DNMT1;DNMT3A;DNMT3B;DOT1L;DPY30;DR1;DTX3L;EED;EID1;ENY2;EP400;EZH2;FBL;FLCN;FMR1;HASPIN;HAT1;HDAC1;HDAC10;HDAC3;HDAC6;HELLS;HLCS;HMGA2;ING2;ING3;ING5;ISL1;IWS1…	[]
95	GO:0016072	rRNA metabolic process	http://amigo.geneontology.org/amigo/term/GO:0016072	-0.378578	-1.81187	0	0.00302079	227	./Project_wg_result1703234618_GSEA/GO_0016072.png	94	2971;84172;23016;56915;22894;51575;23560;9330;6227;54059;9775;55164;79050;51602;23076;55661;55636;23212;6839;54464;55035;8945;84135;55178;51010;112495;11137;63899;10528;6041;80135;3921;25926;81887;1736;6154;9136;79159;64965;2091;9328;9875;64216;90459;115939;57109;55646;88745;51106;29960;134430;55127;5393;23517;117246;55623;146857;27340;55720;51118;285855;6129;342618;57050;29102;9014;23378;23195;5…	BTRC;CHD7;DDX11;DDX17;DDX27;DIS3;DIS3L;DKC1;DROSHA;EIF4A3;EMG1;ERI1;ESF1;EXOSC3;EXOSC5;EXOSC7;EXOSC8;EXOSC9;FBL;FDXACB1;FTSJ3;GAR1;GTF3A;GTF3C3;GTF3C5;GTF3C6;GTPBP4;HEATR1;IMP3;LAS1L;LYAR;MDN1;METTL15;METTL16;MPHOSPH6;MRM1;MRM2;MRM3;MRPS9;MTERF4;MTREX;NGDN;NOC4L;NOL11;NOL12;NOL8;NOP56;NOP58;NSUN3;NVL;PELP1;PIH1D1;PIH1D2;POLR1B;POP5;PWP1;REXO4;RNASEL;RPF1;RPL26;RPL7;RPL7L1;RPS21;RPSA;RRP1B;RRP36;R…	[]
96	GO:0000209	protein polyubiquitination	http://amigo.geneontology.org/amigo/term/GO:0000209	-0.366515	-1.8004	0	0.00336371	243	./Project_wg_result1703234618_GSEA/GO_0000209.png	92	51433;1161;7314;6872;5987;151636;23014;57542;118424;3093;9520;4008;9690;6477;84085;90678;8454;9781;6048;27252;8452;7336;8881;7174;26263;64682;8945;7186;4012;7327;55743;25831;81847;57674;9373;51191;27339;10477;257218;54765;7328;63893;220441;29945;26268;10277;55008;7064;51529;85363;27246;9320;57162;29116;26235;154214;11065;580;10210;51132;246184;7267;8658;9025;165918;329;7324;10425;29089;57531;5529…	ANAPC1;ANAPC11;ANAPC4;ANAPC5;ARIH2;BARD1;BIRC2;BLMH;BRCA1;BTRC;CBFB;CCNF;CDC16;CDC23;CDC26;CHFR;CUL1;CUL3;DTL;DTX3L;DZIP3;ERCC8;FBXL4;FBXO11;FBXO21;FBXO22;FBXO30;FBXO4;FBXO9;FBXW7;HACE1;HECTD1;HERC5;HERC6;KLHL20;KLHL42;LMO7;LNPEP;LONRF1;LRSAM1;MYLIP;NHLRC3;NPEPPS;PELI1;PLAA;PRPF19;RLIM;RNF115;RNF144A;RNF146;RNF152;RNF168;RNF19A;RNF213;RNF217;RNF34;RNF5;RNF8;SHPRH;SIAH1;TAF1;THOP1;TNKS;TNKS2;TOPOR…	[]
97	GO:0072331	signal transduction by p53 class mediator	http://amigo.geneontology.org/amigo/term/GO:0072331	-0.376381	-1.79736	0	0.00339048	215	./Project_wg_result1703234618_GSEA/GO_0072331.png	61	6749;1870;6154;1432;80279;54541;1027;161742;246175;29117;23028;29108;26013;9337;10514;1655;6879;7027;56950;4194;91875;10210;23378;10614;6877;3622;545;2272;84289;546;5300;6882;55170;23411;5934;8550;5111;472;79733;51741;11198;1017;387893;6884;8148;144455;80196;6790;4436;22974;9212;675;51512;11200;672;995;79915;1111;2305;891;983	ATAD5;ATM;ATR;ATRX;AURKA;AURKB;BRCA1;BRCA2;BRD7;CCNB1;CDC25C;CDK1;CDK2;CDK5RAP3;CDKN1B;CHEK1;CHEK2;CNOT6L;CNOT8;DDIT4;DDX5;E2F2;E2F7;E2F8;FHIT;FOXM1;GTSE1;HEXIM1;ING2;ING5;KDM1A;KMT5A;L3MBTL1;MAPK14;MAPKAPK5;MDM4;MSH2;MYBBP1A;PCNA;PIN1;PRMT6;PYCARD;RBL2;RNF34;RPL26;RRP8;SIRT1;SMYD2;SPRED1;SSRP1;SUPT16H;TAF11;TAF13;TAF15;TAF5;TAF7;TFDP1;TOPORS;TPX2;TTC5;WWOX	[]
98	GO:0006457	protein folding	http://amigo.geneontology.org/amigo/term/GO:0006457	-0.379444	-1.79751	0	0.0034299	203	./Project_wg_result1703234618_GSEA/GO_0006457.png	77	9532;4878;9403;3337;10131;6950;2289;7411;9093;1676;5903;3998;6902;10105;908;5203;6782;1410;7266;53938;11080;30001;3313;51327;11328;83460;10294;80273;125972;134218;10726;957;51726;6767;54557;10728;3329;100529241;84750;5034;11140;10549;5611;6904;811;10681;81562;7841;10961;23065;9761;79031;6102;55768;4820;26278;56886;9360;9529;7184;59345;5202;6625;8195;23184;10954;3309;10049;22948;5481;51035;120526;…	AHSP;BAG2;BAG5;CALR;CALR3;CCT5;CCT6A;CDC37;CRYAB;DFFA;DNAJA2;DNAJA3;DNAJB1;DNAJB11;DNAJB4;DNAJB6;DNAJC21;DNAJC24;DNAJC3;DNAJC7;EMC1;EMC6;ENTPD5;ERO1A;ERO1B;ERP29;FKBP5;FKBP9;FUT10;GNB4;GNB5;GRPEL1;HSP90B1;HSPA13;HSPA5;HSPA9;HSPD1;HSPE1-MOB4;LMAN1;LMAN2L;MESD;MKKS;MLEC;MOGS;NGLY1;NKTR;NPPA;NUDC;NUDCD2;P4HB;PDCL3;PDIA3;PDIA4;PDIA5;PDIA6;PFDN2;PFDN4;PPID;PPIF;PPIG;PPIL3;PRDX4;PTGES3;RANBP2;RP2;SACS;…	[]
99	GO:0010639	negative regulation of organelle organization	http://amigo.geneontology.org/amigo/term/GO:0010639	-0.360519	-1.79817	0	0.00345199	349	./Project_wg_result1703234618_GSEA/GO_0010639.png	115	6418;55818;57551;6711;5810;1487;65018;54464;286151;146057;26586;5962;2648;23189;3998;7517;8558;7111;1786;5927;10105;4331;10059;84861;10565;10300;7175;80119;4869;115209;201163;84079;10677;6709;9184;54552;3925;55795;2764;84260;116985;23409;4591;9882;80312;6879;9320;26036;548593;118;324;6904;22919;3178;167227;3980;6419;10519;11151;23671;8658;55011;79991;146206;664;706;3192;28978;3183;8850;546;10744;…	ADD1;ADD3;ANAPC15;ANKRD27;APC;ARAP1;ARFGEF1;ATAD2;ATM;ATRX;AURKB;AVIL;BNIP3;BRCA1;BUB1;BUB3;CARMIL2;CCNB1;CCNF;CCP110;CDC20;CDK10;CDK5RAP2;CDT1;CENPF;CHEK1;CHMP4A;CIB1;CKAP2;CLASP2;CORO1A;CTBP1;DCP2;DNM1L;DNMT1;DNMT3B;ESPL1;FBXO43;FBXO5;FLCN;GEN1;GMFB;GNL3L;HIGD1A;HNRNPA1;HNRNPC;HNRNPU;KANK1;KAT2A;KAT2B;KATNB1;KDM3A;KDM5A;KLHL22;LIG3;LMAN1;MAD2L1;MAPRE1;MCM2;MKKS;MNAT1;MTBP;MTF2;NDC80;NEK2;NPM1;O…	[]
100	GO:0009262	deoxyribonucleotide metabolic process	http://amigo.geneontology.org/amigo/term/GO:0009262	-0.513121	-1.78582	0	0.00365696	36	./Project_wg_result1703234618_GSEA/GO_0009262.png	13	4521;23583;51071;30833;81602;55270;7374;6241;6996;6240;6470;1854;7298	CDADC1;DERA;DUT;NT5C;NUDT1;NUDT15;RRM1;RRM2;SHMT1;SMUG1;TDG;TYMS;UNG	[]
101	GO:0045023	G0 to G1 transition	http://amigo.geneontology.org/amigo/term/GO:0045023	-0.496243	-1.78822	0.00366972	0.00366068	44	./Project_wg_result1703234618_GSEA/GO_0045023.png	15	23512;8409;23468;7027;11335;317;4194;1876;5931;5888;6241;2146;672;8317;1111	APAF1;BRCA1;CBX3;CBX5;CDC7;CHEK1;E2F6;EZH2;MDM4;RAD51;RBBP7;RRM2;SUZ12;TFDP1;UXT	[]
102	GO:0048193	Golgi vesicle transport	http://amigo.geneontology.org/amigo/term/GO:0048193	-0.356033	-1.78609	0	0.0036806	355	./Project_wg_result1703234618_GSEA/GO_0048193.png	117	51479;201475;10434;27252;25839;2801;9135;6711;1523;6836;83696;399687;8452;9871;9527;57511;55860;64145;22796;375;57533;26984;3998;57020;9632;81555;10640;9522;3831;9919;3916;51399;23299;80055;89866;10525;60684;7405;23259;2621;1778;6709;1445;375056;9905;22818;55763;374868;222068;23233;100128327;114879;55014;403;10959;54520;54832;5584;22878;23760;2804;23041;83452;9371;51128;5862;81562;373;9980;54943;…	ACSL3;ACTR10;ANKFY1;AP1AR;ARF1;ARF5;ARL3;ATL2;ATP9B;BBS2;BET1;BICD2;CCDC93;CENPE;CEP19;COG2;COG3;COG4;COG6;COMMD1;COPZ1;CSK;CUL3;CUX1;DDHD2;DNAJC28;DOP1B;DYNC1H1;DYNC1LI2;DYNLL2;EXOC1;EXOC4;EXOC5;EXOC6B;GAS6;GCC2;GOLGA2;GOLGA3;GOLGA4;GOLGB1;GOLPH3L;GOPC;GOSR1;HTT;HYOU1;IER3IP1;IGF2R;KIF11;KIF15;KIF18A;KIF23;KIF2C;KIF3A;KIF3B;KIF4A;KIF4B;KLC1;KLHL20;LAMP1;LMAN1;LMAN2L;LYPLA1;MACF1;MCFD2;MIA3;MON2;…	[]
103	GO:0006732	coenzyme metabolic process	http://amigo.geneontology.org/amigo/term/GO:0006732	-0.354218	-1.78005	0	0.00390679	349	./Project_wg_result1703234618_GSEA/GO_0006732.png	102	9962;8803;4598;83666;10654;54541;10327;5213;79993;65220;3101;5165;3099;55526;55066;3939;8604;93058;5465;9054;57017;6120;957;6576;23729;84320;8801;1737;3141;2356;6697;51117;64087;55902;54677;31;51071;60481;8942;51074;9200;8034;23530;80221;952;23475;8473;2639;3155;79934;2180;729020;11019;197322;57678;54995;79066;2643;3156;5163;54956;79178;5214;137964;5095;9563;84245;10965;5210;5211;83594;5096;56922…	AADAT;ACACA;ACAT1;ACBD6;ACOT2;ACOT9;ACSF2;ACSF3;ACSL1;ACSL3;ACSS2;AKR1A1;APIP;CD38;COQ10A;COQ3;COQ4;COQ7;COQ8B;COQ9;CROT;DDIT4;DERA;DHFR;DHTKD1;DLAT;DLD;DLST;ELOVL5;ELOVL7;ENOPH1;ENTPD5;FAR1;FASN;FPGS;GCDH;GCH1;GGH;GPAM;GPAT4;GPD2;H6PD;HACD1;HK2;HK3;HLCS;HMGCL;HMGCR;HMGCS1;HSD17B4;IDH2;INSR;KYNU;LDHA;LIAS;MCCC1;MCCC2;MCEE;METTL16;MRI1;MTHFD1;MTHFD2;MTHFR;MVK;NADK;NADK2;NFS1;NNT;NUDT12;OGT;OXSM;PA…	[]
104	GO:0060231	mesenchymal to epithelial transition	http://amigo.geneontology.org/amigo/term/GO:0060231	0.622188	1.95799	0.00220264	0.0039534	20	./Project_wg_result1703234618_GSEA/GO_0060231.png	14	7484;4435;2668;8324;10409;54361;3976;26585;6939;5076;652;6608;6299;53918	BASP1;BMP4;CITED1;FZD7;GDNF;GREM1;LIF;PAX2;PELO;SALL1;SMO;TCF15;WNT4;WNT9B	[]
105	GO:0006308	DNA catabolic process	http://amigo.geneontology.org/amigo/term/GO:0006308	-0.514378	-1.77674	0.00549451	0.00399933	37	./Project_wg_result1703234618_GSEA/GO_0006308.png	13	9941;317;6419;84893;3836;22803;836;9131;472;348654;3146;3148;2237	AIFM1;APAF1;ATM;CASP3;EXOG;FBH1;FEN1;GEN1;HMGB1;HMGB2;KPNA1;SETMAR;XRN2	[]
106	GO:0070646	protein modification by small protein removal	http://amigo.geneontology.org/amigo/term/GO:0070646	-0.3613	-1.75053	0	0.00521667	268	./Project_wg_result1703234618_GSEA/GO_0070646.png	81	5708;57646;51616;7186;2648;57695;9986;219333;10987;158880;84669;9098;221937;8078;124739;5688;5689;51720;55793;23358;389856;8295;171023;11315;8607;5692;10713;25862;5718;86;54617;55593;54764;55031;51029;4087;57337;324;5685;4194;79913;114803;9929;580;5698;5693;1540;8473;57599;329;5706;9861;7874;84196;159195;9101;93973;56943;205564;23032;9738;56970;5687;4287;9733;51377;6885;8975;54629;51035;26054;552…	ACTL6A;ACTR5;ACTR8;APC;ASXL1;ATXN3;ATXN7L3;BARD1;BIRC2;BRCA1;CCNA2;CCP110;CDC20;CDC25A;CDK1;CLSPN;COPS5;CYLD;DESI2;EIF3F;ENY2;FOXK1;INO80;JOSD1;KAT2A;MAP3K7;MDM4;MINDY1;MINDY2;MYSM1;OGT;OTUD3;OTUD5;PARK7;PSMA4;PSMA6;PSMA7;PSMB1;PSMB4;PSMB5;PSMB9;PSMC6;PSMD12;PSMD2;PSMD6;RCE1;RUVBL1;SART3;SENP5;SENP6;SENP7;SMAD2;TAF9B;TRAF2;TRRAP;UBXN1;UCHL5;UIMC1;USP1;USP12;USP13;USP24;USP27X;USP28;USP32;USP33;US…	[]
107	GO:0006354	DNA-templated transcription, elongation	http://amigo.geneontology.org/amigo/term/GO:0006354	-0.411613	-1.74235	0	0.0056649	93	./Project_wg_result1703234618_GSEA/GO_0006354.png	40	4686;84337;23168;23476;10189;5434;905;9150;2963;55677;284695;6749;4331;9400;55795;8518;10771;5431;5439;8563;5430;2967;55193;5436;9025;165918;1022;10102;57805;25920;3192;79736;56943;55250;6917;11198;55837;2146;9984;22916	ALYREF;BRD4;CCAR2;CCNT2;CDK7;CTDP1;EAPP;ELOF1;ELP1;ELP2;ENY2;EZH2;GTF2F2;GTF2H3;HNRNPU;IWS1;MNAT1;NCBP1;NCBP2;NELFB;PBRM1;PCID2;POLR2A;POLR2B;POLR2E;POLR2G;POLR2J;RECQL5;RNF168;RNF8;RTF1;SSRP1;SUPT16H;TCEA1;TEFM;THOC1;THOC5;TSFM;ZMYND11;ZNF326	[]
108	GO:0016458	gene silencing	http://amigo.geneontology.org/amigo/term/GO:0016458	-0.373752	-1.73822	0	0.00586674	183	./Project_wg_result1703234618_GSEA/GO_0016458.png	72	100532731;26986;84444;192669;7141;5434;23318;23369;85509;6839;8467;9271;8289;8726;8087;1786;5511;1788;143689;6895;1981;9869;246175;9612;90459;5530;27161;57690;84944;23409;9337;83989;1655;80312;54487;5431;5439;4087;5901;27327;10526;29102;5430;23378;5436;7290;5119;55051;10521;1994;8520;55183;192670;8085;10933;23411;2332;23347;79829;1017;3146;10658;3181;3065;11022;56339;29066;29028;113802;22916;8318…	AGO2;AGO3;AGO4;ARID1A;ATAD2;CDC45;CDK2;CELF1;CHMP1A;CNOT6L;CNOT8;COMMD3-BMI1;DDX17;DDX5;DGCR8;DNMT1;DNMT3A;DOT1L;DROSHA;EED;EIF4G1;ELAVL1;ERI1;FAM172A;FMR1;FXR1;HAT1;HDAC1;HELLS;HENMT1;HIRA;HMGB1;HNRNPA2B1;IPO8;KMT2D;MAEL;MBD3L1;METTL3;MORF4L1;NAA40;NCBP2;NCOR2;NRDE2;PABPC1;PIWIL1;PIWIL4;POLR2A;POLR2B;POLR2E;POLR2G;POLR2J;PPP1R8;PPP3CA;PUM2;RAN;RIF1;RRP8;SETDB1;SIRT1;SIRT4;SMAD2;SMARCA5;SMCHD1;SU…	[]
109	GO:0042303	molting cycle	http://amigo.geneontology.org/amigo/term/GO:0042303	0.424115	1.92604	0	0.00604637	110	./Project_wg_result1703234618_GSEA/GO_0042303.png	47	7124;84616;2304;60529;9355;100132386;3872;10913;3229;147495;3884;57216;3889;85291;26018;80326;4488;85289;22943;6615;85290;54345;10848;9620;7976;9575;5743;4038;8643;3624;51083;2068;5154;4644;79574;6662;11166;7480;1001;7015;10269;2263;7042;5970;3911;3861;6608	ALX4;APCDD1;CDH3;CELSR1;CLOCK;DKK1;EDAR;EPS8L3;ERCC2;FGFR2;FOXE1;FZD3;GAL;HOXC13;INHBA;KRT14;KRT17;KRT33B;KRT83;KRTAP4-2;KRTAP4-3;KRTAP4-4;KRTAP4-5;KRTAP4-9;LAMA5;LHX2;LRIG1;LRP4;MSX2;MYO5A;PDGFA;PPP1R13L;PTCH2;PTGS2;RELA;SMO;SNAI1;SOX18;SOX21;SOX9;TERT;TGFB2;TNF;VANGL2;WNT10A;WNT10B;ZMPSTE24	[]
110	GO:0016073	snRNA metabolic process	http://amigo.geneontology.org/amigo/term/GO:0016073	-0.415054	-1.73317	0	0.00607247	90	./Project_wg_result1703234618_GSEA/GO_0016073.png	39	23016;56915;4686;55197;129685;5434;905;2963;26173;51010;10302;81556;55726;25896;1736;84524;6619;55174;203522;2957;5393;5431;5439;5430;6617;6877;5436;1022;55656;23379;79066;58490;11340;6882;6884;7702;2961;57508;22916	CCNT2;CDK7;DKC1;EXOSC3;EXOSC5;EXOSC7;EXOSC8;EXOSC9;GTF2A1;GTF2E2;GTF2F2;ICE1;INTS1;INTS10;INTS13;INTS14;INTS2;INTS6L;INTS7;INTS8;METTL16;NCBP1;NCBP2;POLR2A;POLR2B;POLR2E;POLR2G;POLR2J;RPRD1A;RPRD1B;SNAPC1;SNAPC3;SNAPC5;TAF11;TAF13;TAF5;TAF8;ZC3H8;ZNF143	[]
111	GO:0044070	regulation of anion transport	http://amigo.geneontology.org/amigo/term/GO:0044070	0.438159	1.92791	0	0.00625955	90	./Project_wg_result1703234618_GSEA/GO_0044070.png	36	3553;8399;5997;1051;5020;7057;6569;2917;51761;7200;135;1906;8074;6860;5663;338440;8529;134;183;3952;5724;885;5243;2564;6529;6754;6098;130497;4889;8660;5621;11255;27166;10991;2915;8600	ABCB1;ADORA1;ADORA2A;AGT;ANO9;ATP8A2;CCK;CEBPB;CYP4F2;EDN1;FGF23;GABRE;GRM5;GRM7;HRH3;IL1B;IRS2;LEP;NPY5R;OSR1;OXT;PLA2G10;PRELID1;PRNP;PSEN1;PTAFR;RGS2;ROS1;SLC34A1;SLC38A3;SLC6A1;SSTR4;SYT4;THBS1;TNFSF11;TRH	['Disgenet Allergic asthma']
112	GO:0031214	biomineral tissue development	http://amigo.geneontology.org/amigo/term/GO:0031214	0.409397	1.9293	0	0.006589	148	./Project_wg_result1703234618_GSEA/GO_0031214.png	54	302;133060;9350;162466;50506;1051;4920;56975;116039;7043;9636;338773;7071;9562;9313;6348;1230;8074;340419;4488;92;6696;54361;387733;7286;4057;5818;10457;3952;5743;6546;26585;5741;246;8313;654;752014;2068;6662;9622;286077;652;130497;9365;7480;10269;7291;4208;2263;197;2308;1277;359845;433	ACVR2A;AHSG;ALOX15;ANXA2;ASGR2;AXIN2;BMP4;BMP6;CCL3;CCR1;CEBPB;CEMP1;CER1;COL1A1;DUOX2;ERCC2;FAM20C;FAM83H;FGF23;FGFR2;FOXO1;GPNMB;GREM1;IFITM5;ISG15;KL;KLF10;KLK4;LEP;LTF;MEF2C;MINPP1;MMP20;MSX2;NECTIN1;OSR1;OSR2;OTOP1;PHOSPHO1;PTGS2;PTH;RFLNB;ROR2;RSPO2;SLC8A1;SOX9;SPP1;TGFB3;TMEM119;TUFT1;TWIST1;WNT10B;WNT4;ZMPSTE24	[]
113	GO:0007588	excretion	http://amigo.geneontology.org/amigo/term/GO:0007588	0.463423	1.91575	0	0.00702826	64	./Project_wg_result1703234618_GSEA/GO_0007588.png	31	364;5020;7369;359;4879;135;1906;554;7827;1136;134;360;183;3162;5455;55243;64240;6865;1141;64241;1187;366;1814;2981;23327;4192;5002;185;6340;525;6338	ABCG5;ABCG8;ADORA1;ADORA2A;AGT;AGTR1;AQP2;AQP3;AQP7;AQP9;ATP6V1B1;AVPR2;CHRNA3;CHRNB2;CLCNKA;DRD3;EDN1;GUCA2B;HMOX1;KIRREL1;MDK;NEDD4L;NPHS2;NPPB;OXT;POU3F3;SCNN1B;SCNN1G;SLC22A18;TACR2;UMOD	[]
114	GO:0045454	cell redox homeostasis	http://amigo.geneontology.org/amigo/term/GO:0045454	-0.436405	-1.71787	0.00179856	0.0070902	66	./Project_wg_result1703234618_GSEA/GO_0045454.png	27	81542;889;7295;51022;51314;30001;374354;10190;2936;5034;23341;5052;81567;79770;10549;23530;55829;54495;10935;10954;169714;1738;2923;57544;56605;9601;10130	DLD;DNAJC16;ERO1A;ERO1B;GLRX2;GSR;KRIT1;NHLRC2;NME8;NNT;P4HB;PDIA3;PDIA4;PDIA5;PDIA6;PRDX1;PRDX3;PRDX4;QSOX2;SELENOS;TMX1;TMX3;TXN;TXNDC15;TXNDC16;TXNDC5;TXNDC9	[]
115	GO:0006471	protein ADP-ribosylation	http://amigo.geneontology.org/amigo/term/GO:0006471	-0.505044	-1.71494	0.00187617	0.0073426	34	./Project_wg_result1703234618_GSEA/GO_0006471.png	17	54625;56829;23410;54969;83666;23409;56965;165631;8658;54956;8850;23411;9933;80351;10038;23394;142	ADNP;HPF1;KAT2B;PARP1;PARP14;PARP15;PARP16;PARP2;PARP6;PARP9;PUM3;SIRT1;SIRT3;SIRT4;TNKS;TNKS2;ZC3HAV1	[]
116	GO:0060326	cell chemotaxis	http://amigo.geneontology.org/amigo/term/GO:0060326	0.367376	1.89599	0	0.00818423	277	./Project_wg_result1703234618_GSEA/GO_0060326.png	105	3557;3553;6347;1960;3576;1880;6283;409;1839;6375;56833;6289;58191;414062;3965;643;2207;8740;9034;796;7057;5880;6356;6280;719;1902;51554;6372;2919;1525;1435;64094;8817;30817;1524;79647;6348;6366;1230;1906;3164;1236;7226;3315;301;101;2047;5365;284340;972;10488;9037;5144;6352;2841;1238;2321;57509;6278;6355;3791;84639;80310;6364;26585;2921;56300;6288;3273;63940;2833;51411;1237;51157;6223;6387;2247;10…	ACKR2;ACKR4;ADAM8;ADGRE2;AKIRIN1;ANXA1;ARHGEF16;ARRB2;BIN2;C3AR1;CALCA;CAMK1D;CCL11;CCL13;CCL19;CCL2;CCL20;CCL21;CCL22;CCL3;CCL3L3;CCL5;CCL8;CCR1;CCR4;CCR7;CCR8;CCR9;CCRL2;CD74;CREB3;CSF1;CX3CR1;CXADR;CXCL1;CXCL12;CXCL16;CXCL17;CXCL2;CXCL3;CXCL6;CXCL8;CXCR3;CXCR5;DAPK2;DYSF;EDN1;EGR3;EPHB1;FCER1G;FGF18;FGF2;FLT1;FOLR2;GPR18;GPR183;GPSM3;GREM1;HBEGF;HOXB9;HRG;HSPB1;IL1B;IL1F10;IL1RN;IL36B;IL36G;KD…	['Disgenet Allergic asthma']
117	GO:0010498	proteasomal protein catabolic process	http://amigo.geneontology.org/amigo/term/GO:0010498	-0.334092	-1.70335	0	0.00818581	434	./Project_wg_result1703234618_GSEA/GO_0010498.png	135	9532;8454;9781;6048;27252;1452;8452;65018;7336;8881;8507;5708;11124;26263;64682;10613;23392;25852;201595;8945;8451;51608;23376;9112;9147;80020;6341;6599;7327;54442;55743;6782;23753;64777;9373;84861;55212;5527;8078;27339;5688;5689;4130;27248;9184;7328;11315;200933;5692;29945;26268;10277;80267;54557;5718;5516;51529;6388;57162;55666;79718;258010;26235;6613;5685;11011;11146;122809;154214;11065;6907;5…	ANAPC1;ANAPC11;ANAPC15;ANAPC16;ANAPC4;ANKZF1;ARIH2;ARMC8;ATXN3;AURKA;AURKB;BAG2;BAG5;BBS7;BIRC2;BTRC;BUB3;CCAR2;CCDC47;CCNB1;CCNF;CDC16;CDC20;CDC23;CDC26;CDK1;CDK2;CHFR;COMMD1;COP1;CSNK1A1;CUL1;CUL3;CUL4A;CUL4B;ECPAS;EDEM1;EDEM3;ENC1;ERLEC1;ERLIN1;FAF1;FBH1;FBXL4;FBXO22;FBXO33;FBXO4;FBXO45;FBXO48;FBXO5;FBXO9;FBXW7;FHIT;FMR1;FOXRED2;GET4;GLMN;HERC2;HSP90B1;HSPA13;HSPA5;KCTD5;KIF14;KLHL20;KLHL22;MA…	[]
118	GO:2000027	regulation of animal organ morphogenesis	http://amigo.geneontology.org/amigo/term/GO:2000027	0.377277	1.87086	0	0.00850579	207	./Project_wg_result1703234618_GSEA/GO_2000027.png	78	7124;409;1173;7484;55897;10818;4435;9500;4920;1735;57216;7043;7068;2668;10082;1435;9313;8324;1906;140628;80326;7476;10409;340419;30812;166336;634;55959;367;54361;22943;3976;183;9863;9241;6928;23213;9620;7976;2735;26585;55679;2022;1361;50855;5154;5076;860;6662;652;3249;5216;6909;64321;7291;6495;2263;8321;7042;2296;6608;947;1951;57822;10370;6591;6469;998;144165;655;2138;89958;7472;1857;7482;55366;5…	AGT;AP2M1;AP2S1;AR;ARRB2;BASP1;BMP4;BMP7;CD34;CDC42;CEACAM1;CELSR1;CELSR3;CITED1;CITED2;CPB2;CSF1;DIO3;DKK1;DVL3;EDN1;ENG;EYA1;FGFR2;FOXC1;FRS2;FZD1;FZD3;FZD7;GATA5;GDNF;GLI1;GPC6;GREM1;GRHL3;HNF1B;HPN;LGR4;LIF;LIMS2;MAGED1;MAGI2;MED1;MESP1;MMP20;NOG;PARD6A;PAX2;PDGFA;PFN1;PRICKLE1;PRICKLE2;ROR2;RSPO2;RUNX2;SAPCD2;SHH;SIX1;SMO;SNAI2;SOX17;SOX8;SOX9;SULF1;SULF2;TBX2;TGFB2;TGFB3;THRB;TNF;TWIST1;VAN…	[]
119	GO:0015844	monoamine transport	http://amigo.geneontology.org/amigo/term/GO:0015844	0.433497	1.86632	0	0.00870893	87	./Project_wg_result1703234618_GSEA/GO_0015844.png	49	23208;2207;3350;5020;6532;2668;1137;135;8973;2693;6860;6531;1268;9607;183;2865;6804;3351;138805;4986;64805;1812;151;150;9463;1392;6387;4887;5865;91683;11255;1141;9066;1814;90019;6570;6580;51760;7349;4842;120793;1133;1815;341359;84258;6861;120796;4129;5023	ADORA2A;ADRA2A;ADRA2B;AGT;CARTPT;CHRM5;CHRNA4;CHRNA6;CHRNB2;CNR1;CRH;CXCL12;DRD1;DRD3;DRD4;FCER1G;FFAR3;GDNF;GHSR;HRH3;HTR1A;HTR1B;MAOB;NOS1;NPY2R;OPRK1;OR13F1;OR56A1;OR56A4;OXT;P2RX1;P2RY12;PICK1;RAB3B;SLC18A1;SLC22A1;SLC6A3;SLC6A4;STX1A;SYT10;SYT11;SYT12;SYT17;SYT3;SYT4;SYT5;SYT7;SYT8;UCN	[]
120	GO:0071542	dopaminergic neuron differentiation	http://amigo.geneontology.org/amigo/term/GO:0071542	0.513999	1.8726	0	0.00872258	34	./Project_wg_result1703234618_GSEA/GO_0071542.png	15	7484;4929;63950;4010;340419;5309;401;22943;3169;4009;2277;8321;6469;7472;7473	DKK1;DMRTA2;FOXA1;FZD1;LMX1A;LMX1B;NR4A2;PHOX2A;PITX3;RSPO2;SHH;VEGFD;WNT2;WNT3;WNT9B	[]
121	GO:0046717	acid secretion	http://amigo.geneontology.org/amigo/term/GO:0046717	0.419458	1.8767	0	0.00896103	107	./Project_wg_result1703234618_GSEA/GO_0046717.png	57	3553;6446;8399;189;27165;5020;624;2917;5864;7200;135;1906;6860;4843;57030;10874;6343;8529;301;134;26279;3952;50487;84647;885;6505;320;6529;5733;6754;5322;4889;7223;11255;366;8600;1814;2912;123264;3784;22925;56923;846;6507;4923;7349;389015;1133;1815;729330;6536;5320;6812;6512;9900;30814;8792	ADORA1;ADORA2A;AGXT;ANXA1;APBA1;AQP9;BDKRB2;CASR;CCK;CHRM5;CYP4F2;DRD3;DRD4;EDN1;GLS2;GRM2;GRM7;HRH3;IL1B;KCNQ1;LEP;NMU;NMUR2;NOS2;NPY5R;NTSR1;OC90;OXT;PLA2G10;PLA2G12B;PLA2G2A;PLA2G2D;PLA2G2E;PLA2G3;PLA2G5;PLA2R1;PTGER3;RAB3A;SCT;SGK1;SLC17A7;SLC1A1;SLC1A3;SLC1A7;SLC51B;SLC6A1;SLC6A9;SLC9A4;SSTR4;STXBP1;SV2A;SYT4;TNFRSF11A;TNFSF11;TRH;TRPC4;UCN	[]
122	GO:0006968	cellular defense response	http://amigo.geneontology.org/amigo/term/GO:0006968	0.484568	1.85678	0	0.00906646	51	./Project_wg_result1703234618_GSEA/GO_0006968.png	21	7305;23643;23601;7369;1524;10871;135;3823;9214;11126;9436;7293;930;922;9437;8061;10803;5408;3702;5970;3929	ADORA2A;CCR9;CD160;CD19;CD300C;CD5L;CLEC5A;CX3CR1;FCMR;FOSL1;ITK;KLRC3;LBP;LY96;NCR1;NCR2;PNLIPRP2;RELA;TNFRSF4;TYROBP;UMOD	['Disgenet Allergic asthma']
123	GO:0099177	regulation of trans-synaptic signaling	http://amigo.geneontology.org/amigo/term/GO:0099177	0.346374	1.85809	0	0.00916969	412	./Project_wg_result1703234618_GSEA/GO_0099177.png	151	7124;1959;3553;9783;409;23208;815;114;66000;1816;4920;23154;5020;64101;6532;9001;1977;4908;8938;2895;23237;28964;5217;2668;2917;729956;22854;1742;729993;5864;140730;3814;23316;1137;1524;23557;9148;135;2900;1906;8973;3265;266743;2693;5024;10590;7476;254263;25837;2897;6860;5663;27065;56853;5913;2852;22829;10874;6714;23413;2047;25769;347730;2901;1136;1268;27345;27091;93650;1139;22943;134;107;11170;5…	ABHD6;ACHE;ACP4;ADCY1;ADCY8;ADCYAP1;ADIPOQ;ADORA1;ADORA2A;AGT;APBA1;ARC;ARRB2;BAIAP3;BRSK1;CACNA1B;CACNG4;CACNG5;CACNG8;CAMK2A;CBLN1;CELF4;CHRNA3;CHRNA4;CHRNA6;CHRNA7;CHRNB2;CHRNB3;CLSTN2;CNIH2;CNR1;CPLX2;CRH;CSPG5;CUX2;CX3CR1;DGKI;DKK1;DLG4;DRD1;DRD3;DRD5;EDN1;EGFR;EGR2;EIF4E;EIF4EBP2;EPHB1;FAM107A;GDNF;GFAP;GHSR;GIT1;GPER1;GRID2;GRIK1;GRIK2;GRIK4;GRIK5;GRIN2D;GRM1;GRM2;GRM3;GRM4;GRM5;GRM6;GRM7;…	['Disgenet Allergic asthma']
124	GO:1902115	regulation of organelle assembly	http://amigo.geneontology.org/amigo/term/GO:1902115	-0.361725	-1.68728	0	0.00926055	199	./Project_wg_result1703234618_GSEA/GO_1902115.png	79	5305;152185;11138;9554;10769;57472;22930;51112;8897;9638;51510;57132;374403;9742;85459;11214;90678;6048;65018;9525;57533;5962;200576;2648;116840;8558;4926;7175;4869;9126;51100;246175;1778;10807;27352;84260;153241;4591;23061;7430;25771;55704;25782;64786;5899;49856;90410;255967;1540;9779;5119;126731;3064;6491;203228;3192;8850;8100;83874;5601;9924;9738;55755;29082;7984;9662;64147;23102;8243;26054;55…	AKAP13;ARHGEF5;BRCA1;C9orf72;CCDC88A;CCP110;CCSAP;CDK10;CDK5RAP2;CENPJ;CEP120;CEP135;CEP295;CEP76;CHMP1A;CHMP1B;CHMP4A;CHMP5;CNOT6;CNOT6L;CNTROB;CYLD;DYNC1H1;ENTR1;EZR;FEZ1;GPSM2;HNRNPU;HTT;IFT140;IFT20;IFT88;KAT2A;KAT2B;KIF9;LRSAM1;MAPK9;MNS1;MTMR3;NPM1;NUMA1;PAN2;PAN3;PIKFYVE;PINK1;PIP4K2A;PLK1;PLK2;PLK4;RAB3GAP1;RAB3GAP2;RALB;RDX;RNF5;SEC22B;SENP6;SGSM3;SH3GLB1;SMC1A;SMC3;SPAG5;SPICE1;STAG1;ST…	[]
125	GO:1903320	regulation of protein modification by small protein conjugation or removal	http://amigo.geneontology.org/amigo/term/GO:1903320	-0.354694	-1.68119	0	0.00965305	211	./Project_wg_result1703234618_GSEA/GO_1903320.png	67	9532;2801;8555;8452;65018;51438;23376;79699;9112;10401;825;84259;55743;9373;80279;6188;54765;54552;23028;11315;123879;8312;10625;9320;57162;25;1020;11146;201254;11065;10210;1407;10892;8473;100526739;57599;165324;329;150684;80762;55294;706;1499;11338;26272;10196;9529;5300;51366;5601;5861;9733;3309;27338;84930;51035;55208;25950;57697;26271;331;27085;672;991;5347;4085;55215	ABL1;AXIN1;BAG2;BAG5;BIRC2;BRCA1;CAPN3;CDC14B;CDC20;CDK5;CDK5RAP3;CENPS-CORT;CENPX;CHFR;COMMD1;CRY1;CTNNB1;CUL3;DCUN1D2;DCUN1D3;DCUN1D5;FANCI;FANCM;FBXO4;FBXO5;FBXW7;GLMN;GNL3L;GOLGA2;HSPA5;IVNS1ABP;KDM1A;MAD2L1;MAGEC2;MALT1;MAPK9;MASTL;MTA1;MTBP;NDFIP1;OGT;PARK7;PELI1;PIAS3;PIN1;PINK1;PLAA;PLK1;PRMT3;RAB1A;RPS3;RWDD3;SART3;TOPORS;TRIM44;TRIP12;TSPO;U2AF2;UBE2C;UBE2S;UBR5;UBXN1;UBXN2A;UFL1;WDR48;…	[]
126	GO:0006520	cellular amino acid metabolic process	http://amigo.geneontology.org/amigo/term/GO:0006520	-0.34366	-1.67948	0	0.00967663	295	./Project_wg_result1703234618_GSEA/GO_0006520.png	75	2571;1503;883;4942;8604;79731;29968;11315;55157;9054;5198;23409;137872;55256;2356;5009;8659;1491;64087;5034;57505;2730;538;5184;10549;8942;51074;4329;2744;256987;3712;2639;3155;55278;26227;27068;586;501;4594;7915;790;1371;22929;84245;51582;2673;56922;642;79587;51380;38;4548;169355;1743;1373;5860;7166;10667;84706;51091;55556;5471;51166;56605;55699;58478;4524;4522;6470;5723;670;11112;57494;36;26275	AADAT;AARS2;ACADSB;ACAT1;ADHFE1;ADI1;ALDH4A1;ALDH5A1;ALDH6A1;ALDH7A1;APIP;ATP7A;AZIN1;BCAT1;BLMH;BPHL;CAD;CARS2;CPOX;CPS1;CSAD;CTH;CTPS1;DARS2;DLST;ENOPH1;ENOSF1;ERO1B;FARS2;FPGS;GAD1;GCDH;GCLM;GFPT1;GLS;GPT2;HIBADH;HIBCH;HMGCL;IARS2;IDO2;IVD;KYAT1;KYNU;MCCC1;MCCC2;MMUT;MRI1;MTHFD1;MTHFR;MTR;NARS2;NFS1;OAT;OTC;P4HB;PARK7;PEPD;PFAS;PHGDH;PPA2;PPAT;PRDX4;PSAT1;PSPH;QDPR;QRSL1;RIMKLB;SEPHS1;SEPSECS;…	[]
127	GO:0019692	deoxyribose phosphate metabolic process	http://amigo.geneontology.org/amigo/term/GO:0019692	-0.488402	-1.6801	0.00378788	0.00971062	34	./Project_wg_result1703234618_GSEA/GO_0019692.png	11	4521;23583;51071;30833;81602;55270;7374;6996;6470;1854;7298	CDADC1;DERA;DUT;NT5C;NUDT1;NUDT15;SHMT1;SMUG1;TDG;TYMS;UNG	[]
128	GO:1903008	organelle disassembly	http://amigo.geneontology.org/amigo/term/GO:1903008	-0.394217	-1.65963	0.00693241	0.0115914	94	./Project_wg_result1703234618_GSEA/GO_1903008.png	41	10013;3091;55102;27429;79065;6720;26100;8444;55187;8729;4528;23400;2801;65018;7855;56270;10645;10059;3831;1939;3099;11315;79752;6721;7443;84340;54832;11140;1513;93974;3064;55294;664;706;6683;22863;139341;64147;8562;28985;983	ATG14;ATG2B;ATG9A;ATP13A2;ATP5IF1;BNIP3;CAMKK2;CDC37;CDK1;CTSK;DENR;DNM1L;DYRK3;EIF2D;FBXW7;FUNDC1;FZD5;GBF1;GFM2;GOLGA2;HDAC6;HIF1A;HK2;HTRA2;HTT;KIF9;KLC1;MCTS1;MTIF2;PARK7;PINK1;SPAST;SREBF1;SREBF2;TSPO;VPS13C;VPS13D;VRK1;WDR45B;WIPI2;ZFAND1	[]
129	GO:0060249	anatomical structure homeostasis	http://amigo.geneontology.org/amigo/term/GO:0060249	-0.327468	-1.65416	0	0.0121241	400	./Project_wg_result1703234618_GSEA/GO_0060249.png	107	2660;79618;9894;143689;7099;80119;5213;4130;64421;537;10714;1445;54552;55277;23137;91603;134430;166379;10728;169200;5073;5981;23049;7486;27031;548593;6117;118;6850;31;79888;2548;5052;1020;170506;6119;7037;5889;580;3178;167227;29123;952;1513;9134;11151;7301;3512;8658;54433;29935;79991;261734;7874;4216;8842;545;3920;1182;5558;1499;286053;3192;55183;54360;3183;26272;490;546;23381;5985;5982;79677;369…	ACACA;ADD1;ANKRD11;ATM;ATP2B1;ATP6AP1;ATR;ATRX;AURKB;BARD1;BBS12;BBS2;BLM;BRCA2;CCNE1;CCNE2;CCT5;CD38;CDK5;CLCN3;CORO1A;CSK;CTNNB1;CTSK;CYTL1;DCLRE1A;DCLRE1C;DCP2;DHX36;DNA2;EXO1;FBXO4;FEN1;FGGY;GAA;GAR1;GNL3L;HMBOX1;HNRNPA1;HNRNPA2B1;HNRNPC;HNRNPD;HNRNPU;IQCB1;ITGB3;JCHAIN;LAMP2;LPCAT1;MAP1A;MAP3K4;MAPKAPK5;MKKS;MRE11;MSTN;NEK2;NPHP3;NPHP4;NSMCE2;P2RX4;PARN;PARP1;PCNA;PFKM;PIF1;PIWIL4;POLA1;POLA…	['Disgenet Allergic asthma']
130	GO:0010608	posttranscriptional regulation of gene expression	http://amigo.geneontology.org/amigo/term/GO:0010608	-0.321567	-1.65055	0	0.0124125	473	./Project_wg_result1703234618_GSEA/GO_0010608.png	170	339345;5499;56915;4686;5580;22794;22894;10985;51490;708;7314;57472;9775;4528;4690;54505;64215;26986;1869;192669;23293;5434;6418;23318;1612;23369;10131;65018;54464;8507;167153;9271;4116;65981;51010;8087;57669;9147;127933;63899;6041;10605;5511;1736;10128;55037;6154;23191;1432;83939;51611;143689;1613;6895;7175;83666;1981;9782;92170;4869;6188;9513;246175;51247;9612;5530;1653;23173;27161;55795;57690;9…	AGO2;AGO3;AGO4;ANGEL2;ATG14;BANK1;C1QBP;CALR;CAPRIN2;CARHSP1;CASC3;CDC37;CDK4;CELF1;CIRBP;CNOT6;CNOT6L;CNOT8;CPEB3;CYFIP1;DAPK1;DAPK3;DCP2;DDX1;DDX3X;DDX5;DGCR8;DHFR;DHX29;DHX36;DIS3;DKC1;DNAJC1;DNAJC24;DNAJC3;DPH5;DPH7;DROSHA;E2F1;EIF2A;EIF2AK2;EIF2AK3;EIF2B5;EIF4A2;EIF4A3;EIF4G1;EIF5AL1;ELAVL1;ENC1;EPB41L5;EXOSC3;EXOSC5;EXOSC8;EXOSC9;FASTKD1;FASTKD2;FASTKD3;FBXO4;FMR1;FXR1;FXR2;GCN1;HENMT1;HNRN…	[]
131	GO:0043270	positive regulation of ion transport	http://amigo.geneontology.org/amigo/term/GO:0043270	0.35904	1.82152	0	0.0125662	255	./Project_wg_result1703234618_GSEA/GO_0043270.png	87	302;3553;6347;8399;623;409;6375;815;5652;482;8811;1051;5020;57214;6532;3759;9001;6569;23237;5031;2668;483;84876;51761;7200;6348;135;1230;1906;387129;6330;5024;6860;5663;10268;2852;8529;1482;134;57463;7222;2916;389816;183;3952;6352;23630;930;8787;57158;2539;5724;3746;440699;4986;64805;1812;885;54997;3596;5243;150;6529;51083;2257;6754;3736;1392;6833;6387;3306;3060;4887;844;5865;9002;9456;6865;117;1…	ABCB1;ABCC8;ADCYAP1R1;ADORA1;ADORA2A;ADRA2A;AGT;AMIGO1;ANXA2;ARC;ARRB2;ATP1B2;ATP1B3;ATP8A2;BDKRB1;CACNG4;CAMK2A;CASQ1;CCK;CCL2;CCL3;CCL5;CCR1;CD19;CEBPB;CEMIP;CHRNB2;CRH;CXCL12;CYP4F2;DRD1;EDN1;F2RL3;FGF12;FXYD1;G6PD;GAL;GALR2;GDNF;GPER1;GRM6;HAP1;HCRT;HOMER1;HSPA2;IL13;IL1B;JPH2;KCNA1;KCNC1;KCNE5;KCNJ2;LEP;LRRC26;LRRC52;MCHR1;NKX2-5;NPSR1;NPY2R;OPRK1;ORAI1;OXT;P2RX3;P2RY12;P2RY6;PLA2G10;PRELID1…	['Disgenet Allergic asthma']
132	GO:0007586	digestion	http://amigo.geneontology.org/amigo/term/GO:0007586	0.394783	1.81771	0	0.0126781	123	./Project_wg_result1703234618_GSEA/GO_0007586.png	63	5645;6446;1890;5020;5646;4588;279;2980;6514;54106;2693;6518;10874;6343;55765;12;3952;7429;4986;885;57817;7033;3949;340547;150;5733;6662;1392;8544;64240;5408;5644;64241;6584;5731;1814;64127;2981;65125;1208;7376;643834;3784;248;7031;10891;2984;113235;7349;389015;79924;5225;1133;10753;2168;65266;56287;1118;90226;65267;7421;9245;8435	ABCG5;ABCG8;ADM2;ADRA2A;ALPI;AMY2A;CAPN9;CCK;CHIT1;CHRM5;CLPS;CRH;DRD3;FABP1;GCNT3;GHSR;GKN1;GUCA2A;GUCA2B;GUCY2C;HAMP;INAVA;KCNQ1;LDLR;LEP;MUC6;NMU;NOD2;NR1H2;OPRK1;OXT;PGA3;PGC;PIR;PNLIPRP2;PPARGC1A;PRSS1;PRSS2;PRSS3;PTGER1;PTGER3;SCT;SERPINA3;SGK1;SLC22A5;SLC2A2;SLC2A5;SLC46A1;SLC9A4;SOAT2;SOX9;TFF1;TFF3;TLR9;TYMP;UCN;UCN2;VDR;VIL1;VSIG1;WNK1;WNK3;WNK4	['Disgenet Allergic asthma']
133	GO:0050953	sensory perception of light stimulus	http://amigo.geneontology.org/amigo/term/GO:0050953	0.369654	1.8252	0	0.0127218	202	./Project_wg_result1703234618_GSEA/GO_0050953.png	94	6004;60506;51151;54567;1429;5957;388939;7439;2570;51761;5949;221391;1261;5148;158046;1413;57369;94233;57010;5995;388531;25769;2202;10265;2703;1420;2916;345193;54437;1280;2743;10083;6425;8787;6017;130557;11281;145226;4693;2700;1301;23746;5961;80781;2918;5076;4644;92840;30062;149461;6010;51475;7101;7045;1417;1258;5147;64072;24;2140;7287;1001;25806;6011;3766;346007;7546;611;94137;1141;1277;2034;2070…	ABCA4;ABCC6;AIPL1;ATF6;ATP8A2;BEST1;CABP2;CABP4;CDH23;CDH3;CHRNB2;CLDN19;CNGA3;CNGB1;COL11A1;COL18A1;COL1A1;COL2A1;CRYBA4;CRYBB2;CRYBB3;CRYGC;CRYZ;DLL4;DNAJC19;DRAM2;EFEMP1;EPAS1;EYA3;EYA4;EYS;GABRR2;GJA10;GJA3;GJA8;GJC1;GJD2;GLRB;GNAT2;GPR143;GRK1;GRM6;GRM8;GUCY2D;IMPG1;IRX5;KCNJ10;LAMC3;LRIT3;MYO5A;NDP;NR2E1;NR2E3;NXNL2;NYX;OPN1SW;OPN4;OPN5;PAX2;PCARE;PDE6D;PDE6G;POU6F2;PRPH2;RABGGTA;RAX;RBP3;R…	[]
134	GO:0009123	nucleoside monophosphate metabolic process	http://amigo.geneontology.org/amigo/term/GO:0009123	-0.335394	-1.64556	0	0.0128406	303	./Project_wg_result1703234618_GSEA/GO_0009123.png	87	4709;10105;4698;2584;10059;10632;51422;4705;9414;54541;5213;10606;65220;201163;1633;3101;203;1355;4708;3099;55526;54963;3939;8604;5465;11315;5198;57017;1739;957;4711;4707;7372;260425;246269;54949;538;515;4697;22978;51727;158;27109;4720;7388;8473;10591;64077;4714;93974;4723;81602;3251;706;5214;1327;4702;63979;790;79736;10165;5210;5211;4719;7083;1350;4694;481;4712;3643;283209;10229;56952;5471;5634;…	ADSL;AFG1L;AK1;ATP1B1;ATP5F1A;ATP5IF1;ATP5MG;ATP5PB;ATP7A;BPHL;CAD;CCNB1;CDADC1;CDK1;CMPK1;COQ7;COQ9;COX15;COX4I1;COX7C;DCK;DDIT4;DHTKD1;DLD;DLG1;DMAC2L;DNM1L;DNPH1;DUT;ENTPD5;FIGNL1;FLCN;GALK1;HK2;HK3;HPRT1;INSR;LDHA;LHPP;MAGI3;MSH2;NADK;NDUFA1;NDUFA10;NDUFA4;NDUFA5;NDUFA8;NDUFAF1;NDUFB1;NDUFB2;NDUFB3;NDUFB5;NDUFB6;NDUFB8;NDUFS1;NDUFS2;NDUFV1;NT5C2;OGT;PAICS;PARK7;PARP1;PFAS;PFKFB4;PFKL;PFKM;PFK…	[]
135	GO:0007200	phospholipase C-activating G protein-coupled receptor signaling pathway	http://amigo.geneontology.org/amigo/term/GO:0007200	0.418306	1.82203	0	0.0129828	93	./Project_wg_result1703234618_GSEA/GO_0007200.png	52	27334;2151;2843;8811;124274;1816;796;719;1902;5031;3814;1524;1906;6869;183;2841;2850;4986;64805;5029;1812;150;9630;5733;51196;3060;2911;2357;9002;9456;8477;3062;2915;2828;2840;2769;5030;2359;88;56923;185;846;2358;10316;1240;2859;9290;4829;728;2099;147;3973	ACTN2;ADRA1B;ADRA2A;AGT;AGTR1;C3AR1;C5AR1;CALCA;CASR;CMKLR1;CX3CR1;DRD1;DRD5;EDN1;ESR1;F2RL2;F2RL3;FPR1;FPR2;FPR3;GALR2;GNA14;GNA15;GPR139;GPR17;GPR18;GPR20;GPR27;GPR35;GPR4;GPR55;GPR65;GRM1;GRM5;HCRT;HCRTR2;HOMER1;KISS1;LHCGR;LPAR1;NMBR;NMUR1;NMUR2;OPRK1;P2RY10;P2RY12;P2RY2;P2RY4;P2RY6;PLCE1;PTGER3;TACR1	['Disgenet Allergic asthma']
136	GO:0044282	small molecule catabolic process	http://amigo.geneontology.org/amigo/term/GO:0044282	-0.324645	-1.64323	0	0.0130236	420	./Project_wg_result1703234618_GSEA/GO_0044282.png	108	2109;23569;84129;197257;8871;78991;27233;10327;5213;56603;2108;3101;2571;3099;55347;883;4942;100913187;8604;91452;171586;5465;5828;1891;6120;55268;137872;957;1581;34;35;5009;8659;3613;1491;4521;64087;84750;54677;3073;2585;51071;8942;4329;55577;23670;23475;2744;30;3712;2639;3155;2710;729020;30833;197322;81602;39;3251;586;5214;1666;501;55270;7915;37;5211;5019;80724;80896;9942;56922;6342;10455;642;2…	AADAT;ABCD3;ABHD10;ABHD3;ACAA1;ACAD10;ACAD11;ACADM;ACADS;ACADSB;ACADVL;ACAT1;ACAT2;ACBD5;ACSF3;ADHFE1;AKR1A1;ALDH1A1;ALDH4A1;ALDH5A1;ALDH6A1;ALDH7A1;APOBEC3A_B;BCAT1;BDH2;BLMH;CDADC1;CEMIP2;CPT1A;CROT;CSAD;CTH;CYP26B1;CYP7A1;DECR1;DERA;DLST;ECH1;ECHDC2;ECI1;ECI2;EHHADH;ENOSF1;ENTPD5;ENTPD6;ETFA;ETFB;ETFDH;FUT10;GAD1;GALK2;GCDH;GK;GLS;GPD2;GPT2;GUSB;HEXA;HIBADH;HIBCH;HK2;HK3;HMGCL;HMMR;HPRT1;HSD17…	['Disgenet Allergic asthma']
137	GO:0009314	response to radiation	http://amigo.geneontology.org/amigo/term/GO:0009314	-0.322308	-1.64137	0	0.0131676	430	./Project_wg_result1703234618_GSEA/GO_0009314.png	127	4763;7158;5810;60626;5132;51150;6354;167153;57646;84083;23596;285;2792;847;9397;4255;9112;1387;7295;25896;6154;1432;1788;1410;51776;440;3815;1936;4869;23259;51720;5602;64421;9400;1991;23028;23173;5501;6770;83759;2767;123879;10277;5599;54617;7486;4212;55031;8863;5429;23514;1020;11011;90410;170506;79913;51455;3627;8091;8450;56852;64326;1407;9025;165918;55159;10988;261734;57805;4216;545;3156;55872;8…	ACTR5;ANGPT2;ASNS;ATM;ATR;AURKB;BLM;BRCA1;BRCA2;CASP3;CAT;CCAR2;CCL7;CDC25A;CDK5;CHEK1;CHEK2;CIRBP;COP1;CREBBP;CRY1;CRYAB;CUL4B;CXCL10;CYP2R1;DCLRE1C;DCUN1D3;DDHD2;DHX36;DNMT3A;DNMT3B;DTL;ECT2;EEF1D;ELANE;ERCC5;FANCD2;FANCG;FBXO4;FEN1;FIGNL1;FMR1;GEN1;GNA11;GNGT1;HMGA2;HMGCR;HMGCS1;HSPA5;IFT20;INIP;INO80;INTS7;KDM1A;KIT;LZIC;MAP3K20;MAP3K4;MAPK10;MAPK14;MAPK8;MEIS2;METAP1;METAP2;METTL3;MGMT;MSH2;…	['Disgenet Allergic asthma']
138	GO:0044706	multi-multicellular organism process	http://amigo.geneontology.org/amigo/term/GO:0044706	0.360965	1.80856	0	0.0134855	213	./Project_wg_result1703234618_GSEA/GO_0044706.png	68	780;3553;2354;133;3726;2353;7076;259;5997;642623;3965;7216;4318;340784;796;5020;6532;1364;1543;5737;7043;5671;2057;53405;1906;7142;6013;2693;10661;5675;7056;92;367;6696;1833;54361;5678;49;1268;5368;3976;183;3952;2056;5617;5270;5743;5724;8061;5467;5241;151;116;5673;23641;7356;1307;1392;6833;2683;2192;8997;199720;63978;5016;81671;3641;5125	ABCC8;ACR;ACVR2A;ADCYAP1;ADM;ADRA2B;AGT;AMBP;AR;B4GALT1;CALCA;CLDN4;CLIC5;CNR1;COL16A1;CRH;CYP1A1;DDR1;EDN1;EPO;EPOR;EPYC;FBLN1;FOS;FOSB;FOSL1;GGN;GHSR;HMX3;IL1B;INSL4;JUNB;KALRN;KLF1;LDOC1;LEP;LGALS9;LIF;MMP9;OVGP1;OXT;PCSK5;PGR;PNOC;PPARD;PRDM14;PRL;PSG3;PSG5;PSG6;PSG9;PTAFR;PTGFR;PTGS2;RGS2;RLN1;SCGB1A1;SERPINE2;SLC6A4;SPP1;TGFB3;THBD;TIMP1;TNP2;TRO;UBTFL1;VMP1;WNT4	['Disgenet Allergic asthma']
139	GO:0018210	peptidyl-threonine modification	http://amigo.geneontology.org/amigo/term/GO:0018210	-0.380033	-1.63504	0.00359712	0.0135597	112	./Project_wg_result1703234618_GSEA/GO_0018210.png	40	5580;7224;6872;10253;3093;9730;7444;1452;146057;63917;8558;9475;51422;219736;22853;114805;54541;1981;161742;8312;5599;53944;7443;1020;25865;8658;117854;156;1950;2590;1116;790;100528030;8317;5347;1195;1111;7272;83903;983	AXIN1;CAD;CDC7;CDK1;CDK10;CDK5;CHEK1;CHI3L1;CLK1;CSNK1A1;CSNK1G1;DCAF1;DDIT4;EGF;EIF4G1;GALNT11;GALNT13;GALNT2;GRK2;HASPIN;LMTK2;MAPK8;PLK1;POC1B-GALNT4;PRKAG2;PRKCD;PRKD2;ROCK2;SPRED1;SPRY2;STOX1;TAF1;TNKS;TRIM6;TRPC5;TTBK2;TTK;UBE2K;VRK1;VRK2	[]
140	GO:0001763	morphogenesis of a branching structure	http://amigo.geneontology.org/amigo/term/GO:0001763	0.366474	1.80398	0	0.0136031	196	./Project_wg_result1703234618_GSEA/GO_0001763.png	77	7124;780;133;7484;10818;2294;4435;9500;1746;2637;54567;6356;64399;57216;2668;1435;79633;79977;10413;1906;1282;51548;340419;30812;4488;6714;367;54361;4855;255743;6943;1305;183;6663;9241;6928;23213;9620;3169;26585;5241;2737;2658;2022;170690;5629;80004;5154;5076;6662;652;2045;2247;4323;6722;3611;6495;2263;3911;9021;6608;6299;8642;151449;6591;8521;51176;6469;655;2138;2297;8829;7472;7482;55366;63943;5…	ADAMTS16;ADM;AGT;AR;BMP4;BMP7;CCL11;CELSR1;CITED1;COL13A1;COL4A1;CSF1;DCHS1;DDR1;DLL4;DLX2;EDN1;ENG;EPHA7;ESRP2;EYA1;FAT4;FGF2;FGFR2;FKBPL;FOXA1;FOXD1;FOXF1;FRS2;GBX2;GCM1;GDF2;GDF7;GDNF;GLI3;GREM1;GRHL2;HHIP;HNF1B;ILK;LAMA5;LEF1;LGR4;MAGED1;MED1;MMP14;MSX2;NOG;NOTCH4;NPNT;NRP1;PAX2;PDGFA;PGR;PROX1;RSPO2;SALL1;SHH;SIRT6;SIX1;SMO;SNAI2;SOCS3;SOX10;SOX8;SOX9;SRC;SRF;SULF1;TCF21;TNF;VANGL2;WNT2;WNT2…	['Disgenet Allergic asthma']
141	GO:0009259	ribonucleotide metabolic process	http://amigo.geneontology.org/amigo/term/GO:0009259	-0.319741	-1.63562	0	0.0136336	478	./Project_wg_result1703234618_GSEA/GO_0009259.png	133	10632;10846;51422;4705;9414;9060;8803;4598;27233;10654;3704;54541;5213;10606;79993;65220;201163;3101;203;5165;1355;4708;3099;10380;55526;1503;54963;55066;3939;8604;5465;11315;9054;5198;57017;1739;957;6576;4711;84320;347734;8801;1737;55669;4707;64087;55902;79621;7372;54677;5151;260425;246269;54949;51715;5901;31;538;8460;60481;8942;515;4697;22978;51727;9200;158;80221;27109;4720;7388;8473;79631;4714…	AADAT;ACACA;ACAT1;ACBD6;ACOT2;ACOT9;ACSF2;ACSF3;ACSL1;ACSL3;ACSS2;ADCY9;ADSL;AFG1L;AK1;ATP1B1;ATP5F1A;ATP5IF1;ATP5MG;ATP5PB;ATP7A;BPHL;BPNT1;CAD;CCNB1;CDK1;CMPK1;COQ7;COQ9;COX15;COX4I1;COX7C;CROT;CTPS1;DDIT4;DHTKD1;DLAT;DLD;DLG1;DLST;DMAC2L;EFL1;ELOVL5;ELOVL7;ENTPD5;FAR1;FASN;FIGNL1;FLCN;GCDH;GPAM;GPAT4;HACD1;HK2;HK3;HMGCL;HMGCR;HMGCS1;HPRT1;HSD17B4;INSR;ITPA;KYNU;LDHA;MAGI3;MCCC2;MCEE;MFN1;MSH2;…	[]
142	GO:0042476	odontogenesis	http://amigo.geneontology.org/amigo/term/GO:0042476	0.396745	1.79929	0	0.0137957	125	./Project_wg_result1703234618_GSEA/GO_0042476.png	58	133;1746;56975;116039;10913;6569;7043;1435;9313;1906;80326;5308;340419;4488;79641;7286;93650;64919;3912;25818;5818;360;159296;4038;1278;2737;8313;3624;752014;3714;860;4644;9622;652;130497;5654;431707;7291;2263;2308;7042;6382;1277;2296;3911;8600;6608;947;51176;6469;655;123041;6331;2249;265;5054;2775;9421	ACP4;ADM;AMELX;AQP3;AXIN2;BCL11B;BMP4;BMP7;CD34;CEMP1;COL1A1;COL1A2;CSF1;DLX2;EDAR;EDN1;FAM20C;FGF4;FGFR2;FOXC1;FOXO1;GLI3;GNAO1;HAND1;HTRA1;INHBA;JAG2;KLK4;KLK5;LAMA5;LAMB1;LEF1;LHX8;LRP4;MMP20;MSX2;MYO5A;NECTIN1;NKX2-3;OSR1;OSR2;PITX2;ROGDI;RSPO2;RUNX2;SCN5A;SDC1;SERPINE1;SHH;SLC24A4;SLC34A1;SMO;TGFB2;TGFB3;TNFSF11;TUFT1;TWIST1;WNT10A	[]
143	GO:1990868	response to chemokine	http://amigo.geneontology.org/amigo/term/GO:1990868	0.409177	1.79401	0	0.0140565	90	./Project_wg_result1703234618_GSEA/GO_1990868.png	48	6347;3576;6375;414062;643;9034;6356;51554;6372;2919;1524;6348;6366;1230;1906;1236;6352;1238;6355;6364;2921;2833;1237;6387;10803;6357;6367;5967;2296;6363;1233;2840;65125;2920;7852;6374;6358;5196;2532;7737;1240;2859;4283;54209;10663;6376;57007;6586	ACKR1;ACKR2;ACKR3;ACKR4;CCL11;CCL13;CCL14;CCL19;CCL2;CCL20;CCL21;CCL22;CCL3;CCL3L3;CCL5;CCL8;CCR1;CCR4;CCR7;CCR8;CCR9;CCRL2;CMKLR1;CX3CL1;CX3CR1;CXCL1;CXCL12;CXCL2;CXCL3;CXCL5;CXCL6;CXCL8;CXCL9;CXCR3;CXCR4;CXCR5;CXCR6;EDN1;FOXC1;GPR17;GPR35;PF4;REG1A;RNF113A;SLIT3;TREM2;WNK1;XCL1	['Disgenet Allergic asthma']
144	GO:0007292	female gamete generation	http://amigo.geneontology.org/amigo/term/GO:0007292	-0.372089	-1.63006	0.00351494	0.0141664	124	./Project_wg_result1703234618_GSEA/GO_0007292.png	25	5889;84515;254394;4882;64848;7543;3248;1499;8085;4292;23411;83943;284071;84930;6790;675;23397;9319;26271;5347;994;7272;891;7153;259266	ASPM;AURKA;BRCA2;CCNB1;CDC25B;CTNNB1;FBXO5;HPGD;IMMP2L;KMT2D;MASTL;MCM8;MCM9;MEIOC;MLH1;NCAPH;NPR2;PLK1;RAD51C;SIRT1;TOP2A;TRIP13;TTK;YTHDC2;ZFX	[]
145	GO:0010256	endomembrane system organization	http://amigo.geneontology.org/amigo/term/GO:0010256	-0.320334	-1.62499	0	0.0147348	385	./Project_wg_result1703234618_GSEA/GO_0010256.png	131	256979;146456;60561;22930;51112;57048;8729;123720;1130;57584;51510;80856;57132;9788;23175;57403;25839;1452;2801;6711;6836;399687;29911;81565;342096;2149;9525;64145;22796;51608;91754;91782;9688;3998;10458;19;221035;10059;25777;9919;149371;10565;10211;51028;89866;60684;79643;51100;26276;84522;10345;375056;57097;29763;222068;26509;23592;55014;10959;57088;196527;8266;7443;55666;118813;163590;25782;56…	ABCA1;AHNAK2;AKAP9;ALS2;ANO6;ARFGEF1;ARHGAP21;ATL2;ATP2A2;ATP8B2;BAG5;BAIAP2;BAIAP2L1;CCDC47;CCNB1;CCNB2;CDK1;CHMP1A;CHMP1B;CHMP4A;CHMP5;CHMP6;CHMP7;CIT;CLASP2;CLCN3;CNEP1R1;COG2;COG3;COG4;CSNK1A1;DNAJC28;DNM1;DNM1L;DOP1B;DYNC2H1;EIF2AK3;EMD;EMP2;EXOC8;F2R;FHDC1;FLOT1;GBF1;GCC2;GET4;GOLGA2;GOLGA6A;GOLGA8A;GOLGA8B;GOLGA8J;GOLGB1;GOLPH3L;HACE1;HOOK2;HOOK3;HTT;JAGN1;KNL1;LEMD3;LMAN1;LMAN2L;LNPK;LPIN…	[]
146	GO:0050795	regulation of behavior	http://amigo.geneontology.org/amigo/term/GO:0050795	0.437296	1.77926	0	0.0154648	64	./Project_wg_result1703234618_GSEA/GO_0050795.png	27	8013;3350;3352;3198;2691;7200;6348;339403;135;5179;2693;10874;1268;4544;134;5896;3351;4986;885;55777;1392;4887;4208;5730;3062;1141;1814	ADORA1;ADORA2A;CCK;CCL3;CHRNB2;CNR1;CRH;DRD3;GHRH;GHSR;HCRTR2;HOXA1;HTR1A;HTR1B;HTR1D;MBD5;MEF2C;MTNR1B;NMU;NPY2R;NR4A3;OPRK1;PENK;PTGDS;RAG1;RXFP4;TRH	['Disgenet Allergic asthma']
147	GO:0007190	activation of adenylate cyclase activity	http://amigo.geneontology.org/amigo/term/GO:0007190	0.512865	1.77648	0	0.015663	29	./Project_wg_result1703234618_GSEA/GO_0007190.png	20	140;1816;796;153;2492;554;49;155;1812;116;2740;55366;8549;7434;154;122042;799;10487;3973;104909134	ACR;ADCYAP1;ADORA3;ADRB1;ADRB2;ADRB3;AVPR2;CALCA;CALCR;CAP1;DRD1;DRD5;FSHR;GLP1R;LGR4;LGR5;LHCGR;LINC02210-CRHR1;RXFP2;VIPR2	[]
148	GO:0042107	cytokine metabolic process	http://amigo.geneontology.org/amigo/term/GO:0042107	0.391893	1.77098	0	0.0156672	105	./Project_wg_result1703234618_GSEA/GO_0042107.png	45	7124;1958;3553;7538;942;1053;3593;1051;7057;3552;3665;7096;9966;1524;54106;602;2693;51465;940;3315;161882;29949;3162;5724;148022;50943;3624;246778;54206;80381;28951;10333;3635;5125;5970;9314;6441;3929;112744;3625;84433;3623;3659;5607;2302	BCL3;CARD11;CD276;CD28;CD86;CEBPB;CEBPE;CX3CR1;EGR1;ERRFI1;FOXJ1;FOXP3;GHSR;HMOX1;HSPB1;IL12B;IL17F;IL19;IL1A;IL1B;IL27;INHA;INHBA;INHBB;INPP5D;IRF1;IRF7;KLF4;LBP;MAP2K5;PCSK5;PTAFR;RELA;SFTPD;THBS1;TICAM1;TLR1;TLR6;TLR9;TNF;TNFSF15;TRIB2;UBE2J1;ZFP36;ZFPM1	[]
149	GO:0098876	vesicle-mediated transport to the plasma membrane	http://amigo.geneontology.org/amigo/term/GO:0098876	-0.390257	-1.61585	0.0052356	0.0158244	90	./Project_wg_result1703234618_GSEA/GO_0098876.png	31	10434;9135;6711;375;57020;10640;9919;9559;84079;1445;55763;10807;23233;114879;403;54520;56850;81609;373;2803;9648;55204;150684;381;22883;60412;57120;51699;583;23499;2181	ACSL3;ANKRD27;ARF1;ARF5;ARL3;BBS2;CCDC93;CLSTN1;COMMD1;CSK;ENTR1;EXOC1;EXOC4;EXOC5;EXOC6B;GCC2;GOLGA4;GOLPH3L;GOPC;GRIPAP1;LYPLA1;MACF1;OSBPL5;RABEP1;SEC16A;SNX27;SPTBN1;TRIM23;VPS26A;VPS29;VPS35L	[]
150	GO:0006414	translational elongation	http://amigo.geneontology.org/amigo/term/GO:0006414	-0.364227	-1.61425	0.0017094	0.0158353	130	./Project_wg_result1703234618_GSEA/GO_0006414.png	37	64969;9147;10240;1933;29074;55037;51611;51069;1936;64965;51263;54460;51650;28977;64983;64981;84340;55052;54948;54148;54534;143244;51081;79631;22849;10102;85476;92715;79590;7284;54676;64432;6726;51091;120526;28957;29088	CPEB3;DNAJC24;DPH5;DPH7;EEF1B2;EEF1D;EFL1;EIF5AL1;GFM1;GFM2;GTPBP2;MRPL15;MRPL16;MRPL18;MRPL2;MRPL20;MRPL24;MRPL30;MRPL32;MRPL34;MRPL39;MRPL42;MRPL50;MRPS21;MRPS25;MRPS28;MRPS31;MRPS33;MRPS5;MRPS7;MRPS9;NEMF;PTCD3;SEPSECS;SRP9;TSFM;TUFM	[]
151	GO:0031122	cytoplasmic microtubule organization	http://amigo.geneontology.org/amigo/term/GO:0031122	-0.423068	-1.61269	0.0131332	0.0159531	53	./Project_wg_result1703234618_GSEA/GO_0031122.png	21	29911;3837;4926;9419;1778;10345;1739;153241;7430;55704;10426;10519;84376;5048;440193;6683;63979;26160;84942;114791;84056	CCDC88A;CCDC88C;CEP120;CIB1;CRIPT;DLG1;DYNC1H1;EZR;FIGNL1;HOOK2;HOOK3;IFT172;KATNAL1;KPNB1;NUMA1;PAFAH1B1;SPAST;TRDN;TUBGCP3;TUBGCP5;WDR73	[]
152	GO:0006383	transcription by RNA polymerase III	http://amigo.geneontology.org/amigo/term/GO:0006383	-0.423621	-1.61078	0.00716846	0.0160821	55	./Project_wg_result1703234618_GSEA/GO_0006383.png	27	55703;55718;27297;2971;9330;6738;5434;10621;51728;57680;112495;10302;25850;84524;6619;9328;55290;10625;7629;170506;171568;6617;9533;23379;7702;672;55814	BDP1;BRCA1;BRF2;CHD8;CRCP;DHX36;GTF3A;GTF3C3;GTF3C5;GTF3C6;ICE1;IVNS1ABP;POLR1C;POLR2E;POLR3B;POLR3E;POLR3F;POLR3H;POLR3K;RO60;SNAPC1;SNAPC3;SNAPC5;ZC3H8;ZNF143;ZNF345;ZNF76	[]
153	GO:0032606	type I interferon production	http://amigo.geneontology.org/amigo/term/GO:0032606	-0.366147	-1.60739	0.00176678	0.0163866	110	./Project_wg_result1703234618_GSEA/GO_0032606.png	32	51428;10211;7099;3586;51191;4791;1147;29108;3329;55593;26146;55666;6850;170506;114609;1540;4790;1499;7097;730249;10475;5300;1654;5495;81844;3146;3148;56919;5591;10293;115004;4361	ACOD1;CGAS;CHUK;CTNNB1;CYLD;DDX3X;DDX41;DHX33;DHX36;FLOT1;HERC5;HMGB1;HMGB2;HSPD1;IL10;MRE11;NFKB1;NFKB2;NPLOC4;OTUD5;PIN1;PPM1B;PRKDC;PYCARD;SYK;TIRAP;TLR2;TLR4;TRAF3IP1;TRAIP;TRIM38;TRIM56	[]
154	GO:0098781	ncRNA transcription	http://amigo.geneontology.org/amigo/term/GO:0098781	-0.376204	-1.60355	0.00170648	0.0165962	99	./Project_wg_result1703234618_GSEA/GO_0098781.png	41	2971;84172;4686;9330;55197;129685;5434;905;2963;26173;112495;10302;11137;81556;55726;25926;25896;84524;6619;9328;55174;2957;5431;5439;9014;5430;6617;6877;5436;55011;1022;55656;1663;23379;58490;6882;6884;7702;2961;57508;22916	CCNT2;CDK7;DDX11;GTF2A1;GTF2E2;GTF2F2;GTF3A;GTF3C3;GTF3C5;GTF3C6;ICE1;INTS1;INTS10;INTS13;INTS14;INTS2;INTS7;INTS8;NCBP1;NCBP2;NOL11;PIH1D1;POLR1B;POLR2A;POLR2B;POLR2E;POLR2G;POLR2J;PWP1;RPRD1A;RPRD1B;SNAPC1;SNAPC3;SNAPC5;TAF11;TAF13;TAF1B;TAF5;TAF8;ZC3H8;ZNF143	[]
155	GO:0031647	regulation of protein stability	http://amigo.geneontology.org/amigo/term/GO:0031647	-0.335387	-1.60249	0	0.0166446	258	./Project_wg_result1703234618_GSEA/GO_0031647.png	92	11040;2776;6477;730094;11331;9532;9736;6048;8452;65018;6950;57646;51616;8945;51608;60485;2648;825;1387;55743;908;1410;9919;7494;3916;10211;9894;55602;7175;51327;51100;335;1389;6789;54765;389856;54552;4771;29108;11315;5828;3397;10728;284996;3329;55031;8863;89781;11140;29116;2319;4194;8841;811;22848;6907;84515;1022;10657;55278;57805;3064;7874;55294;3920;440193;10910;836;9101;4047;26272;8774;9529;53…	AAK1;AHSP;APOA1;APTX;ATP1B1;AURKA;BAG2;BAG5;BTRC;CALR;CAPN3;CASP3;CCAR2;CCDC88C;CCT5;CCT6A;CDC37;CDK7;CDKN2AIP;CHEK2;CHFR;CMTM6;COG3;CREBBP;CREBL2;CRYAB;CUL3;FBXO4;FBXW7;FLOT1;FLOT2;GET4;GNAQ;GNL3L;GTSE1;HDAC3;HPS4;HSPD1;HTT;ID1;KAT2A;KHDRBS1;LAMP1;LAMP2;LSS;MCM8;MDM4;MOSMO;MYLIP;NAA16;NAPG;NF2;OTUD3;PARK7;PER3;PEX2;PHB2;PIM2;PIN1;PINK1;PLK1;PRKDC;PTGES3;PYCARD;QRSL1;RNF149;RNF5;SAV1;SEC16A;SEL1L…	['Disgenet Allergic asthma']
156	GO:0043648	dicarboxylic acid metabolic process	http://amigo.geneontology.org/amigo/term/GO:0043648	-0.369674	-1.60376	0.00172414	0.0167215	105	./Project_wg_result1703234618_GSEA/GO_0043648.png	27	2571;4942;6770;8604;137872;8801;2356;8659;2730;8942;23475;2744;197322;79944;7915;1371;3418;1743;84706;1738;10797;51166;4524;4522;6470;135293;1719	AADAT;ACSF3;ADHFE1;ALDH4A1;ALDH5A1;CPOX;DHFR;DLD;DLST;FPGS;GAD1;GCLM;GLS;GPT2;IDH2;KYNU;L2HGDH;MTHFD1;MTHFD2;MTHFR;OAT;PM20D2;QPRT;SHMT1;SLC25A12;STAR;SUCLG2	[]
157	GO:0031365	N-terminal protein amino acid modification	http://amigo.geneontology.org/amigo/term/GO:0031365	-0.494111	-1.60459	0.0184502	0.0167381	28	./Project_wg_result1703234618_GSEA/GO_0031365.png	14	80018;122830;9397;1387;5494;23173;80218;10988;51126;8850;254042;5495;79829;79612	CREBBP;KAT2B;METAP1;METAP1D;METAP2;NAA16;NAA20;NAA25;NAA30;NAA40;NAA50;NMT2;PPM1A;PPM1B	[]
158	GO:0000002	mitochondrial genome maintenance	http://amigo.geneontology.org/amigo/term/GO:0000002	-0.477189	-1.59445	0.0198556	0.0177967	29	./Project_wg_result1703234618_GSEA/GO_0000002.png	18	4976;30968;4358;7156;9361;9093;219736;80119;56652;55154;3980;79736;201973;11232;55186;142;92667;1763	DNA2;DNAJA3;LIG3;LONP1;MGME1;MPV17;MSTO1;OPA1;PARP1;PIF1;POLG2;PRIMPOL;SLC25A36;STOML2;STOX1;TEFM;TOP3A;TWNK	[]
159	GO:0007210	serotonin receptor signaling pathway	http://amigo.geneontology.org/amigo/term/GO:0007210	0.490103	1.7519	0.00218341	0.0179637	37	./Project_wg_result1703234618_GSEA/GO_0007210.png	22	26532;3350;3352;3354;3351;3360;1132;3355;126541;26538;3362;11255;3361;284433;3357;127385;285242;3359;1133;219874;1815;390442	CHRM4;CHRM5;DRD4;HRH3;HTR1A;HTR1B;HTR1D;HTR1E;HTR1F;HTR2B;HTR3A;HTR3E;HTR4;HTR5A;HTR6;OR10H2;OR10H3;OR10H4;OR10H5;OR10J5;OR11H4;OR6T1	[]
160	GO:0030856	regulation of epithelial cell differentiation	http://amigo.geneontology.org/amigo/term/GO:0030856	0.377422	1.7502	0	0.0180437	134	./Project_wg_result1703234618_GSEA/GO_0030856.png	56	7124;3553;7538;5624;7484;55897;4435;1051;2668;5068;79633;79977;10413;4488;634;126695;861;10626;4855;2301;25937;3976;360;694;28514;247;9575;429;1514;8643;2810;3596;4610;5275;2658;654;388585;54206;55810;5076;6662;652;130497;23493;7480;1041;7132;2296;6608;677;6820;7122;9370;2931;50604;6935	ADIPOQ;ALOX15B;AQP3;ASCL1;BMP4;BMP6;BTG1;CDSN;CEACAM1;CEBPB;CITED1;CLDN5;CLOCK;CTSL;DLL1;ERRFI1;FAT4;FOXC1;FOXE3;FOXJ2;GDF2;GDNF;GRHL2;GSK3A;HES5;HEY2;IL13;IL1B;IL20;KDF1;LIF;MESP1;MSX2;MYCL;NOTCH4;OSR1;PAX2;PROC;PTCH2;REG3A;RUNX1;SERPINB13;SFN;SMO;SOX9;SULT2B1;TNF;TNFRSF1A;TRIM16;WNT10B;WNT9B;WWTR1;YAP1;ZEB1;ZFP36;ZFP36L1	['Disgenet Allergic asthma']
161	GO:0032103	positive regulation of response to external stimulus	http://amigo.geneontology.org/amigo/term/GO:0032103	0.342676	1.7539	0	0.0181999	288	./Project_wg_result1703234618_GSEA/GO_0032103.png	122	7124;3553;3576;23643;6283;6375;414062;3965;2207;8740;4615;5650;3593;1051;7057;5880;6280;4908;3684;719;1902;4792;1435;64094;8817;64332;79647;4916;6348;6366;1230;1906;81793;54106;2693;7056;1236;53342;940;3315;101;1268;284340;25818;972;10488;9037;183;2865;6352;9575;6278;55540;3791;5743;80310;64805;148022;3949;654;1361;3273;2152;63940;5733;4023;56670;51157;6223;6387;2247;4889;7060;10333;5641;27190;26…	ADAM8;AGT;AGTR1;AKIRIN1;BMP6;C2CD4A;C3AR1;CAMK1D;CASR;CCL14;CCL19;CCL21;CCL3;CCL3L3;CCL5;CCR1;CCR4;CCR7;CD180;CD28;CD74;CEBPA;CEBPB;CLOCK;CMKLR1;CNR1;CPB2;CREB3;CREB3L3;CSF1;CXCL12;CXCL17;CXCL8;DAPK2;DDX60;DSCAM;DYSF;EDN1;EGFR;F3;FABP4;FCER1G;FFAR3;FGF18;FGF2;FKBP1B;FPR2;GHSR;GPSM3;HRG;HSPB1;IL12B;IL16;IL17B;IL17D;IL17F;IL17RB;IL17RC;IL1B;ITGA2;ITGAM;KDR;KLK5;KLK7;LBP;LDLR;LGALS9;LGMN;LPAR1;LPL;L…	['Disgenet Allergic asthma']
162	GO:0050900	leukocyte migration	http://amigo.geneontology.org/amigo/term/GO:0050900	0.32551	1.74559	0	0.0182515	408	./Project_wg_result1703234618_GSEA/GO_0050900.png	140	7124;4973;3557;3553;6347;3576;1880;6283;623;6375;56833;58191;414062;3965;643;2207;8740;482;4318;796;148823;4920;3695;7057;5880;4680;7369;30009;6356;6280;3684;719;6372;483;2919;326;1525;8995;51378;9046;1435;30817;1524;55423;79647;6348;9056;6366;1230;1906;29802;7441;83483;6404;1236;634;7226;6714;301;101;54210;64083;134;284340;972;10488;83953;5144;3952;6352;5296;2841;159296;2321;57509;3162;6278;6355…	ADAM8;ADD2;ADGRE2;ADORA1;AIRE;AKIRIN1;ANGPT4;ANXA1;APOB;APOD;ATP1B2;ATP1B3;B4GALT1;BDKRB1;C3AR1;CALCA;CAMK1D;CCL11;CCL13;CCL19;CCL2;CCL20;CCL21;CCL22;CCL3;CCL3L3;CCL5;CCL8;CCR1;CCR7;CD34;CD74;CEACAM1;CEACAM6;COL1A1;COL1A2;CREB3;CSF1;CX3CR1;CXADR;CXCL1;CXCL12;CXCL16;CXCL17;CXCL2;CXCL3;CXCL6;CXCL8;CXCR3;CXCR5;DAPK2;DBH;DOK2;DYSF;EDN1;EMILIN1;ESAM;FCAMR;FCER1G;FLT1;FOLR2;GCSAML;GOLPH3;GPR18;GPR183;G…	['Disgenet Allergic asthma']
163	GO:0098743	cell aggregation	http://amigo.geneontology.org/amigo/term/GO:0098743	0.557967	1.74091	0.00867679	0.0187385	21	./Project_wg_result1703234618_GSEA/GO_0098743.png	15	176;4920;56914;340260;4359;7476;8538;1280;1301;6662;1490;2251;2249;658;5310	ACAN;BARX2;BMPR1B;CCN2;COL11A1;COL2A1;FGF4;FGF6;MPZ;OTOR;PKD1;ROR2;SOX9;UNCX;WNT7A	[]
164	GO:1990823	response to leukemia inhibitory factor	http://amigo.geneontology.org/amigo/term/GO:1990823	-0.370704	-1.5766	0.00177305	0.0204431	94	./Project_wg_result1703234618_GSEA/GO_1990823.png	36	10253;64841;1488;55818;84159;8467;57539;8726;5372;7494;9774;3099;11240;1491;2730;6432;7037;4168;51444;5080;9145;165324;54956;5214;3192;55183;23411;5277;4605;8731;22823;29088;6470;1974;80258;4801	ARID5B;BCLAF1;CTBP2;CTH;EED;EFHC2;EIF4A2;GCLM;GNPNAT1;HK2;HNRNPU;KDM3A;MCF2;MRPL15;MTF2;MYBL2;NFYB;PADI2;PARP16;PAX6;PFKP;PIGA;PMM1;RIF1;RNF138;RNMT;SHMT1;SIRT1;SMARCA5;SPRY2;SRSF7;SYNGR1;TFRC;UBXN2A;WDR35;XBP1	[]
165	GO:0030705	cytoskeleton-dependent intracellular transport	http://amigo.geneontology.org/amigo/term/GO:0030705	-0.35071	-1.57728	0	0.0205015	158	./Project_wg_result1703234618_GSEA/GO_0030705.png	48	10128;25777;3916;23299;8936;64792;4130;1778;8409;8636;89941;8546;80173;6421;166379;403;26146;117178;55704;6687;55764;2319;90410;9371;79659;84376;140735;636;3064;79809;3192;5048;440193;6683;11127;26258;80179;57728;8100;26160;6647;2332;23353;5861;57560;10947;9493;24137	AP3B1;AP3M2;ARL3;BBS12;BICD1;BICD2;BLOC1S6;CCDC88A;CCDC88C;DYNC1H1;DYNC2H1;DYNLL2;FLOT2;FMR1;HNRNPU;HOOK3;HTT;IFT122;IFT172;IFT20;IFT22;IFT74;IFT80;IFT88;KIF23;KIF3A;KIF3B;KIF4A;LAMP1;LRPPRC;MAP1A;MYO19;PAFAH1B1;RAB1A;RHOT2;SFPQ;SOD1;SPAST;SPG7;SSNA1;SSX2IP;SUN1;SUN2;TRAF3IP1;TTC21B;UXT;WASF1;WDR19	[]
166	GO:0022412	cellular process involved in reproduction in multicellular organism	http://amigo.geneontology.org/amigo/term/GO:0022412	-0.315159	-1.57406	0	0.0207552	324	./Project_wg_result1703234618_GSEA/GO_0022412.png	49	9025;4882;6198;83700;3622;64848;7543;1499;7704;5048;192670;8085;63979;4292;2176;2189;8195;7073;583;284071;2175;55342;10658;54888;117155;56729;84930;6691;3148;1738;55779;130026;11022;6790;4436;675;81930;23397;9319;26271;4603;5347;994;7272;83990;891;57082;7153;259266	AGO4;ASPM;AURKA;BBS2;BRCA2;BRIP1;CATSPER2;CCNB1;CDC25B;CELF1;CFAP44;CTNNB1;DLD;FANCA;FANCC;FANCG;FBXO5;FIGNL1;HMGB2;ICA1L;ING2;JAM3;KIF18A;KMT2D;KNL1;MASTL;MEIOC;MKKS;MLH1;MSH2;MYBL1;NCAPH;NPR2;NSUN2;PAFAH1B1;PLK1;RETN;RNF8;RPS6KB1;SPINK2;STRBP;TDRKH;TIAL1;TOP2A;TRIP13;TTK;YTHDC2;ZBTB16;ZFX	[]
167	GO:0006836	neurotransmitter transport	http://amigo.geneontology.org/amigo/term/GO:0006836	0.335974	1.72637	0	0.021022	265	./Project_wg_result1703234618_GSEA/GO_0006836.png	121	9783;153201;23208;815;5997;8676;9342;2207;3350;6532;8938;28964;5217;2668;5864;3043;7200;140730;1137;23557;135;1906;8973;7476;6860;5663;6535;9899;2852;57030;23413;6531;2901;114088;57084;1136;1268;27345;107;5582;5579;6804;3351;83733;6538;2670;206358;1812;6505;2914;112755;320;116;93664;340024;6529;11230;112476;6539;57617;1392;9162;10814;3060;1103;6534;7223;5865;6865;4208;3766;1142;10675;91683;11255;…	ADCY1;ADCYAP1;ADORA2A;APBA1;BAIAP3;BRSK1;CACNA1B;CADPS;CADPS2;CAMK2A;CHAT;CHRNA3;CHRNA4;CHRNA6;CHRNB2;CHRNB3;CNR1;CPLX1;CPLX2;CPLX3;CRH;CSPG5;DDC;DGKI;DRD1;DRD3;DRD4;EDN1;FCER1G;GABRQ;GDNF;GFAP;GIT1;GPER1;GRIK5;GRM4;HBB;HCRT;HRH3;HTR1A;HTR1B;KCNJ10;KCNMB4;LIN7A;LIN7B;MAOB;MEF2C;NAPA;NCS1;NOS1;NRXN2;NTSR1;P2RX1;P2RY4;PFN2;PRAF2;PRKCB;PRKCG;PRRT2;PSEN1;RAB3A;RAB3B;RAP1A;RGS2;RIMS3;RIMS4;SLC17A6;SLC…	[]
168	GO:0009581	detection of external stimulus	http://amigo.geneontology.org/amigo/term/GO:0009581	0.374032	1.71943	0	0.0223719	125	./Project_wg_result1703234618_GSEA/GO_0009581.png	57	133060;409;2294;796;8048;5957;7439;8557;51761;54112;221391;5148;94233;57010;5995;388531;80036;2047;134;7222;2916;54437;5270;79955;1301;23746;92840;3736;10893;168507;6010;9311;3249;6387;57053;1258;24;7287;6011;1040;346007;611;126006;10692;10343;25861;84694;3000;2780;59335;10002;117532;3673;4923;6785;5310;644168	ABCA4;ADORA1;AIPL1;ARRB2;ASIC3;ATP8A2;BEST1;CABP4;CALCA;CDS1;CHRNA10;CNGB1;COL11A1;CSRP3;CXCL12;DRGX;ELOVL4;EPHB1;EYS;FOXF1;GJA10;GNAT2;GPR88;GRK1;GRM6;GUCY2D;HPN;ITGA2;KCNA1;MMP24;NR2E3;NTSR1;OPN1SW;OPN4;OPN5;OTOP1;PCP2;PDE6G;PDZD7;PKD1;PKD1L1;PKDREJ;PRDM12;RCVRN;REEP6;RGR;RGS9BP;RHO;RRH;SEMA5B;SERPINE2;TCAP;TMC2;TRPC3;TRPM3;TULP1;WHRN	[]
169	GO:0051656	establishment of organelle localization	http://amigo.geneontology.org/amigo/term/GO:0051656	-0.301194	-1.56002	0	0.0232139	482	./Project_wg_result1703234618_GSEA/GO_0051656.png	115	10059;10128;25777;2242;9919;3916;6284;55212;10300;51399;23299;89866;3815;79643;8936;4869;1778;56647;537;8409;6843;89941;8546;1739;153241;58533;84722;7430;10959;1060;6850;5901;5293;5873;56850;1020;3676;83930;9371;55773;5080;51128;84376;695;5119;81610;91272;150465;3833;636;64149;3064;1499;2054;84946;488;129880;10484;3192;5048;6683;11127;84984;26258;60412;6810;55143;122553;80179;4292;5265;23122;7514…	AP1AR;AP3B1;AP3M2;ATP2A2;ATP6AP1;BBS2;BBS5;BBS7;BCCIP;BET1;BICD1;BICD2;BLOC1S6;BOD1;BTK;C17orf75;CCNB1;CD300A;CDC23;CDCA5;CDCA8;CDK5;CDK5RAP2;CDT1;CENPA;CENPC;CENPE;CENPF;CENPQ;CEP120;CEP19;CEP55;CHMP1A;CHMP4A;CHMP6;CHRNA5;CLASP2;CTNNB1;DLG1;DLGAP5;DNM1;DNM1L;DYNC1H1;ESPL1;EXOC4;EZR;FAM83D;FER;FES;FMR1;GPSM2;GRIPAP1;HNRNPU;HOOK3;HTT;ITGA4;KATNB1;KIF14;KIF18A;KIF23;KIF2C;KIF3A;KIF3B;KIFC1;KIT;LAMP…	[]
170	GO:0034612	response to tumor necrosis factor	http://amigo.geneontology.org/amigo/term/GO:0034612	0.335061	1.70294	0	0.0250675	239	./Project_wg_result1703234618_GSEA/GO_0034612.png	78	7124;6347;3576;7538;8517;6375;58191;414062;60401;349565;8740;834;29965;796;51330;7057;6356;10913;152138;4792;9966;9181;8995;10068;8115;970;8744;6348;6366;1906;5105;10673;55914;83483;2852;2633;128506;51667;81858;255743;6352;7293;23495;27063;6355;5743;338;8718;6364;10365;57817;4656;2309;83643;10616;2634;3383;25999;8996;6357;6367;51763;8784;3611;51208;4780;6401;51588;5970;7132;1277;7133;8600;6363;46…	ADIPOQ;ANKRD1;APOB;ARHGEF2;CALCA;CASP1;CCDC3;CCL11;CCL13;CCL19;CCL2;CCL20;CCL21;CCL22;CCL3;CCL3L3;CCL5;CCL8;CD70;CDIP1;CLDN18;CLIP3;COL1A1;CXCL16;CXCL8;EDA2R;EDAR;EDN1;ERBIN;FOXO3;GBP1;GBP2;GPER1;HAMP;ICAM1;IKBKG;IL18BP;ILK;INPP5K;KLF2;MYOD1;MYOG;NFE2L2;NFKBIA;NMNAT3;NOL3;NPNT;NUB1;OCSTAMP;PCK1;PIAS4;PLVAP;PTGS2;PYDC2;RBCK1;RELA;SELE;SHARPIN;TCL1A;THBS1;TNF;TNFRSF12A;TNFRSF13B;TNFRSF18;TNFRSF1A;T…	['Disgenet Allergic asthma']
171	GO:0031050	dsRNA processing	http://amigo.geneontology.org/amigo/term/GO:0031050	-0.416391	-1.54944	0.024911	0.0254037	48	./Project_wg_result1703234618_GSEA/GO_0031050.png	20	7040;4686;51490;192669;23318;23369;5511;6895;9612;5530;27161;1655;54487;4087;29102;192670;3181;56339;29066;113802	AGO2;AGO3;AGO4;DDX5;DGCR8;DROSHA;HENMT1;HNRNPA2B1;METTL3;NCBP1;NCOR2;PPP1R8;PPP3CA;PUM2;SMAD2;SPOUT1;TARBP2;TGFB1;TUT4;ZC3H7A	[]
172	GO:0048645	animal organ formation	http://amigo.geneontology.org/amigo/term/GO:0048645	0.416798	1.70366	0.00425532	0.0254275	61	./Project_wg_result1703234618_GSEA/GO_0048645.png	29	55897;10818;2668;140628;367;22943;9241;23213;2737;8313;5076;10716;652;8928;64321;4208;6495;2263;10370;6469;655;2138;7472;7482;7849;3227;2787;6910;6092	AR;AXIN2;BMP4;BMP7;CITED2;DKK1;EYA1;FGFR2;FOXH1;FRS2;GATA5;GDNF;GLI3;GNG5;HOXC11;MEF2C;MESP1;NOG;PAX2;PAX8;ROBO2;SHH;SIX1;SOX17;SULF1;TBR1;TBX5;WNT2;WNT2B	[]
173	GO:1903034	regulation of response to wounding	http://amigo.geneontology.org/amigo/term/GO:1903034	0.355443	1.6797	0	0.026508	150	./Project_wg_result1703234618_GSEA/GO_1903034.png	44	302;5055;3640;1026;1839;114897;5624;50506;2207;51330;7057;5068;308;64094;219770;4916;5329;83481;1906;3265;710;7056;634;65078;5328;6696;301;54361;53905;56963;164656;5270;89790;7429;5467;150;1361;11221;3273;2152;7448;5154;6833;2247	ABCC8;ADRA2A;ANXA1;ANXA2;ANXA5;C1QTNF1;CDKN1A;CEACAM1;CPB2;DUOX1;DUOX2;DUSP10;EDN1;EPPK1;F3;FCER1G;FGF2;GJD4;HBEGF;HRAS;HRG;INSL3;NTRK3;PDGFA;PLAU;PLAUR;PPARD;PROC;REG3A;RGMA;RTN4R;SERPINB2;SERPINE2;SERPING1;SIGLEC10;SMOC2;SPP1;THBD;THBS1;TMPRSS6;TNFRSF12A;VIL1;VTN;WNT4	['Disgenet Allergic asthma']
174	GO:0032612	interleukin-1 production	http://amigo.geneontology.org/amigo/term/GO:0032612	0.388616	1.6942	0	0.0265852	87	./Project_wg_result1703234618_GSEA/GO_0032612.png	19	1958;3553;5004;409;3965;834;54;152138;59082;1524;6348;2693;1236;634;3098;3315;301;55765;10626	ACP5;ANXA1;ARRB2;CARD18;CASP1;CCL3;CCR7;CEACAM1;CX3CR1;EGR1;GHSR;HK1;HSPB1;IL1B;INAVA;LGALS9;ORM1;PYDC2;TRIM16	[]
175	GO:0021953	central nervous system neuron differentiation	http://amigo.geneontology.org/amigo/term/GO:0021953	0.346893	1.68072	0	0.0268211	177	./Project_wg_result1703234618_GSEA/GO_0021953.png	72	51286;7484;1746;4929;2637;3236;54567;340260;219409;2895;113246;7832;5457;27164;374946;121643;7476;5663;9201;401;2047;22943;64919;3952;429;55079;167826;2128;4009;57282;23017;1812;3226;869;3400;2737;3624;388585;5629;10716;7101;55906;431707;2263;8321;1141;6656;23440;266727;6608;6299;64843;151449;170825;6469;3320;6585;2636;85442;5881;8861;10660;8829;7472;7473;1009;22809;4133;2560;23314;10215;2066	ASCL1;ATF5;BCL11B;BTG2;C12orf57;CBLN1;CDH11;CEND1;CHRNB2;DCLK1;DKK1;DLL4;DLX2;DRAXIN;DRD1;EPHB1;ERBB4;EVX1;FAIM2;FEZF2;FGFR2;FOXN4;FZD1;GABRB1;GBX1;GBX2;GDF7;GLI3;GRID2;GSX1;GSX2;HES5;HOXC10;HOXD10;HSP90AA1;ID4;INHBA;ISL2;KNDC1;LBX1;LDB1;LEP;LHX8;LMX1A;MAP2;MDGA1;NR2E1;NR4A2;NRP1;OLIG2;OLIG3;OTP;PHOX2A;POU4F1;PROX1;PSEN1;RAC3;SALL1;SALL3;SATB2;SHH;SLC4A10;SLIT1;SMO;SOX1;TBR1;UNCX;WNT2;WNT3;WNT7A;…	[]
176	GO:0071772	response to BMP	http://amigo.geneontology.org/amigo/term/GO:0071772	0.353334	1.68182	0	0.0271467	156	./Project_wg_result1703234618_GSEA/GO_0071772.png	59	1958;9350;652991;11167;10140;4920;656;642658;7049;402117;9518;285704;91851;140628;222008;4488;92;269;22943;1482;56963;164656;64102;6497;286204;1280;9241;6425;23213;23770;4038;64388;168667;26585;375567;2658;8200;654;2022;388585;860;6662;652;392255;5654;4086;3611;348093;50964;8321;8646;7323;5046;53918;151449;51176;655;2297;4624	ACVR2A;AMHR2;BMP4;BMP6;BMP7;BMP8B;BMPER;CER1;CHRD;CHRDL1;COL2A1;CRB2;DKK1;EGR1;ENG;FKBP8;FOXD1;FSTL1;FZD1;GATA5;GDF15;GDF2;GDF5;GDF6;GDF7;GREM1;GREM2;HES5;HTRA1;ILK;LEF1;LRP4;MSX2;MYH6;NKX2-5;NOG;PCSK6;PELO;RBPMS2;RGMA;RGMB;ROR2;RUNX2;SCX;SFRP5;SKI;SKOR2;SMAD1;SOST;SOX9;SULF1;TGFBR3;TMPRSS6;TNMD;TOB1;UBE2D3;VSTM2A;VWC2;VWC2L	[]
177	GO:0007215	glutamate receptor signaling pathway	http://amigo.geneontology.org/amigo/term/GO:0007215	0.388767	1.68392	0.00241546	0.0274317	88	./Project_wg_result1703234618_GSEA/GO_0007215.png	45	6751;80315;2895;23237;2917;729956;1742;729993;2900;254263;2897;54550;146395;2901;27091;2916;8787;2914;2906;2918;2913;1392;2911;9456;4208;5621;27092;2915;59283;8851;2912;23025;2898;10891;2892;2894;2904;154;10368;388336;2899;2903;2902;2905;6376	ADRB2;ARC;CACNG3;CACNG4;CACNG5;CACNG8;CDK5R1;CNIH2;CPEB4;CRH;CX3CL1;DLG4;GRIA3;GRID1;GRID2;GRIK1;GRIK2;GRIK3;GRIK4;GRIK5;GRIN1;GRIN2A;GRIN2B;GRIN2C;GRIN2D;GRM1;GRM2;GRM3;GRM4;GRM5;GRM6;GRM7;GRM8;GSG1L;HOMER1;MEF2C;NECAB2;PPARGC1A;PRNP;RGS9;SHISA6;SHISA7;SHISA9;SSTR1;UNC13A	[]
178	GO:0071706	tumor necrosis factor superfamily cytokine production	http://amigo.geneontology.org/amigo/term/GO:0071706	0.361358	1.68601	0	0.0275365	135	./Project_wg_result1703234618_GSEA/GO_0071706.png	46	7538;942;23643;5004;409;23208;3965;2207;3593;1191;7057;54;7096;9181;1524;114900;6348;54106;602;2693;51465;50856;3315;101;1139;4057;29126;10457;3952;2841;5724;148022;50943;54440;54206;6833;7291;64127;6363;947;384;3929;1149;9370;112744;5005	ABCC8;ACP5;ADAM8;ADIPOQ;ARG2;ARHGEF2;ARRB2;BCL3;C1QTNF4;CCL19;CCL3;CD274;CD34;CD86;CHRNA7;CIDEA;CLEC4A;CLU;CX3CR1;ERRFI1;FCER1G;FOXP3;GHSR;GPNMB;GPR18;HSPB1;IL12B;IL17F;LBP;LEP;LGALS9;LTF;LY96;NOD2;ORM1;ORM2;PTAFR;SASH3;SYT11;THBS1;TICAM1;TLR1;TLR9;TWIST1;UBE2J1;ZFP36	[]
179	GO:0061448	connective tissue development	http://amigo.geneontology.org/amigo/term/GO:0061448	0.332492	1.68825	0	0.0275897	259	./Project_wg_result1703234618_GSEA/GO_0061448.png	112	1958;302;9350;7076;51222;1746;57642;176;84649;140606;4920;116039;3398;56914;340260;656;642658;50515;4153;1292;1435;7483;8817;1302;81578;864;1906;7477;7476;340419;4880;30812;4488;55959;2202;8538;1294;64856;6615;7227;64102;3952;1280;9241;23213;3169;5212;80310;26585;5467;3400;5741;2737;2658;8200;8313;654;1301;388585;6660;5154;860;6662;652;392255;130497;2247;5307;7045;85477;4086;389084;6722;7480;1026…	ACAN;ADAMTS12;AMELX;ANXA2;AXIN2;BARX2;BMP4;BMP6;BMP7;BMP8A;BMP8B;BMPR1B;CASR;CCN2;CD34;CER1;CHADL;CHST11;CHSY1;COL11A1;COL11A2;COL12A1;COL1A1;COL20A1;COL21A1;COL27A1;COL2A1;COL6A2;COL6A3;COL7A1;CSF1;DGAT2;DLX2;EDN1;EFEMP1;EGR1;FGF18;FGF2;FGF4;FGF6;FOXA1;FOXD1;GDF2;GDF5;GDF6;GDF7;GLI3;GPR4;GREM1;HAND1;HES5;HOXD3;ID2;ID4;IL17F;LEP;LOXL2;MBL2;MEF2C;MSX2;NOG;NPPC;NR1H4;OSR1;OSR2;OTOR;PDGFA;PDGFD;PITX…	['Disgenet Allergic asthma']
180	GO:0006515	protein quality control for misfolded or incompletely synthesized proteins	http://amigo.geneontology.org/amigo/term/GO:0006515	-0.480513	-1.53749	0.0279851	0.0279447	27	./Project_wg_result1703234618_GSEA/GO_0006515.png	12	9361;6048;8452;83752;23753;10730;115209;6388;55768;56886;55139;4287	ANKZF1;ATXN3;CUL3;LONP1;LONP2;NGLY1;OMA1;RNF5;SDF2;SDF2L1;UGGT1;YME1L1	[]
181	GO:0006401	RNA catabolic process	http://amigo.geneontology.org/amigo/term/GO:0006401	-0.309155	-1.53569	0	0.0280999	337	./Project_wg_result1703234618_GSEA/GO_0006401.png	117	23016;80153;6832;339345;56915;4686;5580;22794;22894;7314;57472;6227;9775;26019;6036;115024;9704;26986;1869;192669;23293;6741;10940;6418;23318;23369;54464;8635;167153;4116;51010;8087;56829;6041;3921;10605;8559;5511;1736;1656;10128;6154;84153;1432;11044;1981;4869;6188;9513;246175;27257;90459;27161;55795;57690;23589;9967;9337;1655;5393;5073;23049;79621;81892;23517;6133;8570;27327;79072;6230;146857;5…	AGO2;AGO3;AGO4;ANGEL2;ATM;CARHSP1;CASC3;CIRBP;CNOT6;CNOT6L;CNOT8;CPEB3;DCP2;DDX5;DDX6;DHX34;DHX36;DIS3;DIS3L;DKC1;DNA2;DROSHA;E2F1;EDC3;EIF4A3;EIF4G1;ELAVL1;ERI1;EXOSC3;EXOSC5;EXOSC7;EXOSC8;EXOSC9;FASTKD1;FASTKD3;FEN1;FMR1;FXR1;FXR2;HNRNPA0;HNRNPC;HNRNPD;HNRNPM;HNRNPR;HNRNPU;IGF2BP3;KHSRP;LRPPRC;LSM1;LSM4;MAGOH;MAGOHB;MAPK14;MEIOC;METTL16;METTL3;MLH1;MTREX;NANOS2;NCBP1;NCBP2;NPM1;NT5C3B;PABPC1;PA…	[]
182	GO:0009141	nucleoside triphosphate metabolic process	http://amigo.geneontology.org/amigo/term/GO:0009141	-0.314374	-1.53394	0	0.028395	289	./Project_wg_result1703234618_GSEA/GO_0009141.png	81	168537;4709;10105;4698;2584;79077;10059;10632;51422;4705;3704;54541;5213;65220;201163;3101;203;1355;4708;3099;55526;1503;54963;3939;8604;5465;11315;9054;57017;957;4711;55669;4707;4521;246269;54949;51715;5901;538;515;4697;51727;27109;4720;7388;8473;79631;4714;93974;4723;706;5214;55270;1327;4702;63979;790;79736;10165;5210;5211;4719;1350;4694;481;4830;4712;3643;283209;10229;1738;4436;498;142;670;440…	AFG1L;AK1;ATP1B1;ATP5F1A;ATP5IF1;ATP5MG;ATP5PB;ATP7A;BPHL;CAD;CCNB1;CDK1;CMPK1;COQ7;COQ9;COX15;COX4I1;COX7C;CTPS1;DCTPP1;DDIT4;DHTKD1;DLD;DMAC2L;DNM1L;DUT;EFL1;ENTPD5;FIGNL1;FLCN;GALK1;GIMAP7;HK2;HK3;INSR;ITPA;LDHA;MFN1;MSH2;NADK;NDUFA1;NDUFA10;NDUFA4;NDUFA5;NDUFA8;NDUFAF1;NDUFB1;NDUFB2;NDUFB3;NDUFB5;NDUFB6;NDUFB8;NDUFS1;NDUFS2;NDUFV1;NFS1;NME1;NUDT1;NUDT15;OGT;PARK7;PARP1;PFKFB4;PFKL;PFKM;PFKP;P…	[]
183	GO:0051932	synaptic transmission, GABAergic	http://amigo.geneontology.org/amigo/term/GO:0051932	0.444289	1.66561	0.00684932	0.0289916	44	./Project_wg_result1703234618_GSEA/GO_0051932.png	19	2557;9001;2556;8938;135;266743;1268;134;3351;2564;6529;4889;5581;2559;5881;2561;2554;3799;8224	ADORA1;ADORA2A;BAIAP3;CNR1;GABRA1;GABRA3;GABRA4;GABRA6;GABRB2;GABRE;HAP1;HTR1B;KIF5B;NPAS4;NPY5R;PRKCE;RAC3;SLC6A1;SYN3	[]
184	GO:0001503	ossification	http://amigo.geneontology.org/amigo/term/GO:0001503	0.313886	1.66701	0	0.0291159	362	./Project_wg_result1703234618_GSEA/GO_0001503.png	124	7124;1959;9350;3726;162466;50506;23601;4435;4318;796;10140;1051;4920;56975;5020;116039;3398;54;3727;6569;656;7043;642658;9636;338773;117581;7071;1435;9562;22800;8817;79633;6348;1230;91851;5179;7477;8074;340419;4880;30812;58476;4488;92;6696;54361;9770;387733;7286;22943;255743;6615;4057;1192;25937;83999;10457;1305;4653;6497;3952;1280;9241;5617;2735;5743;6546;4038;79412;26585;43;3481;4656;3400;5741;…	ACHE;ACP5;ACVR2A;AHSG;ALOX15;ASGR2;AXIN2;BMP4;BMP6;BMP8B;CALCA;CCL3;CCR1;CEBPB;CER1;CHRD;CHRDL1;CITED1;CLEC3A;CLEC5A;CLIC1;COL11A1;COL13A1;COL1A1;COL2A1;CSF1;DCHS1;DKK1;DUOX2;EGFR;EGR2;ERCC2;FAM20C;FAT4;FGF18;FGF23;FGFR2;FHL2;FOXC1;FZD1;FZD9;GDF10;GDF2;GDF5;GFRA4;GLI1;GLI3;GPNMB;GREM1;ID2;ID4;IFITM1;IFITM5;IGF2;ILK;ISG15;ITGA11;JUNB;JUND;KL;KLF10;KREMEN1;KREMEN2;LEF1;LEP;LRP4;LTF;MEF2C;MINPP1;MMP…	[]
185	GO:0043631	RNA polyadenylation	http://amigo.geneontology.org/amigo/term/GO:0043631	-0.410332	-1.5283	0.0216998	0.0294619	48	./Project_wg_result1703234618_GSEA/GO_0043631.png	20	25962;1479;80336;29894;4686;2926;26986;29101;167153;51692;11044;10768;51585;1478;22849;55339;87178;11051;56903;22916	AHCYL1;CPEB3;CPSF1;CPSF3;CSTF2;CSTF3;GRSF1;NCBP1;NCBP2;NUDT21;PABPC1;PABPC1L;PAPOLB;PCF11;PNPT1;SSU72;TENT2;TENT4A;VIRMA;WDR33	[]
186	GO:0006813	potassium ion transport	http://amigo.geneontology.org/amigo/term/GO:0006813	0.328261	1.65478	0	0.0297868	223	./Project_wg_result1703234618_GSEA/GO_0006813.png	115	3750;482;8811;6557;27012;3776;3777;495;3759;3754;483;56660;259232;81033;610;1804;60598;23416;3755;25769;27345;9312;4544;134;57463;389816;23630;3768;6559;3751;3748;3746;440699;4986;3790;64805;5349;1812;150;116;51083;10021;3744;131096;3736;6833;845;10089;3249;3060;3743;3765;150160;3766;5621;84561;65268;29850;5348;23704;343450;3770;65125;9196;10060;23327;53828;3756;3763;3784;88;3792;30818;3762;10242…	ABCC8;ABCC9;ACTN2;ADCYAP1;ADORA1;ADRA2A;AMIGO1;ATP1A3;ATP1A4;ATP1B2;ATP1B3;ATP4A;CASQ2;CCT8L2;CHP1;DPP6;DRD1;FXYD1;FXYD3;FXYD4;GAL;GALR2;GCK;HCN2;HCN4;HCRT;HPN;KCNA1;KCNA10;KCNA3;KCNA4;KCNA7;KCNAB1;KCNAB3;KCNB2;KCNC1;KCNC3;KCNC4;KCND1;KCND2;KCNE4;KCNE5;KCNF1;KCNG1;KCNG2;KCNG4;KCNH1;KCNH3;KCNH4;KCNH6;KCNH7;KCNH8;KCNIP1;KCNIP3;KCNIP4;KCNJ10;KCNJ12;KCNJ14;KCNJ15;KCNJ2;KCNJ4;KCNJ5;KCNJ6;KCNJ8;KCNJ9;K…	[]
187	GO:0007212	dopamine receptor signaling pathway	http://amigo.geneontology.org/amigo/term/GO:0007212	0.44829	1.65704	0.00451467	0.0302623	41	./Project_wg_result1703234618_GSEA/GO_0007212.png	21	409;1816;858;50632;54331;27065;238;51617;138805;8787;1812;9630;85397;5731;1814;2769;2931;2775;120793;1815;120796	ALK;ARRB2;CALY;CAV2;DRD1;DRD3;DRD4;DRD5;GNA14;GNA15;GNAO1;GNG2;GSK3A;NSG1;NSG2;OR13F1;OR56A1;OR56A4;PTGER1;RGS8;RGS9	[]
188	GO:0031128	developmental induction	http://amigo.geneontology.org/amigo/term/GO:0031128	0.463555	1.65487	0.0109649	0.0302863	33	./Project_wg_result1703234618_GSEA/GO_0031128.png	16	55897;10818;2668;140628;30812;367;54361;22943;6662;652;6495;6299;6496;7472;7473;7482	AR;BMP4;DKK1;FRS2;GATA5;GDNF;MESP1;SALL1;SIX1;SIX3;SOX8;SOX9;WNT2;WNT2B;WNT3;WNT4	[]
189	GO:0017156	calcium ion regulated exocytosis	http://amigo.geneontology.org/amigo/term/GO:0017156	0.345619	1.65884	0.00248756	0.0304531	148	./Project_wg_result1703234618_GSEA/GO_0017156.png	70	9783;23208;815;8676;9342;8938;28964;5217;5864;140730;57829;1137;23557;135;8973;7476;6860;5663;23413;2901;114088;1268;8913;107;5582;5579;6804;8911;3351;1812;112755;320;150;93664;112476;57617;9162;10814;85477;11069;1142;10675;91683;1141;116841;9066;8775;9515;9341;5030;8618;90019;23025;5906;55503;6845;6809;255057;10815;594855;51760;11261;341359;6853;84258;6861;6812;8941;9900;5023	ADCY1;ADORA2A;ADRA2A;APBA1;BAIAP3;CACNA1G;CACNA1I;CADPS;CADPS2;CAMK2A;CBARP;CDK5R2;CHP1;CHRNA4;CHRNA6;CHRNB2;CHRNB3;CNR1;CPLX1;CPLX2;CPLX3;CSPG5;DGKI;DRD1;GIT1;GRIK5;HTR1B;NAPA;NCS1;P2RX1;P2RY4;PFN2;PRKCB;PRKCG;PRRT2;PSEN1;RAB3A;RAP1A;RAPGEF4;RIMS3;RIMS4;SCIN;SNAP29;SNAP47;SNAPIN;STX11;STX1A;STX1B;STX3;STXBP1;STXBP5L;SV2A;SYN1;SYT10;SYT11;SYT12;SYT17;SYT3;SYT4;SYT5;SYT7;SYT8;TRIM9;TRPV6;UNC13A;VA…	[]
190	GO:0003014	renal system process	http://amigo.geneontology.org/amigo/term/GO:0003014	0.36342	1.64767	0	0.0304631	111	./Project_wg_result1703234618_GSEA/GO_0003014.png	41	133;6446;114;81285;6927;5020;1364;359;3043;4879;50484;135;1906;4162;9356;4645;55959;8529;554;5573;1136;134;107;360;183;23213;56670;652;56302;196883;5641;51763;5125;1141;1814;947;5576;9370;7466;1585;3784	ADCY1;ADCY4;ADCY8;ADIPOQ;ADM;ADORA1;ADORA2A;AGT;AQP2;AQP3;AVPR2;BMP4;CD34;CHRNA3;CHRNB2;CLDN4;CYP11B2;CYP4F2;DRD3;EDN1;HBB;HNF1A;INPP5K;KCNQ1;LGMN;MCAM;MYO5B;NPPB;OR51E2;OXT;PCSK5;PRKAR1A;PRKAR2A;RRM2B;SGK1;SLC22A6;SUCNR1;SULF1;SULF2;TRPV5;WFS1	['Disgenet Allergic asthma']
191	GO:0035587	purinergic receptor signaling pathway	http://amigo.geneontology.org/amigo/term/GO:0035587	0.473143	1.64918	0.0146751	0.0306444	31	./Project_wg_result1703234618_GSEA/GO_0035587.png	12	27334;9934;2857;140;5031;135;5024;54550;134;5724;64805;5029	ADORA1;ADORA2A;ADORA3;GPR34;NECAB2;P2RX3;P2RY10;P2RY12;P2RY14;P2RY2;P2RY6;PTAFR	[]
192	GO:0097327	response to antineoplastic agent	http://amigo.geneontology.org/amigo/term/GO:0097327	-0.365257	-1.52106	0.00501672	0.0308254	91	./Project_wg_result1703234618_GSEA/GO_0097327.png	31	2660;11184;440;8837;54541;9400;6770;1019;57657;5176;23514;3178;387758;6198;1663;4924;1499;1495;9101;546;5111;2332;5888;3184;1373;22949;1789;641;672;1719;8914	ASNS;ATRX;BLM;BRCA1;CDK4;CFLAR;CPS1;CTNNA1;CTNNB1;DDIT4;DDX11;DHFR;DNMT3B;FIBIN;FMR1;HCN3;HNRNPA1;HNRNPD;MAP4K1;MSTN;NUCB1;PCNA;PTGR1;RAD51;RECQL5;RPS6KB1;SERPINF1;SPIDR;STAR;TIMELESS;USP8	[]
193	GO:0072527	pyrimidine-containing compound metabolic process	http://amigo.geneontology.org/amigo/term/GO:0072527	-0.358912	-1.52218	0.0034188	0.0310146	97	./Project_wg_result1703234618_GSEA/GO_0072527.png	28	56895;1633;56894;1503;54963;100913187;80312;10560;7372;23583;4329;51727;30833;81602;57678;79178;137964;790;7083;55326;1373;4830;7374;6996;6240;6470;1854;7298	AGPAT3;AGPAT4;AGPAT5;ALDH6A1;APOBEC3A_B;CAD;CDADC1;CMPK1;CPS1;CTPS1;DCK;DUT;GPAM;GPAT4;NME1;NT5C;RRM1;SHMT1;SLC19A2;SMUG1;TDG;TET1;THTPA;TK1;TYMS;UCKL1;UMPS;UNG	[]
194	GO:0006091	generation of precursor metabolites and energy	http://amigo.geneontology.org/amigo/term/GO:0006091	-0.297074	-1.52117	0	0.0310265	447	./Project_wg_result1703234618_GSEA/GO_0006091.png	124	509;8574;316;4190;847;4160;2271;8445;6341;4709;622;10105;4698;23410;2584;51022;2109;10632;51422;4705;8803;9852;54541;10327;5213;4899;5290;2108;3101;1355;4708;3099;55526;3939;5501;8604;93058;5465;11315;57017;957;10514;4711;8801;1737;8659;4707;7360;55902;2936;54677;3658;246269;54949;2998;8908;2548;538;79072;515;4697;90624;158;23530;4720;7388;8473;4714;93974;3155;4723;664;26227;79178;5214;8630;1327;…	ACADVL;ACAT1;ACSS2;ADSL;AFG1L;AGL;AKR1A1;AKR7A2;ALDH1A1;ALDH4A1;ALDH5A1;AOX1;ATP5F1A;ATP5F1C;ATP5IF1;ATP5MG;ATP5PB;ATP7A;BDH1;BDH2;BNIP3;CAT;CCNB1;CDK1;COQ10A;COQ7;COQ9;COX15;COX4I1;COX6C;COX7C;CROT;DDIT4;DHTKD1;DLAT;DLD;DLST;DYRK2;ENTPD5;EPM2AIP1;ETFA;ETFB;ETFDH;FASTKD1;FASTKD2;FASTKD3;FH;GAA;GALK1;GBE1;GFPT1;GLRX2;GPD2;GSR;GYG2;GYS2;HK2;HK3;HMGB1;HMGCL;HSD17B6;IDH2;IMMP2L;INSR;IREB2;LDHA;LYRM7;…	[]
195	GO:0034504	protein localization to nucleus	http://amigo.geneontology.org/amigo/term/GO:0034504	-0.311397	-1.51655	0.00315457	0.0317859	260	./Project_wg_result1703234618_GSEA/GO_0034504.png	94	114882;10527;151636;51068;2534;129685;84445;3728;23534;129401;51684;11331;3841;4763;23212;55135;3837;6950;55035;55929;5903;10073;200576;9688;3717;7295;55726;84455;908;1736;51194;25777;1432;9818;80279;7175;83666;2621;201163;5530;55374;4771;11315;55705;3840;1434;9702;7486;84268;94026;6850;51715;163590;5901;3838;10526;1020;53371;8841;811;580;9451;10210;8720;255919;55746;3059;3836;7704;64901;3843;107…	ARL2;BARD1;CALR;CCT5;CCT6A;CDK1;CDK5;CDK5RAP3;CEP57;CNEP1R1;CSE1L;DKC1;DMAP1;DNAJB6;DTX3L;ECT2;EFCAB7;EIF2AK3;FBXO4;FLCN;FYN;GAS6;GTSE1;HCLS1;HDAC3;HNRNPU;INTS13;IPO11;IPO5;IPO7;IPO8;IPO9;JAK2;JUP;KPNA1;KPNA2;KPNA4;KPNA5;KPNB1;LZTS2;MAPK14;MBTPS1;MFHAS1;NF1;NF2;NMD3;NOL8;NUP107;NUP133;NUP35;NUP50;NUP54;NUP58;NUP85;NUP93;NVL;OSBPL8;PARK7;PARP1;PARP9;PHB2;PIKFYVE;PIN1;PLK1;POM121L2;PPP3CA;RAB23;RAN…	[]
196	GO:0031644	regulation of neurological system process	http://amigo.geneontology.org/amigo/term/GO:0031644	0.357784	1.64107	0.0047619	0.0318648	125	./Project_wg_result1703234618_GSEA/GO_0031644.png	41	66000;1890;5020;729956;1742;729993;23316;6348;1906;2693;5024;7476;254263;56853;10874;6714;400746;4544;27091;1139;134;9607;183;6663;6804;5724;4885;4986;885;4884;869;112755;2906;2257;3060;2911;4887;9456;57502;22997;27092	ADORA1;AGT;CACNG4;CACNG5;CARTPT;CBLN1;CCK;CCL3;CELF4;CHRNA7;CNIH2;CUX2;DLG4;EDN1;FGF12;GHSR;GRIN2D;GRM1;HCRT;HOMER1;IGSF9B;MTNR1B;NCMAP;NLGN4X;NMU;NPTX1;NPTX2;NPY2R;OPRK1;OXT;P2RX3;PTAFR;SHISA7;SHISA9;SOX10;SRC;STX1A;STX1B;TMEM108;TYMP;WNT7A	['Disgenet Allergic asthma']
197	GO:0016482	cytosolic transport	http://amigo.geneontology.org/amigo/term/GO:0016482	-0.330457	-1.51484	0	0.0319675	153	./Project_wg_result1703234618_GSEA/GO_0016482.png	64	120892;54732;23317;9179;64400;8218;4642;9482;5987;8729;55737;374403;25938;51479;23085;27252;6836;29911;9527;64145;57533;5962;200576;3998;23258;3916;22853;55275;9559;8411;84079;9905;63893;27131;58533;25930;7430;54497;54832;1174;9043;23041;1066;84910;55773;25963;55111;11151;9779;84376;9980;9648;64089;23230;83874;8677;8675;2013;55610;51699;55435;51542;22836;10772	AKTIP;ANKFY1;ANKRD27;AP1AR;AP1S1;AP4M1;CES1;CLTCL1;CORO1A;DENND5A;DNAJC13;DOP1B;EEA1;EMP2;ERC1;EZR;GBF1;GCC2;GOSR1;HEATR5A;HEATR5B;HOOK2;HOOK3;KLHL20;LAMP1;LMAN1;LMTK2;LRRK2;MON2;MYO1D;PIKFYVE;PLEKHJ1;PTPN23;RBSN;RDX;RHOBTB3;SGSM2;SNX16;SNX5;SNX6;SPAG9;SRSF10;STX10;STX16;STX8;SURF4;TBC1D10A;TBC1D10C;TBC1D14;TBC1D23;TBC1D5;TMED9;TMEM87A;TMEM87B;TRIM27;UBE2O;VPS13A;VPS13C;VPS26A;VPS29;VPS35;VPS50;V…	[]
198	GO:0017004	cytochrome complex assembly	http://amigo.geneontology.org/amigo/term/GO:0017004	-0.446475	-1.51286	0.0287356	0.0320325	31	./Project_wg_result1703234618_GSEA/GO_0017004.png	14	285521;6341;493753;90639;84987;1355;29090;55245;54902;100303755;79072;90624;389203;55744	COA1;COA5;COX14;COX15;COX18;COX19;FASTKD3;LYRM7;PET117;SCO1;SMIM20;TIMM21;TTC19;UQCC1	[]
199	GO:0060191	regulation of lipase activity	http://amigo.geneontology.org/amigo/term/GO:0060191	0.374111	1.63485	0	0.0320802	93	./Project_wg_result1703234618_GSEA/GO_0060191.png	43	5997;4908;1902;5031;4916;653145;3265;301;389;183;6352;2321;5724;64805;5741;5045;4023;283;2247;5322;3208;2263;3702;6401;5125;117;5046;2769;3357;1956;7376;728113;55908;22925;338328;56923;185;10316;3990;9290;4035;728;2099	ADCYAP1R1;AGT;AGTR1;ANG;ANGPTL8;ANXA1;ANXA8;ANXA8L1;C5AR1;CCL5;EGFR;ESR1;FGF2;FGFR2;FLT1;FURIN;GNA15;GPIHBP1;GPR55;HPCA;HRAS;HTR2B;ITK;LIPC;LPAR1;LPL;LRP1;NMUR1;NMUR2;NR1H2;NTF3;NTRK3;P2RY12;P2RY6;PCSK5;PCSK6;PLA2G5;PLA2R1;PTAFR;PTH;RGS2;RHOC;SELE	['Disgenet Allergic asthma']
200	GO:0007631	feeding behavior	http://amigo.geneontology.org/amigo/term/GO:0007631	0.365339	1.63849	0.0045977	0.032116	102	./Project_wg_result1703234618_GSEA/GO_0007631.png	37	283869;2353;8013;8484;8811;796;5020;5457;51761;7200;9518;339403;135;2693;10874;112609;1268;5697;9607;183;3952;127343;3351;4986;1812;885;6939;51083;10716;3060;4889;4887;3375;3062;1141;2847;1271	ADORA2A;AGT;ATP8A2;CALCA;CARTPT;CCK;CHRNB2;CNR1;CNTFR;DMBX1;DRD1;FOS;GAL;GALR2;GALR3;GDF15;GHSR;HCRT;HCRTR2;HTR1B;IAPP;LEP;MCHR1;MRAP2;NMU;NPW;NPY2R;NPY5R;NR4A3;OPRK1;OXT;POU4F1;PYY;RXFP4;TBR1;TCF15;TRH	[]
201	GO:0006790	sulfur compound metabolic process	http://amigo.geneontology.org/amigo/term/GO:0006790	-0.30253	-1.51319	0	0.0321634	347	./Project_wg_result1703234618_GSEA/GO_0006790.png	92	3313;9060;8803;4598;78991;27233;23553;10654;10327;79993;2950;5165;10380;55066;11315;9054;6576;84320;347734;8801;1737;55256;3141;23169;10560;1491;64087;55902;2936;100131187;2730;3073;31;6487;1468;8460;64579;60481;8942;51074;9200;442038;80221;337876;6484;23474;2639;3155;2180;11019;197322;57678;54995;79066;1462;26227;5163;79178;137964;5095;51000;4594;7915;84245;10965;5096;56922;6647;6319;642;8702;84…	AADAT;ACACA;ACAT1;ACBD6;ACOT2;ACOT9;ACSF2;ACSF3;ACSL1;ACSL3;ACSS2;ADI1;AKR1A1;ALDH5A1;APIP;B4GALT4;B4GALT6;BLMH;BPNT1;CHSY3;CIAO2A;CPS1;CSAD;CTH;DLAT;DLD;DLST;ELOVL5;ELOVL7;ENOPH1;ETHE1;FAR1;FASN;GCDH;GCLM;GPAM;GPAT4;GSR;GSTP1;HACD1;HEXA;HLCS;HMGCL;HMGCS1;HSD17B4;HSPA9;HYAL4;KYNU;LIAS;MCCC1;MCCC2;MCEE;METTL16;MMUT;MRI1;MTHFD1;MTHFR;MTR;MVK;NDST4;NFS1;NUBPL;OXSM;PAPSS2;PARK7;PCCA;PCCB;PCYOX1L;PDK1…	[]
202	GO:0007498	mesoderm development	http://amigo.geneontology.org/amigo/term/GO:0007498	0.360156	1.63541	0	0.032422	121	./Project_wg_result1703234618_GSEA/GO_0007498.png	51	9350;8013;55897;2294;9355;2139;3196;6398;642658;5457;5017;23414;10413;92;5573;22943;84667;6615;286204;728395;9241;10683;3624;6939;5076;652;130497;4086;8928;6722;64321;2263;8463;8646;2296;9314;6608;677;22806;10370;51176;6469;89870;5515;655;83881;2138;27330;8516;79191;7473	ACVR2A;BMP4;BMP7;CER1;CHRD;CITED2;CRB2;DKK1;DLL3;EYA1;EYA2;FGFR2;FOXC1;FOXF1;FOXH1;HES7;IKZF3;INHBA;IRX3;ITGA8;KLF4;LEF1;LHX2;MESP1;MIXL1;NOG;NR4A3;OSR1;OVOL1;PAX2;POU4F1;PPP2CA;PRKAR1A;RPS6KA6;SCX;SECTM1;SHH;SMAD1;SMO;SNAI1;SOX17;SRF;TCF15;TEAD2;TLX2;TRIM15;TSPY4;WNT3;YAP1;ZFP36L1;ZFPM2	[]
203	GO:0015949	nucleobase-containing small molecule interconversion	http://amigo.geneontology.org/amigo/term/GO:0015949	-0.462237	-1.50871	0.0575397	0.0328572	26	./Project_wg_result1703234618_GSEA/GO_0015949.png	8	203;1503;2936;51727;25961;4830;1854;7298	AK1;CMPK1;CTPS1;DUT;GSR;NME1;NUDT13;TYMS	[]
204	GO:0019932	second-messenger-mediated signaling	http://amigo.geneontology.org/amigo/term/GO:0019932	0.302994	1.628	0	0.0333099	423	./Project_wg_result1703234618_GSEA/GO_0019932.png	185	7124;3576;133;51655;114;5997;2849;643;8811;1816;9034;796;90550;7057;9001;2977;153;27201;6444;2691;5737;1902;51554;5031;30817;1524;5739;6348;135;1230;1906;50940;5024;2494;54331;4880;4843;10268;2492;1236;2852;2633;6343;7226;10900;112609;57192;10267;5573;4544;107;11163;5144;2827;155;183;83873;23266;1238;196;5732;138805;57158;3791;6546;3651;7535;64784;6364;64805;1812;118442;118461;810;2906;151;5741;1…	ACKR2;ACKR3;ACKR4;ADCY1;ADCY4;ADCY8;ADCYAP1;ADCYAP1R1;ADGRE2;ADGRL2;ADM;ADM2;ADORA2A;ADRA1B;ADRA1D;ADRA2A;ADRA2B;ADRB1;ADRB2;ADRB3;AGT;AGTR1;AHR;APLP1;BCAP31;C10orf71;CACNA1C;CALCA;CALCR;CALML3;CALML5;CAMK2D;CASQ1;CASQ2;CCL20;CCL3;CCR1;CCR4;CCR7;CCR8;CCR9;CCRL2;CDC34;CHP1;CHP2;CMKLR1;CRH;CRTC3;CX3CR1;CXCL8;CXCL9;CXCR3;CXCR4;CXCR5;CXCR6;DMD;DMPK;DRD1;DRD3;DRD5;EDN1;EGFR;EIF4EBP2;ERBB3;FHL2;FKBP1B;…	['Disgenet Allergic asthma']
205	GO:0034453	microtubule anchoring	http://amigo.geneontology.org/amigo/term/GO:0034453	-0.497946	-1.50034	0.0445736	0.0352171	23	./Project_wg_result1703234618_GSEA/GO_0034453.png	12	9857;51199;22981;23299;56647;9702;84376;9648;636;11127;84984;23122	BCCIP;BICD1;BICD2;CEP19;CEP350;CEP57;CLASP2;GCC2;HOOK3;KIF3A;NIN;NINL	[]
206	GO:0050808	synapse organization	http://amigo.geneontology.org/amigo/term/GO:0050808	0.3043	1.61244	0	0.0353735	379	./Project_wg_result1703234618_GSEA/GO_0050808.png	121	7124;79953;92737;63827;55619;66000;80728;57408;5020;64101;392617;8404;22866;389941;7058;57717;3684;2895;23237;5217;2668;729956;5457;22854;1742;5864;2596;347731;23316;1501;1524;79012;23557;9148;4916;6712;145581;1282;54674;7477;3587;266743;2693;26280;27286;7476;57549;5663;1496;5913;22829;23544;2047;9118;347730;1139;22943;8292;57463;5818;2064;6620;2743;9863;10882;4038;4009;57497;43;1812;869;56127;27…	ABHD17A;ACHE;ADD2;AMIGO1;ARC;ARHGAP39;ARHGEF15;BCAN;C1QL1;C1QL3;CAMKV;CBLN1;CDC42;CDH8;CDK5R1;CFL1;CHRNA7;CHRNB2;CLSTN2;CNKSR2;COL4A1;COLQ;CTNNA2;CTNND2;CUX2;CX3CR1;DKK1;DLG4;DLGAP3;DNER;DOCK10;DRD1;ELFN1;EPHA7;EPHB1;ERBB2;FLRT1;FZD1;FZD9;GAP43;GDNF;GHSR;GJA10;GLRB;GRID2;GRM5;HOMER1;IGSF9;IGSF9B;IL10RA;IL1RAPL2;INA;ITGAM;KALRN;KIRREL3;LGMN;LHFPL4;LMX1A;LRFN2;LRFN5;LRP4;LRRC4;LRRC4C;LRRN3;LRRTM1;L…	[]
207	GO:0007031	peroxisome organization	http://amigo.geneontology.org/amigo/term/GO:0007031	-0.369787	-1.49753	0.015873	0.0358164	76	./Project_wg_result1703234618_GSEA/GO_0007031.png	28	4358;7314;5189;3417;5824;54469;5192;83752;847;10059;89866;55670;5828;1891;54677;8504;8540;30;3155;10965;8443;6342;10455;11001;1962;55825;5825;3295	ABCD3;ACAA1;ACOT2;AGPS;CAT;CROT;DNM1L;ECH1;ECI2;EHHADH;GNPAT;HMGCL;HSD17B4;IDH1;LONP2;MPV17;PECR;PEX1;PEX10;PEX19;PEX2;PEX26;PEX3;SCP2;SEC16B;SLC27A2;UBB;ZFAND6	[]
208	GO:0098732	macromolecule deacylation	http://amigo.geneontology.org/amigo/term/GO:0098732	-0.347228	-1.49629	0.00676819	0.0358482	109	./Project_wg_result1703234618_GSEA/GO_0098732.png	52	10013;51547;56916;83933;10943;120892;57708;9643;10284;6720;7040;64426;56271;4752;23408;23309;23186;5926;5928;10434;1487;65018;57504;9112;5927;51742;23410;10270;8819;1108;161742;23028;23409;6421;5599;9219;79718;79685;8841;6907;25865;127018;51104;1107;3622;84312;57805;10933;23411;5931;4287;3065	ABHD17B;AKAP8;ARID4A;ARID4B;ATXN3;BEX4;BRMS1L;CCAR2;CHD3;CHD4;CTBP1;HDAC1;HDAC10;HDAC3;HDAC6;ING2;KDM1A;KDM5A;LRRK2;LYPLA1;LYPLAL1;MAPK8;MIER1;MORF4L1;MORF4L2;MSL3;MTA1;MTA2;MTA3;NEK3;PINK1;PRKD2;RBBP4;RBBP7;RCOR1;SAP18;SAP30;SAP30L;SFPQ;SIN3B;SIRT1;SIRT3;SIRT4;SIRT5;SIRT7;SMARCAD1;SPRED1;SREBF1;SUDS3;TBL1X;TBL1XR1;TGFB1	[]
209	GO:0072507	divalent inorganic cation homeostasis	http://amigo.geneontology.org/amigo/term/GO:0072507	0.294692	1.61265	0	0.0358671	487	./Project_wg_result1703234618_GSEA/GO_0072507.png	221	302;1043;133;27334;2151;4496;623;6375;114;645745;114897;643;2843;8811;1816;9034;796;90550;4494;5020;3777;57214;8048;7781;624;9001;6356;6280;6444;2691;719;5737;1902;51554;487;5031;1742;308;3814;79734;1524;5739;6348;6366;1230;7009;1906;387129;5024;10590;5663;10268;284612;1236;2852;10874;7226;254428;57192;23413;25769;1268;4544;1139;134;7222;6869;5144;5579;183;6352;2056;2841;1238;2785;3351;5732;930;6…	ACKR2;ACKR3;ACKR4;ADCY8;ADCYAP1;ADCYAP1R1;ADM;ADORA1;ADRA1B;AGT;AGTR1;ANXA2;ANXA5;ATP13A4;ATP13A5;ATP2A1;ATP2B2;ATP2C2;ATP6V1B1;BCAP31;BDKRB1;BDKRB2;BOK;C1QTNF1;C3AR1;C5AR1;CACNA1A;CACNA1C;CALB1;CALCA;CALCR;CAMK2D;CASQ1;CASQ2;CASR;CCL11;CCL13;CCL14;CCL19;CCL21;CCL3;CCL5;CCL8;CCR1;CCR4;CCR7;CCR8;CCR9;CCRL2;CD19;CD52;CD55;CDH23;CEMIP;CHRNA10;CHRNA7;CMKLR1;CNGB1;CNR1;CSRP3;CX3CL1;CX3CR1;CXCL12;CXCL9…	['Disgenet Allergic asthma']
210	GO:0150076	neuroinflammatory response	http://amigo.geneontology.org/amigo/term/GO:0150076	0.427342	1.61644	0.00659341	0.0358756	46	./Project_wg_result1703234618_GSEA/GO_0150076.png	17	7124;3553;114;4318;1191;3684;135;3725;5663;107;3596;3949;10333;26228;7133;6608;1956	ADCY1;ADCY8;ADORA2A;CLU;EGFR;IL13;IL1B;ITGAM;JUN;LDLR;MMP9;PSEN1;SMO;STAP1;TLR6;TNF;TNFRSF1B	['Disgenet Allergic asthma']
211	GO:0009582	detection of abiotic stimulus	http://amigo.geneontology.org/amigo/term/GO:0009582	0.351159	1.61829	0.00236967	0.0359599	128	./Project_wg_result1703234618_GSEA/GO_0009582.png	58	133060;409;796;8048;5957;10886;7439;8557;51761;54112;221391;5148;94233;57010;5995;388531;80036;2047;134;7222;6869;2916;54437;5270;79955;1301;23746;92840;3736;10893;168507;6010;9311;3249;6387;57053;1258;24;7287;6011;1040;346007;611;126006;10692;10343;25861;84694;3000;2780;59335;10002;117532;3673;4923;6785;5310;644168	ABCA4;ADORA1;AIPL1;ARRB2;ASIC3;ATP8A2;BEST1;CABP4;CALCA;CDS1;CHRNA10;CNGB1;COL11A1;CSRP3;CXCL12;DRGX;ELOVL4;EPHB1;EYS;GJA10;GNAT2;GPR88;GRK1;GRM6;GUCY2D;HPN;ITGA2;KCNA1;MMP24;NPFFR2;NR2E3;NTSR1;OPN1SW;OPN4;OPN5;OTOP1;PCP2;PDE6G;PDZD7;PKD1;PKD1L1;PKDREJ;PRDM12;RCVRN;REEP6;RGR;RGS9BP;RHO;RRH;SEMA5B;SERPINE2;TACR1;TCAP;TMC2;TRPC3;TRPM3;TULP1;WHRN	[]
212	GO:0019233	sensory perception of pain	http://amigo.geneontology.org/amigo/term/GO:0019233	0.363285	1.61397	0.00228833	0.0360651	99	./Project_wg_result1703234618_GSEA/GO_0019233.png	31	623;409;796;3593;117194;5020;1137;6348;1906;5179;5024;10874;2047;1268;134;3218;3751;5743;5724;4986;885;2906;116;3736;10893;3231;9311;6387;2911;4887;3375	ADCYAP1;ADORA1;ARRB2;ASIC3;BDKRB1;CALCA;CCK;CCL3;CHRNA4;CNR1;CXCL12;EDN1;EPHB1;GRIN2D;GRM1;HOXB8;HOXD1;IAPP;IL12B;KCNA1;KCND2;MMP24;MRGPRX2;NMU;NPY2R;OPRK1;OXT;P2RX3;PENK;PTAFR;PTGS2	['Disgenet Allergic asthma']
213	GO:2001023	regulation of response to drug	http://amigo.geneontology.org/amigo/term/GO:2001023	0.365127	1.60391	0.00442478	0.0376037	92	./Project_wg_result1703234618_GSEA/GO_2001023.png	33	23208;5997;8013;2557;2668;1137;135;8973;6860;5663;9283;1136;1268;183;10974;3351;138805;4986;1812;2309;51083;1392;130497;6387;2861;4887;5865;6865;91683;4780;1141;9066;1814	ADIRF;ADORA2A;AGT;CHRNA3;CHRNA4;CHRNA6;CHRNB2;CNR1;CRH;CXCL12;DRD1;DRD3;FOXO3;GABRA4;GAL;GDNF;GPR37;GPR37L1;HTR1B;NFE2L2;NPY2R;NR4A3;OPRK1;OR13F1;OSR1;PSEN1;RAB3B;RGS2;SYT11;SYT12;SYT4;SYT7;TACR2	[]
214	GO:0002251	organ or tissue specific immune response	http://amigo.geneontology.org/amigo/term/GO:0002251	0.488081	1.60132	0.0104603	0.0377952	24	./Project_wg_result1703234618_GSEA/GO_0002251.png	14	6375;282616;4843;4057;2865;51297;1669;5284;92747;100141515;6170;9245;820;3569	BPIFA1;BPIFB1;C17orf99;CAMP;DEFA4;FFAR3;GCNT3;IFNL2;IL6;LTF;NOS2;PIGR;RPL39;XCL1	['Disgenet Allergic asthma']
215	GO:0007178	transmembrane receptor protein serine/threonine kinase signaling pathway	http://amigo.geneontology.org/amigo/term/GO:0007178	0.305585	1.5982	0	0.0384147	321	./Project_wg_result1703234618_GSEA/GO_0007178.png	115	1958;9350;409;2353;3626;652991;11167;4435;10140;4920;7057;1761;656;7431;7043;642658;63976;858;50515;114990;7049;7071;402117;9518;8483;285704;23625;124857;7044;91851;3725;4488;51701;51341;6714;92;269;168002;10637;128853;22943;255743;1482;1281;9719;25937;56963;164656;6497;286204;9863;9241;6425;23213;65997;23770;4038;3175;64388;168667;26585;1278;174;4052;10923;375567;2658;8200;654;5045;2022;3624;271…	ACVR2A;ADAMTSL2;AFP;AMHR2;ARRB2;BMP4;BMP6;BMP7;BMP8B;BMPER;CAV2;CDKN2B;CER1;CHRD;CHRDL1;CHST11;CIDEA;CILP;CITED1;CITED2;CLDN5;COL1A2;COL3A1;CRB2;CSNK2B;DACT2;DKK1;DKK3;DMRT1;DUSP15;DUSP22;EGR1;EMILIN1;ENG;FAM89B;FKBP8;FOS;FOXD1;FOXH1;FSTL1;FURIN;FZD1;GCNT2;GDF10;GDF15;GDF2;GDF5;GDF6;GDF7;GOT1;GREM1;GREM2;HES5;HNF4A;HTRA1;IL17F;ILK;INHBA;INHBB;INHBC;INHBE;ITGA8;ITGB5;JUN;KLF10;LEF1;LEFTY1;LEFTY2;L…	[]
216	GO:0018205	peptidyl-lysine modification	http://amigo.geneontology.org/amigo/term/GO:0018205	-0.296885	-1.48299	0.00150602	0.039508	346	./Project_wg_result1703234618_GSEA/GO_0018205.png	131	10524;9027;63894;200424;59343;7040;9682;6871;1810;23067;84075;1725;23408;6872;5929;5987;339287;23168;64769;23338;23476;84444;11091;5926;6418;55818;51773;6839;1487;7862;51616;10054;55677;55929;5903;5352;8726;26147;10902;2648;84681;10401;825;1387;11137;54934;9070;1786;51742;25895;23410;79447;6018;84661;10629;79960;201163;9869;26276;29117;23512;54552;8295;11315;8607;80335;23409;23741;387082;54904;97…	ACTL6A;ARID4A;ARID4B;ASH2L;ATP7A;ATPSCKMT;ATRX;BCL11A;BRCA1;BRCA2;BRD1;BRD4;BRD7;BRD8;BRPF1;CAPN3;CHEK1;CREBBP;CTBP1;CTH;CTNNB1;DHPS;DMAP1;DNMT1;DNMT3B;DOT1L;DPY30;DR1;EED;EEF1AKMT2;EEF1AKMT3;EID1;EP400;ESCO1;EZH2;FLCN;FSCB;GNL3L;HAT1;HINT2;ING3;ING5;IWS1;JADE1;JADE2;JADE3;KANSL2;KAT2A;KAT2B;KAT5;KDM3A;KDM4A;KMT2D;KMT5A;KMT5B;LIAS;MAP3K7;MEAF6;METTL21A;MORF4L1;MSL1;MTF2;NAA40;NAA50;NAT8;NSD1;NSD2…	[]
217	GO:0010586	miRNA metabolic process	http://amigo.geneontology.org/amigo/term/GO:0010586	-0.452627	-1.48326	0.0336449	0.0396422	29	./Project_wg_result1703234618_GSEA/GO_0010586.png	12	23318;167153;6895;27161;5073;8570;5901;29102;10521;4790;192670;87178	AGO2;AGO4;DDX17;DROSHA;KHSRP;NFKB1;PARN;PNPT1;RAN;TARBP2;TENT2;TUT4	[]
218	GO:0036260	RNA capping	http://amigo.geneontology.org/amigo/term/GO:0036260	-0.441158	-1.48111	0.0314233	0.0397584	33	./Project_wg_result1703234618_GSEA/GO_0036260.png	22	2071;2962;23070;5440;55783;8732;902;83640;4686;5434;96764;2963;4331;5431;5439;5430;2967;55421;5436;1022;8731;22916	CCNH;CDK7;CMTR1;CMTR2;ERCC3;GTF2F1;GTF2F2;GTF2H3;MNAT1;NCBP1;NCBP2;NCBP3;POLR2A;POLR2B;POLR2E;POLR2G;POLR2J;POLR2K;RAMAC;RNGTT;RNMT;TGS1	[]
219	GO:0051865	protein autoubiquitination	http://amigo.geneontology.org/amigo/term/GO:0051865	-0.373624	-1.47683	0.0223048	0.0405586	62	./Project_wg_result1703234618_GSEA/GO_0051865.png	25	10206;7189;120892;149603;1161;6872;151636;9921;90678;26994;7186;9112;81847;57674;4591;10277;27246;56852;9025;29089;50862;54800;115426;672;29128	BRCA1;DTX3L;ERCC8;KLHL24;LRRK2;LRSAM1;MTA1;RAD18;RNF10;RNF11;RNF115;RNF141;RNF146;RNF187;RNF213;RNF8;TAF1;TRAF2;TRAF6;TRIM13;TRIM37;UBE2T;UBE4B;UHRF1;UHRF2	[]
220	GO:0043574	peroxisomal transport	http://amigo.geneontology.org/amigo/term/GO:0043574	-0.374182	-1.47709	0.0213144	0.0407447	67	./Project_wg_result1703234618_GSEA/GO_0043574.png	31	51;8239;23417;5190;283927;5191;4358;7314;5189;3417;5824;54469;5192;83752;847;55670;5828;1891;54677;8504;8540;30;3155;10965;8443;6342;10455;11001;1962;55825;3295	ACAA1;ACOT2;ACOX1;AGPS;CAT;CROT;ECH1;ECI2;EHHADH;GNPAT;HMGCL;HSD17B4;IDH1;LONP2;MLYCD;MPV17;NUDT7;PECR;PEX1;PEX10;PEX19;PEX2;PEX26;PEX3;PEX6;PEX7;SCP2;SLC27A2;UBB;USP9X;ZFAND6	[]
221	GO:1901657	glycosyl compound metabolic process	http://amigo.geneontology.org/amigo/term/GO:1901657	-0.328267	-1.4727	0.010084	0.0417711	138	./Project_wg_result1703234618_GSEA/GO_1901657.png	37	1633;9836;1503;55347;54963;100913187;9054;1739;55669;7372;260425;51715;5901;51071;129450;51074;22978;51727;221443;10591;79631;30833;81602;3251;57462;55039;790;84245;5636;7083;4830;56952;84869;5471;5634;2990;58478	ABHD10;APIP;APOBEC3A_B;CAD;CBR4;CDADC1;CMPK1;CTPS1;DCK;DERA;DLG1;DNPH1;EFL1;ENOPH1;GUSB;HPRT1;LCMT2;MAGI3;MFN1;MRI1;MYORG;NFS1;NME1;NT5C;NT5C2;OARD1;PPAT;PRPS2;PRPSAP2;PRTFDC1;RAB23;RAN;TK1;TRMT12;TYW5;UCKL1;UMPS	[]
222	GO:1902742	apoptotic process involved in development	http://amigo.geneontology.org/amigo/term/GO:1902742	0.450788	1.58338	0.0154185	0.0426967	31	./Project_wg_result1703234618_GSEA/GO_1902742.png	19	1482;84466;6928;6688;3714;5076;652;7042;7132;2296;7133;51176;655;6496;2249;7849;6092;7421;6586	BMP4;BMP7;FGF4;FOXC1;HNF1B;JAG2;LEF1;MEGF10;NKX2-5;PAX2;PAX8;ROBO2;SIX3;SLIT3;SPI1;TGFB2;TNFRSF1A;TNFRSF1B;VDR	[]
223	GO:0007618	mating	http://amigo.geneontology.org/amigo/term/GO:0007618	0.433915	1.58348	0.0104603	0.0432203	37	./Project_wg_result1703234618_GSEA/GO_0007618.png	11	1816;5020;6532;7068;92;1268;5266;5270;1812;84152;7932	ACVR2A;CNR1;DRD1;DRD5;OR2H2;OXT;PI3;PPP1R1B;SERPINE2;SLC6A4;THRB	[]
224	GO:0030431	sleep	http://amigo.geneontology.org/amigo/term/GO:0030431	0.453879	1.57623	0.0217391	0.0436056	31	./Project_wg_result1703234618_GSEA/GO_0030431.png	14	2353;117194;5020;2691;135;10874;4544;134;8911;1392;4887;5730;1141;1814	ADORA1;ADORA2A;CACNA1I;CHRNB2;CRH;DRD3;FOS;GHRH;MRGPRX2;MTNR1B;NMU;NPY2R;OXT;PTGDS	[]
225	GO:0048705	skeletal system morphogenesis	http://amigo.geneontology.org/amigo/term/GO:0048705	0.312107	1.5748	0	0.0437876	229	./Project_wg_result1703234618_GSEA/GO_0048705.png	76	302;54475;9350;162466;7484;1746;60529;57642;176;4920;116039;3236;54;56914;3198;340260;64399;7043;642658;50515;4153;1292;7483;8817;79977;81578;64651;7476;5663;389058;4880;3234;4488;6913;8538;387733;1294;64856;10265;4057;3211;3218;1305;6497;1280;9241;5079;5212;26585;257;7703;2737;8313;654;1301;6939;3340;25976;860;3233;6662;652;130497;4323;7480;10269;7291;4208;6495;2263;1303;60676;1277;2296;359845;3…	ACAN;ACP5;ALX3;ALX4;ANXA2;AXIN2;BARX2;BMP4;BMP6;CER1;CHST11;COL11A1;COL12A1;COL13A1;COL1A1;COL20A1;COL21A1;COL2A1;COL6A2;COL7A1;CSRNP1;DLX2;FGF18;FGFR2;FOXC1;GLI3;GREM1;GRHL2;HHIP;HOXA1;HOXB1;HOXB8;HOXD10;HOXD3;HOXD4;HOXD8;IFITM5;IRX5;LTF;MBL2;MEF2C;MMP14;MSX2;NDST1;NLE1;NOG;NPPC;OSR1;OSR2;OTOR;PAPPA2;PAX5;PCGF2;PHOSPHO1;PSEN1;RFLNB;ROR2;RUNX2;SCX;SIX1;SKI;SOX9;SP5;TBX15;TCF15;TGFB3;TIPARP;TWIST1…	[]
226	GO:0048568	embryonic organ development	http://amigo.geneontology.org/amigo/term/GO:0048568	0.292647	1.57336	0	0.0438333	416	./Project_wg_result1703234618_GSEA/GO_0048568.png	141	7124;3576;133060;133;3726;6293;8013;7484;55897;10818;2294;668;4435;340784;1746;2304;60529;2637;3880;1051;4920;116039;3398;3236;3198;57216;7043;50515;8557;2668;3142;51761;1045;7483;23414;79977;10413;430;51384;259236;26018;1906;7477;121643;55084;5663;2323;6913;6343;7942;161882;2202;1482;10763;51168;6615;10265;3976;3211;54345;6943;3218;286204;1280;28514;9241;10083;10848;6928;9620;7976;5079;2735;3791…	ADM;ALDH1A3;ALX3;ALX4;ASCL2;ATP8A2;BMP4;BMP7;CCDC39;CDX2;CEBPB;CELSR1;CHRNA10;CHST11;CITED1;CITED2;COL11A1;COL2A1;CRB2;CXCL8;DLL1;DLX2;DLX6;EDN1;EFEMP1;EGFR;ENG;EPAS1;ERCC2;ESRRB;EYA1;FGFR2;FLT3LG;FOXC1;FOXE1;FOXF1;FOXF2;FOXH1;FOXI1;FOXL2;FOXN4;FRS2;FZD3;GBX2;GCM1;GDNF;GJB5;GLI1;GLI3;GRHL2;GRHL3;HEY2;HLX;HMX2;HMX3;HNF1B;HOXA1;HOXB1;HOXB8;HOXD10;HOXD3;HOXD4;HPN;ID2;IGF2;IRX5;ITGA8;JUNB;KDR;KRT19;L…	['Disgenet Allergic asthma']
227	GO:0050918	positive chemotaxis	http://amigo.geneontology.org/amigo/term/GO:0050918	0.393693	1.57705	0.0162037	0.0439323	60	./Project_wg_result1703234618_GSEA/GO_0050918.png	26	3576;6289;4908;2668;4916;6348;5365;9037;10457;6352;3791;6288;2152;652;6387;2247;2277;1233;8829;7424;3958;5228;846;2358;3673;3603	BMP4;CASR;CCL3;CCL5;CCR4;CXCL12;CXCL8;F3;FGF2;FPR2;GDNF;GPNMB;IL16;ITGA2;KDR;LGALS3;NRP1;NTF3;NTRK3;PGF;PLXNB3;SAA1;SAA2;SEMA5A;VEGFC;VEGFD	[]
228	GO:0032609	interferon-gamma production	http://amigo.geneontology.org/amigo/term/GO:0032609	0.349011	1.57845	0.00444444	0.0440076	104	./Project_wg_result1703234618_GSEA/GO_0032609.png	29	7124;3553;282618;6375;3965;57115;3593;9636;3594;3265;54106;602;114836;1236;554;161882;29126;5144;114771;149233;3595;50943;3624;246778;54440;7356;80381;3554;8807	AVPR2;BCL3;CCR7;CD274;CD276;FOXP3;HRAS;IFNL1;IL12B;IL12RB1;IL12RB2;IL18RAP;IL1B;IL1R1;IL23R;IL27;INHBA;ISG15;LGALS9;PDE4D;PGLYRP3;PGLYRP4;SASH3;SCGB1A1;SLAMF6;TLR9;TNF;XCL1;ZFPM1	[]
229	GO:0006513	protein monoubiquitination	http://amigo.geneontology.org/amigo/term/GO:0006513	-0.374269	-1.46231	0.0353818	0.0451565	66	./Project_wg_result1703234618_GSEA/GO_0006513.png	19	84861;84678;55120;10336;63893;4591;10277;10210;8450;56852;57599;165918;329;7324;29089;56970;51514;57697;29128	ATXN7L3;BIRC2;CUL4B;DTL;FANCL;FANCM;KDM2B;KLHL22;PCGF3;RAD18;RNF168;TOPORS;TRIM37;UBE2E1;UBE2O;UBE2T;UBE4B;UHRF1;WDR48	[]
230	GO:0034976	response to endoplasmic reticulum stress	http://amigo.geneontology.org/amigo/term/GO:0034976	-0.299346	-1.46112	0.00160772	0.0453869	261	./Project_wg_result1703234618_GSEA/GO_0034976.png	81	10613;23392;201595;51608;7186;23376;80020;7327;10987;6782;23753;9919;7494;10211;30001;440;84216;80279;10525;56005;27248;8398;11315;51726;1388;10277;80267;54557;5516;1491;6388;5771;55666;5034;258010;118;5611;116138;7873;317;811;9451;8720;10961;2137;9797;8893;1663;5706;5610;79876;54956;488;55033;83734;56886;9131;55829;37;7184;23190;57003;23435;192683;91147;23411;2673;148327;55139;6400;4287;51360;10…	ACADVL;ADD1;AIFM1;ANKZF1;APAF1;ASNS;ATF6B;ATG10;ATP2A2;ATXN3;CALR;CCDC47;CDK5RAP3;COPS5;CREB3L4;CTH;DDX11;DNAJB11;DNAJC3;ECPAS;EDEM1;EDEM3;EIF2AK2;EIF2AK3;EIF2B5;ERLEC1;ERLIN1;ERO1A;ERP29;EXTL2;EXTL3;FKBP14;FLOT1;FOXRED2;GET4;GFPT1;HSP90B1;HSPA13;HSPA5;HYOU1;KLHDC3;MANF;MBTPS1;MBTPS2;MYDGF;NPLOC4;P4HB;PARK7;PARP16;PDIA3;PDIA4;PDIA5;PDIA6;PLA2G6;PPP2CB;PSMC6;PTPN2;SCAMP5;SDF2;SDF2L1;SEC16A;SEL1L;S…	[]
231	GO:0070555	response to interleukin-1	http://amigo.geneontology.org/amigo/term/GO:0070555	0.335891	1.56402	0	0.0454013	144	./Project_wg_result1703234618_GSEA/GO_0070555.png	39	1958;3557;3553;6347;3576;8517;6375;414062;3965;4435;4615;1051;6356;3552;4792;6348;6366;1906;5105;2633;6714;301;6352;2056;3656;27063;6355;6364;10365;2634;6662;3554;3383;6357;6367;6401;5970;64127;6363	ANKRD1;ANXA1;CCL11;CCL13;CCL19;CCL2;CCL20;CCL21;CCL22;CCL3;CCL3L3;CCL5;CCL8;CEBPB;CITED1;CXCL8;EDN1;EGR1;EPO;GBP1;GBP2;ICAM1;IKBKG;IL1A;IL1B;IL1R1;IL1RN;IRAK2;KLF2;LGALS9;MYD88;NFKBIA;NOD2;PCK1;RELA;SELE;SOX9;SRC;XCL1	['Disgenet Allergic asthma']
232	GO:0006814	sodium ion transport	http://amigo.geneontology.org/amigo/term/GO:0006814	0.315148	1.56012	0.00249377	0.0454111	209	./Project_wg_result1703234618_GSEA/GO_0006814.png	102	6446;5652;482;6557;495;6569;483;200010;9058;259232;6330;6555;610;6535;57030;201780;7226;159963;254428;150159;25769;57084;1482;53827;29099;6524;6559;10568;146167;5270;6546;6327;51297;57282;5349;54997;79570;10246;2258;64849;2257;10021;130497;2040;9311;284111;5581;6543;65268;10991;53822;29850;5348;6584;1814;151258;65125;1272;23327;378807;26266;53828;6547;53826;125206;123041;8671;6331;6329;6340;28365…	ADRB2;ASIC3;ASIC4;ATP1A3;ATP1A4;ATP1B2;ATP1B3;ATP4A;BPIFA1;CAMK2D;CATSPER4;CHP1;CNTN1;COMMD9;DMD;DRD3;DRD4;FGF12;FGF13;FXYD1;FXYD3;FXYD4;FXYD5;FXYD6;FXYD7;HCN2;HCN4;HECW2;KIF5B;NALCN;NDUFA9;NEDD4L;NKAIN1;NKAIN4;NKX2-5;NOS1;NOS3;OSR1;PRKCE;PRSS8;SCN1B;SCN2B;SCN4A;SCN4B;SCN5A;SCN8A;SCNN1A;SCNN1B;SCNN1G;SERPINE2;SGK1;SHROOM2;SLC10A2;SLC10A4;SLC12A1;SLC12A3;SLC13A2;SLC13A3;SLC13A4;SLC13A5;SLC17A2;SLC…	[]
233	GO:0060485	mesenchyme development	http://amigo.geneontology.org/amigo/term/GO:0060485	0.307661	1.56767	0	0.0457651	259	./Project_wg_result1703234618_GSEA/GO_0060485.png	96	3553;9350;55897;2294;2637;70;72;7043;642658;28984;553115;2668;114990;7049;23414;10413;51094;51384;1906;152007;140628;80326;10409;5308;30812;4488;54361;58;1482;6615;4902;25937;9037;6943;286204;6663;54437;728395;9241;348262;3169;2042;26585;10683;8313;2022;57556;340665;6939;5076;6662;652;130497;3249;2295;6909;23493;8928;2651;7291;4208;6495;2065;2263;7042;8463;1072;1277;2296;3911;359845;6608;4017;677…	ACTA1;ACTC1;ACTG2;ADIPOR1;AMELX;AXIN2;BASP1;BMP4;BMP7;CER1;CFL1;CITED2;COL1A1;CRB2;CYP26C1;DCHS1;DLL3;EDN1;ENG;EPHA3;ERBB3;ERBB4;FGFR2;FOXA1;FOXC1;FOXD1;FOXF1;FOXF2;FOXH1;GATA5;GBX2;GCNT2;GDNF;GLIPR2;GREM1;HEY1;HEY2;HPN;HTR2B;IL1B;LAMA5;LEF1;LOXL2;MCRIP1;MDM2;MEF2C;MESP1;MSX2;NKX2-5;NOG;NRG1;NRP1;NRTN;OSR1;PAX1;PAX2;PEF1;PITX2;PPP2CA;RFLNB;RGCC;SCX;SEMA4C;SEMA4F;SEMA4G;SEMA5A;SEMA5B;SEMA6A;SEMA6B…	['Disgenet Allergic asthma']
234	GO:0042044	fluid transport	http://amigo.geneontology.org/amigo/term/GO:0042044	0.467981	1.56034	0.0236052	0.0458165	28	./Project_wg_result1703234618_GSEA/GO_0042044.png	10	364;359;343;1906;360;7380;375318;51763;366;6563	AQP12A;AQP2;AQP3;AQP7;AQP8;AQP9;EDN1;INPP5K;SLC14A1;UPK3A	['Disgenet Allergic asthma']
235	GO:0007422	peripheral nervous system development	http://amigo.geneontology.org/amigo/term/GO:0007422	0.371648	1.56411	0.00473934	0.0459166	73	./Project_wg_result1703234618_GSEA/GO_0007422.png	28	1959;1960;5454;3236;4908;5453;2668;8506;5457;4916;864;30812;5376;861;400746;60484;4653;6497;2064;6663;224;22933;3611;2065;5970;2947;64843;3084	ALDH3A2;CNTNAP1;EGR2;EGR3;ERBB2;ERBB3;GDNF;GSTM3;HAPLN2;HOXD10;ILK;ISL2;MYOC;NCMAP;NRG1;NTF3;NTRK3;PMP22;POU3F1;POU3F2;POU4F1;RELA;RUNX1;RUNX3;SIRT2;SKI;SOX10;SOX8	[]
236	GO:0090287	regulation of cellular response to growth factor stimulus	http://amigo.geneontology.org/amigo/term/GO:0090287	0.307584	1.56086	0	0.0461385	252	./Project_wg_result1703234618_GSEA/GO_0090287.png	83	3553;9350;652991;4435;66000;10140;56975;7057;64399;7043;63976;858;50515;26999;114990;7049;387914;402117;64094;8817;23625;124857;91851;4488;51341;55959;92;5526;54361;22905;22943;255743;9719;164656;5579;6497;345193;286204;183;28514;9241;6425;2321;9982;23213;65997;23770;3175;64388;168667;26585;4052;375567;2658;8200;2022;57556;4504;27122;388585;3273;7448;860;57608;23089;652;2247;5654;63978;3611;34809…	ACVR2A;ADAMTSL2;AGT;BMP4;BMPER;CAV2;CDKN2B;CER1;CHRD;CHRDL1;CHST11;CIDEA;CITED1;CITED2;CRB2;CYFIP2;DKK1;DKK3;DLL1;DOK5;EMILIN1;ENG;EPN2;FAM20C;FAM89B;FGF18;FGF2;FGFBP1;FGFR2;FKBP8;FLT1;FZD1;GDF2;GDF5;GOT1;GREM1;GREM2;HES5;HHIP;HRG;HTRA1;IL1B;ILK;JCAD;LRIT3;LTBP1;MSX2;MT3;NOG;NPNT;ONECUT1;PCSK6;PEG10;PELO;PPP2R5B;PRDM14;PRDM16;PRKCB;RASL11B;RBPMS2;RUNX2;SEMA6A;SFRP5;SHISA2;SKI;SKOR2;SMOC2;SOST;SUL…	['Disgenet Allergic asthma']
237	GO:0060021	roof of mouth development	http://amigo.geneontology.org/amigo/term/GO:0060021	0.362648	1.56468	0	0.0462515	89	./Project_wg_result1703234618_GSEA/GO_0060021.png	33	7484;2304;60529;116039;7043;63976;7049;1302;124857;64651;7476;9242;6615;6943;6497;1280;11023;1750;2737;3624;25976;3714;130497;2295;6909;7291;4208;8321;7042;7122;6591;51176;6469	ALX4;CLDN5;COL11A2;COL2A1;CSRNP1;DLX6;FOXE1;FOXF2;FZD1;GLI3;INHBA;JAG2;LEF1;MEF2C;MSC;OSR1;OSR2;PRDM16;SHH;SKI;SNAI1;SNAI2;TBX2;TCF21;TGFB2;TGFB3;TGFBR3;TIPARP;TWIST1;VAX1;WFIKKN2;WNT7A;WNT9B	[]
238	GO:0097485	neuron projection guidance	http://amigo.geneontology.org/amigo/term/GO:0097485	0.305153	1.55407	0	0.0463572	257	./Project_wg_result1703234618_GSEA/GO_0097485.png	94	1959;8399;8013;10818;10570;9355;2637;7408;23022;6710;9369;53358;57216;26999;2668;9046;2596;10381;23053;374946;6712;51466;57549;2675;10752;6714;65249;2047;5365;9637;64919;27255;4902;5818;9037;2064;54437;11023;9241;7436;7976;55079;4009;389549;2737;64096;57556;9260;57643;10716;11313;2045;6387;8660;9423;1002;2046;1944;3798;6608;90249;8851;64843;1951;55816;151449;5623;6469;6585;2636;655;2674;2676;2297…	ANOS1;BCL11B;BMP7;BMPR1B;CDH4;CDK5R1;CELSR3;CHL1;CNTN2;CNTN4;CNTN6;CXCL12;CXCR4;CYFIP2;DOK2;DOK5;DPYSL4;DRAXIN;DRGX;DSCAM;EFNA3;EGR2;ENAH;EPHA7;EPHA8;EPHB1;ERBB2;EVL;FEZ2;FEZF1;FEZF2;FOXD1;FRS2;FZD3;GAB1;GAP43;GBX1;GBX2;GDF7;GDNF;GFRA1;GFRA2;GFRA3;GFRA4;GLI3;IGSF9;IRS2;ISL2;KIF5A;LHX2;LMX1A;LYPLA2;NCAM1;NECTIN1;NOG;NR4A3;NRCAM;NRP1;NRTN;NRXN3;NTN1;PALLD;PDLIM7;PLA2G10;PLXNB3;PSPN;RANBP9;RAP1GAP;S…	['Disgenet Allergic asthma']
239	GO:0034113	heterotypic cell-cell adhesion	http://amigo.geneontology.org/amigo/term/GO:0034113	0.389507	1.5548	0.00854701	0.0464487	58	./Project_wg_result1703234618_GSEA/GO_0034113.png	25	7124;3557;3553;3695;342035;4680;3679;1525;4155;246;3687;8174;2651;9314;1832;65125;9370;7070;655;914;4897;5607;91663;960;64065	ADIPOQ;ALOX15;BMP7;CD2;CD44;CEACAM6;CXADR;DSP;GCNT2;GLDN;IL1B;IL1RN;ITGA7;ITGAX;ITGB7;KLF4;MADCAM1;MAP2K5;MBP;MYADM;NRCAM;PERP;THY1;TNF;WNK1	[]
240	GO:0003158	endothelium development	http://amigo.geneontology.org/amigo/term/GO:0003158	0.343732	1.55536	0.00222222	0.0467369	116	./Project_wg_result1703234618_GSEA/GO_0003158.png	49	7124;302;3553;5624;55897;26051;388;7477;26084;7476;634;91522;4855;54345;5144;60484;64102;694;28514;57493;3791;2658;654;2022;5629;1286;80781;55810;652;3383;23493;64321;2947;7132;3911;947;3084;1460;7122;6935;5906;8829;10411;5138;4659;23462;91663;81792;2701	ADAMTS12;ANXA2;ARHGEF26;BMP4;BMP6;BTG1;CD34;CEACAM1;CLDN5;COL18A1;COL23A1;COL4A4;CSNK2B;DLL1;ENG;FOXJ2;GDF2;GJA4;GSTM3;HAPLN2;HEG1;HEY1;HEY2;ICAM1;IL1B;KDR;LAMA5;MESP1;MYADM;NOTCH4;NRG1;NRP1;PDE2A;PDE4D;PPP1R12A;PPP1R16B;PROC;PROX1;RAP1A;RAPGEF3;RHOB;SOX17;SOX18;TNF;TNFRSF1A;TNMD;WNT7A;WNT7B;ZEB1	['Disgenet Allergic asthma']
241	GO:0050920	regulation of chemotaxis	http://amigo.geneontology.org/amigo/term/GO:0050920	0.314477	1.54757	0	0.0485414	202	./Project_wg_result1703234618_GSEA/GO_0050920.png	79	6347;3576;1880;6375;56833;3965;8740;7057;5880;4908;719;1902;1435;64094;8817;79647;23053;4916;6348;6366;1230;1906;1236;3315;65249;284340;972;10488;9037;6352;54437;2841;57509;6278;3791;55079;80310;26585;64805;57556;3273;2152;63940;57643;10716;56670;51157;6387;2247;7060;4354;5641;26228;2277;57402;57118;6363;1233;3929;5587;65125;8291;23604;11223;8829;7473;7424;6809;57715;10501;2249;54910;7852;10505;5…	AKIRIN1;C3AR1;CAMK1D;CASR;CCL19;CCL2;CCL21;CCL3;CCL5;CCR1;CCR4;CCR7;CD74;CREB3;CSF1;CXCL12;CXCL17;CXCL8;CXCR4;DAPK2;DYSF;EDN1;F3;FEZF2;FGF18;FGF2;FGF4;FPR2;GPR18;GPR183;GPSM3;GREM1;HRG;HSPB1;ITGA2;KDR;LBP;LGALS9;LGMN;LPAR1;MPP1;MST1L;MTUS1;NRP1;NTF3;NTRK3;P2RY12;PDGFD;PGF;PRKD1;RAC2;S100A14;S100A7;SEMA4C;SEMA4F;SEMA4G;SEMA5A;SEMA5B;SEMA6A;SEMA6B;SERPINE1;SLAMF8;SMOC2;STAP1;STX3;SUCNR1;TBR1;THBS1;…	['Disgenet Allergic asthma']
242	GO:0007050	cell cycle arrest	http://amigo.geneontology.org/amigo/term/GO:0007050	-0.302255	-1.44988	0.00803859	0.0495977	239	./Project_wg_result1703234618_GSEA/GO_0007050.png	52	11180;27352;1019;9337;10514;6300;5608;7027;25;324;1020;4194;811;580;8091;23378;6419;1031;8065;79366;1022;10657;64121;5311;11186;220042;51379;4853;10542;8850;5934;5111;87178;472;79733;1017;1021;144455;115426;6790;4436;55771;1033;9585;51512;11200;27085;672;995;2305;891;983	ABL1;APC;ATM;AURKA;BARD1;BRCA1;CALR;CCNB1;CDC25C;CDK1;CDK2;CDK4;CDK5;CDK6;CDK7;CDKN2C;CDKN3;CHEK2;CNOT8;CRLF3;CUL5;DDIAS;E2F7;E2F8;FOXM1;GTSE1;HMGA2;HMGN5;KAT2B;KHDRBS1;KIF20B;LAMTOR5;MAP2K6;MAPK12;MDM4;MSH2;MTBP;MYBBP1A;NOTCH2;PCNA;PKD2;PNPT1;PRR11;RASSF1;RBL2;RRAGC;RRP8;SETMAR;SGSM3;TFDP1;UHRF2;WDR6	[]
243	GO:0001505	regulation of neurotransmitter levels	http://amigo.geneontology.org/amigo/term/GO:0001505	0.292271	1.53785	0.00283286	0.0505619	330	./Project_wg_result1703234618_GSEA/GO_0001505.png	107	7124;1728;3553;9783;23208;815;5997;145270;8676;9342;51222;189;3350;1191;6532;54;8938;28964;5217;2668;10249;5864;3043;7200;140730;133121;1137;1524;23557;135;1906;8973;7476;6860;5663;4843;2852;57030;23413;6531;2901;114088;1136;1268;27345;107;8292;5582;5579;183;6804;3351;5743;2670;43;10365;1812;6505;148022;6542;2914;112755;320;93664;64902;112476;57617;3383;9162;10814;3060;1103;285671;10333;5865;6865…	ACHE;ACP5;ADCY1;ADORA2A;AGT;AGXT;AGXT2;APBA1;ARG2;BAIAP3;BRSK1;CACNA1B;CADPS;CADPS2;CAMK2A;CD34;CHAT;CHRNA3;CHRNA4;CHRNA6;CHRNB2;CHRNB3;CLU;CNR1;COLQ;CPLX2;CSPG5;CX3CR1;DBH;DGKI;DRD1;DRD3;EDN1;ENPP6;GCHFR;GDNF;GFAP;GIT1;GLDC;GLYAT;GPER1;GRIK5;GRM4;HBB;HCRT;HRH3;HSP90AA1;HTR1A;HTR1B;ICAM1;IL1B;KCNJ10;KCNMB4;KLF2;KLF4;LIN7A;MEF2C;NAPA;NCS1;NOS2;NQO1;NRXN2;P2RY4;PFN2;PRIMA1;PRKCB;PRKCG;PRRT2;PSEN1;P…	[]
244	GO:0034765	regulation of ion transmembrane transport	http://amigo.geneontology.org/amigo/term/GO:0034765	0.287542	1.53309	0	0.0505955	432	./Project_wg_result1703234618_GSEA/GO_0034765.png	174	3750;623;6375;5997;117144;482;8811;4318;27012;57214;7057;3759;3754;9001;6569;23237;5031;483;729956;56660;1742;729993;84277;1318;259232;148811;53405;387129;81033;54106;6330;610;254263;1804;5663;60598;10268;23416;28954;3755;338440;2852;786;79400;146395;9312;4544;27091;8913;1192;57463;27035;53827;389816;5144;1181;183;2056;23630;8911;3768;930;8787;57158;3751;2539;3748;5724;6546;3746;440699;6327;4986;…	ABCB1;ABCC8;ACTN2;ADRA2A;ADRB2;AGT;AMIGO1;ANO9;ARC;ATP1B2;ATP1B3;BDKRB1;BPIFA1;CACNA1A;CACNA1B;CACNA1E;CACNA1G;CACNA1I;CACNG1;CACNG3;CACNG4;CACNG5;CACNG6;CACNG8;CALHM1;CASQ1;CASQ2;CATSPER1;CATSPER4;CBARP;CD19;CEMIP;CHP1;CLCN2;CLCNKA;CLIC1;CLIC5;CLIC6;CNIH2;CRH;DLG4;DNAJC30;DPP6;DRD1;DRD3;DRD4;DYSF;EPO;F2RL3;FGF12;FKBP1B;FXYD1;FXYD3;FXYD4;FXYD5;FXYD6;FXYD7;G6PD;GAL;GALR2;GPER1;GPR35;GRM5;GSG1L;HAM…	['Disgenet Allergic asthma']
245	GO:0090596	sensory organ morphogenesis	http://amigo.geneontology.org/amigo/term/GO:0090596	0.306465	1.53886	0	0.0506371	246	./Project_wg_result1703234618_GSEA/GO_0090596.png	83	133060;118427;8013;10818;668;340784;2637;4920;116039;3229;3198;1735;57216;8412;7068;113246;8557;51761;7483;51384;259236;26018;1906;121643;55084;6015;5308;84465;30812;24147;5309;57010;2047;2202;2301;51168;10265;5818;6497;1280;28514;9241;10083;9620;7976;220;2299;1750;79955;2737;1301;5629;55714;5076;6662;652;130497;3249;2295;6909;57053;9423;7287;25806;5013;7291;6495;2263;6656;3167;6299;57822;7070;25…	ALDH1A3;ATP8A2;BCAR3;BMP4;BMP7;C12orf57;CABP4;CELSR1;CHRNA10;COL11A1;COL2A1;DIO3;DLL1;DLX6;EDN1;EFEMP1;EPHB1;EYA1;FGFR2;FJX1;FOXE3;FOXF2;FOXI1;FOXL2;FOXN4;FRS2;FZD3;GBX2;GLI3;GNAT2;GRHL3;HMX2;HMX3;HOXA1;HOXC13;HPN;IRX5;ITGA8;LRIG1;MEGF11;MYO15A;NECTIN1;NOG;NR4A3;NTN1;OLFM3;OSR1;OSR2;OTOP1;OTX1;PAX2;PDZD7;PITX2;PITX3;PROX1;RING1;ROR2;SALL1;SIX1;SIX3;SKI;SOBP;SOX1;SOX8;SOX9;TBX2;TCAP;TENM3;THRB;THY…	[]
246	GO:0070371	ERK1 and ERK2 cascade	http://amigo.geneontology.org/amigo/term/GO:0070371	0.295533	1.5352	0	0.0506741	318	./Project_wg_result1703234618_GSEA/GO_0070371.png	98	7124;780;3553;6347;1880;409;6375;414062;3965;338761;10818;3645;4920;6356;112464;5031;7049;2051;5605;8817;4916;6348;6366;1230;152110;3265;8074;152007;3725;10268;2492;1236;634;2852;2633;6714;467;54550;2047;64762;51231;55450;1139;1846;255743;238;972;389658;3976;4058;10457;183;2064;6352;2056;9965;2321;388121;6278;6355;3791;2042;168667;80310;6364;55532;116;246;57556;4504;11221;54206;5154;6754;6662;609…	ADCYAP1;AGT;ALK;ALKAL1;ALOX15;ARRB2;ATF3;BMP4;BMPER;C1QL4;CAMK2N1;CAVIN3;CCL11;CCL13;CCL19;CCL2;CCL20;CCL21;CCL22;CCL3;CCL3L3;CCL5;CCL8;CCR1;CCR7;CD74;CEACAM1;CHRNA10;CHRNA7;DDR1;DUSP10;DUSP4;EMILIN1;EPHA3;EPHA7;EPHA8;EPHB1;EPHB6;EPO;ERBB2;ERBB3;ERRFI1;FBLN1;FGF18;FGF19;FGF2;FGF23;FGFR2;FLT1;FRS2;FSHR;GAREM1;GBP1;GCNT2;GLIPR2;GPER1;GPNMB;GPR183;HRAS;ICAM1;IL1B;INSRR;JUN;KDR;KLF4;LGALS9;LIF;LTK;MA…	['Disgenet Allergic asthma']
247	GO:0015696	ammonium transport	http://amigo.geneontology.org/amigo/term/GO:0015696	0.339142	1.53955	0	0.0508415	110	./Project_wg_result1703234618_GSEA/GO_0015696.png	51	788;23208;2207;3350;6532;113451;2668;1137;135;1906;8973;6860;5663;6535;6531;1136;1268;3351;138805;4986;1812;116;1392;6387;4887;5865;6865;91683;11255;1141;9066;6584;1814;9341;90019;283130;6570;6580;6845;51760;4842;120793;1133;1815;341359;84258;6861;120796;4129;51458;5023	ADCYAP1;ADORA2A;AZIN2;CHRM5;CHRNA3;CHRNA4;CHRNA6;CHRNB2;CNR1;CRH;CXCL12;DRD1;DRD3;DRD4;EDN1;FCER1G;GDNF;HRH3;HTR1A;HTR1B;MAOB;NOS1;NPY2R;OPRK1;OR13F1;OR56A1;OR56A4;P2RX1;PSEN1;RAB3B;RHCG;SLC18A1;SLC22A1;SLC22A5;SLC25A20;SLC25A45;SLC6A3;SLC6A4;SLC6A8;SYT10;SYT11;SYT12;SYT17;SYT3;SYT4;SYT5;SYT7;SYT8;TACR2;VAMP3;VAMP7	[]
248	GO:0050890	cognition	http://amigo.geneontology.org/amigo/term/GO:0050890	0.300584	1.53338	0	0.0509235	278	./Project_wg_result1703234618_GSEA/GO_0050890.png	108	7124;1959;6446;2353;6509;114;143496;8484;353134;8811;1816;1051;3776;5020;6532;9369;3198;53358;4908;23237;113246;7832;729956;1742;23316;1137;1524;54112;55084;266743;2693;3725;6860;5663;10752;57030;22829;27023;25769;1268;1139;22943;134;107;11170;5582;183;5896;7436;10882;5743;8061;4009;4885;4986;1812;885;3949;6529;2258;84152;10716;1392;6833;8997;9162;8704;6722;431707;5641;164312;6865;57502;4208;6543…	ABCC8;ADCY1;ADCY8;ADORA1;AGT;AMFR;ARC;ATXN1;B4GALT2;BRSK1;BTG2;C12orf57;C1QL1;CBR3;CCK;CEBPB;CHL1;CHRNA4;CHRNA7;CHRNB2;CLDN5;CNR1;CRH;CUX2;CX3CR1;DBH;DGKI;DKK1;DLG4;DRD1;DRD3;DRD5;EGFR;EGR2;EIF4EBP2;FAM107A;FGF13;FOS;FOSL1;FOXB1;FZD9;GALR2;GALR3;GHSR;GLP1R;GPR88;GRIN2B;GRM5;HOXA1;HRH3;INS;ITGA8;JAKMIP1;JPH4;JUN;KALRN;KCNAB1;KCNK10;KCNK2;LCE1D;LDLR;LGMN;LHX8;LMX1A;LRRN4;MDK;MEF2C;NLGN4X;NLGN4Y;NPA…	['Disgenet Allergic asthma']
249	GO:0043583	ear development	http://amigo.geneontology.org/amigo/term/GO:0043583	0.312797	1.54049	0.00515464	0.0510217	207	./Project_wg_result1703234618_GSEA/GO_0043583.png	73	780;133060;26020;8013;50506;340784;2637;3776;4920;341640;3777;116039;3198;57216;7043;8557;51761;79633;259236;4916;26018;1906;55084;114902;51168;1280;28514;9241;10083;9620;7976;168667;220;2103;2299;1750;79955;4610;2737;1301;6939;388585;5629;3714;5076;6662;652;130497;3249;57053;23493;64072;9423;3208;55283;5013;7291;6495;2263;7042;3167;375611;6299;8825;57822;8642;25861;6469;6935;2138;3784;8516;124590	ALDH1A3;ATP8A2;BMP4;BMPER;C1QTNF5;CDH23;CELSR1;CHRNA10;COL11A1;COL2A1;DCHS1;DDR1;DLL1;DLX6;DUOX2;EDN1;ESRRB;EYA1;FAT4;FGFR2;FOXI1;FREM2;FZD3;GBX2;GLI3;GRHL3;HES5;HEY2;HMX2;HMX3;HOXA1;HPCA;HPN;ITGA8;JAG2;KCNK2;KCNK3;KCNQ1;LIN7A;LRIG1;LRP10;MCOLN3;MYCL;MYO15A;NOG;NR4A3;NTN1;NTRK3;OSR1;OSR2;OTOP1;OTX1;PAX2;PDZD7;PROX1;ROR2;SALL1;SHH;SIX1;SLC26A5;SOBP;SOX9;TCAP;TCF15;TGFB2;TGFB3;TMIE;TWIST1;USH1C;USH…	[]
250	GO:0098739	import across plasma membrane	http://amigo.geneontology.org/amigo/term/GO:0098739	0.345712	1.53533	0.00470588	0.0511745	101	./Project_wg_result1703234618_GSEA/GO_0098739.png	45	5997;482;6557;495;3759;6569;483;1261;610;6518;5663;10268;7226;183;3768;6559;6546;6505;6542;10021;56302;55630;3765;3766;2350;5621;84561;3770;10060;1317;6547;3763;55503;8301;3762;6507;113235;4923;389015;221074;480;3764;478;799;3761	ABCC9;AGT;ATP1A3;ATP1A4;ATP1B2;ATP1B3;ATP4A;CALCR;CNGA3;FOLR2;HCN2;HCN4;KCNJ10;KCNJ12;KCNJ14;KCNJ2;KCNJ4;KCNJ5;KCNJ6;KCNJ8;KCNJ9;NTSR1;PICALM;PRNP;PSEN1;RAMP3;RGS2;SLC12A1;SLC12A3;SLC12A8;SLC1A1;SLC1A3;SLC2A5;SLC31A1;SLC34A1;SLC39A12;SLC39A4;SLC46A1;SLC7A2;SLC8A1;SLC8A3;SLC9A4;TRPM2;TRPV5;TRPV6	[]
251	GO:0002237	response to molecule of bacterial origin	http://amigo.geneontology.org/amigo/term/GO:0002237	0.289091	1.52081	0	0.0517298	323	./Project_wg_result1703234618_GSEA/GO_0002237.png	98	7124;3557;3553;6347;3576;7538;133;942;23643;3726;623;2353;1053;3965;4435;834;10221;7079;9536;3593;4793;1051;54;3727;1543;5737;7431;6372;7096;4792;2919;10068;1524;5739;6348;1906;5179;3587;5105;54106;2693;3725;55914;4843;57379;7056;1236;6714;7867;55765;1268;4057;29126;5144;6352;2056;149233;5732;3656;27063;5617;6278;5743;5724;84639;342979;338;3595;4986;2921;57817;56300;148022;5467;3596;654;1440;2364…	ABCC8;ACP5;ADM;AICDA;ANKRD1;APOB;BDKRB1;BMP6;CASP1;CCL2;CCL3;CCL5;CCR7;CD274;CD86;CEBPB;CEBPE;CITED1;CNR1;CSF3;CX3CR1;CXCL1;CXCL3;CXCL6;CXCL8;CYP1A1;DEFA4;DUSP10;EDN1;EPO;ERBIN;FGFR2;FOS;GHSR;HAMP;ICAM1;IL10RA;IL12B;IL12RB2;IL13;IL18BP;IL1B;IL1F10;IL1RN;IL23R;IL36B;IL36G;INAVA;IRAK2;JUN;JUNB;JUND;LDOC1;LGALS9;LTF;LY96;MAPKAPK3;MEF2C;MGST1;NFKBIA;NFKBIB;NOD2;NOS2;OPRK1;PALM3;PCK1;PDE4D;PENK;PPARD;…	['Disgenet Allergic asthma']
252	GO:0042092	type 2 immune response	http://amigo.geneontology.org/amigo/term/GO:0042092	0.424071	1.52227	0.0163934	0.0521291	35	./Project_wg_result1703234618_GSEA/GO_0042092.png	8	942;282618;6375;30009;3142;602;301;972	ANXA1;BCL3;CD74;CD86;HLX;IFNL1;TBX21;XCL1	['Disgenet Allergic asthma', 'T cell priming']
253	GO:0099565	chemical synaptic transmission, postsynaptic	http://amigo.geneontology.org/amigo/term/GO:0099565	0.343507	1.51862	0.00724638	0.0521331	105	./Project_wg_result1703234618_GSEA/GO_0099565.png	37	409;66000;2895;1742;1135;23316;1137;135;8973;266743;5024;7476;56853;57030;2901;1136;1139;134;1144;6804;2743;869;112755;2906;9162;3060;57053;4887;57502;4208;22997;1142;1141;9127;1146;2931;2898	ADORA1;ADORA2A;ARRB2;CBLN1;CELF4;CHRNA10;CHRNA2;CHRNA3;CHRNA4;CHRNA6;CHRNA7;CHRNB2;CHRNB3;CHRND;CHRNG;CUX2;DGKI;DLG4;GLRB;GRID2;GRIK2;GRIK5;GRIN2D;GSK3A;HCRT;IGSF9B;MEF2C;NLGN4X;NPAS4;NPY2R;P2RX3;P2RX6;SLC17A7;STX1A;STX1B;TMEM108;WNT7A	[]
254	GO:1901571	fatty acid derivative transport	http://amigo.geneontology.org/amigo/term/GO:1901571	0.405053	1.52083	0.0271493	0.0521974	45	./Project_wg_result1703234618_GSEA/GO_1901571.png	25	3553;8399;5020;624;1906;4843;8529;301;26279;3952;50487;84647;6754;5322;8600;1814;22925;56923;4923;1815;729330;5320;30814;6578;8792	ANXA1;BDKRB2;CYP4F2;DRD3;DRD4;EDN1;IL1B;LEP;NMUR2;NOS2;NTSR1;OC90;OXT;PLA2G10;PLA2G12B;PLA2G2A;PLA2G2D;PLA2G2E;PLA2G3;PLA2G5;PLA2R1;SLCO2A1;SSTR4;TNFRSF11A;TNFSF11	[]
255	GO:0030534	adult behavior	http://amigo.geneontology.org/amigo/term/GO:0030534	0.324379	1.52582	0.00234742	0.0522292	141	./Project_wg_result1703234618_GSEA/GO_0030534.png	63	51286;409;8013;4929;3398;3236;9369;2668;7200;1137;6712;2693;10752;23544;91978;1136;238;9607;3218;3952;127343;2743;138805;57578;5079;4986;1812;2906;27253;114798;84152;2257;340990;8997;6387;285671;9456;57502;10269;3766;1141;1621;9379;1814;1476;2636;4923;120793;3235;1497;6900;85446;1815;3066;26050;2059;3170;7545;120796;434;181;7345;2902	AGRP;ALK;ARRB2;ASIP;CARTPT;CEND1;CHL1;CHRNA3;CHRNA4;CHRNB2;CNTN2;CSTB;CTNS;CXCL12;DBH;DMBX1;DRD1;DRD3;DRD4;EPS8;FGF12;FOXA2;GBX1;GDNF;GHSR;GLRB;GRIN1;GRIN2D;HDAC2;HOMER1;HOXB8;HOXD10;HOXD9;ID2;KALRN;KCNJ10;LEP;NLGN4X;NR4A2;NR4A3;NRXN2;NRXN3;NTSR1;OPRK1;OR13F1;OR56A1;OR56A4;OTOG;PAX5;PCDH17;PPP1R1B;RNF180;SEZ6L;SLITRK1;SLITRK5;SPTBN2;TPGS1;TRH;UCHL1;UNC79;ZFHX2;ZIC1;ZMPSTE24	[]
256	GO:0007274	neuromuscular synaptic transmission	http://amigo.geneontology.org/amigo/term/GO:0007274	0.435743	1.52716	0.0228311	0.0522771	33	./Project_wg_result1703234618_GSEA/GO_0007274.png	20	1960;5864;1137;8973;23504;5024;5913;1136;440804;1144;1103;1142;1141;1146;22953;85366;6812;1837;1145;60482	CHAT;CHRNA3;CHRNA4;CHRNA6;CHRNB2;CHRNB3;CHRND;CHRNE;CHRNG;DTNA;EGR3;MYLK2;P2RX2;P2RX3;RAB3A;RAPSN;RIMBP2;RIMBP3B;SLC5A7;STXBP1	[]
257	GO:0007159	leukocyte cell-cell adhesion	http://amigo.geneontology.org/amigo/term/GO:0007159	0.292888	1.52257	0	0.0525073	311	./Project_wg_result1703234618_GSEA/GO_0007159.png	91	7124;3553;6347;1960;942;3956;3559;282618;6375;8013;3965;8740;3593;1051;3695;5880;7369;30009;6280;339390;921;3142;10326;57829;3594;1524;55423;64332;8744;135;864;6366;151888;10673;146850;6404;1236;8440;634;1840;940;6714;301;101;5573;861;64083;29126;972;26279;10457;2064;3952;6352;2056;5896;149233;5724;7535;3481;8651;5133;2737;50943;11326;11221;201633;30835;54440;7356;4907;80381;652;3383;83706;6387;8…	ADAM8;ADD2;ADORA2A;ANXA1;ARG2;BMP4;BTLA;CCL19;CCL2;CCL21;CCL5;CCR7;CD209;CD274;CD276;CD28;CD5;CD74;CD86;CEACAM1;CEBPB;CLEC4G;CX3CR1;CXCL12;DTX1;DUSP10;DUSP22;EGR3;EPO;ERBB2;FERMT3;FOXP3;GLI3;GOLPH3;GPNMB;GRAP2;HLX;ICAM1;IFNL1;IGF2;IL12B;IL12RB1;IL1B;IL23R;IL2RA;ITGB7;KLF4;LEP;LGALS1;LGALS9;MADCAM1;NCK2;NFKBID;NFKBIZ;NOD2;NR4A3;NT5E;PDCD1;PIK3R6;PLA2G2D;PRKAR1A;PRNP;PTAFR;RAC2;RAG1;RELA;RUNX1;RUNX…	['Disgenet Allergic asthma']
258	GO:0001963	synaptic transmission, dopaminergic	http://amigo.geneontology.org/amigo/term/GO:0001963	0.443456	1.52267	0.0344828	0.0529833	31	./Project_wg_result1703234618_GSEA/GO_0001963.png	17	409;1816;6532;2668;135;138805;5743;1812;1392;5865;1141;1814;7054;120793;1815;120796;23551	ADORA2A;ARRB2;CHRNB2;CRH;DRD1;DRD3;DRD4;DRD5;GDNF;OR13F1;OR56A1;OR56A4;PTGS2;RAB3B;RASD2;SLC6A4;TH	['Disgenet Allergic asthma']
259	GO:0021591	ventricular system development	http://amigo.geneontology.org/amigo/term/GO:0021591	-0.433739	-1.43786	0.0552677	0.0541302	27	./Project_wg_result1703234618_GSEA/GO_0021591.png	5	79809;51377;55582;1021;1063	CDK6;CENPF;KIF27;TTC21B;UCHL5	[]
260	GO:0032069	regulation of nuclease activity	http://amigo.geneontology.org/amigo/term/GO:0032069	-0.469447	-1.43837	0.072407	0.0542658	22	./Project_wg_result1703234618_GSEA/GO_0032069.png	8	4869;6188;1663;23411;6917;5111;3146;3148	DDX11;HMGB1;HMGB2;NPM1;PCNA;RPS3;SIRT1;TCEA1	[]
261	GO:0023061	signal release	http://amigo.geneontology.org/amigo/term/GO:0023061	0.278038	1.5108	0	0.0547863	450	./Project_wg_result1703234618_GSEA/GO_0023061.png	148	7124;3557;3553;133;9783;640;23208;815;114;114897;8676;9342;54097;668;90550;3350;140606;6927;338442;2691;8938;28964;5217;5864;6514;7200;140730;308;3814;1137;23557;135;91608;1906;8973;8074;2693;139760;7476;6860;5663;4843;27230;2852;10874;6343;6696;301;23413;2901;114088;1136;1268;27345;4544;134;107;3976;9607;5582;5579;183;3952;2865;6352;6804;9024;3351;6928;9854;2850;9575;23568;3651;90007;4986;3790;8…	ABCC8;ADCY1;ADCY8;ADCYAP1;ADIPOQ;ADM;ADORA1;ADORA2A;ADRA2A;ADRA2B;AGT;ANXA1;ANXA5;APBA1;ARL2BP;BAIAP3;BLK;BMP6;BMP8A;BRSK1;BRSK2;C1QTNF1;C1QTNF12;C2CD2L;CACNA1B;CADPS;CADPS2;CAMK2A;CARTPT;CCL5;CDK16;CHAT;CHRNA3;CHRNA4;CHRNA6;CHRNB2;CHRNB3;CLOCK;CNR1;CPLX2;CRH;CSPG5;DGKI;DRD1;EDN1;EGFR;ENHO;FAM3B;FFAR3;FGF23;FKBP1B;FOXD1;FOXL2;GAL;GHRH;GHSR;GIT1;GLP1R;GPER1;GPR119;GPR27;GRIK5;GRM4;HCAR2;HCRT;HNF1A…	['Disgenet Allergic asthma']
262	GO:0006979	response to oxidative stress	http://amigo.geneontology.org/amigo/term/GO:0006979	-0.283414	-1.43526	0.00152207	0.0548276	419	./Project_wg_result1703234618_GSEA/GO_0006979.png	116	847;9688;4255;5742;3717;51527;137902;22921;7295;10105;23064;10645;51022;824;1410;51314;219736;6648;30001;7099;5037;9962;8837;3586;84181;6188;2950;1545;3939;6770;1147;11315;140823;55290;55074;6421;79752;5599;3840;5516;4170;3329;4521;7486;2936;5034;2113;5151;2730;5660;5052;538;5536;57679;25;10549;5074;5445;5893;5693;11168;952;90441;4720;695;29957;11019;5311;1398;55294;664;2643;5163;1499;2054;79899;…	ABL1;AIFM1;ALS2;ANKZF1;APTX;ATP2A2;ATP5F1A;ATP7A;BAG5;BNIP3;BRF2;BTK;CAMKK2;CAPN2;CASP3;CAT;CCNA2;CD38;CDK1;CDK2;CFLAR;CHD6;CHUK;CRK;CRYAB;CTNNB1;CYP1B1;DHFR;ECT2;EPX;ERO1A;ETFDH;ETS1;EZH2;FANCC;FANCD2;FBXW7;FER;GCH1;GCLM;GLRX2;GSKIP;GSR;GSTP1;HNRNPD;HNRNPM;HP;HSPD1;IL10;JAK2;KPNA4;LDHA;LIAS;MAPK8;MAPK9;MCL1;MELK;MGMT;MPO;MSRB2;MTR;NDUFS2;NET1;NME8;NUDT1;NUP93;OXR1;P4HB;PARK7;PARP1;PAWR;PCNA;PDE8…	['Disgenet Allergic asthma']
263	GO:0060537	muscle tissue development	http://amigo.geneontology.org/amigo/term/GO:0060537	0.28705	1.50693	0.0028169	0.0557586	365	./Project_wg_result1703234618_GSEA/GO_0060537.png	141	1958;1959;409;2353;11149;92737;5997;4618;55897;10818;668;4000;3776;70;3398;8048;2139;3236;4629;54567;84700;63950;6444;376132;642658;858;8557;7049;7832;3142;5457;1525;23414;10413;79647;9148;8324;1906;51548;30812;467;58;2047;161882;5573;9242;22943;1482;1281;6943;6497;183;1144;84466;28514;11023;9241;10848;283284;26471;27063;5079;57493;57158;2735;2539;6546;9172;26585;57817;4656;51676;4607;2022;1301;5…	ACTA1;ACTC1;ACTN2;AGT;AKIRIN1;ANKRD1;ARRB2;ASB2;ATF3;BMP4;BMP7;BTG2;BVES;CASQ1;CAV2;CCM2L;CHRND;COL11A1;COL19A1;COL3A1;CSRP3;CXADR;DKK1;DLL1;DLL4;DMRTA2;DNER;DSP;EDN1;EGR1;EGR2;ENG;EPHB1;ERBB3;ERBB4;EYA1;EYA2;FGF2;FGFR2;FHL2;FOS;FOXC1;FOXH1;FOXL2;FRS2;FZD7;G6PD;GJC1;GLI1;GREM1;GSK3A;HAMP;HAND1;HEG1;HEY2;HLX;HOMER1;HOXD10;ID2;IGSF22;ITGA8;JPH2;KCNAB1;KCNK2;KEL;LEF1;LMNA;LRRC10;MAFF;MAML1;MAPK11;ME…	[]
264	GO:0006631	fatty acid metabolic process	http://amigo.geneontology.org/amigo/term/GO:0006631	-0.288217	-1.4282	0.00607903	0.0575562	347	./Project_wg_result1703234618_GSEA/GO_0006631.png	100	83752;10613;57546;116519;1375;5742;285440;255189;66002;4056;7920;1572;1376;1432;2109;9373;84129;7494;51422;79993;2108;2950;1545;5165;158833;55066;91452;171586;5465;653308;5828;341;2171;1891;23409;55268;1581;34;35;10728;55902;5066;54677;31;1066;60481;5445;9200;80221;8879;30;3712;1559;2639;2180;11019;3992;197322;39;57678;54995;3248;5163;145482;137964;51141;1666;7915;9926;7306;37;730249;10965;23411;…	ABCD3;ABHD16A;ABHD3;ACAA1;ACACA;ACAD10;ACAD11;ACADM;ACADS;ACADSB;ACADVL;ACAT1;ACAT2;ACBD5;ACOD1;ACOT2;ACSF2;ACSF3;ACSL1;ACSL3;ACSS2;ALDH5A1;AOAH;APOA5;APOC1;ASAH2B;AWAT1;BDH2;BRCA1;CBR4;CES1;CPT1A;CPT1B;CPT2;CROT;CYP1B1;CYP2C9;CYP2F1;CYP4F12;CYP4V2;CYP7A1;DECR1;DLD;ECH1;ECHDC2;ECI1;ECI2;EHHADH;ELOVL5;ELOVL7;ERLIN1;ETFA;ETFB;ETFDH;FABP5;FADS1;FADS2;FASN;GCDH;GNPAT;GPAM;GPAT4;GSTP1;HACD1;HIBCH;HPGD…	['Disgenet Allergic asthma']
265	GO:0050673	epithelial cell proliferation	http://amigo.geneontology.org/amigo/term/GO:0050673	0.283371	1.49063	0	0.0627082	367	./Project_wg_result1703234618_GSEA/GO_0050673.png	117	7124;6347;1960;7538;8013;10818;9500;1051;116039;7057;3398;54567;6356;3664;28984;858;7049;51378;26051;5068;54566;8817;10413;51384;8324;83481;864;3265;2693;51548;7476;3725;5663;3164;634;55145;55959;92;367;79400;126695;5365;2301;64919;3912;9037;64102;2064;3952;6352;9241;6928;2321;9982;23213;5617;3162;2735;3791;168667;1750;5467;2810;5241;2658;8200;55679;654;388585;1361;11221;5629;80004;2152;54206;507…	A4GNT;ACVR2A;ANG;ANGPT4;AR;B4GALT1;BCL11B;BMP4;BMP6;BMPER;CAV2;CCL11;CCL2;CCL5;CD34;CDH3;CDKN2B;CEACAM1;CEBPB;CPB2;CXCL12;DLL4;DLX6;DUSP10;DYSF;EGFR;EGR3;EPB41L4B;EPPK1;ERBB2;ERRFI1;ESRP2;F3;FGF18;FGF2;FGFBP1;FGFR2;FLT1;FOXE3;FRS2;FZD7;GDF2;GDF5;GHSR;GLI1;HES5;HMOX1;HNF1B;HPN;HRAS;HTR2B;HTRA1;ID2;IGFBP4;IRF6;JCAD;JUN;KDF1;KDR;LAMB1;LEP;LIMS2;LOXL2;MAGED1;MARVELD3;MEF2C;MMP14;MST1L;NKX2-8;NOD2;NOG…	['Disgenet Allergic asthma']
266	GO:0035924	cellular response to vascular endothelial growth factor stimulus	http://amigo.geneontology.org/amigo/term/GO:0035924	0.384342	1.49076	0.0266667	0.0632424	52	./Project_wg_result1703234618_GSEA/GO_0035924.png	23	1960;54567;2619;64094;3164;3315;301;28514;2321;3791;57556;3273;57608;2277;5970;2296;5587;8829;7424;4495;2549;5228;81792	ADAMTS12;ANXA1;DLL1;DLL4;EGR3;FLT1;FOXC1;GAB1;GAS1;HRG;HSPB1;JCAD;KDR;MT1G;NR4A1;NRP1;PGF;PRKD1;RELA;SEMA6A;SMOC2;VEGFC;VEGFD	['Disgenet Allergic asthma']
267	GO:0007517	muscle organ development	http://amigo.geneontology.org/amigo/term/GO:0007517	0.281009	1.48682	0	0.0642192	372	./Project_wg_result1703234618_GSEA/GO_0007517.png	113	1958;1959;1960;409;2353;1839;11149;92737;5997;4618;10818;668;493829;60529;3776;70;8048;3236;54567;63950;6444;3679;57216;642658;858;8557;7049;7832;3142;53834;5457;1525;23414;10413;79647;9148;8324;1906;51548;10409;10290;30812;27230;2275;467;58;2047;161882;5463;9242;22943;1482;1281;3976;6943;6497;1144;84466;28514;11023;9241;283284;26471;9099;27063;5079;57493;57158;2735;2539;9172;26585;43;57817;4656;…	ACHE;ACTA1;ACTC1;AEBP1;AKIRIN1;ALX4;ANKRD1;ARRB2;ASB2;ATF3;BASP1;BMP4;BTG2;BVES;CASQ1;CAV2;CCM2L;CHRND;CNTFR;COL11A1;COL19A1;COL3A1;CSRP3;CXADR;DKK1;DLL1;DLL4;DMRTA2;DNER;DSP;EDN1;EGR1;EGR2;EGR3;ENG;EPHB1;ERBB3;FGF2;FGFR2;FGFRL1;FHL3;FOS;FOXC1;FOXH1;FOXL2;FRS2;FZD1;FZD7;G6PD;GLI1;GREM1;HAMP;HBEGF;HEG1;HEY2;HLX;HOMER1;HOXD10;IGSF22;ITGA11;ITGA7;JPH2;KCNK2;LAMA5;LIF;MEF2C;MEGF10;MRAS;MSC;MYBPC3;MYF…	[]
268	GO:0003205	cardiac chamber development	http://amigo.geneontology.org/amigo/term/GO:0003205	0.308419	1.48309	0.00447427	0.0653418	164	./Project_wg_result1703234618_GSEA/GO_0003205.png	75	55897;10818;2294;3776;3398;54567;57216;7049;53834;5457;23414;79977;4488;161882;1482;9241;10848;57493;4052;4607;2022;1301;5629;3340;2274;140706;652;4889;6909;23493;8928;4887;6722;10269;4208;2263;8321;7042;5125;2296;1832;6608;6299;3084;10370;9510;2931;655;4193;4624;8829;7472;5469;6331;9794;4634;80000;23462;7135;9421;7849;6910;6092;11174;54583;7168;6899;7798;6659;93649;6586;2627;6256;58495;7481	ADAMTS1;ADAMTS6;BMP4;BMP7;CCM2L;CITED2;COL11A1;DLL4;DSP;EGLN1;ENG;FGFR2;FGFRL1;FHL2;FOXC1;FOXF1;FOXH1;FRS2;FZD1;GATA6;GREB1L;GRHL2;GSK3A;HAND1;HEG1;HEY1;HEY2;ID2;KCNK2;LTBP1;LUZP1;MAML1;MDM2;MED1;MEF2C;MESP1;MSX2;MYBPC3;MYH6;MYL3;MYOCD;NDST1;NKX2-5;NOG;NPY2R;NPY5R;NRG1;NRP1;OVOL2;PAX8;PCSK5;POU4F1;PPP1R13L;PROX1;ROBO2;RXRA;SALL1;SCN5A;SLIT3;SMO;SOX4;SRF;TBX1;TBX2;TBX5;TGFB2;TGFBR3;TNNI1;TPM1;VANG…	['Disgenet Allergic asthma']
269	GO:0043491	protein kinase B signaling	http://amigo.geneontology.org/amigo/term/GO:0043491	0.296439	1.48202	0	0.0653698	228	./Project_wg_result1703234618_GSEA/GO_0043491.png	75	7124;3553;6347;942;409;1839;114897;83667;10818;7057;5880;23533;112464;8822;9518;8817;1524;29997;6348;6366;152831;8074;10268;1236;2852;940;6714;101;10456;9037;4653;2064;3952;6352;5296;9965;9863;6425;388121;930;3791;64805;3481;85453;2022;4504;1440;2152;5154;5076;6662;2159;2247;22933;9365;8660;3375;51763;3611;2651;2065;2263;118788;9314;8600;1814;6363;677;3084;1263;5294;388581;1956;3320;2251	ADAM8;ARRB2;C1QTNF1;C1QTNF12;CAVIN3;CCL19;CCL2;CCL21;CCL3;CCL5;CCR7;CD19;CD28;CD86;CSF3;CX3CR1;DRD3;EGFR;ENG;ERBB2;ERBB3;F10;F3;FGF17;FGF18;FGF19;FGF2;FGF23;FGF6;FGFR2;FRS2;GCNT2;GDF15;GPER1;HAX1;HBEGF;HSP90AA1;IAPP;IGF2;IL1B;ILK;INPP5K;IRS2;KDR;KL;KLB;KLF4;LEP;MAGI2;MT3;MYOC;NOP53;NRG1;P2RY12;PAX2;PDGFA;PIK3AP1;PIK3CG;PIK3R2;PIK3R5;PLK3;RAC2;RAMP3;SEMA5A;SESN2;SFRP5;SIRT2;SOX9;SRC;THBS1;TNF;TNFA…	['Disgenet Allergic asthma']
270	GO:0031163	metallo-sulfur cluster assembly	http://amigo.geneontology.org/amigo/term/GO:0031163	-0.470492	-1.41085	0.0921305	0.0659261	21	./Project_wg_result1703234618_GSEA/GO_0031163.png	12	57019;552900;23479;150274;27247;10539;64210;200205;3313;9054;84191;80224	BOLA2;CIAO2A;CIAPIN1;GLRX3;HSCB;HSPA9;IBA57;ISCU;MMS19;NFS1;NFU1;NUBPL	[]
271	GO:0015893	drug transport	http://amigo.geneontology.org/amigo/term/GO:0015893	0.300049	1.47916	0	0.0665317	210	./Project_wg_result1703234618_GSEA/GO_0015893.png	93	3046;153201;23208;5997;387700;3047;6948;2668;3043;114757;1137;135;8856;1906;8973;2693;6860;3042;5663;6535;57030;2352;6531;57084;1136;1268;340273;6947;183;3351;83733;138805;80704;4986;206358;1812;6505;6542;5243;3624;11230;26034;64849;51083;3049;1392;55754;6387;64240;284111;4887;5865;6865;3766;2350;91683;1141;9066;64241;10991;6584;1814;284439;90019;6570;4151;26266;1317;79581;6580;5002;255022;55244;…	ABCB1;ABCB5;ABCG5;ABCG8;ADORA2A;AGT;ATP8B1;CALHM1;CHRM5;CHRNA3;CHRNA4;CHRNA6;CHRNB2;CNR1;CRH;CXCL12;CYGB;DRD1;DRD3;DRD4;EDN1;FOLR2;FOLR3;GAL;GDNF;GHSR;HBB;HBE1;HBG1;HBM;HBQ1;HTR1B;INHBA;IPCEF1;KCNJ10;MB;NGB;NPY2R;NR1I2;NTSR1;OPRK1;OR13F1;OR56A1;OR56A4;PRAF2;PSEN1;RAB3B;RGS2;SLC13A3;SLC13A4;SLC13A5;SLC16A12;SLC17A6;SLC17A7;SLC18A1;SLC19A3;SLC1A1;SLC1A3;SLC1A7;SLC22A1;SLC22A18;SLC22A5;SLC25A18;SLC2…	[]
272	GO:0032635	interleukin-6 production	http://amigo.geneontology.org/amigo/term/GO:0032635	0.321538	1.47707	0.00746269	0.0671623	127	./Project_wg_result1703234618_GSEA/GO_0032635.png	29	7124;3557;3553;5004;409;23208;3965;2207;4615;1051;7096;9181;114900;4155;5047;54106;2693;4843;53342;55765;29949;3952;5724;84639;10365;56300;148022;50943;116	ADCYAP1;ARHGEF2;ARRB2;C1QTNF4;CEBPB;FCER1G;FOXP3;GHSR;IL17D;IL19;IL1B;IL1F10;IL1RN;IL36G;INAVA;KLF2;LEP;LGALS9;MBP;MYD88;NOS2;ORM1;PAEP;PTAFR;SYT11;TICAM1;TLR1;TLR9;TNF	[]
273	GO:1903509	liposaccharide metabolic process	http://amigo.geneontology.org/amigo/term/GO:1903509	-0.327766	-1.40662	0.0358423	0.0675722	103	./Project_wg_result1703234618_GSEA/GO_1903509.png	45	54982;1390;581;410;7368;8869;51228;81849;2717;8733;284098;79690;5580;9215;8707;2760;55650;2581;84002;54872;9091;80055;3815;84992;64781;10825;2822;3696;5279;3073;5660;51097;9488;54965;5281;6484;25870;7915;23556;9487;65258;338596;5277;9331;313	ALDH5A1;AOAH;ARSA;B3GALT2;B3GNT5;B4GALT6;BAX;CERK;CLN6;CREM;GAL3ST4;GALC;GLA;GLTP;GM2A;GPAA1;GPLD1;HEXA;ITGB8;KIT;LARGE1;MPPE1;NEU3;PGAP1;PIGA;PIGB;PIGC;PIGF;PIGG;PIGL;PIGN;PIGQ;PIGV;PIGW;PIGX;PIGY;PRKCD;PSAP;SCCPDH;ST3GAL4;ST3GAL5;ST6GALNAC5;ST8SIA6;SUMF2;UGT8	[]
274	GO:0099601	regulation of neurotransmitter receptor activity	http://amigo.geneontology.org/amigo/term/GO:0099601	0.378169	1.47059	0.0311111	0.0692961	52	./Project_wg_result1703234618_GSEA/GO_0099601.png	19	23237;729956;1742;729993;254263;111188157;6714;146395;27091;8787;4885;4884;130576;130574;1392;9456;4208;27092;59283	ARC;CACNG4;CACNG5;CACNG8;CNIH2;CRH;DLG4;GSG1L;HOMER1;LYNX1-SLURP2;LYPD6;LYPD6B;MEF2C;NPTX1;NPTX2;RGS9;SHISA7;SHISA9;SRC	[]
275	GO:0034248	regulation of cellular amide metabolic process	http://amigo.geneontology.org/amigo/term/GO:0034248	-0.280085	-1.4025	0.00158479	0.0694662	376	./Project_wg_result1703234618_GSEA/GO_0034248.png	127	339345;5499;4686;5580;22794;10985;708;57472;6610;6093;9775;4528;4690;54505;23400;64215;26986;192669;1612;23369;10131;65018;54464;8507;9271;57546;4116;65981;8087;9147;9475;127933;63899;10605;10128;55037;6154;23191;54103;83939;51611;143689;1613;6895;7175;94103;1981;92170;4869;6188;9513;246175;51247;8398;5165;1653;55066;23173;27161;57690;1019;55245;83759;9337;149986;6197;3191;84881;51123;3658;94101;…	AGO2;AGO3;AGO4;ATP13A2;BANK1;C1QBP;CALR;CAPRIN2;CASC3;CASP3;CDK4;CELF1;CIRBP;CNOT6;CNOT6L;CNOT8;CPEB3;CYFIP1;DAPK1;DAPK3;DDX1;DDX3X;DHFR;DHX29;DHX36;DNAJC1;DNAJC24;DNAJC3;DPH5;DPH7;EIF2A;EIF2AK2;EIF2AK3;EIF2B5;EIF4A2;EIF4A3;EIF4G1;EIF5AL1;ELAVL1;ENC1;FASTKD2;FASTKD3;FMR1;FXR1;FXR2;GCN1;GSAP;HNRNPD;HNRNPL;HNRNPR;IGF2BP3;ILF3;IREB2;KHDRBS1;KHSRP;LRPPRC;LSM14A;LSM14B;MAGOH;MAPKAPK5;METAP1;METTL16;ME…	['Disgenet Allergic asthma']
276	GO:0010959	regulation of metal ion transport	http://amigo.geneontology.org/amigo/term/GO:0010959	0.281107	1.47074	0	0.0698096	352	./Project_wg_result1703234618_GSEA/GO_0010959.png	152	302;6347;623;409;6375;815;5652;482;8811;57214;3759;5957;9001;115352;7439;5031;483;84876;1318;6348;135;1230;7009;387129;54106;6330;283229;5024;1804;10268;28954;3755;2852;786;4544;1482;134;57463;7222;53827;2916;389816;5144;183;6352;2056;23630;930;8787;57158;2539;5270;5743;6546;3746;440699;6327;4986;51297;64805;5349;1812;57817;54997;79570;3596;150;55532;116;51083;2257;4644;3736;1392;3383;6833;845;13…	ABCC8;ACTN2;ADCYAP1;ADCYAP1R1;ADORA1;ADORA2A;ADRA2A;ADRB2;AGT;AMIGO1;ANXA2;ARRB2;ATP1B2;ATP1B3;BDKRB1;BEST1;BPIFA1;CACNA1B;CACNA1C;CACNG1;CALCR;CAMK2A;CAMK2D;CASQ1;CASQ2;CASR;CBARP;CCL2;CCL3;CCL5;CCR1;CD19;CD84;CEMIP;CHP1;CNTN1;CRACR2B;CRH;CX3CL1;CXCL12;CXCL9;DMD;DPP6;DRD1;DRD3;DRD4;DYSF;EPO;F2RL3;FCRL3;FGF12;FKBP1B;FXYD1;FXYD3;FXYD4;FXYD5;FXYD6;FXYD7;G6PD;GAL;GALR2;GNAO1;GPER1;GPR35;GRIN1;GRM6;H…	['Disgenet Allergic asthma']
277	GO:0033555	multicellular organismal response to stress	http://amigo.geneontology.org/amigo/term/GO:0033555	0.347269	1.46789	0.021028	0.0701202	73	./Project_wg_result1703234618_GSEA/GO_0033555.png	34	796;4929;3350;7057;1977;153;2917;5179;5024;64856;6869;5582;5896;5617;116372;1812;885;116;1392;7101;7060;4887;4208;117;1621;2898;774;56923;4192;7349;4842;2701;22953;1815	ADCYAP1;ADCYAP1R1;ADRB1;CACNA1B;CALCA;CCK;CRH;DBH;DRD1;DRD4;EIF4E;GJA4;GRIK2;GRM7;HTR1A;LYPD1;MDK;MEF2C;NMUR2;NOS1;NPY2R;NR2E1;NR4A2;P2RX2;P2RX3;PENK;PRKCG;PRL;RAG1;TACR1;THBS1;THBS4;UCN;VWA1	['Disgenet Allergic asthma']
278	GO:0032963	collagen metabolic process	http://amigo.geneontology.org/amigo/term/GO:0032963	0.33002	1.46117	0.00947867	0.0735222	97	./Project_wg_result1703234618_GSEA/GO_0032963.png	41	5645;409;4318;4239;7431;7043;642658;28984;1509;114757;9313;4880;54361;164656;56547;1305;1514;4320;5467;5045;2022;54206;652;1310;4323;1306;11117;1277;2805;55214;1490;5906;265;3673;7349;871;23371;4322;55323;3066;10536	AMELX;ARRB2;BMP4;CCN2;COL13A1;COL15A1;COL19A1;COL1A1;CTSD;CTSL;CYGB;EMILIN1;ENG;ERRFI1;FURIN;GOT1;HDAC2;ITGA2;LARP6;MFAP4;MMP11;MMP13;MMP14;MMP20;MMP26;MMP9;NPPC;P3H2;P3H3;PPARD;PRSS2;RAP1A;RGCC;SCX;SERPINH1;TGFB3;TMPRSS6;TNS2;UCN;VIM;WNT4	[]
279	GO:0097066	response to thyroid hormone	http://amigo.geneontology.org/amigo/term/GO:0097066	0.434758	1.46007	0.0379747	0.0735463	26	./Project_wg_result1703234618_GSEA/GO_0097066.png	12	302;6569;308;2693;10634;1514;3249;6495;4005;375611;5469;10891	ANXA2;ANXA5;CTSL;GAS2L1;GHSR;HPN;LMO2;MED1;PPARGC1A;SIX1;SLC26A5;SLC34A1	[]
280	GO:0051188	cofactor biosynthetic process	http://amigo.geneontology.org/amigo/term/GO:0051188	-0.285373	-1.39182	0.00917431	0.0751643	276	./Project_wg_result1703234618_GSEA/GO_0051188.png	98	125061;201562;51004;2023;2534;53354;54977;32;4258;27430;51703;5236;10243;27249;2618;195827;55316;57546;200205;8566;7390;23590;55739;60490;2584;5498;84105;51422;57107;8803;83666;54541;10327;5213;79993;65220;3101;5165;1355;3099;55526;55066;7389;3939;93058;5465;29968;9054;57017;957;6576;1737;2356;6697;51117;55902;3658;2730;31;60481;8942;4891;9200;8034;23475;8473;2639;93974;79934;2180;11019;197322;79…	ACACA;ACACB;ACAT1;ACSF3;ACSL1;ACSL3;ACSL5;ACSS2;AFMID;AKR1A1;ATP5IF1;BDH2;COQ10A;COQ3;COQ4;COQ6;COQ7;COQ8B;COQ9;COX15;CPOX;DDIT4;DHFR;DHTKD1;DLAT;DLD;ELOVL5;ELOVL7;ENO1;ENTPD5;FASN;FPGS;FYN;GALK1;GART;GCDH;GCH1;GCLM;GPHN;HACD1;HACD2;HK2;HK3;IBA57;IDH2;INSR;IREB2;KYNU;LDHA;LIAS;MAT2B;METTL16;MGST2;MMADHC;MTHFD1;NADK;NADK2;NAXD;NFS1;NUDT12;OGT;PANK1;PARP16;PARP9;PCBD2;PDK1;PDK3;PDP2;PDPR;PDSS1;PDSS…	[]
281	GO:0061311	cell surface receptor signaling pathway involved in heart development	http://amigo.geneontology.org/amigo/term/GO:0061311	0.436498	1.45591	0.059081	0.075417	27	./Project_wg_result1703234618_GSEA/GO_0061311.png	10	55897;54567;57216;4488;22943;6615;9241;652;23493;64321	BMP4;DKK1;DLL4;HEY2;MESP1;MSX2;NOG;SNAI1;SOX17;VANGL2	[]
282	GO:0007568	aging	http://amigo.geneontology.org/amigo/term/GO:0007568	-0.281957	-1.38917	0.00489396	0.0762837	288	./Project_wg_result1703234618_GSEA/GO_0007568.png	70	177;1432;1788;1410;147183;6648;3485;30001;5037;3586;4869;3868;11231;4791;23137;23268;140823;4521;7486;6558;3658;2730;5176;25;6787;8942;317;5074;811;8091;7077;6198;8893;3622;545;3156;706;1495;286053;26272;490;55170;23411;79677;8550;87178;6647;472;222236;80317;10229;56729;27250;1021;1738;5591;4436;9212;675;26271;115004;11200;2956;5933;8438;7298;1111;2305;4353;983	ABL1;AGER;APAF1;ATM;ATP2B1;ATR;AURKB;BRCA2;CALR;CDK1;CDK6;CGAS;CHEK1;CHEK2;COQ7;CRYAB;CTNNA1;DLD;DNMBP;DNMT3A;EIF2B5;ERO1A;FBXO4;FBXO5;FOXM1;GCLM;HMGA2;HMGCR;IGFBP2;IL10;ING2;IREB2;KRT16;KRT25;KYNU;MAPK14;MAPKAPK5;MPO;MSH2;MSH6;NAPEPLD;NEK4;NFKB2;NPM1;NSMCE2;NUDT1;PAWR;PDCD4;PEBP1;PNPT1;PRKDC;PRMT6;RAD54L;RBL1;RETN;ROMO1;RPS6KB1;SEC63;SERPINF1;SIRT1;SLC12A2;SMC5;SMC6;SOD1;SOD2;TIMP2;TSPO;TYMS;WRN…	['Disgenet Allergic asthma']
283	GO:0048483	autonomic nervous system development	http://amigo.geneontology.org/amigo/term/GO:0048483	0.387947	1.44994	0.0421941	0.077339	46	./Project_wg_result1703234618_GSEA/GO_0048483.png	13	1959;2637;3196;2668;3142;30812;401;3642;89797;3211;6663;7976;429	ASCL1;EGR2;FZD3;GBX2;GDNF;HLX;HOXB1;INSM1;NAV2;PHOX2A;SOX10;SOX8;TLX2	[]
284	GO:0051047	positive regulation of secretion	http://amigo.geneontology.org/amigo/term/GO:0051047	0.270052	1.4517	0	0.0774287	400	./Project_wg_result1703234618_GSEA/GO_0051047.png	141	7124;3553;8399;5004;640;114;114897;3965;2207;23601;668;834;81285;90550;5020;6532;338442;2691;3552;3684;8938;7043;28984;2668;7096;5864;4879;7200;3814;114900;6348;135;91608;1906;4155;5047;322;6860;27230;2852;10874;6343;8529;6714;3098;6696;23413;101;10626;1268;8913;64083;134;26253;29126;93978;9607;183;3952;6804;8911;7293;9854;247;2850;27063;5617;55540;5724;3651;4986;43;8431;5029;885;5467;3596;242;11…	ACHE;ADAM8;ADCY8;ADCYAP1;ADORA1;ADORA2A;AGT;ALOX12B;ALOX15B;ANG;ANKRD1;APBB1;BAIAP3;BLK;BMP6;C1QTNF1;C1QTNF12;C1QTNF4;C2CD2L;CACNA1G;CACNA1I;CADM1;CADPS2;CARTPT;CASP1;CASR;CCK;CCL19;CCL3;CD2;CD274;CD34;CHRNB2;CLEC4E;CLEC5A;CLEC6A;CNR1;CPB2;CRH;CRLF2;CXCL12;CYP4F2;DRD3;EDN1;EGFR;FCER1G;FOXL2;GAL;GDNF;GHRH;GOLPH3;GPER1;GPR27;HCAR2;HK1;HTR2B;IL13;IL17F;IL17RB;IL17RC;IL1A;IL1B;IL5;INHA;INHBA;INHBB;IN…	['Disgenet Allergic asthma']
285	GO:0033002	muscle cell proliferation	http://amigo.geneontology.org/amigo/term/GO:0033002	0.297469	1.44999	0.00455581	0.0779414	182	./Project_wg_result1703234618_GSEA/GO_0033002.png	60	7124;1026;1839;8013;4318;10221;3593;3776;7057;3398;7043;5031;7049;1525;23414;147912;10413;79647;5739;1906;3725;4880;2852;2047;5573;1482;27035;183;6352;84466;9241;3351;3162;2735;5743;5724;80310;5467;4656;3596;388585;55810;283;652;2247;4889;6909;23493;4086;4854;3611;348093;7015;4208;6495;2263;347;7042;2296;9314	AGT;AKIRIN1;ANG;APOD;BMP4;CCL5;CDKN1A;CXADR;EDN1;EPHB1;FGF2;FGFR2;FOXC1;FOXJ2;GLI1;GPER1;HBEGF;HES5;HEY2;HMOX1;HTR1B;ID2;IL12B;IL13;ILK;JUN;KCNK2;KLF4;MEF2C;MEGF10;MMP9;MYOG;NKX2-5;NOG;NOTCH3;NOX1;NPPC;NPY5R;NR4A3;P2RY6;PDGFD;PPARD;PRKAR1A;PTAFR;PTGIR;PTGS2;RBPMS2;SIX1;SIX5;SMAD1;TBX2;TERT;TGFB2;TGFB3;TGFBR3;THBS1;TNF;TRIB1;YAP1;ZFPM2	['Disgenet Allergic asthma']
286	GO:0042391	regulation of membrane potential	http://amigo.geneontology.org/amigo/term/GO:0042391	0.269618	1.44781	0	0.0780953	405	./Project_wg_result1703234618_GSEA/GO_0042391.png	141	9783;409;11149;482;66000;353174;3776;2557;3759;89832;153;2556;6569;2895;483;8506;2570;1742;1525;1135;140730;8115;23316;1137;259232;4916;135;1906;54112;8973;81033;266743;6330;10962;610;5024;23593;7476;254263;3725;5663;23416;56853;2852;57030;6714;57369;5366;2901;1136;1268;27345;4544;340273;1139;8913;134;1192;4653;1144;6804;23630;8911;2743;3751;3791;6546;3746;6327;401190;1812;885;869;112755;2906;256…	ABCB5;ACTN2;ADCYAP1;ADORA1;ADORA2A;ADRB1;ARRB2;ATP1B2;ATP1B3;BCL2L1;BID;BVES;CACNA1B;CACNA1G;CACNA1I;CACNG4;CASQ2;CBLN1;CCK;CELF4;CHRFAM7A;CHRNA10;CHRNA2;CHRNA3;CHRNA4;CHRNA6;CHRNA7;CHRNB2;CHRNB3;CHRND;CHRNG;CLDN19;CLIC1;CNIH2;CNR1;CNTNAP1;CUX2;CXADR;DGKI;DLG4;DRD1;DSP;EDN1;FGF12;FGF13;FKBP1B;FXYD1;FZD9;GABRA1;GABRA3;GABRA4;GABRA6;GABRB1;GABRB2;GABRD;GABRE;GABRR2;GABRR3;GJC1;GJD2;GLRB;GOT1;GPER1;…	[]
287	GO:0003007	heart morphogenesis	http://amigo.geneontology.org/amigo/term/GO:0003007	0.287001	1.44513	0.00737101	0.0789019	247	./Project_wg_result1703234618_GSEA/GO_0003007.png	85	55897;2294;70;3398;54567;57216;7043;8557;7049;53834;5457;23414;79633;79977;10413;51384;2006;121643;51548;140628;3725;5308;5663;4488;161882;10637;22943;1482;6615;54345;1280;28514;9241;10848;283284;27063;57493;145873;9172;79933;8313;4607;2022;1301;5629;2274;140706;6662;652;4889;6909;23493;8928;4887;339829;6722;64321;3611;10269;7291;4208;6495;2263;8321;7042;8463;2296;1832;6608;3084;7122;10370;8642;3…	ACTC1;ADAMTS1;ANKRD1;AXIN2;BMP4;BMP7;CCDC39;CCM2L;CITED2;CLDN5;COL11A1;COL2A1;DCHS1;DKK1;DLL1;DLL4;DSP;ELN;ENG;EYA1;FAT4;FGFR2;FGFRL1;FHL2;FOXC1;FOXF1;FOXH1;FOXN4;FZD1;GATA5;GRHL2;GSK3A;HEG1;HEY2;HTR2B;ID2;IGSF22;ILK;JUN;LBX1;LEFTY1;MDM2;MEF2C;MESP1;MESP2;MSX2;MYBPC3;MYH6;MYOM2;NKX2-5;NOG;NPY2R;NPY5R;NRG1;NRP1;PITX2;POU4F1;PPP1R13L;PROX1;PSEN1;SHH;SIRT6;SIX1;SMO;SNAI1;SNAI2;SOX17;SOX18;SOX9;SRF;S…	['Disgenet Allergic asthma']
288	GO:0036314	response to sterol	http://amigo.geneontology.org/amigo/term/GO:0036314	-0.412869	-1.38388	0.0905588	0.0789513	29	./Project_wg_result1703234618_GSEA/GO_0036314.png	9	19;10654;2822;1581;7804;4087;20;23209;3157	ABCA1;ABCA2;CYP7A1;GPLD1;HMGCS1;LRP8;MLC1;PMVK;SMAD2	[]
289	GO:0071875	adrenergic receptor signaling pathway	http://amigo.geneontology.org/amigo/term/GO:0071875	0.423374	1.44317	0.0735931	0.0795106	29	./Project_wg_result1703234618_GSEA/GO_0071875.png	16	5997;153;5144;155;138805;151;150;83550;1814;2931;4842;120793;154;146;120796;147	ADRA1B;ADRA1D;ADRA2A;ADRA2B;ADRB1;ADRB2;ADRB3;DRD3;GPR101;GSK3A;NOS1;OR13F1;OR56A1;OR56A4;PDE4D;RGS2	[]
290	GO:0001906	cell killing	http://amigo.geneontology.org/amigo/term/GO:0001906	0.30577	1.44148	0.0120192	0.0800589	144	./Project_wg_result1703234618_GSEA/GO_0001906.png	41	6283;409;57823;6375;3965;57115;3593;80329;3004;6372;4153;353091;3594;146850;4843;909;114836;245939;634;4589;4057;3952;114771;149233;9437;57817;353143;3596;154064;3273;213;353142;8807;3383;6223;79465;80328;6357;117159;26228;1669	ALB;ARRB2;CCL13;CD1A;CEACAM1;CXCL6;DCD;DEFA4;DEFB128;GZMM;HAMP;HRG;ICAM1;IL12B;IL12RB1;IL13;IL18RAP;IL23R;LCE3A;LCE3B;LEP;LGALS9;LTF;MBL2;MUC7;NCR1;NOS2;PGLYRP3;PGLYRP4;PIK3R6;RAET1G;RAET1L;RPS19;S100A12;SLAMF6;SLAMF7;STAP1;ULBP1;ULBP2;ULBP3;XCL1	['Disgenet Allergic asthma']
291	GO:0060840	artery development	http://amigo.geneontology.org/amigo/term/GO:0060840	0.344119	1.43693	0.0426966	0.0807127	83	./Project_wg_result1703234618_GSEA/GO_0060840.png	35	2294;54567;3198;1281;9241;338;4015;4052;2737;2022;5629;3340;652;6909;23493;4854;8928;6722;6495;7042;2296;6469;144165;2138;8829;23462;6092;11174;4035;6899;7798;6659;93649;10000;7481	ADAMTS6;AKT3;APOB;BMP4;COL3A1;DLL4;ENG;EYA1;FOXC1;FOXF1;FOXH1;GLI3;HEY1;HEY2;HOXA1;LOX;LRP1;LTBP1;LUZP1;MYOCD;NDST1;NOG;NOTCH3;NRP1;PRICKLE1;PROX1;ROBO2;SHH;SIX1;SOX4;SRF;TBX1;TBX2;TGFB2;WNT11	['Disgenet Allergic asthma']
292	GO:0048706	embryonic skeletal system development	http://amigo.geneontology.org/amigo/term/GO:0048706	0.311044	1.4372	0.00932401	0.0810247	123	./Project_wg_result1703234618_GSEA/GO_0048706.png	45	7484;1746;60529;116039;3236;3198;7043;642658;50515;7483;79977;6913;55959;92;10265;3211;3218;1280;9241;23213;5079;257;7703;2737;1301;3340;860;3233;652;130497;3231;4323;7291;4208;6495;2263;5125;3222;1277;3219;3232;6469;6935;655;2138	ACVR2A;ALX3;ALX4;BMP4;BMP7;CHST11;COL11A1;COL1A1;COL2A1;DLX2;EYA1;FGFR2;GLI3;GRHL2;HOXA1;HOXB1;HOXB8;HOXB9;HOXC5;HOXD1;HOXD10;HOXD3;HOXD4;IRX5;MEF2C;MMP14;NDST1;NOG;OSR1;OSR2;PAX5;PCGF2;PCSK5;RUNX2;SCX;SHH;SIX1;SULF1;SULF2;TBX15;TGFB3;TWIST1;WNT9A;WNT9B;ZEB1	[]
293	GO:0035051	cardiocyte differentiation	http://amigo.geneontology.org/amigo/term/GO:0035051	0.310936	1.43912	0.020595	0.0810548	140	./Project_wg_result1703234618_GSEA/GO_0035051.png	52	302;409;11149;5997;55897;10818;4000;70;8048;4629;84700;6444;376132;8557;7049;1525;8324;1906;5308;2852;22943;1482;54345;183;28514;283284;2539;6546;9172;26585;57817;4607;2022;5629;2274;652;6909;23493;6722;64321;10269;7291;4208;7042;3084;1956;2931;144165;655;55553;88;4624	ACTC1;ACTN2;AGT;ANXA2;ARRB2;BMP4;BMP7;BVES;CSRP3;CXADR;DKK1;DLL1;EDN1;EGFR;ENG;FHL2;FRS2;FZD7;G6PD;GPER1;GREM1;GSK3A;HAMP;HEY2;IGSF22;LMNA;LRRC10;MEF2C;MESP1;MYBPC3;MYH11;MYH6;MYO18B;MYOM2;NKX2-5;NRG1;PITX2;PRICKLE1;PROX1;RGS2;SGCD;SLC8A1;SOX17;SOX18;SOX6;SRF;TBX2;TCAP;TGFB2;TGFBR3;TWIST1;ZMPSTE24	['Disgenet Allergic asthma']
294	GO:0035270	endocrine system development	http://amigo.geneontology.org/amigo/term/GO:0035270	0.310373	1.43772	0.0219512	0.0813313	127	./Project_wg_result1703234618_GSEA/GO_0035270.png	46	50506;5454;2304;219409;2691;7068;5308;3642;301;54361;6531;1482;28514;9241;9575;429;2735;3175;3651;116;9095;190;654;27122;6662;1392;652;5307;2516;6722;6495;2308;5078;3232;3172;23440;6608;6299;7038;5626;10370;6469;2931;6496;4192;5075	ADCYAP1;ANXA1;ASCL1;BMP4;BMP6;CITED2;CLOCK;CRH;DKK3;DLL1;DUOX2;FOXE1;FOXO1;GHRH;GLI1;GSK3A;GSX1;HNF4A;HOXD3;INSM1;MDK;NKX2-5;NOG;NR0B1;NR5A1;ONECUT1;OTP;PAX1;PAX4;PDX1;PITX1;PITX2;POU3F2;PROP1;SALL1;SHH;SIX1;SIX3;SLC6A3;SMO;SOX9;SRF;TBX19;TG;THRB;WNT4	['Disgenet Allergic asthma']
295	GO:0032984	protein-containing complex disassembly	http://amigo.geneontology.org/amigo/term/GO:0032984	-0.27834	-1.37663	0.00927357	0.0818487	311	./Project_wg_result1703234618_GSEA/GO_0032984.png	93	4528;51510;57132;3396;830;7141;2535;29093;6418;78988;57551;1452;6711;9525;7818;146057;26586;327;8289;63908;5962;91782;64969;57231;7111;10240;7855;6599;23064;29074;55037;3831;1939;10300;51069;83743;54541;7405;64965;51263;10677;26276;6709;3925;54460;128077;51650;8312;79752;55014;28977;64983;9829;64981;84340;118;55052;324;54948;54148;54534;143244;51081;10519;55193;9617;5119;57724;146206;126731;664;3…	ADD1;ADD3;APC;APEH;ARID1A;ATG14;AVIL;AXIN1;BNIP3;CAPZA2;CARMIL2;CCSAP;CHMP1A;CHMP1B;CHMP5;CHMP7;CIB1;CKAP2;CKAP5;CLASP2;CSNK1A1;CTNNB1;DAP3;DDIT4;DENR;DNAJC6;EIF2D;EIF5AL1;EPG5;FZD2;FZD5;GFM2;GRWD1;IGF1R;INSR;KATNB1;KIF14;KIF18A;KIF18B;KIF24;KIF2C;KLC1;LAMP2;LIX1L;MCTS1;MRPL15;MRPL16;MRPL18;MRPL2;MRPL20;MRPL22;MRPL24;MRPL30;MRPL32;MRPL34;MRPL39;MRPL42;MRPL50;MRPL57;MRPL58;MRPS21;MRPS25;MRPS28;MRP…	[]
296	GO:0034067	protein localization to Golgi apparatus	http://amigo.geneontology.org/amigo/term/GO:0034067	-0.427893	-1.37696	0.0625	0.0820496	27	./Project_wg_result1703234618_GSEA/GO_0034067.png	15	90070;91949;55690;115362;55187;8729;26225;23299;152559;54832;90410;83452;23363;9648;23230	ARL5A;BICD2;COG7;GBF1;GBP5;GCC2;IFT20;LACRT;OBSL1;PACS1;PAQR3;RAB33B;VPS13A;VPS13C;VPS13D	[]
297	GO:0016053	organic acid biosynthetic process	http://amigo.geneontology.org/amigo/term/GO:0016053	-0.272492	-1.37774	0.0074184	0.0820815	394	./Project_wg_result1703234618_GSEA/GO_0016053.png	96	7494;51422;440;8803;54541;10327;9885;5213;79993;3101;2571;3099;55526;883;4942;3939;6770;8604;171586;5465;29968;11315;653308;341;2171;957;55256;1581;2356;23169;5009;10728;7360;1491;10170;55902;6850;31;114876;60481;8942;10057;51074;9200;2744;256987;8473;1559;11019;3992;197322;54995;3248;1462;4790;26227;2643;586;5214;51141;9926;1950;790;22929;37;84245;2264;5210;5211;23411;6342;6319;2194;51380;11001;…	ABCC5;ABCD3;ABHD3;ACACA;ACADVL;ACSF3;ACSL3;ACSS2;ADI1;AKR1A1;APIP;APOC1;ASAH2B;ASNS;BCAT1;BRCA1;CAD;CBR4;CPS1;CSAD;CTH;CYP2C9;CYP7A1;DDIT4;DHFR;DHRS9;DHTKD1;EGF;ELOVL5;ELOVL7;ENOPH1;ENTPD5;FABP5;FADS1;FADS2;FASN;FGFR4;FPGS;GAD1;GCH1;GLS;GPT2;HACD1;HK2;HK3;HPGD;HSD17B4;INSIG2;INSR;KYAT1;KYNU;LDHA;LIAS;LPGAT1;MRI1;MTHFD1;MTHFR;MTR;NFKB1;OAT;OGT;OSBPL1A;OSBPL2;OTC;OXSM;PARK7;PECR;PFKFB4;PFKL;PFKM;PF…	['Disgenet Allergic asthma']
298	GO:0043462	regulation of ATPase activity	http://amigo.geneontology.org/amigo/term/GO:0043462	-0.34385	-1.37444	0.0477032	0.082679	77	./Project_wg_result1703234618_GSEA/GO_0043462.png	24	10105;4635;7266;11080;63892;10598;10294;51726;151194;169200;163590;23234;6419;93974;140735;3192;64089;79609;6625;481;10049;120526;23397;29128	AHSA1;ATP1B1;ATP5IF1;DNAJA2;DNAJB11;DNAJB4;DNAJB6;DNAJC24;DNAJC7;DNAJC9;DYNLL2;HNRNPU;METTL21A;MYL4;NCAPH;PPIF;SETMAR;SNRNP70;SNX16;THADA;TMEM64;TOR1AIP2;UHRF1;VCPKMT	[]
299	GO:0022407	regulation of cell-cell adhesion	http://amigo.geneontology.org/amigo/term/GO:0022407	0.270854	1.42908	0	0.0830791	376	./Project_wg_result1703234618_GSEA/GO_0022407.png	109	7124;3557;3553;6347;1960;942;3956;3559;394263;282618;6375;114897;8013;3965;8740;3593;1051;4680;30009;339390;28984;921;3142;10326;57829;55083;3594;55423;64332;8744;135;864;6366;151888;4155;10673;146850;1236;8440;634;1840;940;6714;301;54361;101;5573;861;29126;972;53827;26279;10457;2064;3952;5793;6352;2056;5896;149233;5270;3169;5724;7535;3481;8651;5133;2737;50943;246;11326;11221;201633;30835;55714;5…	ADAM8;ADIPOQ;ADORA2A;ALOX15;ANXA1;ARG2;BMP4;BTLA;C1QTNF1;CCL19;CCL2;CCL21;CCL5;CCM2L;CCR7;CD209;CD274;CD276;CD28;CD5;CD74;CD86;CDC42;CDSN;CEACAM1;CEACAM6;CEBPB;CITED2;CLEC4G;CXCL12;DTX1;DUSP10;DUSP22;EGR3;EPHA7;EPO;ERBB2;FERMT3;FOXA1;FOXP3;FXYD5;GCNT2;GLI3;GPNMB;GRAP2;HLX;ICAM1;IFNL1;IGF2;IL12B;IL12RB1;IL1B;IL1RN;IL23R;IL2RA;KIF26B;KLF4;LEF1;LEP;LGALS1;LGALS9;MBP;MDGA1;MUC21;MYO10;NCK2;NFKBID;NFK…	['Disgenet Allergic asthma']
300	GO:0032616	interleukin-13 production	http://amigo.geneontology.org/amigo/term/GO:0032616	0.442951	1.4314	0.075431	0.0835131	23	./Project_wg_result1703234618_GSEA/GO_0032616.png	12	282618;3965;5047;55540;7356;384;51176;7292;23765;64806;3662;5914	ARG2;IFNL1;IL17RA;IL17RB;IL25;IRF4;LEF1;LGALS9;PAEP;RARA;SCGB1A1;TNFSF4	[]
301	GO:0030104	water homeostasis	http://amigo.geneontology.org/amigo/term/GO:0030104	0.350108	1.42911	0.0348837	0.0836899	67	./Project_wg_result1703234618_GSEA/GO_0030104.png	29	114;388698;1364;359;4645;8529;554;126695;5573;107;360;51297;2810;242;196883;6722;51763;366;57822;5576;23327;7466;1585;6340;29841;6338;361;6337;5575	ADCY1;ADCY4;ADCY8;ALOX12B;AQP2;AQP3;AQP4;AQP9;AVPR2;BPIFA1;CLDN4;CYP11B2;CYP4F2;FLG2;GRHL1;GRHL3;INPP5K;KDF1;MYO5B;NEDD4L;PRKAR1A;PRKAR1B;PRKAR2A;SCNN1A;SCNN1B;SCNN1G;SFN;SRF;WFS1	['Disgenet Allergic asthma']
302	GO:0002521	leukocyte differentiation	http://amigo.geneontology.org/amigo/term/GO:0002521	0.264162	1.42658	0	0.0838903	489	./Project_wg_result1703234618_GSEA/GO_0002521.png	109	7124;1958;302;7305;1960;1880;942;3956;3559;9398;3726;282618;2124;2353;56833;55619;1053;3965;122706;57115;2207;4318;10221;3593;1051;6927;4920;56975;84293;3398;54567;30009;115352;3665;3142;5457;326;7071;1435;3594;64332;8324;8744;6348;864;1230;8325;54106;602;3725;5663;146850;4189;114836;57379;2323;1236;51341;634;1840;80758;940;7226;6714;128506;55365;301;54361;9770;101;10456;161882;861;64919;26253;40…	ADAM8;AICDA;AIRE;ANXA1;ANXA2;BATF2;BATF3;BCL11B;BCL3;CARTPT;CCL3;CCR1;CCR7;CD101;CD28;CD74;CD86;CEACAM1;CEBPB;CEBPE;CLEC4E;CSF1;CSF3;DLL1;DLL4;DNAJB9;DOCK10;DTX1;DUSP10;EGR1;EGR3;ERBB2;EVI2B;FAM20C;FCER1G;FCRL3;FLT3LG;FOS;FOXP3;FZD7;FZD8;GLI3;GPR18;GPR183;HAX1;HLX;HNF1A;ID2;IFNA14;IFNA4;IFNL1;IL12B;IL12RB1;IL23R;IL27;IL2RA;INHBA;IRF7;JAG2;JUN;JUNB;KLF10;LEP;LGALS1;LGALS9;LIF;LTF;LY6D;MFNG;MMP9;NF…	['Disgenet Allergic asthma']
303	GO:0007626	locomotory behavior	http://amigo.geneontology.org/amigo/term/GO:0007626	0.290696	1.42928	0.0025974	0.084222	197	./Project_wg_result1703234618_GSEA/GO_0007626.png	62	1958;51286;409;114;129521;4929;3398;3236;2668;83715;7200;1137;135;5179;54112;55084;2693;5309;10752;23544;89797;347730;6531;1136;51168;238;3218;127343;2743;9620;9099;3751;10882;55079;4009;220;4986;57282;1812;320;2906;84152;27306;2257;4644;340990;1392;8997;6387;2911;2861;8704;4887;64072;55283;10269;5581;3766;1141;1621;2915;1814	ADCY8;ADORA2A;ALDH1A3;ALK;APBA1;ARRB2;B4GALT2;C1QL1;CDH23;CELSR1;CEND1;CHL1;CHRNA3;CHRNA4;CHRNB2;CRH;CXCL12;DBH;DMBX1;DRD1;DRD3;EGR1;ESPN;FEZF2;FGF12;GDNF;GHSR;GLRB;GPR37;GPR88;GRIN2D;GRM1;GRM5;HOXB8;HOXD10;HPGDS;ID2;KALRN;KCND2;KCNJ10;LMX1A;LRRTM1;MCOLN3;MYO15A;MYO5A;NAV2;NMS;NPY2R;NR4A2;OPRK1;OTOG;PENK;PITX3;PPP1R1B;PRKCE;SEZ6L;SLC4A10;SLC6A3;SOBP;TRH;USP2;ZMPSTE24	['Disgenet Allergic asthma']
304	GO:0043543	protein acylation	http://amigo.geneontology.org/amigo/term/GO:0043543	-0.285464	-1.36944	0.00936037	0.0853028	232	./Project_wg_result1703234618_GSEA/GO_0043543.png	79	80018;6872;339287;2752;122830;64769;23338;158866;11091;340481;85459;29801;6418;51773;57551;1487;7862;51616;55677;55929;10902;2648;9397;84681;1387;54934;254359;5494;64429;10629;79960;201163;55625;253832;29117;8295;11315;8607;23741;9767;51201;86;114799;6879;27097;26036;23774;8089;80218;117143;6877;55209;51104;8473;55011;54556;8520;57634;51126;84289;10933;8850;55274;79683;23411;5495;79829;79612;1743…	ABHD17B;ACTL6A;BRCA1;BRCA2;BRD1;BRD7;BRD8;BRPF1;CEP295;CHEK1;CREBBP;CTBP1;DLD;DLST;DMAP1;DSCC1;EHHADH;EID1;EP400;ESCO1;ESCO2;FAM161A;FLCN;GLUL;HAT1;HINT2;ING3;ING5;IWS1;JADE1;JADE2;JADE3;KANSL2;KAT2A;KAT2B;MAP3K7;MEAF6;MORF4L1;MSL1;NAA16;NAA20;NAA25;NAA30;NAA40;NAA50;NMT2;OGT;PARK7;PHF10;PIH1D1;PPM1A;PPM1B;RSF1;RUVBL1;SET;SETD5;SIRT1;TADA1;TAF1;TAF5;TAF5L;TAF6L;TAF7;TAF9B;TAOK1;TRRAP;WDR5;YEATS4;…	[]
305	GO:0006959	humoral immune response	http://amigo.geneontology.org/amigo/term/GO:0006959	0.284137	1.42358	0.00769231	0.0853062	229	./Project_wg_result1703234618_GSEA/GO_0006959.png	68	7124;6347;3576;1880;5645;6283;57115;5650;57642;1191;5646;6280;719;28984;6372;4153;2919;326;733;5068;57829;2220;602;1755;710;1236;940;717;7942;54210;4589;5266;4057;25818;1401;114771;930;84659;140850;6278;5079;3448;51297;720;2921;1369;5133;931;80341;3441;11326;1361;5699;3273;7448;6223;354;6357;117159;1669;6480;4208;715;1370;5967;3445;6441;10758	AIRE;BCL3;BPIFA1;BPIFB2;C1R;C2;C3AR1;C4A;C8G;CCL13;CCL2;CCR7;CD19;CD28;CLU;COL20A1;CPB2;CPN1;CPN2;CRP;CXCL1;CXCL3;CXCL6;CXCL8;DCD;DEFA4;DEFB127;DMBT1;FCN2;GPR183;HRG;IFNA14;IFNA4;IFNA8;KLK3;KLK5;KLK7;LTF;MBL2;MEF2C;MS4A1;MUC7;PAX5;PDCD1;PGLYRP3;PGLYRP4;PI3;PRSS2;PRSS3;PSMB10;REG1A;REG3A;RGCC;RNASE7;RPS19;S100A12;S100A7;S100A9;SERPING1;SFTPD;ST6GAL1;TFEB;TNF;TRAF3IP2;TREM1;VSIG4;VTN;ZP4	['Disgenet Allergic asthma']
306	GO:0018209	peptidyl-serine modification	http://amigo.geneontology.org/amigo/term/GO:0018209	-0.278884	-1.36819	0.00923077	0.0857191	297	./Project_wg_result1703234618_GSEA/GO_0018209.png	75	5583;9475;11137;127933;9647;7295;1432;54969;3449;219736;11184;22853;114805;54541;1981;2621;5290;5165;1389;6789;22876;1147;152559;3446;11315;7150;8312;64324;6300;5599;53944;6197;23049;7443;6850;5584;1020;11011;5586;8091;9451;11329;25865;3059;8658;6198;5894;545;117854;156;56983;10142;2590;100528030;5601;8550;472;57600;1017;10038;79893;84930;5591;6790;142;100533105;9212;11200;8317;5347;1195;63967;72…	AKAP9;ATM;ATR;AURKA;AURKB;AXIN1;C8orf44-SGK3;CCNB1;CDC7;CDK1;CDK2;CDK5;CHEK2;CHUK;CLK1;CLSPN;CREBL2;CSNK1G1;DDIT4;EIF2AK3;EIF4G1;FNIP2;GALNT13;GALNT2;GAS6;GGNBP2;GRK2;HCLS1;HMGA2;HPF1;IFNA10;IFNA16;INPP5F;LMTK2;MAP4K1;MAPK12;MAPK14;MAPK8;MAPK9;MAPKAPK5;MASTL;NSD1;PAQR3;PARK7;PARP1;PARP2;PDK3;PIK3CA;PKN2;PLK1;POC1B-GALNT4;POGLUT1;PPM1F;PRKCH;PRKCI;PRKD2;PRKDC;PWP1;RAF1;ROCK2;RPS6KA3;RPS6KB1;SMG1;S…	[]
307	GO:0003013	circulatory system process	http://amigo.geneontology.org/amigo/term/GO:0003013	0.262727	1.4206	0	0.0860028	472	./Project_wg_result1703234618_GSEA/GO_0003013.png	168	4973;133;6446;623;1839;11149;5997;55328;140;1816;81285;796;3350;5020;3777;6532;70;3398;8048;3759;54567;624;3352;153;6444;719;487;7068;8557;1584;1525;3043;4879;10413;135;91608;1906;2006;121643;6330;6518;60598;4880;4843;10268;9283;710;634;2852;10874;8529;6714;554;367;89797;1268;27345;4544;1482;8913;134;10265;25937;27035;1401;9607;5144;155;183;1573;3952;2865;2056;23630;28514;3768;10848;3351;5732;316…	ACTC1;ADAMTS16;ADCYAP1;ADIPOQ;ADM;ADM2;ADORA1;ADORA2A;ADORA3;ADRA2A;ADRA2B;ADRB1;ADRB2;ADRB3;AGT;AGTR1;AR;ATP2A1;ATP2B2;AVPR2;BDKRB1;BDKRB2;BVES;C2CD4A;C3AR1;CACNA1B;CACNA1G;CALCA;CARTPT;CASQ1;CASQ2;CASR;CCN2;CD34;CEACAM1;CNR1;COL1A2;CRH;CRP;CSRP3;CXADR;CXCL12;CYB5R3;CYP11B1;CYP11B2;CYP2J2;CYP4F2;DBH;DLL1;DLL4;DMPK;DOCK4;DRD1;DRD3;DRD5;DSP;EDN1;EGFR;ELN;EPAS1;EPO;FFAR3;FGF12;FKBP1B;FOXC1;FOXN4;FX…	['Disgenet Allergic asthma']
308	GO:0010463	mesenchymal cell proliferation	http://amigo.geneontology.org/amigo/term/GO:0010463	0.382242	1.42073	0.0561122	0.0865606	45	./Project_wg_result1703234618_GSEA/GO_0010463.png	22	2294;4000;79633;5154;6662;652;130497;8660;6495;2263;8646;6608;8642;6469;6935;655;7472;2249;93986;10736;6899;7481	BMP4;BMP7;CHRD;DCHS1;FAT4;FGF4;FGFR2;FOXF1;FOXP2;IRS2;LMNA;OSR1;PDGFA;SHH;SIX1;SIX2;SMO;SOX9;TBX1;WNT11;WNT2;ZEB1	[]
309	GO:1902579	multi-organism localization	http://amigo.geneontology.org/amigo/term/GO:1902579	-0.406139	-1.36592	0.092081	0.0867277	33	./Project_wg_result1703234618_GSEA/GO_1902579.png	9	5901;8563;3836;684;57187;7514;2332;84321;9984	BST2;FMR1;KPNA1;RAN;THOC1;THOC2;THOC3;THOC5;XPO1	[]
310	GO:2000272	negative regulation of signaling receptor activity	http://amigo.geneontology.org/amigo/term/GO:2000272	0.401771	1.41181	0.0653153	0.0903015	33	./Project_wg_result1703234618_GSEA/GO_2000272.png	13	4061;23624;5663;111188157;10268;4062;9052;57732;58530;116372;130574;54206;8928	CBLC;ERRFI1;FOXH1;GPRC5A;LY6E;LY6G6D;LY6H;LYNX1-SLURP2;LYPD1;LYPD6;PSEN1;RAMP3;ZFYVE28	[]
311	GO:0050886	endocrine process	http://amigo.geneontology.org/amigo/term/GO:0050886	0.325579	1.41045	0.0353774	0.0905072	83	./Project_wg_result1703234618_GSEA/GO_0050886.png	31	3553;114897;668;1816;81285;140606;338442;3814;91608;1906;554;27035;183;3952;4986;654;3624;51083;26056;64111;56670;1392;6865;5125;1814;1585;3625;9727;2297;3623;185	AGT;AGTR1;AVPR2;BMP6;C1QTNF1;CRH;CYP11B2;DRD3;DRD5;EDN1;FOXD1;FOXL2;GAL;HCAR2;IL1B;INHA;INHBA;INHBB;KISS1;LEP;NOX1;NPVF;OPRK1;OR51E2;PCSK5;RAB11FIP3;RAB11FIP5;RASL10B;SELENOM;SUCNR1;TACR2	['Disgenet Allergic asthma']
312	GO:0061564	axon development	http://amigo.geneontology.org/amigo/term/GO:0061564	0.258044	1.40921	0	0.0906646	487	./Project_wg_result1703234618_GSEA/GO_0061564.png	159	1959;780;8399;65059;8013;5454;10818;9355;4929;51330;2637;7408;23022;6710;9369;53358;57216;4974;113246;26999;2668;5457;51761;22854;5864;9046;2596;10381;6277;23053;4916;374946;6712;322;51466;7476;3725;5354;57549;2675;5663;9201;2664;1496;10752;65078;6714;27023;6696;65249;2047;5365;9637;1268;4741;64919;55118;27255;107;4902;57463;5818;56963;9037;2064;54437;55201;11023;9024;1382;9241;7436;7976;55079;40…	ADCY1;AMIGO1;APBB1;APOD;ATP8A2;BARHL2;BCL11B;BMP7;BRSK1;BRSK2;C12orf57;CAMSAP2;CCK;CDH11;CDH4;CDK5R1;CELSR3;CHL1;CHRNB2;CNR1;CNTN4;CNTN6;CRABP2;CRTAC1;CTNNA2;CXCL12;CYFIP2;DCLK1;DDR1;DOK2;DOK5;DRAXIN;EFNA3;EGR2;EPHA3;EPHA7;EPHA8;EPHB1;ERBB2;EVL;FEZ2;FEZF1;FEZF2;FGF13;FGFR2;FKBP1B;FOXB1;FOXD1;FRS2;FZD3;GAB1;GAP43;GBX1;GBX2;GDF7;GDI1;GDNF;GFRA1;GFRA2;GFRA3;GFRA4;GLI3;HSP90AA1;IGSF9;ILK;IRS2;ISL2;JU…	[]
313	GO:0002009	morphogenesis of an epithelium	http://amigo.geneontology.org/amigo/term/GO:0002009	0.259892	1.41187	0	0.0908539	476	./Project_wg_result1703234618_GSEA/GO_0002009.png	151	7124;780;133;409;1173;1839;7484;55897;10818;2294;4435;9500;2304;9355;2637;7408;4920;3872;341640;54567;6356;64399;57216;8557;2668;326;10082;1435;55083;768;79633;79977;10413;51384;8324;388;1906;1282;7477;121643;51548;80326;7476;340419;5663;30812;166336;4488;634;6714;79192;367;54361;126695;4855;22943;255743;1482;389;6615;3976;54345;6943;6497;153572;183;6663;57662;28514;9024;9863;9241;6928;23213;9620…	ADAMTS16;ADM;AGT;AIRE;ALDH1A3;AP2M1;AR;ARRB2;BMP4;BMP7;BRSK1;BRSK2;CA9;CAMSAP3;CCDC39;CCL11;CDC42;CEACAM1;CELSR1;CELSR3;CFL1;CITED1;COL4A1;CSF1;CSNK2B;DCHS1;DDR1;DKK1;DLL1;DLL4;DVL3;EDN1;EGFR;ENG;EPHA7;ESRP2;EYA1;FAT4;FGF2;FGFR2;FKBPL;FOXA1;FOXD1;FOXE1;FOXF1;FOXF2;FOXH1;FOXN4;FREM2;FRS2;FZD1;FZD3;FZD7;GBX2;GCM1;GDF2;GDF7;GDNF;GLI3;GPC6;GREM1;GRHL2;GRHL3;HBEGF;HES5;HHIP;HNF1B;ID4;ILK;IRX1;IRX2;IRX…	['Disgenet Allergic asthma']
314	GO:0015695	organic cation transport	http://amigo.geneontology.org/amigo/term/GO:0015695	0.39082	1.40559	0.0526316	0.0925799	36	./Project_wg_result1703234618_GSEA/GO_0015695.png	14	788;113451;135;5663;6535;1136;9389;6865;6584;284439;283130;6580;5002;55244	ADORA2A;AZIN2;CHRNA3;PSEN1;SLC22A1;SLC22A14;SLC22A18;SLC22A5;SLC25A20;SLC25A42;SLC25A45;SLC47A1;SLC6A8;TACR2	[]
315	GO:0099504	synaptic vesicle cycle	http://amigo.geneontology.org/amigo/term/GO:0099504	0.284824	1.40208	0.00746269	0.0937418	189	./Project_wg_result1703234618_GSEA/GO_0099504.png	70	9783;79953;23208;815;8676;9342;28964;5217;5864;140730;1137;23557;135;8973;7476;6860;5663;57030;22829;23413;2901;114088;57084;1268;107;5582;5579;6620;6804;9024;9863;3351;1812;112755;320;27253;93664;112476;57617;9162;10814;11069;5865;57502;1142;10675;91683;1141;116841;9066;6456;8775;9515;8851;5030;8618;90019;23025;134957;6570;5906;84446;6517;6809;10815;5338;594855;51760;7054;8224	ADCY1;ADORA2A;APBA1;BRSK1;BRSK2;CADPS;CADPS2;CAMK2A;CDK5R1;CHRNA4;CHRNA6;CHRNB2;CHRNB3;CNR1;CPLX1;CPLX2;CPLX3;CSPG5;DGKI;DRD1;GIT1;GRIK5;HTR1B;MAGI2;NAPA;NCS1;NLGN4X;NLGN4Y;P2RY4;PCDH17;PFN2;PLD2;PRKCB;PRKCG;PRRT2;PSEN1;RAB3A;RAB3B;RAP1A;RAPGEF4;RIMS3;RIMS4;SH3GL2;SLC17A6;SLC17A7;SLC18A1;SLC2A4;SNAP29;SNAP47;SNAPIN;SNCB;STX11;STX1A;STX1B;STX3;STXBP5;STXBP5L;SYN3;SYNDIG1;SYT11;SYT12;SYT17;SYT4;SYT…	[]
316	GO:1901293	nucleoside phosphate biosynthetic process	http://amigo.geneontology.org/amigo/term/GO:1901293	-0.272185	-1.35495	0.0151745	0.0939845	330	./Project_wg_result1703234618_GSEA/GO_1901293.png	84	10632;51422;9060;83666;54541;5213;10606;79993;65220;56895;201163;1633;3101;203;5165;56894;3099;55526;1503;54963;55066;3939;8604;5465;5198;957;6576;347734;1737;55902;7372;31;60481;8942;515;51727;9200;158;23475;27109;8473;64077;4882;2639;2180;197322;81602;57678;3251;5163;54956;5214;137964;51000;5635;790;10165;5210;115;5211;5636;83594;7083;3418;55326;6319;2194;38;133686;4830;3643;283209;5471;6241;56…	ACACA;ACAT1;ACSF3;ACSL1;ACSL3;ACSS2;ADCY9;ADSL;AGPAT3;AGPAT4;AGPAT5;AK1;ATP5F1A;ATP5MG;ATP5PB;CAD;CDADC1;CMPK1;CTPS1;DCK;DDIT4;DHTKD1;DLAT;DLD;DMAC2L;DUT;ELOVL5;ELOVL7;ENTPD5;FASN;FLCN;GCDH;GPAM;GPAT4;HACD1;HK2;HK3;HPRT1;IDH2;INSR;KYNU;LDHA;LHPP;MTHFD1;NADK;NADK2;NME1;NPR2;NUDT12;OGT;PAICS;PAPSS2;PARP1;PARP16;PARP9;PDK1;PDK3;PDPR;PFAS;PFKFB4;PFKL;PFKM;PFKP;PGM2L1;PPARA;PPAT;PRKAG2;PRPS2;PRPSAP1;P…	[]
317	GO:0015849	organic acid transport	http://amigo.geneontology.org/amigo/term/GO:0015849	0.270585	1.40255	0.0027027	0.0940837	307	./Project_wg_result1703234618_GSEA/GO_0015849.png	92	3553;788;8399;153201;6509;5997;387700;189;27165;5020;7057;624;2917;10998;5864;7200;9058;151473;3933;9056;135;2170;1906;6555;9356;6860;5663;4843;9121;6535;634;57030;201780;8529;159963;2352;53919;301;57084;80765;134;26279;11309;183;3952;50487;83733;146167;84647;6538;206358;885;6505;1244;5467;6542;320;340024;6529;10246;11230;6539;64849;115019;6754;347411;130497;5322;57709;4889;6534;284111;7223;8660;…	ABCC2;ADORA1;ADORA2A;AGT;AGXT;ANXA1;APBA1;AQP9;BDKRB2;CCK;CEACAM1;CYP4F2;DRD3;EDN1;FABP3;FOLR2;FOLR3;GLS2;GRM7;HRH3;IL1B;IRS2;KCNJ10;LCN1;LEP;LRRC8C;LRRC8E;MPC1L;NOS2;NPY5R;OSR1;OXT;PLA2G10;PLA2G12B;PLA2G2D;PLA2G3;PLA2G5;PPARD;PRAF2;PSEN1;RAB3A;RGS2;SH3BP4;SLC10A2;SLC10A4;SLC13A2;SLC13A3;SLC13A5;SLC16A11;SLC16A12;SLC16A14;SLC16A5;SLC17A2;SLC17A6;SLC17A7;SLC1A1;SLC1A4;SLC22A6;SLC25A18;SLC25A20;SLC…	['Disgenet Allergic asthma']
318	GO:0042063	gliogenesis	http://amigo.geneontology.org/amigo/term/GO:0042063	0.275733	1.3976	0.00828729	0.0964028	262	./Project_wg_result1703234618_GSEA/GO_0042063.png	88	7124;1959;3553;6347;1880;92737;5454;1746;1191;4920;3398;1902;147495;5453;7431;8506;1435;2596;1524;430;4916;6348;135;28999;5179;5354;5663;30812;9283;5309;1840;301;400746;118738;30837;3912;3976;4653;6497;2064;6663;28514;9241;429;5270;54587;2670;64805;1812;3400;3949;2737;116;4504;388585;11221;7448;2068;9463;5076;6662;10893;6833;7101;22933;4323;7223;3611;26228;7015;2065;3766;7042;5970;1814;6608;8851;…	ABCC8;ADCYAP1;ADORA2A;ANXA1;APCDD1;ASCL1;ASCL2;CCL2;CCL3;CDK5R1;CLCF1;CLU;CNTNAP1;CSF1;CX3CR1;DLL1;DLX2;DNER;DRD1;DRD3;DTX1;DUSP10;EGFR;EGR2;ERBB2;ERBB3;ERCC2;GAP43;GCM1;GFAP;GLI3;GPR17;GPR183;GPR37L1;GSX2;HES5;ID2;ID4;IL1B;ILK;KCNJ10;KLF15;LAMB1;LDLR;LEF1;LIF;LPAR1;METRN;MMP14;MMP24;MT3;MXRA8;MYOC;NCMAP;NOG;NR2E1;NRG1;NTRK3;P2RY12;PAX2;PENK;PICK1;PITX3;PLP1;POU3F1;POU3F2;PSEN1;RELA;ROR2;SERPINE2…	['Disgenet Allergic asthma']
319	GO:0050866	negative regulation of cell activation	http://amigo.geneontology.org/amigo/term/GO:0050866	0.286291	1.39669	0.00251889	0.0964453	175	./Project_wg_result1703234618_GSEA/GO_0050866.png	44	942;3559;282618;6375;114897;3965;57115;2294;1051;3398;30009;339390;3142;7940;114757;135;864;7056;634;2852;1840;301;5573;861;1268;29126;972;26279;10457;2064;114771;23495;3162;5270;8651;3949;2737;50943;3624;11326;51083;201633;5154;7356	ADORA2A;ANXA1;C1QTNF1;CD274;CD74;CD86;CEACAM1;CEBPB;CLEC4G;CNR1;CYGB;DTX1;ERBB2;FOXF1;FOXP3;GAL;GLI3;GPER1;GPNMB;HLX;HMOX1;ID2;IFNL1;IL2RA;INHBA;LDLR;LGALS9;LST1;PDGFA;PGLYRP3;PGLYRP4;PLA2G2D;PRKAR1A;RUNX1;RUNX3;SCGB1A1;SERPINE2;SOCS1;TBX21;THBD;TIGIT;TNFRSF13B;VSIG4;XCL1	['Disgenet Allergic asthma']
320	GO:0002526	acute inflammatory response	http://amigo.geneontology.org/amigo/term/GO:0002526	0.296694	1.39137	0.0211082	0.0988609	149	./Project_wg_result1703234618_GSEA/GO_0002526.png	43	7124;3553;5004;6289;2207;259249;9536;1051;1191;3250;3552;719;4153;733;5068;710;1236;717;101;54210;1268;134;12;1401;2865;2056;26471;930;5743;720;57817;1369;116;6288;1361;2152;7448;5733;54658;3383;2683;4889;9332	ADAM8;ADCYAP1;ADORA1;B4GALT1;C2;C3AR1;C4A;C8G;CCR7;CD163;CD19;CEBPB;CLU;CNR1;CPB2;CPN1;CRP;EPO;F3;FCER1G;FFAR3;HAMP;HPR;ICAM1;IL1A;IL1B;MBL2;MRGPRX1;NPY5R;NUPR1;ORM1;PTGER3;PTGES;PTGS2;REG3A;SAA1;SAA2;SERPINA3;SERPING1;TNF;TREM1;UGT1A1;VTN	['Disgenet Allergic asthma']
321	GO:0043062	extracellular structure organization	http://amigo.geneontology.org/amigo/term/GO:0043062	0.263003	1.39145	0.0056338	0.0994982	397	./Project_wg_result1703234618_GSEA/GO_0043062.png	161	7124;302;780;5645;7076;63827;2294;822;4318;5650;176;4239;3695;7057;4629;3684;3694;3679;83716;642658;28984;25890;1292;64094;9313;1302;1282;7450;2006;602;1299;3384;55959;1805;91522;346;6696;1284;101;1294;255743;64856;3912;1281;8292;9719;25818;164656;27035;60484;1305;9388;183;10516;1280;23213;1298;3791;169611;5212;338;2670;1514;1297;4015;26585;4320;1278;5045;2022;1301;6939;1361;1286;7448;2068;80781;…	A2M;ABI3BP;ACAN;ADAM8;ADAMTS20;ADAMTSL2;AEBP1;AGT;AGTR1;ALB;ANTXR1;ANXA2;APOB;APOC4;B4GALT1;BCAN;BCL3;BGN;BMP7;CAPG;CCDC80;CCN2;CD34;CD44;CHADL;COL11A1;COL11A2;COL12A1;COL13A1;COL15A1;COL16A1;COL17A1;COL18A1;COL19A1;COL1A1;COL1A2;COL22A1;COL23A1;COL27A1;COL2A1;COL3A1;COL4A1;COL4A2;COL4A4;COL4A6;COL6A2;COL6A3;COL7A1;COL9A1;COL9A2;COL9A3;COLQ;CPB2;CRISPLD2;CTSL;DDR1;DDR2;DPT;EGFLAM;ELF3;ELN;EMILIN1…	[]
322	GO:2000147	positive regulation of cell motility	http://amigo.geneontology.org/amigo/term/GO:2000147	0.255643	1.38957	0	0.0995154	487	./Project_wg_result1703234618_GSEA/GO_2000147.png	150	7124;3553;3576;3640;623;1839;6375;58191;8013;3965;50506;8740;2294;4318;7130;4920;57214;7057;5880;4680;6356;4908;719;1902;390664;5031;57091;9181;117581;8995;51378;1435;54566;22800;64094;8817;79647;23625;388;4916;6348;6366;1230;1906;4162;3265;152007;27286;7476;3725;83483;79872;1236;2852;6714;3315;5328;3642;301;10982;101;53905;3912;389;6615;284340;29126;11170;972;10488;9037;6869;10457;4653;183;6352;…	ADAM8;ADAMTS1;ADRA2A;AGT;AKIRIN1;ANGPT4;ANXA1;ARHGEF2;BDKRB1;BMP4;C1QTNF8;C3AR1;CAMK1D;CASS4;CBLL1;CCL11;CCL19;CCL20;CCL21;CCL3;CCL5;CCL8;CCR1;CCR7;CD274;CD74;CEACAM6;CEMIP;COL18A1;COL1A1;CREB3;CSF1;CXCL12;CXCL16;CXCL17;CXCL8;DAPK2;DRD1;DUOX1;DUOX2;DUOXA2;DYSF;EDN1;EGFR;EPB41L4B;F10;F3;FAM107A;FAM83H;FAM89B;FERMT3;FGF18;FGF2;FGFBP1;FLT1;FOXF1;GCNT2;GLIPR2;GPER1;GPNMB;GPSM3;HBEGF;HMOX1;HRAS;HSPB1;…	['Disgenet Allergic asthma']
323	GO:0008277	regulation of G protein-coupled receptor signaling pathway	http://amigo.geneontology.org/amigo/term/GO:0008277	0.296985	1.38735	0.017284	0.100538	138	./Project_wg_result1703234618_GSEA/GO_0008277.png	39	3576;133;409;6004;5997;57528;28964;858;1906;5148;10268;2852;112609;54550;10267;238;25818;57406;155;6352;3351;2850;8787;116;23746;51196;6754;6010;29978;333;1258;6011;64407;85397;1814;2869;3357;3000;2931	ABHD6;ADCYAP1;ADM;ADRB3;AIPL1;ALK;APLP1;ARRB2;CAV2;CCL5;CNGB1;CXCL8;DRD3;EDN1;GIT1;GPER1;GPR27;GRK1;GRK5;GSK3A;GUCY2D;HTR1B;HTR2B;KCTD16;KLK5;MRAP2;NECAB2;PDE6G;PLCE1;RAMP1;RAMP3;RGS16;RGS18;RGS2;RGS8;RGS9;RHO;SSTR4;UBQLN2	['Disgenet Allergic asthma']
324	GO:0015850	organic hydroxy compound transport	http://amigo.geneontology.org/amigo/term/GO:0015850	0.274648	1.38444	0.0102564	0.102057	238	./Project_wg_result1703234618_GSEA/GO_0015850.png	74	302;8399;23208;114897;2207;364;3350;1191;140606;5020;6532;359;2668;4792;10577;10998;140856;1137;135;8973;2693;6555;6860;634;201780;159963;53919;6696;54762;6531;1268;80765;9607;360;11309;9388;183;3952;2865;6804;3351;138805;338;4986;64805;1812;151;3949;150;654;51083;10948;1392;9311;6387;64240;4887;6579;5865;91683;11255;1141;9066;64241;366;1814;9370;90019;23539;6469;123264;6570;7376;64137	ABCG4;ABCG5;ABCG8;ADIPOQ;ADORA2A;ADRA2A;ADRA2B;AGT;ANXA2;APOB;AQP2;AQP3;AQP7;AQP9;ASIC3;BMP6;C1QTNF1;CARTPT;CEACAM1;CHRNA4;CHRNA6;CHRNB2;CLU;CNR1;CRH;CXCL12;DRD1;DRD3;FCER1G;FFAR3;GAL;GDNF;GHSR;GRAMD1C;HRH3;HTR1A;HTR1B;LDLR;LEP;LIPG;NFKBIA;NPC2;NPY2R;NR1H2;OPRK1;OR13F1;OXT;P2RY12;PLA2G10;RAB3B;SCP2D1;SELENOM;SHH;SLC10A2;SLC10A4;SLC16A8;SLC18A1;SLC27A5;SLC51B;SLC5A12;SLC6A3;SLC6A4;SLCO1A2;SLCO1C1;…	[]
325	GO:0006898	receptor-mediated endocytosis	http://amigo.geneontology.org/amigo/term/GO:0006898	0.270351	1.38186	0.0141643	0.102562	281	./Project_wg_result1703234618_GSEA/GO_0006898.png	78	302;3576;133;409;26020;1173;259;58191;23208;2207;66000;50489;1191;2209;3250;4908;81035;51554;23237;858;921;50632;136853;1742;3043;6366;1755;5663;10268;432;150696;634;10216;64129;54550;10267;146395;347730;27091;22943;155;84466;28514;9863;1238;3351;922;7436;284654;338;26585;43;157869;3949;85021;84000;6288;7448;9463;9260;213;29978;9332;56241;10244;3208;2350;6401;27092;8685;9892;1814;433;6441;6456;59…	ACHE;ACKR2;ACKR4;ADM;ADRB3;ALB;AMBP;ANXA2;AP2M1;APOB;ARC;ARRB2;ASGR1;ASGR2;CACNG4;CACNG5;CACNG8;CALY;CAV2;CCL19;CCL21;CD163;CD207;CD5;CD5L;CEACAM1;CLU;COLEC12;CXCL16;CXCL8;DKK1;DLG4;DLL1;DMBT1;DRD3;FCER1G;FCGR1A;FOLR2;GREM1;GSG1L;HBB;HPCA;HPR;HTR1B;LDLR;LOXL2;LRP10;LRRTM1;MAGI2;MARCO;MEGF10;NECAB2;NTF3;PDLIM7;PICK1;PRG4;PROM2;PSEN1;RABEPK;RAMP1;RAMP3;REPS1;RSPO1;SAA1;SBSPON;SELE;SFTPD;SH3GL2;SNAP…	['Disgenet Allergic asthma']
326	GO:0010721	negative regulation of cell development	http://amigo.geneontology.org/amigo/term/GO:0010721	0.267359	1.38267	0.00539084	0.102594	314	./Project_wg_result1703234618_GSEA/GO_0010721.png	112	7124;3553;3956;5997;1746;9355;6532;3398;3196;1977;1735;1716;1902;7431;4974;7068;9181;430;23557;4916;374946;5047;7476;6860;5663;4880;30812;30012;2664;9283;5309;1840;65078;2633;5376;6696;93650;1281;4057;157285;56963;9037;6497;6663;11075;5793;54437;28514;11023;9241;429;2539;55079;4038;4009;2670;10683;2309;112755;3400;3949;2737;116;57556;4504;2258;388585;11221;51083;1809;6662;25791;6833;2192;2045;710…	ABCC8;ACP4;ADCYAP1;ARHGEF2;ASCL1;ASCL2;BMP7;CDK5R1;CLDN18;CNTN4;COL3A1;DGUOK;DIO3;DISP3;DLL1;DLL3;DLX2;DPYSL3;DRAXIN;DRD3;DTX1;DUSP10;EIF4E;EIF4ENIF1;EPHA7;ERBB4;FBLN1;FEZF2;FGF13;FOXO3;G6PD;GAL;GBP1;GDI1;GFAP;GLI3;GPR37L1;GSK3A;HES5;ID2;ID4;IL1B;IRX3;ISL2;LBX1;LDLR;LGALS1;LHX2;LMX1A;LPAR1;LRP4;LTF;MAG;MAP2;MDM2;MED1;MINAR1;MT3;NGEF;NOG;NOTCH3;NPPC;NR2E1;NRG1;NRP1;NTN1;NTRK3;OLIG2;OMG;PAEP;PITX3;…	['Disgenet Allergic asthma']
327	GO:0031579	membrane raft organization	http://amigo.geneontology.org/amigo/term/GO:0031579	0.446108	1.37851	0.106996	0.104256	20	./Project_wg_result1703234618_GSEA/GO_0031579.png	3	302;6281;858	ANXA2;CAV2;S100A10	[]
328	GO:0051493	regulation of cytoskeleton organization	http://amigo.geneontology.org/amigo/term/GO:0051493	-0.259671	-1.34048	0.00148588	0.104561	489	./Project_wg_result1703234618_GSEA/GO_0051493.png	124	29085;146057;375;26586;10094;7840;5962;2648;23189;10458;7517;8558;7111;9475;9647;683;4926;2242;23191;824;10565;10300;23299;1613;7175;8936;4869;6188;1027;85458;9126;10677;1778;335;6709;3925;4771;29108;2764;116985;1739;3397;153241;4591;84722;7430;26146;5066;55704;118;25;324;1020;6904;22919;1540;10519;11151;23671;3059;5921;5119;10460;83700;55971;146206;636;23116;126731;1398;11186;1499;6491;203228;31…	ABL1;ACTR3B;ADD1;ADD3;AKAP9;ALMS1;AP1AR;APC;APOA1;ARAP1;ARF1;ARFGEF1;ARHGEF5;ARL2;ARPC3;ARPC5;ARPC5L;AURKA;AVIL;BAIAP2;BAIAP2L1;BICD1;BICD2;BORA;BRCA1;BST1;BST2;C9orf72;CAPN2;CARMIL2;CCDC88A;CCNF;CCSAP;CDK10;CDK5;CDK5RAP2;CDKN1B;CENPJ;CEP120;CEP70;CEP76;CHEK1;CHMP1A;CIB1;CIT;CKAP2;CLASP2;CLIC4;CORO1A;CRK;CTNNB1;CYFIP1;CYLD;DAPK3;DIXDC1;DLG1;DYNC1H1;ECT2;EZR;FER;FES;GEN1;GMFB;GPSM2;HCLS1;HNRNPU;ID…	['Disgenet Allergic asthma']
329	GO:0061383	trabecula morphogenesis	http://amigo.geneontology.org/amigo/term/GO:0061383	0.354691	1.3734	0.0539326	0.107479	49	./Project_wg_result1703234618_GSEA/GO_0061383.png	21	54567;7049;4488;1482;9241;57493;26585;2022;2274;140706;23493;8928;6722;7480;7042;1277;3084;9510;655;5469;23462	ADAMTS1;BMP7;CCM2L;COL1A1;DLL4;ENG;FHL2;FOXH1;GREM1;HEG1;HEY1;HEY2;MED1;MSX2;NKX2-5;NOG;NRG1;SRF;TGFB2;TGFBR3;WNT10B	[]
330	GO:0035272	exocrine system development	http://amigo.geneontology.org/amigo/term/GO:0035272	0.350584	1.37037	0.0529532	0.108436	49	./Project_wg_result1703234618_GSEA/GO_0035272.png	24	7124;10913;7043;25837;1181;6663;3651;3481;80004;5154;6662;2263;7042;2296;3911;6591;1956;6469;998;655;8829;29842;79971;284217	BMP7;CDC42;CLCN2;EDAR;EGFR;ESRP2;FGFR2;FOXC1;IGF2;LAMA1;LAMA5;NRP1;PDGFA;PDX1;RAB26;SHH;SNAI2;SOX10;SOX9;TFCP2L1;TGFB2;TGFB3;TNF;WLS	[]
331	GO:0050803	regulation of synapse structure or activity	http://amigo.geneontology.org/amigo/term/GO:0050803	0.276025	1.37128	0.0110803	0.108438	217	./Project_wg_result1703234618_GSEA/GO_0050803.png	66	7124;79953;57408;5020;64101;389941;7058;2895;23237;729956;2596;347731;23316;79012;9148;4916;145581;54674;3587;2693;26280;27286;7476;57549;1496;5913;2047;347730;22943;8292;57463;5818;4038;57497;869;112755;114798;22865;7846;91752;23769;26037;81926;25791;2045;1006;8997;5100;64084;9423;9456;4208;6495;5621;8321;1072;1141;266727;8851;375323;80725;8326;6585;7162;22899;998	ABHD17A;AMIGO1;ARC;ARHGEF15;C1QL3;CAMKV;CBLN1;CDC42;CDH8;CDK5R1;CFL1;CHRNB2;CLSTN2;COLQ;CTNNA2;CUX2;DKK1;EPHA7;EPHB1;FLRT1;FZD1;FZD9;GAP43;GHSR;GRID2;HOMER1;IGSF9;IL10RA;IL1RAPL2;KALRN;LHFPL4;LRFN2;LRFN5;LRP4;LRRC4;LRRN3;LRRTM1;LRRTM3;LRTM1;MDGA1;MEF2C;NECTIN1;NEURL1;NGEF;NTN1;NTRK3;OXT;PCDH8;PRNP;RAPSN;SHISA7;SIPA1L1;SIX1;SLIT1;SLITRK1;SLITRK3;SRCIN1;SRPX2;STX1B;SYNDIG1;THBS2;TNF;TPBG;TUBA1A;WNT…	['Disgenet Allergic asthma']
332	GO:0001570	vasculogenesis	http://amigo.geneontology.org/amigo/term/GO:0001570	0.329209	1.36847	0.0431034	0.109255	74	./Project_wg_result1703234618_GSEA/GO_0001570.png	28	133;3726;2294;4435;84700;7049;23414;10413;7477;7476;634;1482;54345;57493;3791;2658;2022;25976;23493;64321;8463;6608;947;677;6469;5906;51666;10052	ADM;ASB4;CD34;CEACAM1;CITED1;ENG;FOXF1;GDF2;GJC1;HEG1;HEY2;JUNB;KDR;MYO18B;NKX2-5;RAP1A;SHH;SMO;SOX17;SOX18;TEAD2;TGFBR3;TIPARP;WNT7A;WNT7B;YAP1;ZFP36L1;ZFPM2	[]
333	GO:1903829	positive regulation of cellular protein localization	http://amigo.geneontology.org/amigo/term/GO:1903829	-0.269207	-1.33319	0.0110063	0.11005	314	./Project_wg_result1703234618_GSEA/GO_1903829.png	78	5583;9475;3717;7855;84455;4926;908;5494;1736;1432;9919;89866;80279;7175;83666;4130;2621;2035;51100;245812;54552;10807;5357;11315;1739;79752;5599;7430;7027;9847;64328;6721;55704;5584;89781;324;1020;8841;58480;22902;9451;9860;1540;51128;10519;3059;51104;2622;59286;23379;636;10425;55294;79899;3843;57628;6810;23435;51366;23184;80184;5116;1894;22948;55166;81620;9747;10055;142;2181;9585;29899;51512;201…	ABHD17B;ACSL3;APC;ARIH2;BICD1;C2CD5;CCDC88A;CCT5;CCT6A;CDK1;CDK5;CDK5RAP3;CDT1;CENPQ;CEP290;CIB1;CNPY4;CYLD;DKC1;DLG1;DPP10;ECT2;EDEM1;EFCAB7;EIF2AK3;EMD;ENTR1;EPB41;EZR;FBXW7;FZD5;GAS6;GAS8;GNL3L;GPSM2;GTSE1;HCLS1;HDAC3;HPS4;ICE1;IPO5;JAK2;KIF20B;LRIG2;MAP1A;MAPK14;MAPK8;MESD;NDC80;NUMA1;PARK7;PARP1;PARP9;PCNT;PLK1;PLS1;PPM1A;PRKCH;PRKCI;PRR5L;RHOU;ROCK2;RUFY3;SAE1;SAR1B;SEC16A;SEC16B;SH3GLB1;SR…	['Disgenet Allergic asthma']
334	GO:0007214	gamma-aminobutyric acid signaling pathway	http://amigo.geneontology.org/amigo/term/GO:0007214	0.413103	1.36539	0.0965665	0.111237	25	./Project_wg_result1703234618_GSEA/GO_0007214.png	11	2557;2556;2570;2564;165829;2559;9568;2561;2560;200959;2554	GABBR2;GABRA1;GABRA3;GABRA4;GABRA6;GABRB1;GABRB2;GABRE;GABRR2;GABRR3;GPR156	[]
335	GO:0007389	pattern specification process	http://amigo.geneontology.org/amigo/term/GO:0007389	0.254074	1.36383	0.00552486	0.111724	423	./Project_wg_result1703234618_GSEA/GO_0007389.png	138	1959;54475;9350;4618;55897;10818;2294;4435;1746;60529;9355;2637;4920;3236;54567;63950;3229;340260;64399;3684;57216;23237;8557;2668;7832;1045;4010;1906;7477;121643;6015;140628;7476;10409;5308;5663;6493;3234;4488;27023;92;79192;367;269;10637;22943;84667;1482;6615;3211;27019;54345;220136;3218;6497;286204;153572;4242;28514;9241;64446;6928;9620;23770;429;145873;2735;55079;3169;2128;4038;64388;26585;10…	ACVR2A;ALX3;ALX4;AMHR2;AR;ARC;ASCL1;AXIN2;BARX1;BASP1;BHLHE41;BMP4;BMP7;BTG2;CCDC39;CDX2;CELSR1;CER1;CFAP53;CHRD;CITED1;CITED2;CRB2;CYP26C1;DCHS1;DKK1;DLL1;DLL3;DLL4;DLX2;DMRTA2;DNAI1;DNAI2;DRC1;EDN1;EGR2;ENG;EVX1;EYA1;FEZF1;FEZF2;FGFR2;FKBP8;FOXA1;FOXB1;FOXC1;FOXD1;FOXF1;FOXH1;FOXN4;FRS2;GATA5;GBX2;GDNF;GLI1;GLI3;GREM1;GREM2;GRHL3;GSX2;HES5;HES6;HES7;HEY2;HHIP;HNF1B;HOXB1;HOXB8;HOXB9;HOXC10;HOXC…	[]
336	GO:0071774	response to fibroblast growth factor	http://amigo.geneontology.org/amigo/term/GO:0071774	0.289628	1.36197	0.0271605	0.112436	142	./Project_wg_result1703234618_GSEA/GO_0071774.png	38	6347;1960;3576;7538;10818;56975;5441;7057;54567;64399;8822;53834;387914;64094;8817;79633;152831;8074;3164;55959;54361;345193;6352;9965;9241;9982;23213;3746;5741;80004;2257;3340;860;23769;7356;2247;63978;9365	CCL2;CCL5;CXCL8;DLL4;EGR3;ESRP2;FAM20C;FAT4;FGF12;FGF17;FGF18;FGF19;FGF2;FGF23;FGFBP1;FGFRL1;FLRT1;FRS2;HHIP;KCNC1;KL;KLB;LRIT3;NDST1;NOG;NR4A1;POLR2L;PRDM14;PTH;RUNX2;SCGB1A1;SHISA2;SMOC2;SULF1;SULF2;THBS1;WNT4;ZFP36	[]
337	GO:0071559	response to transforming growth factor beta	http://amigo.geneontology.org/amigo/term/GO:0071559	0.270284	1.36057	0.00802139	0.112815	237	./Project_wg_result1703234618_GSEA/GO_0071559.png	86	409;2353;6375;652991;4435;7057;7043;642658;63976;858;50515;114990;7049;7071;9518;8483;1524;23625;124857;7044;864;1906;5179;80326;7476;3725;51701;51341;6714;92;54361;1284;269;10637;128853;255743;1281;9719;6497;65997;27063;3175;80310;1278;4052;8200;5045;2022;27122;6660;64838;50855;6662;23089;5654;56940;4086;8928;2651;1030;4208;2263;11117;7042;1277;2805;3693;677;7122;10370;2662;1149;7041;112744;6935…	ACVR2A;ADAMTSL2;AMHR2;ANKRD1;ARRB2;BMPR1B;CAV2;CDKN2B;CGN;CHST11;CIDEA;CILP;CITED1;CITED2;CLDN5;COL1A1;COL1A2;COL3A1;COL4A2;CX3CR1;DKK3;DUSP15;DUSP22;EDN1;EMILIN1;ENG;FAM89B;FGFR2;FNDC4;FOS;FOXH1;FSHB;FURIN;GCNT2;GDF10;GDF15;GDF5;GOT1;HTRA1;IL17F;ITGA8;ITGB5;JUN;KLF10;LEFTY1;LEFTY2;LTBP1;LTBP2;MEF2C;NLK;NOX4;NPNT;ONECUT1;PARD6A;PDE2A;PDGFD;PEG10;PENK;PPARGC1A;PRDM16;RASL11B;RUNX3;SCX;SKI;SKOR2;SM…	['Disgenet Allergic asthma']
338	GO:0009914	hormone transport	http://amigo.geneontology.org/amigo/term/GO:0009914	0.261015	1.3573	0.00274725	0.114893	318	./Project_wg_result1703234618_GSEA/GO_0009914.png	109	7124;3557;3553;133;640;114;114897;54097;668;90550;3350;140606;6927;338442;2691;8938;6514;7200;308;3814;135;91608;1906;8074;2693;139760;4843;27230;2852;6906;10874;6343;53919;6696;301;1136;1268;4544;134;3976;9607;183;3952;2865;6352;6804;9024;6928;9854;2850;9575;23568;3651;90007;4986;3790;8431;7425;5127;5467;151;150;116;654;3624;51083;4644;26056;64111;1392;6833;8997;51714;7447;8660;11069;6865;5581;2…	ABCC8;ADCY8;ADCYAP1;ADIPOQ;ADM;ADORA1;ADORA2A;ADRA2A;ADRA2B;AGT;AGTR1;ANXA1;ANXA5;ARL2BP;BAIAP3;BLK;BMP6;BMP8A;BRSK2;C1QTNF1;C1QTNF12;C2CD2L;CARTPT;CASR;CCL5;CDK16;CHRNA3;CLOCK;CNR1;CPLX1;CPLX3;CRH;EDN1;EGFR;ENHO;FAM3B;FAM3D;FFAR3;FGF23;FKBP1B;FOXD1;FOXL2;GAL;GHRH;GHSR;GLP1R;GPER1;GPR119;GPR27;HCAR2;HNF1A;HNF1B;HNF4A;HTR1A;IL1B;IL1RN;INHA;INHBA;INHBB;INS;IRS2;KALRN;KCNS3;KIF5B;KISS1;LEP;LIF;MCU;M…	['Disgenet Allergic asthma']
339	GO:0021675	nerve development	http://amigo.geneontology.org/amigo/term/GO:0021675	0.323532	1.35643	0.0455581	0.115033	75	./Project_wg_result1703234618_GSEA/GO_0021675.png	28	1959;3198;4908;1902;5457;26018;55959;401;89797;2047;4902;3211;5582;23213;5270;4884;2737;5076;3611;6495;2065;1141;3232;6299;23025;220202;8829;2561	ATOH7;CHRNB2;EGR2;EPHB1;ERBB3;GABRB2;GLI3;HOXA1;HOXB1;HOXD3;ILK;LPAR1;LRIG1;NAV2;NPTX1;NRP1;NRTN;NTF3;PAX2;PHOX2A;POU4F1;PRKCG;SALL1;SERPINE2;SIX1;SULF1;SULF2;UNC13A	[]
340	GO:0060541	respiratory system development	http://amigo.geneontology.org/amigo/term/GO:0060541	0.27895	1.35482	0.0203562	0.115083	191	./Project_wg_result1703234618_GSEA/GO_0060541.png	71	7124;2294;1977;64399;57216;83716;7043;7068;53834;5864;8817;23414;79977;10413;7477;10409;340419;6493;9242;9719;3976;6943;6497;9241;9620;57493;429;2735;3169;220;4015;10365;3596;5241;2737;5629;80004;54206;5154;6662;1392;652;54768;4323;339829;6722;6495;2263;26257;3911;6441;2034;94235;1956;51176;6469;1490;7965;6310;7472;7482;1544;23210;2302;7881;441376;1050;1717;5310;9963;284217	AARD;ADAMTSL2;AIMP2;ALDH1A3;ASCL1;ATXN1;BASP1;BMP4;CCDC39;CCN2;CEBPA;CELSR1;CRH;CRISPLD2;CYP1A2;DHCR7;EGFR;EIF4E;EPAS1;ERRFI1;ESRP2;FGF18;FGFR2;FGFRL1;FOXA1;FOXF1;FOXJ1;GLI1;GLI3;GNG8;GRHL2;HEG1;HHIP;HYDIN;IL13;JMJD6;KCNAB1;KLF2;LAMA1;LAMA5;LEF1;LIF;LOX;MMP14;MSC;NKX2-8;NOG;PDGFA;PGR;PKD1;PROX1;RAB3A;RSPO2;SFTPD;SHH;SIM2;SIX1;SKI;SLC23A1;SOX9;SRF;TCF21;TGFB3;THRB;TNF;VANGL2;WNT2;WNT2B;WNT7B;YAP1;…	['Disgenet Allergic asthma']
341	GO:0001655	urogenital system development	http://amigo.geneontology.org/amigo/term/GO:0001655	0.260089	1.35494	0.0112045	0.115686	324	./Project_wg_result1703234618_GSEA/GO_0001655.png	110	1958;54475;9350;7484;10818;2294;4435;9500;6927;116039;3398;7369;6569;57216;359;2668;55083;5017;79633;50484;10413;26108;28999;1282;7477;10409;30812;55959;27023;79192;367;301;54361;168002;7827;255743;25937;3976;6943;153572;183;28514;9863;9241;6928;247;23213;2735;3169;4038;168667;80310;26585;5455;7380;3400;2737;654;170690;388585;5629;1286;25976;5154;51196;5076;6662;652;130497;2045;2247;4086;4854;643…	ADAMTS1;ADAMTS16;ADIPOQ;AGT;AGTR1;ALOX15B;ANXA1;AQP11;AQP2;AR;ARG2;BASP1;BMP4;BMP6;BMP7;BMPER;CD34;CER1;CITED1;COL4A1;COL4A4;CRLF1;DACT2;DCHS1;DLL1;EGR1;EPHA7;EYA1;FAT4;FGF2;FGFR2;FOXA1;FOXB1;FOXC1;FOXD1;FOXF1;FOXJ1;FRS2;GDNF;GLI1;GLI3;GPR4;GREB1L;GREM1;HES5;HNF1A;HNF1B;ID2;ID4;ILK;IRX1;IRX2;IRX3;ITGA8;JMJD6;KIF26B;KIRREL3;KLF15;LAMA5;LGR4;LIF;LRP4;MAGED1;MAGI2;MEF2C;NLE1;NOG;NOTCH3;NPHS2;NPNT;NR…	['Disgenet Allergic asthma']
342	GO:0007162	negative regulation of cell adhesion	http://amigo.geneontology.org/amigo/term/GO:0007162	0.264695	1.3526	0.00268817	0.116352	253	./Project_wg_result1703234618_GSEA/GO_0007162.png	71	3557;942;3956;3559;394263;282618;6375;114897;3965;1051;7057;30009;9404;339390;28984;3142;8324;135;864;6366;4155;79872;634;1840;2633;6714;301;168002;5573;861;5365;29126;11170;972;9037;53827;26279;10457;4653;2064;5270;8651;2737;50943;57556;11326;3273;201633;27289;7356;140706;652;2192;6387;7045;56940;4323;2651;1041;2065;5621;347;1277;9314;6441;84807;384;65125;9370;6591;6469	ADIPOQ;ADORA2A;ANXA1;APOD;ARG2;BMP4;C1QTNF1;CBLL1;CCL21;CCM2L;CD274;CD74;CD86;CDSN;CEACAM1;CEBPB;CLEC4G;COL1A1;CXCL12;DACT2;DTX1;DUSP22;ERBB2;ERBB3;FAM107A;FBLN1;FOXP3;FXYD5;FZD7;GBP1;GCNT2;GLI3;GPNMB;HLX;HRG;IFNL1;IL1RN;IL2RA;KLF4;LGALS1;LGALS9;LPXN;MBP;MMP14;MUC21;MYOC;NFKBID;PLA2G2D;PLXNB3;PRKAR1A;PRNP;RGCC;RND1;RUNX1;RUNX3;SCGB1A1;SEMA5A;SEMA6A;SERPINE2;SFTPD;SHH;SNAI2;SOCS1;SRC;TBX21;TGFBI;T…	['Disgenet Allergic asthma']
343	GO:0099003	vesicle-mediated transport in synapse	http://amigo.geneontology.org/amigo/term/GO:0099003	0.273003	1.34415	0.0182292	0.120628	197	./Project_wg_result1703234618_GSEA/GO_0099003.png	61	9783;23208;815;8676;9342;23237;28964;5217;50632;5864;140730;1137;23557;135;8973;7476;254263;6860;5663;27065;57030;22829;23413;146395;2901;114088;1268;107;5582;5579;2647;6620;6804;3351;1812;112755;320;93664;112476;57617;9162;10814;3208;57502;1142;10675;91683;1141;116841;9066;80128;3798;1814;6456;8775;9515;8825;5030;8618;90019;23025	ADCY1;ADORA2A;APBA1;ARC;BLOC1S1;CADPS;CADPS2;CALY;CAMK2A;CHRNA4;CHRNA6;CHRNB2;CHRNB3;CNIH2;CNR1;CPLX2;CSPG5;DGKI;DRD1;DRD3;GIT1;GRIK5;GSG1L;HPCA;HTR1B;KIF5A;LIN7A;NAPA;NCS1;NLGN4X;NLGN4Y;NSG1;P2RY4;PFN2;PRKCB;PRKCG;PRRT2;PSEN1;RAB3A;RIMS3;RIMS4;SH3GL2;SLC17A7;SNAP29;SNAP47;SNAPIN;SNCB;STX11;STX1A;STX1B;STXBP5L;SYT11;SYT12;SYT4;SYT7;SYT8;TRIM46;TRIM9;UNC13A;VPS18;WNT7A	[]
344	GO:0032633	interleukin-4 production	http://amigo.geneontology.org/amigo/term/GO:0032633	0.385313	1.34643	0.0846325	0.120724	32	./Project_wg_result1703234618_GSEA/GO_0032633.png	12	942;3965;2207;1051;940;161882;50943;54440;7356;3702;51176;7292	CD28;CD86;CEBPB;FCER1G;FOXP3;ITK;LEF1;LGALS9;SASH3;SCGB1A1;TNFSF4;ZFPM1	[]
345	GO:0032623	interleukin-2 production	http://amigo.geneontology.org/amigo/term/GO:0032623	0.325524	1.34459	0.0566449	0.120912	62	./Project_wg_result1703234618_GSEA/GO_0032623.png	16	3553;7538;942;6375;2207;30009;3552;2633;940;301;861;5144;50943;11326;54440;919	ANXA1;CD247;CD28;CD86;FCER1G;FOXP3;GBP1;IL1A;IL1B;PDE4D;RUNX1;SASH3;TBX21;VSIG4;XCL1;ZFP36	[]
346	GO:0055123	digestive system development	http://amigo.geneontology.org/amigo/term/GO:0055123	0.284731	1.34484	0.018648	0.12142	142	./Project_wg_result1703234618_GSEA/GO_0055123.png	45	7124;3576;1026;6293;2294;2304;60529;2300;3398;1543;57216;7043;3142;1045;79633;140628;6343;1281;6943;6663;6425;159296;6928;429;2735;3651;3481;2737;652;2295;6909;339829;64321;348093;51208;2263;7042;5125;5967;56033;6608;6299;8642;1956;6469	ALX4;ASCL1;BARX1;BMP4;CCDC39;CDKN1A;CDX2;CLDN18;COL3A1;CXCL8;CYP1A1;DCHS1;EGFR;FAT4;FGFR2;FOXE1;FOXF1;FOXF2;FOXL1;GATA5;GLI1;GLI3;HLX;HNF1B;ID2;IGF2;NKX2-3;PCSK5;PDX1;RBPMS2;REG1A;SALL1;SCT;SFRP5;SHH;SMO;SOX10;SOX17;TBX2;TCF21;TGFB2;TGFB3;TNF;VANGL2;VPS52	['Disgenet Allergic asthma']
347	GO:0031279	regulation of cyclase activity	http://amigo.geneontology.org/amigo/term/GO:0031279	0.346219	1.33787	0.0758929	0.125423	48	./Project_wg_result1703234618_GSEA/GO_0031279.png	10	8484;8811;1816;5957;10886;2917;84876;2980;4843;2492	DRD5;FSHR;GALR2;GALR3;GRM7;GUCA2A;NOS2;NPFFR2;ORAI1;RCVRN	['Disgenet Allergic asthma']
348	GO:0045785	positive regulation of cell adhesion	http://amigo.geneontology.org/amigo/term/GO:0045785	0.251473	1.33703	0.00857143	0.125481	387	./Project_wg_result1703234618_GSEA/GO_0045785.png	94	7124;6281;3553;6347;1960;942;3956;5645;3559;6375;8013;3965;8740;2294;3593;4814;4680;921;57091;3142;8995;25890;10326;1435;57829;55083;54566;64094;3594;55423;64332;8744;864;6366;151888;10673;136227;146850;1236;8440;940;6714;301;54361;101;861;255743;29126;972;4653;2064;3952;6352;2056;5896;149233;285613;3791;3169;5724;5212;7535;64805;3481;8651;5133;375567;2737;50943;246;6288;11221;3273;30835;7448;544…	ABI3BP;ADAM8;ALOX15;ANXA1;BTLA;CASS4;CCDC80;CCL2;CCL21;CCL5;CCR7;CD209;CD274;CD276;CD28;CD5;CD74;CD86;CEACAM6;CHRD;COL16A1;COL26A1;CSF1;CXCL12;DUSP10;EDIL3;EGFLAM;EGR3;EMILIN1;EPB41L4B;EPO;ERBB2;FOXA1;FOXF1;FOXP3;GCNT2;GLI3;GRAP2;HLX;HRG;ICAM1;IGF2;IL12B;IL12RB1;IL1B;IL23R;IL2RA;ILK;KDR;KIF26B;LEP;LGALS1;LGALS9;MYOC;NCK2;NFKBIZ;NINJ1;NPNT;NPY2R;NR4A3;P2RY12;PDCD1;PIK3R6;PRKCE;PRSS2;PTAFR;RAG1;REL…	['Disgenet Allergic asthma']
349	GO:0048863	stem cell differentiation	http://amigo.geneontology.org/amigo/term/GO:0048863	0.271406	1.33522	0.0175879	0.126701	200	./Project_wg_result1703234618_GSEA/GO_0048863.png	89	2637;553115;2668;10413;1906;80326;7476;5308;30812;4488;861;1482;4902;3976;9037;54345;6663;54437;6928;429;3169;26585;2103;4004;11281;2022;57556;340665;388585;6660;2068;5076;860;6662;11166;652;130497;6909;6722;64321;7291;4208;2263;4780;8321;4005;7042;8463;399694;1072;2296;3911;10538;6608;3084;3357;6591;6469;144165;655;55553;8861;6496;8829;7473;2;100170841;57715;10501;54910;29947;10505;2066;7161;221…	A2M;ASCL1;BATF;BMP4;BMP7;CFL1;CYP26C1;DNMT3L;EDN1;ENG;EPOP;ERBB4;ERCC2;ESR1;ESRRB;FGFR2;FN1;FOXA1;FOXC1;FZD1;GATA6;GBX2;GDNF;GREM1;HES5;HNF1B;HOXA7;HTR2B;LAMA5;LDB1;LIF;LIN28A;LMO1;LMO2;MEF2C;MEOX1;MSX2;MYOCD;NFE2L2;NKX2-5;NRG1;NRP1;NRTN;OSR1;OVOL2;PAX2;PEF1;PITX2;POU6F2;PRICKLE1;RBM24;RET;RUNX1;RUNX2;SEMA3G;SEMA4C;SEMA4F;SEMA4G;SEMA5A;SEMA5B;SEMA6A;SEMA6B;SHC4;SHH;SIX3;SMO;SNAI2;SOX10;SOX17;SOX1…	['Disgenet Allergic asthma']
350	GO:0034341	response to interferon-gamma	http://amigo.geneontology.org/amigo/term/GO:0034341	0.274667	1.3329	0.0323383	0.127519	182	./Project_wg_result1703234618_GSEA/GO_0034341.png	39	6347;133060;6375;58191;414062;815;3965;6737;4435;834;3593;2209;6356;10410;3665;3664;7431;3594;6348;6366;1906;51466;4843;2633;51667;7454;10435;6352;149233;6355;5724;6364;8651;3660;55647;2634;10379;3383;8519	CAMK2A;CASP1;CCL11;CCL2;CCL20;CCL21;CCL3;CCL3L3;CCL5;CCL8;CDC42EP2;CITED1;CXCL16;EDN1;EVL;FCGR1A;GBP1;GBP2;ICAM1;IFITM1;IFITM3;IL12B;IL12RB1;IL23R;IRF2;IRF6;IRF7;IRF9;LGALS9;NOS2;NUB1;OTOP1;PTAFR;RAB20;SOCS1;TRIM21;VIM;WAS;XCL1	['Disgenet Allergic asthma']
351	GO:0051961	negative regulation of nervous system development	http://amigo.geneontology.org/amigo/term/GO:0051961	0.259417	1.33359	0.0108696	0.127613	295	./Project_wg_result1703234618_GSEA/GO_0051961.png	105	7124;3553;3956;51286;1746;9355;6532;3398;3196;1977;1735;1716;1902;7431;4974;7068;9181;430;23557;4916;374946;7476;6860;5663;30812;30012;2664;9283;5309;1840;65078;5376;6696;93650;1281;157285;56963;9037;6497;6663;11075;5793;54437;28514;11023;9241;429;55079;4038;4009;2670;10683;2309;112755;3400;3949;2737;116;57556;4504;2258;388585;11221;1809;6662;25791;6833;2045;7101;22933;23251;4854;9423;26228;7015;…	ABCC8;ACP4;ADCYAP1;ARHGEF15;ARHGEF2;ASCL1;ASCL2;BMP7;CDK5R1;CEND1;CHRD;CNTN4;COL3A1;DGUOK;DIO3;DISP3;DLL1;DLL3;DLX2;DPYSL3;DRAXIN;DRD3;DTX1;DUSP10;EIF4E;EIF4ENIF1;EPHA7;ERBB4;FEZF2;FGF13;FOXO3;GDI1;GFAP;GLI3;GPR37L1;HES5;ID2;ID4;IL1B;IRX3;ISL2;LBX1;LDLR;LGALS1;LHX2;LMX1A;LPAR1;LRP4;MAG;MAP2;MDM2;MED1;MINAR1;MT3;NGEF;NOG;NOTCH3;NR2E1;NRG1;NRP1;NTN1;NTRK3;OLIG2;OMG;PITX3;PMP22;PRAG1;PSEN1;PTPRG;RGM…	['Disgenet Allergic asthma']
352	GO:0007548	sex differentiation	http://amigo.geneontology.org/amigo/term/GO:0007548	-0.270936	-1.31285	0.0253968	0.127905	259	./Project_wg_result1703234618_GSEA/GO_0007548.png	39	8879;7301;57599;8893;3622;7543;5972;1499;1495;599;192670;836;57728;9667;546;4678;59338;23411;83943;6647;2189;8195;57122;2175;22836;3309;2491;3643;56729;3148;4436;6240;675;81930;3295;10371;3157;83990;259266	AGO4;ASPM;ATRX;BCL2L2;BRCA2;BRIP1;CASP3;CENPI;CTNNA1;CTNNB1;EIF2B5;FANCA;FANCG;HMGB2;HMGCS1;HSD17B4;HSPA5;IMMP2L;ING2;INSR;KIF18A;MKKS;MSH2;NASP;NUP107;PLEKHA1;REN;RETN;RHOBTB3;RRM1;SAFB2;SEMA3A;SGPL1;SIRT1;SOD1;TYRO3;WDR19;WDR48;ZFX	[]
353	GO:0032104	regulation of response to extracellular stimulus	http://amigo.geneontology.org/amigo/term/GO:0032104	-0.406159	-1.31157	0.138577	0.128463	25	./Project_wg_result1703234618_GSEA/GO_0032104.png	5	29937;8195;583;4925;8620	BBS2;MKKS;NENF;NPFF;NUCB2	[]
354	GO:0019882	antigen processing and presentation	http://amigo.geneontology.org/amigo/term/GO:0019882	-0.283832	-1.31048	0.0290102	0.128803	164	./Project_wg_result1703234618_GSEA/GO_0019882.png	27	114876;5873;1174;3685;9371;811;10981;51128;10392;140735;1783;8722;3109;1520;10484;11127;130340;2923;81930;29127;9493;285643;24137;11004;1062;56992;3832	AP1S1;AP1S3;CALR;CENPE;CTSF;CTSS;DYNC1LI2;DYNLL2;HLA-DMB;ITGAV;KIF11;KIF15;KIF18A;KIF23;KIF2C;KIF3A;KIF3B;KIF4A;KIF4B;NOD1;OSBPL1A;PDIA3;RAB27A;RAB32;RACGAP1;SAR1B;SEC23A	['Disgenet Allergic asthma']
355	GO:0046683	response to organophosphorus	http://amigo.geneontology.org/amigo/term/GO:0046683	0.285221	1.32518	0.0293399	0.129067	136	./Project_wg_result1703234618_GSEA/GO_0046683.png	53	3553;2354;3726;2353;50506;189;4435;5020;6532;3727;1902;5031;343;5179;5105;1261;610;5024;3725;7056;6531;10626;53905;7222;15;196;5743;5724;6546;8061;64805;7425;5029;6263;10021;5322;51763;7480;6382;5970;1277;5078;366;677;9127;5294;9370;5030;6547;5906;3784;10411;5138	AANAT;ADIPOQ;AGXT;AHR;AQP8;AQP9;CITED1;CNGA3;COL1A1;DUOX1;DUOX2;FOS;FOSB;FOSL1;HCN2;HCN4;IL1B;INPP5K;JUN;JUNB;JUND;KCNQ1;LPAR1;OXT;P2RX3;P2RX6;P2RY12;P2RY2;P2RY4;P2RY6;PAX4;PCK1;PDE2A;PENK;PIK3CG;PLA2G5;PTAFR;PTGS2;RAP1A;RAPGEF3;RELA;RYR3;SDC1;SLC6A3;SLC6A4;SLC8A1;SLC8A3;THBD;TRIM16;TRPC3;VGF;WNT10B;ZFP36L1	['Disgenet Allergic asthma']
356	GO:0003012	muscle system process	http://amigo.geneontology.org/amigo/term/GO:0003012	0.250876	1.3303	0.0147493	0.129224	413	./Project_wg_result1703234618_GSEA/GO_0003012.png	151	3553;5997;8013;8811;493829;4000;796;5020;70;8048;3759;4629;624;5224;3352;72;6444;487;7431;113246;8557;2668;51761;6752;10398;28999;1906;6330;2693;5024;140628;6535;2852;10874;55959;2593;58;1136;9312;255743;1482;8913;134;7222;6869;5144;4653;183;3952;1144;23630;3768;10848;283284;23213;3162;2539;5743;5724;6546;9172;6327;103910;1812;57817;4656;151;150;4607;2257;5733;10021;54206;51196;1160;3736;6833;845…	ABCC8;ACTA1;ACTC1;ACTG2;ACTN2;ADORA1;ADRA2A;ADRA2B;ADRB2;AGT;ARG2;ATP2A1;ATP8A2;BDKRB2;C12orf57;CACNA1G;CALCA;CALD1;CASQ1;CASQ2;CCDC78;CCN2;CHRNA3;CHRNB2;CHRND;CHRNG;CKMT2;CNN1;CSRP3;DMPK;DOCK4;DRD1;DSP;DYSF;EDN1;ERRFI1;FGF12;FKBP1B;FOXO1;FXYD1;G6PD;GALR2;GAMT;GATA5;GDNF;GHSR;GJC1;GNAO1;GPER1;GSK3A;HAMP;HCN4;HDAC2;HEY2;HMOX1;HOMER1;HSPB6;HTR1D;HTR2B;IGSF22;IL1B;ITGA2;ITGB5;KCNA1;KCNB2;KCNE4;KCNE5…	['Disgenet Allergic asthma']
357	GO:0007034	vacuolar transport	http://amigo.geneontology.org/amigo/term/GO:0007034	-0.298084	-1.30947	0.0645161	0.129231	123	./Project_wg_result1703234618_GSEA/GO_0007034.png	49	63894;9179;64400;9482;55187;10042;151636;9737;55737;1130;55681;51510;4074;57132;51479;201475;29911;79158;65018;9525;64145;375;91782;411;3916;51028;54664;55275;79643;26276;8546;27072;54832;81609;84376;5119;9648;80762;3920;203228;64089;3482;23230;22863;9765;51542;29082;55850;757	AKTIP;ANKFY1;AP3B1;AP4M1;ARF1;ARSB;ATG14;C9orf72;CHMP1A;CHMP1B;CHMP4A;CHMP5;CHMP6;CHMP7;DTX3L;GCC2;GNPTAB;GPRASP1;HMGXB4;HOOK2;HOOK3;IGF2R;LAMP1;LAMP2;LYST;M6PR;NDFIP1;PINK1;RAB12;RBSN;SCYL2;SNX16;SNX27;STX8;TMEM106B;TMEM50B;USE1;VIPAS39;VPS13A;VPS13C;VPS13D;VPS33B;VPS35;VPS36;VPS41;VPS4B;VPS53;VPS54;ZFYVE16	[]
358	GO:0007530	sex determination	http://amigo.geneontology.org/amigo/term/GO:0007530	0.422431	1.32361	0.117391	0.129366	22	./Project_wg_result1703234618_GSEA/GO_0007530.png	10	3645;668;1761;367;54361;6943;190;6662;2516;10370	AR;CITED2;DMRT1;FOXL2;INSRR;NR0B1;NR5A1;SOX9;TCF21;WNT4	[]
359	GO:0090662	ATP hydrolysis coupled transmembrane transport	http://amigo.geneontology.org/amigo/term/GO:0090662	0.3798	1.32213	0.0959488	0.129487	32	./Project_wg_result1703234618_GSEA/GO_0090662.png	18	9114;245973;495;529;155066;518;517;23545;525;90423;480;526;533;478;5023;8992;9296;245972	ATP1A3;ATP1A4;ATP4A;ATP5MC2;ATP5MC3;ATP6V0A2;ATP6V0B;ATP6V0D1;ATP6V0D2;ATP6V0E1;ATP6V0E2;ATP6V1B1;ATP6V1B2;ATP6V1C2;ATP6V1E1;ATP6V1E2;ATP6V1F;P2RX1	[]
360	GO:0055067	monovalent inorganic cation homeostasis	http://amigo.geneontology.org/amigo/term/GO:0055067	0.283153	1.32524	0.0319635	0.129687	137	./Project_wg_result1703234618_GSEA/GO_0055067.png	50	56833;482;9114;6557;5020;495;83697;3759;483;4879;23557;135;6521;1906;8529;554;150159;134;27035;183;1203;6559;6546;57282;7380;55647;7879;3766;84561;1814;155066;23327;1585;8671;282679;185;6340;23545;525;6338;389015;480;11261;6337;478;84286;5164;51458;8992;83959	ADORA1;ADORA2A;AGT;AGTR1;AQP11;ATP1A3;ATP1A4;ATP1B2;ATP1B3;ATP4A;ATP6V0A2;ATP6V0D1;ATP6V0E1;ATP6V0E2;ATP6V1B1;AVPR2;CHP1;CLN5;CYP11B2;CYP4F2;DRD3;EDN1;KCNJ10;KCNJ2;NEDD4L;NOX1;NPPB;OXT;PDK2;RAB20;RAB7A;RHCG;SCNN1A;SCNN1B;SCNN1G;SLAMF8;SLC12A1;SLC12A3;SLC12A8;SLC4A1;SLC4A10;SLC4A11;SLC4A4;SLC4A9;SLC8A1;SLC9A4;SLC9B1;SNAPIN;TMEM175;UPK3A	[]
361	GO:0050905	neuromuscular process	http://amigo.geneontology.org/amigo/term/GO:0050905	0.301345	1.32389	0.0528846	0.129744	104	./Project_wg_result1703234618_GSEA/GO_0050905.png	36	8013;340784;3236;3198;2895;8506;5457;51761;135;5179;54112;1496;6531;1144;2743;10083;220;1812;3226;2906;112476;6939;2257;3736;64072;4861;10269;1814;2307;9543;2636;3756;5881;4747;124590;84502	ADORA2A;ALDH1A3;ATP8A2;CDH23;CHRND;CNTNAP1;CTNNA2;DRD1;DRD3;FGF12;FOXS1;GBX1;GLRB;GPR88;GRID2;GRIN2D;HMX3;HOXA1;HOXC10;HOXD10;IGDCC3;JPH4;KCNA1;KCNH1;NEFL;NPAS1;NR4A3;PENK;POU4F1;PRRT2;RAC3;SLC6A3;TCF15;USH1C;USH1G;ZMPSTE24	[]
362	GO:0035265	organ growth	http://amigo.geneontology.org/amigo/term/GO:0035265	0.280876	1.32256	0.0308057	0.129772	170	./Project_wg_result1703234618_GSEA/GO_0035265.png	60	302;9350;5997;55897;57642;3776;6532;7049;3142;4153;1525;1292;23414;10413;81578;1906;51548;10409;340419;4880;4488;27230;367;5573;1294;64856;1482;183;3952;28514;9241;57493;2735;2539;5212;57817;5629;54440;140706;6662;2247;6909;23493;4086;57502;10269;4208;2263;7042;1303;2296;6608;1293;6469;8531;2931;85301;4624;7472;4921	AGT;ANXA2;AR;BASP1;CCM2L;CER1;COL12A1;COL20A1;COL21A1;COL27A1;COL6A2;COL6A3;COL7A1;CXADR;DDR2;DLL1;EDN1;FGF2;FGFR2;FOXC1;G6PD;GLI1;GSK3A;HAMP;HEG1;HEY2;HLX;KCNK2;LEP;MBL2;MEF2C;MESP1;MSX2;MYH6;NKX2-5;NLGN4X;NOG;NPPC;PRKAR1A;PROX1;RGS2;RSPO2;SASH3;SERP1;SHH;SIRT6;SLC6A4;SMAD1;SMO;SOX9;TBX2;TGFB2;TGFBR3;VIT;VWA1;WNT2;YAP1;YBX3;ZFPM2;ZMPSTE24	['Disgenet Allergic asthma']
363	GO:0007398	ectoderm development	http://amigo.geneontology.org/amigo/term/GO:0007398	0.422762	1.32649	0.118609	0.129949	21	./Project_wg_result1703234618_GSEA/GO_0007398.png	6	6293;60401;3684;8324;2001;219287	AMER2;EDA2R;ELF5;FZD7;ITGAM;VPS52	[]
364	GO:0038127	ERBB signaling pathway	http://amigo.geneontology.org/amigo/term/GO:0038127	0.287684	1.32548	0.0426065	0.130157	140	./Project_wg_result1703234618_GSEA/GO_0038127.png	44	1839;4318;9001;53358;23624;9148;5329;5148;5663;55914;8440;634;2852;6714;9770;64762;2202;93650;134;9052;4653;183;2064;57732;7429;64285;150;55532;54206;51196;6662;89853;5641;7879;9961;2065;58513;9125;6456;5284;3084;1956;3320;998	ACP4;ADORA1;ADRA2A;AGT;CBLC;CDC42;CEACAM1;CNOT9;EFEMP1;EGFR;EPS15L1;ERBB2;ERBB3;ERBIN;ERRFI1;GAREM1;GPER1;GPRC5A;HAP1;HBEGF;HSP90AA1;LGMN;MMP9;MVB12B;MVP;MYOC;NCK2;NEURL1;NRG1;PDE6G;PIGR;PLAUR;PLCE1;PSEN1;RAB7A;RASSF2;RHBDF1;SH3GL2;SHC3;SLC30A10;SOX9;SRC;VIL1;ZFYVE28	['Disgenet Allergic asthma']
365	GO:0042116	macrophage activation	http://amigo.geneontology.org/amigo/term/GO:0042116	0.318203	1.3267	0.0658824	0.130498	75	./Project_wg_result1703234618_GSEA/GO_0042116.png	21	7124;7305;8399;1191;7057;3684;7096;3725;972;64784;148022;6542;3596;3949;11326;56670;124912;5322;10333;26228;5581	CD74;CLU;CRTC3;IL13;ITGAM;JUN;LDLR;PLA2G10;PLA2G5;PRKCE;SLC7A2;SPACA3;STAP1;SUCNR1;THBS1;TICAM1;TLR1;TLR6;TNF;TYROBP;VSIG4	['Disgenet Allergic asthma']
366	GO:0002209	behavioral defense response	http://amigo.geneontology.org/amigo/term/GO:0002209	0.368231	1.32734	0.0929204	0.130729	37	./Project_wg_result1703234618_GSEA/GO_0002209.png	17	3350;1977;2917;5179;5896;116372;1812;885;116;1392;7101;4887;4208;2898;4192;7349;1815	ADCYAP1;CCK;CRH;DRD1;DRD4;EIF4E;GRIK2;GRM7;HTR1A;LYPD1;MDK;MEF2C;NPY2R;NR2E1;PENK;RAG1;UCN	[]
367	GO:0017038	protein import	http://amigo.geneontology.org/amigo/term/GO:0017038	-0.2768	-1.30703	0.034202	0.130895	203	./Project_wg_result1703234618_GSEA/GO_0017038.png	68	10527;5189;5824;3728;23534;129401;51684;11331;3841;4763;10452;5192;3837;83752;55929;5903;10073;9688;3717;7295;84455;51194;1432;9818;7175;55670;2621;80273;5530;55374;29090;140823;5828;55705;3840;1434;3329;9702;90580;84268;94026;6850;51715;8504;5901;3838;10526;53371;8841;8720;10440;55746;3059;3836;3920;64901;3843;10762;26517;23435;51366;23411;79902;57122;26953;7984;1894;983	ARHGEF5;CDK1;CEP57;CSE1L;DMAP1;ECT2;EFCAB7;GAS6;GRPEL1;HCLS1;HDAC3;HSPD1;IPO11;IPO5;IPO7;IPO8;IPO9;JAK2;JUP;KPNA1;KPNA2;KPNA4;KPNA5;KPNB1;LAMP2;LONP2;MAPK14;MBTPS1;NF1;NUP107;NUP133;NUP35;NUP50;NUP54;NUP58;NUP85;NUP93;PEX1;PEX10;PEX19;PEX2;PEX26;PEX3;PHB2;POM121L2;PPP3CA;RAB23;RAN;RANBP17;RANBP2;RANBP6;ROMO1;RPAIN;SIRT1;SNUPN;SUFU;SYK;TARDBP;TIMM13;TIMM17A;TIMM21;TIMM29;TMCO6;TNPO3;TOMM40;TPR;TXN…	[]
368	GO:0007219	Notch signaling pathway	http://amigo.geneontology.org/amigo/term/GO:0007219	0.27481	1.3276	0.0325815	0.131172	181	./Project_wg_result1703234618_GSEA/GO_0007219.png	61	54475;3559;92737;55897;189;1746;7079;3880;54567;5224;4792;51378;79633;9148;23220;140628;5663;5664;51341;1840;22905;84441;4855;84667;27255;6615;157285;4242;28514;6928;4100;429;145873;3169;3175;8431;10683;26032;79094;388585;3714;6662;1999;6909;23493;4854;4323;79365;7042;2805;2296;3232;64127;142678;55502;56892;1272;6591;170825;1956;375704	AGXT;ANGPT4;ASCL1;BHLHE41;CHAC1;CNTN1;CNTN6;DLL1;DLL3;DLL4;DLX2;DNER;DTX1;DTX4;EGFR;ELF3;ENHO;EPN2;FAT4;FOXA1;FOXC1;GATA5;GOT1;GSX2;HES5;HES6;HES7;HEY2;HNF1B;HOXD3;IL2RA;JAG2;KRT19;MAGEA1;MAML2;MESP1;MESP2;MFNG;MIB2;MMP14;NEURL1;NFKBIA;NLE1;NOD2;NOTCH3;NOTCH4;NR0B2;ONECUT1;PGAM2;PRAG1;PSEN1;PSEN2;SNAI1;SNAI2;SOX9;SUSD5;TBX2;TCIM;TGFB2;TIMP4;ZBTB7A	['Disgenet Allergic asthma']
369	GO:0003170	heart valve development	http://amigo.geneontology.org/amigo/term/GO:0003170	0.333429	1.31876	0.091314	0.131923	56	./Project_wg_result1703234618_GSEA/GO_0003170.png	19	54567;642658;53834;2006;140628;161882;6615;6662;652;23493;7291;4208;11117;7042;7132;7133;8642;6591;4193	BMP4;DCHS1;DLL4;ELN;EMILIN1;FGFRL1;GATA5;HEY2;MDM2;MEF2C;SCX;SNAI1;SNAI2;SOX9;TGFB2;TNFRSF1A;TNFRSF1B;TWIST1;ZFPM1	['Disgenet Allergic asthma']
370	GO:0032527	protein exit from endoplasmic reticulum	http://amigo.geneontology.org/amigo/term/GO:0032527	-0.345201	-1.29942	0.0921986	0.137883	47	./Project_wg_result1703234618_GSEA/GO_0032527.png	15	91319;6836;3998;7327;9919;89866;27248;55666;258010;51128;9648;55829;7184;6400;9695	DERL3;EDEM1;ERLEC1;GCC2;HSP90B1;LMAN1;NPLOC4;SAR1B;SEC16A;SEC16B;SEL1L;SELENOS;SURF4;SVIP;UBE2G2	[]
371	GO:0023058	adaptation of signaling pathway	http://amigo.geneontology.org/amigo/term/GO:0023058	0.424794	1.30513	0.133929	0.144557	20	./Project_wg_result1703234618_GSEA/GO_0023058.png	8	133;409;54550;155;3351;29978;1814;3357	ADM;ADRB3;ARRB2;DRD3;HTR1B;HTR2B;NECAB2;UBQLN2	[]
372	GO:0044091	membrane biogenesis	http://amigo.geneontology.org/amigo/term/GO:0044091	0.367877	1.30413	0.115464	0.144971	34	./Project_wg_result1703234618_GSEA/GO_0044091.png	11	302;6281;858;22829;9863;4038;9409;25999;93099;57502;9379	ANXA2;CAV2;CLIP3;DMKN;LRP4;MAGI2;NLGN4X;NLGN4Y;NRXN2;PEX16;S100A10	[]
373	GO:0032613	interleukin-10 production	http://amigo.geneontology.org/amigo/term/GO:0032613	0.340884	1.30173	0.102273	0.146814	48	./Project_wg_result1703234618_GSEA/GO_0032613.png	17	6375;3965;2207;3593;54106;602;940;55765;29126;28514;149233;50943;201633;54440;28951;64127;947	BCL3;CD274;CD28;CD34;DLL1;FCER1G;FOXP3;IL12B;IL23R;INAVA;LGALS9;NOD2;SASH3;TIGIT;TLR9;TRIB2;XCL1	[]
374	GO:1903706	regulation of hemopoiesis	http://amigo.geneontology.org/amigo/term/GO:1903706	0.246998	1.3005	0.00285714	0.147286	379	./Project_wg_result1703234618_GSEA/GO_1903706.png	85	7124;7305;1960;7538;942;3956;3559;9398;282618;2124;2353;56833;8013;3965;57115;10221;3593;1051;4920;84293;7057;3398;30009;115352;3692;3665;9636;440712;3142;4792;5457;7071;1435;3594;116151;64332;10413;8744;6348;864;1230;29843;10398;54106;3725;146850;2323;634;53342;1840;940;128506;92;55365;301;9770;101;10456;161882;861;4057;972;3976;9607;3218;5579;2064;114771;5896;28514;149233;7535;8651;54997;2309;4…	ACVR2A;ADAM8;ANXA1;CARTPT;CCL3;CCR1;CD101;CD28;CD74;CD86;CEACAM1;CEBPB;CSF1;CSF3;DLL1;DPF2;DTX1;DUSP10;EGR3;EIF6;ERBB2;EVI2B;FAM210B;FCRL3;FLT3LG;FOS;FOXO3;FOXP3;GLI3;HAX1;HES5;HLX;HOXB8;ID2;IFNL1;IL12B;IL12RB1;IL17D;IL23R;IL27;IL2RA;INHBA;IRF7;ISG15;JUN;KLF10;LGALS1;LGALS9;LIF;LMO1;LTF;MYL9;NFKBIA;NFKBIZ;NR4A3;OCSTAMP;PGLYRP3;PGLYRP4;PIK3R6;POU4F1;PRKCB;PRXL2A;RAG1;RASSF2;RHEX;ROR2;RUNX1;RUNX3;S…	['Disgenet Allergic asthma']
375	GO:0045445	myoblast differentiation	http://amigo.geneontology.org/amigo/term/GO:0045445	0.302895	1.2982	0.0717593	0.148256	85	./Project_wg_result1703234618_GSEA/GO_0045445.png	31	7124;3956;4618;8740;79647;30812;2323;694;28514;27063;26585;5467;4656;6662;652;5307;6909;6722;3611;7480;4208;6382;2034;4654;677;3084;6469;2251;144165;9794;27231	AKIRIN1;ANKRD1;BMP4;BTG1;DLL1;EPAS1;FGF6;FLT3LG;GREM1;ILK;LGALS1;MAML1;MEF2C;MYF6;MYOD1;MYOG;NMRK2;NRG1;PITX1;PPARD;PRICKLE1;SDC1;SHH;SOX8;SOX9;SRF;TBX2;TNF;TNFSF14;WNT10B;ZFP36L1	[]
376	GO:0050663	cytokine secretion	http://amigo.geneontology.org/amigo/term/GO:0050663	0.262971	1.29862	0.0155844	0.148658	205	./Project_wg_result1703234618_GSEA/GO_0050663.png	42	7124;3553;5004;6283;6992;23208;3965;23601;834;152138;3552;3694;28984;7096;59082;3937;114900;6348;4155;81793;5047;54106;2693;4843;1236;2633;6714;3098;301;79400;10626;26253;29126;93978;1401;183;3952;7293;247;55540;8651;255231	AGT;ALOX15B;ANXA1;C1QTNF4;CARD18;CASP1;CCL3;CCR7;CD274;CLEC4E;CLEC5A;CLEC6A;CRP;GBP1;GHSR;HK1;IL17RB;IL1A;IL1B;ITGB6;LCP2;LEP;LGALS9;MBP;MCOLN2;NOS2;NOX5;ORM1;PAEP;PPP1R11;PYDC2;RGCC;S100A12;SOCS1;SRC;SYT11;TLR1;TLR10;TLR9;TNF;TNFRSF4;TRIM16	[]
377	GO:0042445	hormone metabolic process	http://amigo.geneontology.org/amigo/term/GO:0042445	0.260887	1.29591	0.0373134	0.149788	210	./Project_wg_result1703234618_GSEA/GO_0042445.png	65	7124;1958;3553;133;1589;50506;2304;84649;140606;112812;1543;1735;27344;1584;3292;1082;6696;54361;10720;64577;53905;8292;53630;15;1181;3952;2865;3293;1382;5126;3169;64377;220;43;174;6716;145226;654;5045;1586;340665;27122;51083;25976;10948;54658;1392;2690;3249;1103;127;2516;10269;10202;5125;83539;90527;5046;7038;1583;3283;6469;405753;1585;54884	AANAT;ACHE;ADH4;ADM;AFP;ALDH1A3;ALDH8A1;BCO1;BMP6;CGB3;CHAT;CHST8;CHST9;CLCN2;COLQ;CRABP2;CRH;CYP11A1;CYP11B1;CYP11B2;CYP17A1;CYP1A1;CYP21A2;CYP26C1;DGAT2;DHRS2;DIO3;DKK3;DUOX1;DUOX2;DUOXA1;DUOXA2;EGR1;FDX2;FFAR3;FOXA1;FOXE1;FURIN;GAL;GHR;HPN;HSD17B1;HSD17B3;HSD3B1;IL1B;LEP;NR5A1;PCSK1N;PCSK2;PCSK5;PCSK6;RDH12;RETSAT;SELENOM;SHH;SPP1;SRD5A2;STARD3;TG;TIPARP;TNF;UGT1A1;UGT2B11;WNT4;ZMPSTE24	['Disgenet Allergic asthma']
378	GO:0001819	positive regulation of cytokine production	http://amigo.geneontology.org/amigo/term/GO:0001819	0.242613	1.29352	0.00296736	0.150895	408	./Project_wg_result1703234618_GSEA/GO_0001819.png	90	7124;1958;3557;3553;942;23643;5004;282618;6375;8013;3965;2207;23601;834;4615;3593;1051;1191;7057;3552;719;3665;28984;63906;7096;9181;353091;3594;114900;29997;6348;4155;5047;3265;54106;602;114836;1236;53342;55959;940;6714;3098;3315;301;101;161882;861;55765;10626;284340;26253;29126;93978;972;27035;5144;183;3952;2865;149233;247;23213;3162;57493;55540;5743;5724;84639;3595;255231;56300;148022;3596;150…	ABCC8;ADAM8;ADCYAP1;ADRA2A;AGT;ALOX15B;ANXA1;ARHGEF2;BCL3;C1QTNF4;C3AR1;CASP1;CCL3;CCM2L;CCR7;CD274;CD276;CD28;CD74;CD86;CEBPB;CLEC4E;CLEC5A;CLEC6A;CLU;CXCL17;EGR1;FCER1G;FFAR3;FOXP3;FURIN;GDF2;GPATCH3;GPSM3;HEG1;HK1;HMOX1;HRAS;HSPB1;IFNL1;IL12B;IL12RB1;IL12RB2;IL13;IL17D;IL17RB;IL1A;IL1B;IL1F10;IL1R1;IL1RN;IL23R;IL27;IL36G;INAVA;IRF7;LEP;LGALS9;LPL;LY96;MBP;MCOLN2;MYD88;NOP53;NOX1;NR4A3;ORM1;PAE…	['Disgenet Allergic asthma']
379	GO:0008037	cell recognition	http://amigo.geneontology.org/amigo/term/GO:0008037	0.277656	1.2939	0.0581114	0.151265	142	./Project_wg_result1703234618_GSEA/GO_0008037.png	50	56141;117144;23022;26998;81035;921;2596;57829;2220;6366;5047;57549;431705;1236;8440;79820;2352;2047;49;1268;2525;55118;27255;57463;9037;84466;55079;2042;7455;4978;30835;8747;2683;124912;7287;5016;2350;7203;3911;6363;8851;1951;378807;30815;8829;3958;23705;152330;23210;4897	ACR;ADAM21;AMIGO1;ASTL;B4GALT1;CADM1;CATSPER1;CATSPER4;CATSPERB;CCL19;CCL21;CCR7;CCT3;CD209;CD5;CDK5R1;CELSR3;CNR1;CNTN4;CNTN6;COLEC12;CRTAC1;EPHA3;EPHB1;FCN2;FETUB;FEZF2;FOLR2;FOLR3;FUT3;GAP43;IGSF9;JMJD6;LAMA5;LGALS3;MEGF10;NCK2;NRCAM;NRP1;OPCML;OVGP1;PAEP;PALLD;PCDHA7;SEMA5A;SPACA3;ST6GALNAC6;TULP1;ZAN;ZP4	[]
380	GO:0032602	chemokine production	http://amigo.geneontology.org/amigo/term/GO:0032602	0.301209	1.29228	0.0697168	0.151424	79	./Project_wg_result1703234618_GSEA/GO_0032602.png	26	7124;1958;3553;3965;6280;6372;326;4155;54106;55914;161882;972;2865;247;3162;255231;148022;116;4023;7291;347;9314;384;3929;9370;6591	ADCYAP1;ADIPOQ;AIRE;ALOX15B;APOD;ARG2;CD74;CXCL6;EGR1;ERBIN;FFAR3;HMOX1;IL1B;KLF4;LBP;LGALS9;LPL;MBP;MCOLN2;S100A9;SNAI2;TICAM1;TLR9;TNF;TWIST1;ZFPM1	[]
381	GO:2000241	regulation of reproductive process	http://amigo.geneontology.org/amigo/term/GO:2000241	-0.289605	-1.28434	0.0647841	0.152389	135	./Project_wg_result1703234618_GSEA/GO_2000241.png	26	51507;5567;3955;5176;10549;151056;811;10519;4882;64848;1499;79846;284071;3643;56729;56339;6790;993;9319;10371;26271;991;995;994;7272;259266	ASPM;AURKA;CALR;CDC20;CDC25A;CDC25B;CDC25C;CFAP69;CIB1;CTNNB1;FBXO5;INSR;LFNG;MEIOC;METTL3;NPR2;PLB1;PRDX4;PRKACB;RETN;RTF2;SEMA3A;SERPINF1;TRIP13;TTK;YTHDC2	['Disgenet Allergic asthma']
382	GO:0071806	protein transmembrane transport	http://amigo.geneontology.org/amigo/term/GO:0071806	-0.325309	-1.28508	0.110497	0.152399	64	./Project_wg_result1703234618_GSEA/GO_0071806.png	27	92609;26519;5190;10469;9868;5191;5189;10452;5192;6728;83752;23471;613;55670;11231;80273;29090;140823;5828;9847;4170;3329;90580;10440;26517;6726;6729	BCR;C2CD5;GRPEL1;HSPD1;LONP2;MCL1;PEX1;PEX10;PEX2;PEX26;PEX6;PEX7;ROMO1;SEC63;SRP19;SRP54;SRP9;TIMM10;TIMM13;TIMM17A;TIMM21;TIMM29;TIMM44;TIMM50;TOMM40;TOMM70;TRAM1	[]
383	GO:0048880	sensory system development	http://amigo.geneontology.org/amigo/term/GO:0048880	0.246368	1.2901	0.0232558	0.152975	351	./Project_wg_result1703234618_GSEA/GO_0048880.png	111	118427;7484;10818;668;1746;9355;4814;341640;116039;54567;1543;1735;3684;8412;7431;7068;113246;5457;51761;7483;6297;79977;147912;51384;4916;91851;1282;7477;121643;9997;6015;3982;7476;3725;5308;84465;5663;30812;56853;24147;5309;57030;1413;57010;2047;2202;27077;4544;340273;2301;64919;10763;10265;2703;5818;1181;6497;28514;11023;10848;23770;9172;220;130557;43;1412;2737;654;3624;4693;388585;5629;10586;…	ABCB5;ACHE;ALDH1A3;ARHGEF15;ATOH7;ATP8A2;B9D1;BCAR3;BCL11B;BMP4;BMP6;BMP7;C12orf57;CABP4;CELF4;CHRDL1;CLCN2;COL4A1;CRYBA2;CRYBA4;CYP1A1;DIO3;DLL1;DLL4;DLX2;EFEMP1;EGFR;EPHB1;FJX1;FKBP8;FOXC1;FOXE3;FOXF2;FOXL2;FOXN4;FREM2;FRS2;GJA8;GLI3;GNAT2;GRHL2;GRHL3;HES5;HPCA;INHBA;IRX5;ITGAM;JUN;KLF4;LHX2;LIM2;MAB21L1;MAB21L2;MEGF11;MTNR1B;MYH15;MYOM2;NDP;NECTIN1;NES;NINJ1;NR2E1;NRP1;NTRK3;OLFM3;OSR2;PAX2;PA…	['Disgenet Allergic asthma']
384	GO:0021510	spinal cord development	http://amigo.geneontology.org/amigo/term/GO:0021510	0.288755	1.28502	0.0831409	0.153102	103	./Project_wg_result1703234618_GSEA/GO_0021510.png	36	3236;54567;340260;219409;2668;374946;121643;57125;9531;401;27023;3218;28514;9241;7436;429;167826;2128;5212;3226;51412;2737;5629;2068;55906;8646;6656;266727;6608;64843;151449;170825;6469;2636;10660;4747	ACTL6B;ASCL1;BAG3;CHRD;DLL1;DLL4;DRAXIN;ERCC2;EVX1;FOXB1;FOXN4;GBX1;GDF7;GDNF;GLI3;GSX1;GSX2;HOXB8;HOXC10;HOXD10;ISL2;LBX1;MDGA1;NEFL;NOG;OLIG3;PHOX2A;PLXDC1;PROX1;SHH;SMO;SOX1;UNCX;VIT;VLDLR;ZC4H2	[]
385	GO:0007164	establishment of tissue polarity	http://amigo.geneontology.org/amigo/term/GO:0007164	0.30138	1.28568	0.0874704	0.15316	79	./Project_wg_result1703234618_GSEA/GO_0007164.png	26	409;1173;7484;4920;57216;10082;8324;7476;166336;22943;9024;9863;9620;7976;50855;5216;2295;8321;1951;57822;998;144165;89958;84446;1857;1175	AP2M1;AP2S1;ARRB2;BRSK1;BRSK2;CDC42;CELSR1;CELSR3;DKK1;DVL3;FOXF2;FZD1;FZD3;FZD7;GPC6;GRHL3;MAGI2;PARD6A;PFN1;PRICKLE1;PRICKLE2;ROR2;SAPCD2;VANGL2;WNT7A;WNT9B	[]
386	GO:0032409	regulation of transporter activity	http://amigo.geneontology.org/amigo/term/GO:0032409	0.254328	1.28626	0.033419	0.153237	241	./Project_wg_result1703234618_GSEA/GO_0032409.png	91	6446;482;8811;4318;9001;23237;5031;483;729956;9143;1742;729993;55917;148811;54106;6330;254263;28954;3755;338440;146395;4544;27091;53827;389816;5144;2056;23630;8787;57158;5724;3746;440699;6327;5349;54997;5243;150;51083;2257;4644;3736;1392;6833;845;130497;2040;3306;844;3208;9456;5581;7291;4208;5621;27092;65268;53822;2915;5348;1814;59283;23704;65125;8291;23327;53828;53826;88;84502;3359;29979;2281;34…	ABCB1;ABCC8;ACTN2;ADRA2A;ADRB2;ANO9;ARC;ATP1B2;ATP1B3;CACNG3;CACNG4;CACNG5;CACNG8;CASQ1;CASQ2;CBARP;CHP1;CNIH2;CRH;CTTNBP2NL;DLG4;DRD3;DRD4;DYSF;EPO;FGF12;FKBP1B;FXYD1;FXYD3;FXYD4;FXYD5;FXYD6;FXYD7;GAL;GALR2;GPR35;GRM5;GSG1L;HAP1;HECW2;HOMER1;HPCA;HSPA2;HTR3A;INS;JPH2;JPH4;KCNA1;KCNAB1;KCNC1;KCNE4;KCNE5;KCNG1;KCNS1;KIF5B;LRRC26;LRRC52;MEF2C;MMP9;MTNR1B;MYO5A;NEDD4L;NOS1;NTSR1;OSR1;P2RY6;PDE4B;PDE…	['Disgenet Allergic asthma']
387	GO:0030323	respiratory tube development	http://amigo.geneontology.org/amigo/term/GO:0030323	0.271474	1.28359	0.0524934	0.153292	170	./Project_wg_result1703234618_GSEA/GO_0030323.png	62	7124;2294;1977;64399;57216;83716;7043;7068;5864;8817;23414;79977;10413;7477;340419;6493;9719;3976;6943;9241;9620;57493;429;2735;3169;4015;10365;3596;5241;2737;5629;80004;54206;5154;6662;1392;652;4323;339829;6722;2263;26257;5125;3911;6441;2034;1956;6469;1490;7965;6310;7472;7482;1544;23210;2302;441376;1050;1717;5310;9963;284217	AARD;ADAMTSL2;AIMP2;ASCL1;ATXN1;BMP4;CCDC39;CCN2;CEBPA;CELSR1;CRH;CRISPLD2;CYP1A2;DHCR7;EGFR;EIF4E;EPAS1;ERRFI1;ESRP2;FGF18;FGFR2;FOXA1;FOXF1;FOXJ1;GLI1;GLI3;GRHL2;HEG1;HHIP;IL13;JMJD6;KLF2;LAMA1;LAMA5;LIF;LOX;MMP14;NKX2-8;NOG;PCSK5;PDGFA;PGR;PKD1;PROX1;RAB3A;RSPO2;SFTPD;SHH;SIM2;SLC23A1;SOX9;SRF;TCF21;TGFB3;THRB;TNF;VANGL2;WNT2;WNT2B;WNT7B;YAP1;ZFPM2	['Disgenet Allergic asthma']
388	GO:0042110	T cell activation	http://amigo.geneontology.org/amigo/term/GO:0042110	0.241494	1.28741	0.0121951	0.153508	441	./Project_wg_result1703234618_GSEA/GO_0042110.png	118	1958;3553;6347;1960;1880;942;3956;3559;282618;6375;3965;122706;2207;8740;3593;1051;5880;54567;30009;339390;921;3142;326;1525;8995;10326;57829;3594;55423;64332;8324;8744;135;864;6366;151888;8325;602;10673;50856;5663;146850;114836;1236;8440;634;1840;80758;940;6714;301;54361;101;161882;5573;861;7454;64919;26253;29126;972;399;26279;10457;2064;3952;6352;2056;5896;2841;7293;149233;159296;924;7535;3448;…	ADAM8;ADORA2A;AIRE;ANXA1;ARG2;BATF;BCL11B;BCL3;BMP4;BTLA;CCL19;CCL2;CCL21;CCL5;CCND3;CCR7;CCR9;CD209;CD274;CD276;CD28;CD5;CD7;CD74;CD86;CD8A;CD8B;CEACAM1;CEBPB;CLEC4A;CLEC4E;CLEC4G;CXADR;DLL4;DTX1;DUSP10;DUSP22;EGR1;EGR3;EPO;ERBB2;FCER1G;FOXP3;FZD7;FZD8;GLI3;GPNMB;GPR18;GPR183;GRAP2;HLX;ICAM1;IFNA14;IFNA4;IFNA8;IFNL1;IGF2;IL12B;IL12RB1;IL1B;IL23R;IL27;IL2RA;ITK;JAG2;LEP;LGALS1;LGALS9;LMO1;NCK2;NF…	['Disgenet Allergic asthma']
389	GO:1901342	regulation of vasculature development	http://amigo.geneontology.org/amigo/term/GO:1901342	0.245616	1.28657	0.015544	0.1536	304	./Project_wg_result1703234618_GSEA/GO_1901342.png	83	1958;3553;3576;133;51330;7057;54567;6356;7058;3552;719;28984;51378;26051;4879;64094;8817;1524;388;2693;51548;27286;11126;146850;634;2852;3315;301;54361;22905;1284;861;1139;9037;10457;5579;64102;694;183;2064;3952;28514;2321;9982;23213;5617;3162;3791;5743;168667;80310;26585;10365;2658;4775;2022;57556;3273;2152;5154;55810;57608;652;6833;7101;2247;354;126393;7060;23251;23493;4086;84432;7015;7291;2277…	ABCC8;ADM;AGT;ANGPT4;ANXA1;BMP4;BMPER;BTG1;C3AR1;CCL11;CD160;CEACAM1;CHRNA7;COL4A2;CX3CR1;CXCL8;DLL1;DLL4;EFNA3;EGR1;EMILIN1;ENG;EPN2;ERBB2;F3;FGF18;FGF2;FGFBP1;FLT1;FOXC1;FOXJ2;GDF2;GHSR;GPER1;GPNMB;GPR4;GREM1;HEY2;HMOX1;HRG;HSPB1;HSPB6;IL1A;IL1B;JCAD;KDR;KLF2;KLF4;KLK3;LEP;MINAR1;NFATC3;NFE2L2;NPPB;NR2E1;PDGFA;PDGFD;PIK3R6;PPP1R16B;PRKCB;PRL;PROK1;PTGS2;RGCC;RHOB;RUNX1;SEMA5A;SEMA6A;SIRT6;SMAD1…	['Disgenet Allergic asthma']
390	GO:0015698	inorganic anion transport	http://amigo.geneontology.org/amigo/term/GO:0015698	0.264993	1.28373	0.0448878	0.153797	174	./Project_wg_result1703234618_GSEA/GO_0015698.png	70	6509;6557;1051;2557;219855;83697;1364;2556;6569;7439;5031;2570;6521;53405;8074;9356;338440;57030;1192;1181;2743;6559;57348;10568;5724;57282;5349;6505;1244;5243;2564;54102;284129;115019;6098;150160;266675;84230;5621;89845;50636;80131;84561;1187;2915;375611;5348;2559;7038;5030;10060;94015;26266;2563;2561;8671;2560;200959;368;846;2554;6507;57101;55867;1183;10316;55144;65266;474354;1186	ABCB1;ABCC10;ABCC2;ABCC6;ABCC9;ANO2;ANO7;ANO9;BEST1;BEST4;CASR;CCT8L2;CEBPB;CLCN2;CLCN4;CLCN7;CLCNKA;CLDN4;CLIC1;CLIC5;CLIC6;FGF23;FXYD1;FXYD3;GABRA1;GABRA3;GABRA4;GABRA6;GABRB1;GABRB2;GABRD;GABRE;GABRR2;GABRR3;GLRB;GRM5;LRRC18;LRRC8C;LRRC8D;LRRC8E;NMUR1;P2RY4;P2RY6;PRNP;PTAFR;ROS1;SLC12A1;SLC12A3;SLC12A8;SLC13A4;SLC17A7;SLC1A1;SLC1A3;SLC1A4;SLC22A11;SLC22A6;SLC26A11;SLC26A5;SLC26A9;SLC34A1;SLC34…	[]
391	GO:0002683	negative regulation of immune system process	http://amigo.geneontology.org/amigo/term/GO:0002683	0.242321	1.2876	0.0144509	0.154029	401	./Project_wg_result1703234618_GSEA/GO_0002683.png	103	7124;6347;7538;133060;942;23643;3559;282618;409;6375;259;56833;3965;57115;2207;2294;10221;3593;1051;7057;3398;30009;9404;115352;339390;7043;63906;3142;4792;7940;6348;135;864;6366;7009;54106;23098;55914;710;634;53342;2852;1840;2633;55365;301;161882;5573;861;1268;1281;134;4057;29126;972;9607;26279;10457;3218;2064;114771;28514;2841;7293;79004;23495;3162;26585;8651;148022;5133;3949;2737;50943;116;597…	ADCYAP1;ADORA1;ADORA2A;ALOX15;AMBP;ANXA1;APOD;ARRB2;BMP4;CARTPT;CCL2;CCL21;CCL3;CD274;CD74;CD86;CEACAM1;CEBPB;CLDN18;CLEC4G;CNR1;COL3A1;CUEDC2;CXCL12;DLL1;DPF2;DTX1;DUSP10;DUSP22;EMILIN1;ERBB2;ERBIN;FCER1G;FCRL3;FOXF1;FOXP3;GAL;GBP1;GLI3;GPATCH3;GPER1;GPNMB;GPR18;GREM1;HES5;HLA-DOB;HLX;HMOX1;HOXB8;HTRA1;ID2;IFNL1;IL12B;IL17D;IL2RA;INHBA;INPP5D;LDLR;LGALS9;LPXN;LST1;LTF;LY96;NFE2L2;NFKBIA;NPY5R;OT…	['Disgenet Allergic asthma']
392	GO:0019098	reproductive behavior	http://amigo.geneontology.org/amigo/term/GO:0019098	0.376461	1.28805	0.127119	0.154317	29	./Project_wg_result1703234618_GSEA/GO_0019098.png	16	1816;5020;7068;5270;4986;1812;84152;8997;4861;1621;4543;7054;55585;153222;2902;5021	CREBRF;DBH;DRD1;DRD5;GRIN1;KALRN;MTNR1A;NPAS1;OPRK1;OXT;OXTR;PPP1R1B;SERPINE2;TH;THRB;UBE2Q1	[]
393	GO:0014074	response to purine-containing compound	http://amigo.geneontology.org/amigo/term/GO:0014074	0.268898	1.27553	0.0507246	0.161492	149	./Project_wg_result1703234618_GSEA/GO_0014074.png	55	3553;2354;3726;2353;50506;189;4435;5020;6532;3727;5031;343;135;5179;5105;1261;610;5024;3725;7056;7226;6531;53905;7222;15;196;5743;5724;6546;8061;64805;7425;5029;6263;6529;10021;845;5322;51763;7480;6382;5970;1277;5078;366;677;9127;5294;9370;5030;6547;5906;3784;10411;5138	AANAT;ADIPOQ;ADORA2A;AGXT;AHR;AQP8;AQP9;CASQ2;CITED1;CNGA3;COL1A1;DUOX1;DUOX2;FOS;FOSB;FOSL1;HCN2;HCN4;IL1B;INPP5K;JUN;JUNB;JUND;KCNQ1;OXT;P2RX3;P2RX6;P2RY12;P2RY2;P2RY4;P2RY6;PAX4;PCK1;PDE2A;PENK;PIK3CG;PLA2G5;PTAFR;PTGS2;RAP1A;RAPGEF3;RELA;RYR3;SDC1;SLC6A1;SLC6A3;SLC6A4;SLC8A1;SLC8A3;THBD;TRPC3;TRPM2;VGF;WNT10B;ZFP36L1	['Disgenet Allergic asthma']
394	GO:0061614	pri-miRNA transcription by RNA polymerase II	http://amigo.geneontology.org/amigo/term/GO:0061614	0.334432	1.27173	0.104803	0.163158	45	./Project_wg_result1703234618_GSEA/GO_0061614.png	15	2353;3725;5617;8061;5467;6688;4775;6662;652;4086;6722;7015;7042;5970;9314	BMP4;FOS;FOSL1;JUN;KLF4;NFATC3;PPARD;PRL;RELA;SMAD1;SOX9;SPI1;SRF;TERT;TGFB2	[]
395	GO:0035902	response to immobilization stress	http://amigo.geneontology.org/amigo/term/GO:0035902	0.38063	1.27202	0.137856	0.163602	26	./Project_wg_result1703234618_GSEA/GO_0035902.png	14	2353;1543;5309;6546;2309;190;51083;1392;5967;2805;4193;7031;1544;7054	CRH;CYP1A1;CYP1A2;FOS;FOXO3;GAL;GOT1;MDM2;NR0B1;PITX3;REG1A;SLC8A1;TFF1;TH	[]
396	GO:0002269	leukocyte activation involved in inflammatory response	http://amigo.geneontology.org/amigo/term/GO:0002269	0.372316	1.27252	0.16129	0.16383	29	./Project_wg_result1703234618_GSEA/GO_0002269.png	8	7124;1191;3684;3725;3596;3949;10333;26228	CLU;IL13;ITGAM;JUN;LDLR;STAP1;TLR6;TNF	['Disgenet Allergic asthma']
397	GO:0032102	negative regulation of response to external stimulus	http://amigo.geneontology.org/amigo/term/GO:0032102	0.242849	1.26691	0.0261097	0.168255	306	./Project_wg_result1703234618_GSEA/GO_0032102.png	72	302;5055;6347;1026;3559;56833;114897;5624;2294;10221;3593;7130;7057;54;152138;2895;63906;308;5329;83481;135;1906;2693;1496;710;7056;634;2852;65078;5328;6696;54361;81858;6531;134;284340;4057;56963;9037;164656;56547;9607;3952;54437;2841;79004;5270;89790;26585;1812;885;5467;3949;50943;116;57556;27293;6288;1361;11221;3273;64838;7448;5154;4907;6833;6223;2247;5654;22933;5322;4889	ABCC8;ACP5;ADCYAP1;ADORA1;ADORA2A;ANXA2;ANXA5;C1QTNF1;CARTPT;CCK;CCL2;CDKN1A;CEACAM1;CPB2;CTNNA2;CUEDC2;CXCL17;DRD1;DUSP10;EDN1;EPPK1;FGF2;FNDC4;FOXF1;FOXP3;GHSR;GPATCH3;GPER1;GPR18;GREM1;GRID2;HRG;HTRA1;IL12B;IL2RA;LDLR;LEP;LTF;MMP26;NPY5R;NT5E;PDGFA;PLA2G5;PLAU;PLAUR;PPARD;PROC;PYDC2;RGMA;RPS19;RTN4R;SAA1;SEMA5A;SEMA5B;SEMA6A;SERPINB2;SERPINE2;SERPING1;SHARPIN;SIGLEC10;SIRT2;SLAMF8;SLC6A3;SMPDL…	['Disgenet Allergic asthma']
398	GO:0060627	regulation of vesicle-mediated transport	http://amigo.geneontology.org/amigo/term/GO:0060627	0.23138	1.26529	0.00903614	0.169274	485	./Project_wg_result1703234618_GSEA/GO_0060627.png	124	7124;302;3553;6347;55823;9783;409;11149;23208;815;3965;2207;2294;1191;5880;9001;2619;4908;3684;8938;23237;28964;5217;50632;4153;5605;1742;5864;10326;140730;1137;30817;55423;23557;135;6366;8973;7476;254263;25837;6860;5663;150696;79872;634;57030;6714;5878;10103;301;717;23413;54550;146395;347730;2901;114088;1268;22943;8913;107;5582;5579;6804;28514;8911;9863;51160;3351;3162;5724;284654;2042;720;26585…	ADCY1;ADGRE2;ADIPOQ;ADORA2A;ADRA2A;AHSG;ALOX15;ANXA1;ANXA2;APBA1;ARC;ARRB2;BAIAP3;BET1L;BVES;C2;C4A;CACNA1G;CACNA1I;CADPS2;CALY;CAMK1D;CAMK2A;CBLL1;CCL19;CCL2;CCL21;CEACAM1;CHRNA4;CHRNA6;CHRNB2;CHRNB3;CLIP3;CLU;CNIH2;CNR1;CPLX2;CSPG5;DGKI;DKK1;DLG4;DLL1;DRD1;DRD3;DYSF;EPHA3;FCER1G;FOXF1;GAS1;GIT1;GREM1;GRIK5;GSG1L;HAP1;HMOX1;HPCA;HTR1B;IL13;IL1B;ITGAM;LDLR;LGALS9;LRRTM1;MAGI2;MAP2K2;MBL2;MICAL1;N…	['Disgenet Allergic asthma']
399	GO:0045576	mast cell activation	http://amigo.geneontology.org/amigo/term/GO:0045576	0.310668	1.26304	0.110112	0.171104	61	./Project_wg_result1703234618_GSEA/GO_0045576.png	19	6283;8013;3965;2207;2294;117194;5880;3937;30817;1268;399;50487;3162;3596;10814;284021;5819;5294;9341	ADGRE2;CNR1;CPLX2;FCER1G;FOXF1;HMOX1;IL13;LCP2;LGALS9;MILR1;MRGPRX2;NECTIN2;NR4A3;PIK3CG;PLA2G3;RAC2;RHOH;S100A12;VAMP3	['Disgenet Allergic asthma']
400	GO:0030865	cortical cytoskeleton organization	http://amigo.geneontology.org/amigo/term/GO:0030865	-0.343701	-1.26559	0.133829	0.172275	46	./Project_wg_result1703234618_GSEA/GO_0030865.png	13	2035;752;5357;1739;7430;85369;1020;811;5048;1894;29127;9493;54443	ANLN;CALR;CDK5;DLG1;ECT2;EPB41;EZR;FMNL1;KIF23;PAFAH1B1;PLS1;RACGAP1;STRIP1	[]
401	GO:0006413	translational initiation	http://amigo.geneontology.org/amigo/term/GO:0006413	-0.27233	-1.26701	0.0508475	0.17251	186	./Project_wg_result1703234618_GSEA/GO_0006413.png	42	127933;3921;10605;10987;6154;1939;83939;7175;1981;4869;6188;51247;1653;27161;123263;1968;8894;6133;8668;6230;1964;5611;6129;9451;5436;6235;6198;8893;10657;5610;55024;1654;2332;56919;56339;8562;28985;90381;1974;8665;22916;400961	AGO2;BANK1;COPS5;DDX1;DDX3X;DENR;DHX33;DNAJC3;EIF1AX;EIF2A;EIF2AK2;EIF2AK3;EIF2B5;EIF2D;EIF2S2;EIF2S3;EIF3F;EIF3I;EIF4A2;EIF4G1;FMR1;KHDRBS1;MCTS1;METTL3;MTFMT;NCBP2;NPM1;PAIP1;PAIP2;PAIP2B;POLR2G;RPL26;RPL7;RPL9;RPS25;RPS29;RPS3;RPS6KB1;RPSA;TICRR;TPR;UHMK1	[]
402	GO:0007224	smoothened signaling pathway	http://amigo.geneontology.org/amigo/term/GO:0007224	-0.284003	-1.26583	0.0633562	0.17291	127	./Project_wg_result1703234618_GSEA/GO_0007224.png	43	51684;9742;730094;6738;27148;9231;28981;27152;2719;146057;8945;1387;8445;23322;51057;50937;55212;2736;132884;200894;8636;6474;403;26146;5567;55764;200845;90410;5080;221322;2622;79809;1495;6491;57728;26160;92344;55717;57560;79867;55835;200728;51174	ARL13B;ARL3;BBS7;BTRC;CDON;CENPJ;CREBBP;CTNNA1;DLG5;DYRK2;EVC2;GAS8;GLI2;GORAB;GPC3;IFT122;IFT140;IFT172;IFT20;IFT80;IFT81;INTU;KCTD6;MOSMO;PAX6;PRKACB;RO60;RPGRIP1L;SHOX2;SSNA1;STIL;STK36;SUFU;TBC1D32;TCTN2;TMEM17;TRAF3IP1;TTBK2;TTC21B;TUBD1;WDPCP;WDR11;WDR19	[]
403	GO:0042398	cellular modified amino acid biosynthetic process	http://amigo.geneontology.org/amigo/term/GO:0042398	-0.35177	-1.2643	0.130275	0.172992	44	./Project_wg_result1703234618_GSEA/GO_0042398.png	15	4258;223;2618;9791;5352;11315;34;2356;55217;2730;2643;501;4522;6470;1719	ACADM;ALDH7A1;ALDH9A1;DHFR;FPGS;GART;GCH1;GCLM;MGST2;MTHFD1;PARK7;PLOD2;PTDSS1;SHMT1;TMLHE	[]
404	GO:0031929	TOR signaling	http://amigo.geneontology.org/amigo/term/GO:0031929	-0.297063	-1.26147	0.106272	0.173828	101	./Project_wg_result1703234618_GSEA/GO_0031929.png	27	84861;9894;6009;54541;2621;5290;201163;220441;26268;55704;23235;8841;121268;55011;81610;6198;64121;64798;79899;203228;10542;79726;23411;8550;472;57600;11133	ATM;C9orf72;CCDC88A;DDIT4;DEPTOR;FAM83D;FBXO9;FLCN;FNIP2;GAS6;HDAC3;KLHL22;KPTN;LAMTOR5;MAPKAPK5;PIH1D1;PIK3CA;PRR5L;RHEB;RHEBL1;RNF152;RPS6KB1;RRAGC;SIK2;SIRT1;TELO2;WDR59	['Disgenet Allergic asthma']
405	GO:0050954	sensory perception of mechanical stimulus	http://amigo.geneontology.org/amigo/term/GO:0050954	0.264117	1.26003	0.06	0.173848	156	./Project_wg_result1703234618_GSEA/GO_0050954.png	63	26521;57214;56914;3198;7068;2917;83715;5864;339768;259236;26018;1302;53405;4155;55084;89797;51168;1280;10083;5270;79955;349149;4693;1301;5077;340990;3736;3383;51475;9311;3249;6387;57053;64072;6495;1141;64787;1277;375611;2070;6591;7466;25861;2138;3784;124590;2561;9132;117532;79784;6507;3673;1032;7054;525;7349;491;26520;54084;1687;644168;2706;22953	ASIC3;ATP2B2;ATP6V1B1;CABP2;CDH23;CDKN2D;CEMIP;CHRNA10;CHRNB2;CLIC5;COL11A1;COL11A2;COL1A1;COL2A1;CXCL12;DRGX;EPS8L2;ESPN;ESPNL;EYA1;EYA4;GABRB2;GJB2;GJC3;GRM7;GSDME;HOXA1;HPN;ICAM1;ITGA2;KCNA1;KCNQ1;KCNQ4;LRIG1;MBP;MYH14;MYO15A;NAV2;NDP;OTOG;OTOR;P2RX2;PAX3;PDZD7;RAB3A;SERPINE2;SIX1;SLC1A3;SLC26A5;SNAI2;SOBP;TH;THRB;TIMM8B;TIMM9;TMC2;TMIE;TSPEAR;UCN;USH1C;USH1G;WFS1;WHRN	[]
406	GO:0006040	amino sugar metabolic process	http://amigo.geneontology.org/amigo/term/GO:0006040	-0.357835	-1.26295	0.130682	0.173878	38	./Project_wg_result1703234618_GSEA/GO_0006040.png	9	6675;10020;55577;10724;23443;2673;80896;5238;2135	EXTL2;GFPT1;GNE;NAGK;NPL;OGA;PGM3;SLC35A3;UAP1	[]
407	GO:0061512	protein localization to cilium	http://amigo.geneontology.org/amigo/term/GO:0061512	-0.349374	-1.26162	0.137931	0.174566	45	./Project_wg_result1703234618_GSEA/GO_0061512.png	19	84100;51382;55812;9742;56995;9135;57539;84455;200894;10807;403;55704;55764;90410;221322;2622;84314;79809;27241	ARL13B;ARL3;ARL6;ATP6V1D;BBS9;CCDC88A;EFCAB7;ENTR1;GAS8;IFT122;IFT140;IFT20;RABEP1;SPATA7;TBC1D32;TMEM107;TTC21B;TULP4;WDR35	[]
408	GO:0043687	post-translational protein modification	http://amigo.geneontology.org/amigo/term/GO:0043687	-0.249518	-1.25975	0.0280811	0.175067	356	./Project_wg_result1703234618_GSEA/GO_0043687.png	105	2519;4008;5715;11091;5686;84085;51451;3490;7857;8454;56995;27252;102;8452;5708;26263;2719;9039;813;201595;8945;8451;4241;10238;116519;23113;4240;10987;56929;3895;89890;84861;2200;5688;5689;2621;335;54876;9836;334;375056;1471;55958;5692;2822;10537;10117;123879;26268;5718;114799;100302652;5034;140739;5611;26235;5685;200845;23463;23287;122769;23363;5698;5693;8720;5862;8450;5876;55832;9903;64326;8065…	ADAM10;AGTPBP1;APLP2;APOA1;APOA5;APOL1;ASB9;BTRC;CALU;CAND1;CCNF;COMMD1;COP1;COPS5;CST3;CUL1;CUL3;CUL4A;CUL4B;CUL5;CUL9;DCAF10;DCAF16;DCAF7;DCAF8;DCUN1D3;DNAJC3;DSCC1;DTL;ENAM;ESCO1;ESCO2;FBN1;FBXL4;FBXO11;FBXO22;FBXO30;FBXO4;FBXO9;FBXW7;FEM1C;FN3KRP;FUCA2;GAS6;GPC3;GPLD1;GPR75-ASB3;HSP90B1;ICMT;IGFBP7;KBTBD6;KCTD6;KLHL11;KLHL2;KLHL20;KLHL21;KLHL22;KLHL5;KLHL9;KTN1;LCMT1;LCMT2;LMO7;LRR1;MBTPS1;ME…	[]
409	GO:0097194	execution phase of apoptosis	http://amigo.geneontology.org/amigo/term/GO:0097194	-0.317174	-1.25877	0.102888	0.17543	70	./Project_wg_result1703234618_GSEA/GO_0097194.png	13	9941;317;3836;840;843;836;9131;3146;839;3148;80196;2237;7153	AIFM1;APAF1;CASP10;CASP3;CASP6;CASP7;EXOG;FEN1;HMGB1;HMGB2;KPNA1;RNF34;TOP2A	[]
410	GO:0048871	multicellular organismal homeostasis	http://amigo.geneontology.org/amigo/term/GO:0048871	0.232729	1.25558	0.0235988	0.17682	461	./Project_wg_result1703234618_GSEA/GO_0048871.png	148	7124;1958;3553;4858;114;8013;796;1051;23154;5020;5880;388698;54;1364;153;3552;4588;359;642658;63976;1525;1435;5564;10400;10413;51094;3933;148811;54106;51548;4645;58476;2323;158046;10874;7226;8529;6714;554;3315;112609;6696;126695;101;5573;55765;1268;134;5563;107;4057;25937;57406;10912;12;9607;360;2827;155;3952;1280;28514;10083;10848;5743;64784;51297;43;2103;1812;3226;57817;2810;3596;7033;242;34054…	ABCA4;ABHD6;ACHE;ACP5;ADAM8;ADCY1;ADCY4;ADCY8;ADCYAP1;ADIPOQ;ADIPOR1;ADORA1;ADRB1;ADRB3;AIPL1;ALB;ALOX12B;AMPD3;AQP2;AQP3;AVPR2;BMP6;BMP8A;BPIFA1;CALCA;CARTPT;CCN2;CD34;CDH23;CDH3;CEBPB;CIDEA;CLDN18;CLDN4;CNGB1;CNR1;COL2A1;CRTC3;CSF1;CXADR;CYP11B2;CYP4F2;DBH;DIO2;DLL1;DRD1;EGFR;EGR1;EPAS1;ESRRB;FABP4;FLG2;FLT3LG;FOXC1;FOXO1;G0S2;GADD45G;GCNT2;GPR3;GRHL3;HAMP;HCRT;HOMER1;HOXC10;HSPB1;IAPP;IL13;IL1…	['Disgenet Allergic asthma']
411	GO:0072511	divalent inorganic cation transport	http://amigo.geneontology.org/amigo/term/GO:0072511	0.231441	1.25634	0.0175953	0.177398	444	./Project_wg_result1703234618_GSEA/GO_0072511.png	183	302;6347;623;409;6375;57685;815;117144;90550;57214;6948;7781;3759;5957;9001;115352;487;7439;5031;152519;84876;308;1137;259232;6348;135;6366;1230;7009;387129;54106;283229;5024;5663;10268;28954;5664;1236;2852;7226;786;254428;57192;23413;10267;80036;25769;27091;1139;8913;7222;2916;6947;5144;5579;183;6352;2056;8911;930;8787;6355;57158;2539;5743;6546;64805;1812;255231;3596;2906;5741;150;55532;6263;450…	ADCYAP1R1;ADORA2A;ADRA2A;AGT;ANXA2;ANXA5;ARRB2;ATP2A1;ATP2B2;ATP2C2;BDKRB1;BEST1;CACHD1;CACNA1A;CACNA1B;CACNA1C;CACNA1E;CACNA1G;CACNA1I;CACNG1;CACNG3;CACNG4;CACNG5;CACNG6;CACNG8;CALCR;CALHM1;CAMK2A;CAMK2D;CASQ1;CASQ2;CASR;CATSPER1;CATSPER4;CBARP;CCL19;CCL2;CCL21;CCL3;CCL5;CCL8;CCN2;CCR1;CCR7;CD19;CD84;CDH23;CEMIP;CHRNA10;CHRNA4;CHRNA7;CHRNB2;CRACR2B;CRH;CX3CL1;CXCL12;CXCL9;DMD;DRD1;DRD4;DYSF;EPO;…	[]
412	GO:0008643	carbohydrate transport	http://amigo.geneontology.org/amigo/term/GO:0008643	0.267775	1.25575	0.0537084	0.177412	141	./Project_wg_result1703234618_GSEA/GO_0008643.png	45	7124;3553;8013;83667;51151;364;6927;219855;359;6514;200010;28999;1906;51548;6518;81031;360;5579;3952;6524;9965;7429;126321;1812;5467;5741;340146;25999;8660;114898;51763;7015;10580;4780;29988;375611;366;9370;388581;2931;5906;50651;154091;6517;125206	ADIPOQ;AQP2;AQP3;AQP7;AQP9;C1QTNF12;C1QTNF2;CLIP3;DRD1;EDN1;FGF19;GSK3A;HNF1A;IL1B;INPP5K;IRS2;KLF15;LEP;MFSD12;NFE2L2;NR4A3;PPARD;PRKCB;PTH;RAP1A;SESN2;SIRT6;SLC26A5;SLC2A10;SLC2A12;SLC2A2;SLC2A4;SLC2A5;SLC2A8;SLC35D3;SLC37A2;SLC45A1;SLC45A2;SLC5A10;SLC5A2;SLC5A9;SORBS1;TERT;TNF;VIL1	[]
413	GO:0002532	production of molecular mediator involved in inflammatory response	http://amigo.geneontology.org/amigo/term/GO:0002532	0.310193	1.25332	0.122768	0.178089	60	./Project_wg_result1703234618_GSEA/GO_0002532.png	24	56833;2207;4615;4843;53342;3952;79004;240;148022;6542;11221;63940;6223;10333;27190;347;64127;3929;9341;112744;6845;84818;5054;3630	ALOX5;APOD;CUEDC2;DUSP10;FCER1G;GPSM3;IL17B;IL17D;IL17F;IL17RC;INS;LBP;LEP;MYD88;NOD2;NOS2;RPS19;SERPINE1;SLAMF8;SLC7A2;TICAM1;TLR6;VAMP3;VAMP7	['Disgenet Allergic asthma']
414	GO:0051339	regulation of lyase activity	http://amigo.geneontology.org/amigo/term/GO:0051339	0.327789	1.25351	0.123007	0.178653	49	./Project_wg_result1703234618_GSEA/GO_0051339.png	25	8484;8811;1816;5957;10886;84876;2980;4843;2492;2913;3208;9568;2981;2912;94033;9495;53829;4842;10487;775;3973;9626;104909134;4846;2979	AKAP5;CACNA1C;CAP1;DRD5;FSHR;FTMT;GABBR2;GALR2;GALR3;GRM2;GRM3;GUCA1B;GUCA1C;GUCA2A;GUCA2B;HPCA;LHCGR;LINC02210-CRHR1;NOS1;NOS2;NOS3;NPFFR2;ORAI1;P2RY13;RCVRN	['Disgenet Allergic asthma']
415	GO:0006575	cellular modified amino acid metabolic process	http://amigo.geneontology.org/amigo/term/GO:0006575	-0.270099	-1.25568	0.0692568	0.178825	186	./Project_wg_result1703234618_GSEA/GO_0006575.png	55	114882;112399;3417;254531;2938;4258;57515;223;445;2618;5321;9791;5352;1375;255189;635;91227;51022;30001;78991;2950;883;11315;34;2356;114879;8659;55217;2936;5034;54677;2730;10549;51074;256987;23474;2643;51301;501;7915;84245;6647;154141;27284;10797;56605;1374;58478;4524;4522;6470;135293;1719;8836;7298	ACADM;ALDH4A1;ALDH5A1;ALDH7A1;ALDH9A1;APIP;ASS1;BHMT;CPT1A;CPT1B;CROT;DHFR;EGLN3;ENOPH1;ERO1A;ERO1B;ETHE1;FPGS;GART;GCH1;GCLM;GCNT4;GGH;GGTLC2;GLRX2;GSR;GSTA1;GSTP1;IDH1;KYAT1;LPCAT4;MBOAT1;MGST2;MRI1;MTHFD1;MTHFD2;MTHFR;OSBPL5;OSBPL8;P4HB;PARK7;PCYOX1L;PLA2G4A;PLA2G4F;PLOD2;PM20D2;PRDX4;PTDSS1;SERINC1;SERINC5;SHMT1;SOD1;SULT1B1;TMLHE;TYMS	[]
416	GO:0035637	multicellular organismal signaling	http://amigo.geneontology.org/amigo/term/GO:0035637	0.260221	1.25049	0.0411899	0.180782	168	./Project_wg_result1703234618_GSEA/GO_0035637.png	63	482;1816;1890;3777;3759;487;8506;1525;125111;4916;54112;6330;2693;5024;60598;4880;2852;27345;4544;27091;1482;8913;9607;5144;183;23630;8911;3751;6546;6327;1812;349149;6263;2257;10021;3736;149461;845;3060;844;10269;6543;1760;27092;1832;59283;23704;2898;6547;3784;4099;2281;3762;10242;10052;6331;4897;6329;79784;6261;3673;491;4842	AGT;ATP1B2;ATP2A1;ATP2B2;CACNA1G;CACNA1I;CACNG4;CACNG5;CACNG8;CARTPT;CASQ1;CASQ2;CLDN19;CNTNAP1;CXADR;DMPK;DRD1;DRD5;DSP;FGF12;FKBP1B;GHSR;GJC1;GJC3;GJD3;GPER1;GPR88;GRIK2;HCN4;HCRT;ITGA2;KCNA1;KCND2;KCNE4;KCNE5;KCNJ2;KCNJ5;KCNK15;KCNK3;KCNMB2;KCNMB4;KCNQ1;MAG;MTNR1B;MYH14;NKX2-5;NOS1;NPPC;NRCAM;NTRK3;P2RX3;PDE4D;RYR1;RYR3;SCN2B;SCN4A;SCN4B;SCN5A;SLC8A1;SLC8A2;SLC8A3;TYMP;ZMPSTE24	[]
417	GO:0048017	inositol lipid-mediated signaling	http://amigo.geneontology.org/amigo/term/GO:0048017	0.264262	1.24973	0.056338	0.181053	162	./Project_wg_result1703234618_GSEA/GO_0048017.png	51	7124;8870;10870;23533;4908;26051;51384;29997;4916;2057;1906;146850;2492;634;2852;940;6714;5526;23413;10456;4058;4653;183;2064;3952;6352;2056;5296;2321;388121;3791;5270;5724;80310;5467;1440;5154;6662;5863;22933;8660;7291;2065;7042;118788;9314;677;5294;4935;3357;1956	AGT;CCL5;CD28;CEACAM1;CSF3;EDN1;EGFR;EPO;EPOR;ERBB2;ERBB3;FLT1;FSHR;GPER1;GPR143;HAX1;HCST;HTR2B;IER3;IRS2;KDR;KLF4;LEP;LTK;MYOC;NCS1;NOP53;NTF3;NTRK3;PDGFA;PDGFD;PIK3AP1;PIK3CG;PIK3R2;PIK3R5;PIK3R6;PPARD;PPP1R16B;PPP2R5B;PTAFR;RGL2;SERPINE2;SIRT2;SOX9;SRC;TGFB2;TNF;TNFAIP8L3;TWIST1;WNT16;ZFP36L1	['Disgenet Allergic asthma']
418	GO:0006360	transcription by RNA polymerase I	http://amigo.geneontology.org/amigo/term/GO:0006360	-0.33163	-1.25199	0.151042	0.182608	55	./Project_wg_result1703234618_GSEA/GO_0006360.png	15	84135;11137;25926;4331;55127;9014;9451;2967;9533;55011;1022;1663;7270;56919;9015	CDK7;DDX11;DHX33;EIF2AK3;GTF2H3;HEATR1;MNAT1;NOL11;PIH1D1;POLR1C;PWP1;TAF1A;TAF1B;TTF1;UTP15	[]
419	GO:0042537	benzene-containing compound metabolic process	http://amigo.geneontology.org/amigo/term/GO:0042537	-0.384826	-1.25023	0.168856	0.184005	24	./Project_wg_result1703234618_GSEA/GO_0042537.png	6	883;6770;8942;30;169355;51166	AADAT;ACAA1;IDO2;KYAT1;KYNU;STAR	[]
420	GO:1904019	epithelial cell apoptotic process	http://amigo.geneontology.org/amigo/term/GO:1904019	0.27983	1.2426	0.0898618	0.189481	95	./Project_wg_result1703234618_GSEA/GO_1904019.png	27	7124;6347;7538;409;57124;7057;28984;11126;2852;9037;3162;3791;3651;2309;3596;5275;80781;3714;3383;7015;4780;51588;637;677;598;5294;7466	ARRB2;BCL2L1;BID;CCL2;CD160;CD248;COL18A1;FOXO3;GPER1;HMOX1;ICAM1;IL13;JAG2;KDR;NFE2L2;PDX1;PIAS4;PIK3CG;RGCC;SEMA5A;SERPINB13;TERT;THBS1;TNF;WFS1;ZFP36;ZFP36L1	[]
421	GO:0002507	tolerance induction	http://amigo.geneontology.org/amigo/term/GO:0002507	0.391048	1.24189	0.182773	0.1897	22	./Project_wg_result1703234618_GSEA/GO_0002507.png	6	3559;3965;326;29126;5133;50943	AIRE;CD274;FOXP3;IL2RA;LGALS9;PDCD1	['Disgenet Allergic asthma']
422	GO:0038179	neurotrophin signaling pathway	http://amigo.geneontology.org/amigo/term/GO:0038179	0.337917	1.2374	0.164179	0.194812	39	./Project_wg_result1703234618_GSEA/GO_0038179.png	10	10818;66000;9001;4908;26999;4916;6714;5526;183;9863	AGT;CYFIP2;FRS2;HAP1;MAGI2;NTF3;NTRK3;PPP2R5B;SRC;TMEM108	[]
423	GO:0042113	B cell activation	http://amigo.geneontology.org/amigo/term/GO:0042113	-0.261138	-1.24006	0.0698413	0.196904	226	./Project_wg_result1703234618_GSEA/GO_0042113.png	59	683;84174;3718;3575;9452;7494;3449;139818;7099;3815;3586;57181;64421;6868;1503;55795;3446;8935;3329;57162;5771;6850;200081;3955;5293;25;3676;7037;5074;114609;1540;952;695;10892;9025;165918;80762;55024;55183;836;4853;286410;4292;684;10451;59067;472;22890;2322;11314;7374;54537;5591;4436;7468;9984;2956;9156;79915	ABL1;ADAM17;ATAD5;ATM;ATP11C;BANK1;BST1;BST2;BTK;CASP3;CD300A;CD38;CTPS1;CYLD;DCLRE1C;DOCK11;EXO1;FLT3;HSPD1;IFNA10;IFNA16;IL10;IL21;IL7R;ITGA4;ITM2A;JAK3;KIT;LFNG;MALT1;MLH1;MSH2;MSH6;NDFIP1;NOTCH2;NSD2;PAWR;PCID2;PELI1;PIK3CD;PRKDC;PTPN2;RIF1;RNF168;RNF8;SHLD2;SKAP2;SLA2;SLC39A10;SYK;TFRC;THOC1;TIRAP;TLR4;TXLNA;UNG;VAV3;XBP1;ZBTB1	['Disgenet Allergic asthma']
424	GO:0050727	regulation of inflammatory response	http://amigo.geneontology.org/amigo/term/GO:0050727	0.234665	1.23371	0.0230548	0.199107	351	./Project_wg_result1703234618_GSEA/GO_0050727.png	116	7124;3553;3559;6283;6375;56833;414062;5624;2207;2294;4318;4615;3593;1051;7130;1191;4142;54;6280;152138;3684;719;4792;733;64332;6348;135;81793;54106;2693;4843;710;1236;53342;2852;940;301;717;101;81858;1268;134;284340;56547;183;3952;2865;6352;930;79004;9575;55540;5743;89790;720;1369;148022;5467;6542;3949;50943;116;27293;6288;1361;11221;64838;7448;63940;5733;7356;4907;4023;3554;56670;6223;5322;4889;…	A2M;ACP5;ADAM8;ADCYAP1;ADIPOQ;ADORA1;ADORA2A;AGT;AHSG;ANXA1;APOD;C1QTNF12;C1R;C2;C3AR1;C4A;C8B;C8G;CCL3;CCL3L3;CCL5;CCR7;CD19;CD28;CEBPB;CLOCK;CLU;CNR1;CPB2;CPN1;CPN2;CREB3L3;CUEDC2;CXCL17;DUOXA1;DUOXA2;DUSP10;EGFR;FABP4;FCER1G;FFAR3;FNDC4;FOXF1;FOXP3;GHSR;GPER1;GPR17;GPSM3;IL12B;IL17B;IL17D;IL17F;IL17RB;IL1B;IL1R1;IL20;IL2RA;ITGAM;KLF4;LBP;LDLR;LEP;LPL;MAS1;MCPH1;MMP26;MMP9;MYD88;NFKBIA;NFKBIZ;N…	['Disgenet Allergic asthma']
425	GO:0097193	intrinsic apoptotic signaling pathway	http://amigo.geneontology.org/amigo/term/GO:0097193	-0.251455	-1.23686	0.0416667	0.199167	278	./Project_wg_result1703234618_GSEA/GO_0097193.png	79	10131;8452;65018;57646;51616;8451;7186;3717;8445;9647;51527;10105;10059;1870;6154;7494;6648;30001;84216;10525;9774;54541;6188;1545;23028;29108;84944;11315;10514;6421;1655;4170;10625;5771;55031;5034;25;317;9451;10210;1540;23378;90441;8065;10961;84893;3622;57805;55294;664;5163;220042;599;2272;836;7507;63979;9131;55829;9529;4292;1654;23411;10494;6647;472;57600;51741;100133941;3065;5591;4436;142;675;…	ABL1;AIFM1;APAF1;ATAD5;ATM;BAG5;BCL2L2;BCLAF1;BNIP3;BRCA1;BRCA2;CASP3;CCAR2;CD24;CHEK2;CUL3;CUL4A;CUL5;CYLD;CYP1B1;DDIAS;DDIT4;DDX3X;DDX5;DNM1L;DYRK2;E2F2;EIF2AK3;ERO1A;ERP29;FBH1;FBXW7;FHIT;FIGNL1;FNIP2;GSKIP;HDAC1;HYOU1;ING2;IVNS1ABP;JAK2;KDM1A;MAEL;MCL1;MELK;MLH1;MSH2;MSH6;MYBBP1A;P4HB;PARK7;PARP1;PDK1;PINK1;PPIF;PPM1F;PRKDC;PTPN2;PYCARD;RPL26;RPS3;RRP8;SELENOS;SFPQ;SIRT1;SOD1;SOD2;STK25;TAF9B…	[]
426	GO:0002244	hematopoietic progenitor cell differentiation	http://amigo.geneontology.org/amigo/term/GO:0002244	-0.284749	-1.23695	0.106643	0.200082	111	./Project_wg_result1703234618_GSEA/GO_0002244.png	17	25;170506;54517;122618;23648;83700;5610;865;55326;22890;2322;11051;5591;56339;157570;54443;7153	ABL1;AGPAT5;ANLN;CBFB;DHX36;EIF2AK2;ESCO2;FLT3;JAM3;METTL3;NUDT21;PLD4;PRKDC;PUS7;SSBP3;TOP2A;ZBTB1	[]
427	GO:0009187	cyclic nucleotide metabolic process	http://amigo.geneontology.org/amigo/term/GO:0009187	0.325098	1.22788	0.147436	0.206414	42	./Project_wg_result1703234618_GSEA/GO_0009187.png	17	133;114;2977;4879;135;4880;107;5144;55811;5741;196883;8622;3000;5138;2984;5143;5142	ADCY1;ADCY10;ADCY4;ADCY8;ADM;ADORA2A;GUCY1A2;GUCY2C;GUCY2D;NPPB;NPPC;PDE2A;PDE4B;PDE4C;PDE4D;PDE8B;PTH	[]
428	GO:0006984	ER-nucleus signaling pathway	http://amigo.geneontology.org/amigo/term/GO:0006984	-0.336862	-1.22869	0.174377	0.210409	45	./Project_wg_result1703234618_GSEA/GO_0006984.png	17	7494;83939;440;1388;5771;811;9451;8720;55294;488;51141;83734;55829;7184;57003;51360;3309	ASNS;ATF6B;ATG10;ATP2A2;CALR;CCDC47;EIF2A;EIF2AK3;FBXW7;HSP90B1;HSPA5;INSIG2;MBTPS1;MBTPS2;PTPN2;SELENOS;XBP1	[]
429	GO:0035459	cargo loading into vesicle	http://amigo.geneontology.org/amigo/term/GO:0035459	-0.407975	-1.22796	0.203125	0.21057	21	./Project_wg_result1703234618_GSEA/GO_0035459.png	6	9871;9632;375056;10959;10484;5861	MIA3;RAB1A;SEC23A;SEC24C;SEC24D;TMED2	[]
430	GO:0006839	mitochondrial transport	http://amigo.geneontology.org/amigo/term/GO:0006839	-0.25489	-1.22633	0.0943709	0.211859	230	./Project_wg_result1703234618_GSEA/GO_0006839.png	93	92609;7350;581;8314;55013;26519;1386;10469;4976;9868;120892;27429;30968;25874;6720;51660;522;79751;51312;1267;55737;64112;54977;32;118424;10651;9520;1869;84709;10018;10452;65018;10367;509;1375;3998;23456;7855;10105;1376;29074;10632;63933;10939;51100;80273;3099;8604;28982;29090;140823;89941;23409;6576;5599;7027;3329;90580;6721;6687;23203;3954;31;1468;89781;58480;515;8034;10440;29957;93974;54332;22…	ABCB10;ACACA;ACACB;AFG3L2;ARIH2;ATF2;ATP5F1A;ATP5F1C;ATP5IF1;ATP5MG;ATP5PB;ATP5PF;BAP1;BAX;BCL2L11;BNIP3;CNP;CPT1A;CPT1B;CPT2;E2F1;FBXW7;FLVCR1;FZD5;GDAP1;GRPEL1;HK2;HPS4;HSPD1;HTRA2;IMMP1L;IMMP2L;LETM1;LMAN1;LRRK2;MAPK8;MCUB;MCUR1;MGARP;MICU1;MICU2;MIPEP;MOAP1;MPC1;MPC2;MRPL18;MTERF4;MTX2;NPEPPS;OPA1;PINK1;PMPCA;PNPT1;PPIF;RHOT2;RHOU;ROMO1;SAE1;SH3GLB1;SIRT4;SLC25A1;SLC25A10;SLC25A12;SLC25A13;SL…	[]
431	GO:0010038	response to metal ion	http://amigo.geneontology.org/amigo/term/GO:0010038	0.23183	1.22195	0.0287356	0.213911	349	./Project_wg_result1703234618_GSEA/GO_0010038.png	115	1728;241;2354;4496;3726;4520;2353;23208;114;645745;353134;4318;353174;9536;4494;3777;7057;3398;7781;6898;3727;1543;5224;6569;2691;3552;359;553115;1584;1742;125981;1528;308;1906;5179;322;1261;8074;3725;6860;2664;7226;254428;57192;58;466;6531;27345;8913;5563;107;7222;15;360;6620;3162;429;2539;5743;3746;100271927;57817;4656;5741;55532;6263;246;6529;654;4504;3736;1616;56670;3383;6833;845;3208;5641;63…	AANAT;ABCC8;ACER1;ACTA1;ADCY1;ADCY8;ALOX15;ALOX5AP;ANXA5;APBB1;AQP2;AQP3;AQP9;ASCL1;ATF1;BMP6;CACNA1G;CASQ2;CHP2;CNGA3;CPNE4;CPNE6;CPNE8;CYB5A;CYP11B1;CYP11B2;CYP1A1;CYP1A2;DAXX;DLG4;EDN1;EGFR;FABP4;FGF23;FOS;FOSB;G6PD;GDI1;GHRH;GOT1;HAMP;HMOX1;HOMER1;HPCA;ICAM1;ID2;IL1A;JUN;JUNB;JUND;KCNA1;KCNC1;KCNH1;KCNK3;KCNMB2;KCNMB4;KRT14;LCE1D;LGMN;LOXL2;MCOLN1;MDM2;MEF2C;MMP9;MT1A;MT1F;MT1G;MT1H;MT1HL1;MT…	['Disgenet Allergic asthma']
432	GO:0061008	hepaticobiliary system development	http://amigo.geneontology.org/amigo/term/GO:0061008	-0.272841	-1.22398	0.107509	0.214391	140	./Project_wg_result1703234618_GSEA/GO_0061008.png	41	84159;4763;445;205;8452;4357;57539;23322;7494;440;8837;3586;5290;11231;5915;2487;79810;2356;5009;27031;538;3155;5311;55294;3482;790;5111;87178;79733;38;6426;3184;1373;5860;144455;6790;2146;6430;3157;1854;7298	ACAT1;AK4;ARID5B;ASNS;ASS1;ATP7A;AURKA;CAD;CFLAR;CPS1;CUL3;DUT;E2F7;E2F8;EZH2;FBXW7;FPGS;FRZB;HMGCL;HMGCS1;HNRNPD;IGF2R;IL10;MPST;NF1;NPHP3;OTC;PCNA;PIK3CA;PKD2;PNPT1;PTCD2;QDPR;RARB;RPGRIP1L;SEC63;SRSF1;SRSF5;TYMS;WDR35;XBP1	['Disgenet Allergic asthma']
433	GO:1904888	cranial skeletal system development	http://amigo.geneontology.org/amigo/term/GO:1904888	0.296571	1.21911	0.141612	0.217403	65	./Project_wg_result1703234618_GSEA/GO_1904888.png	22	7484;1746;2304;3198;7043;50515;79977;4488;6913;10265;5079;257;2737;3340;860;652;4323;7291;4208;6495;2263;7042	ALX3;BMP4;CHST11;DLX2;FGFR2;FOXE1;GLI3;GRHL2;HOXA1;IRX5;MEF2C;MMP14;MSX2;NDST1;PAX5;RUNX2;SIX1;TBX15;TGFB2;TGFB3;TWIST1;WNT9B	[]
434	GO:0072089	stem cell proliferation	http://amigo.geneontology.org/amigo/term/GO:0072089	0.273126	1.21712	0.123188	0.219408	108	./Project_wg_result1703234618_GSEA/GO_0072089.png	43	10818;63950;64399;9181;5017;1524;10413;7477;51548;126695;861;10763;54345;6663;11023;7976;429;5243;3400;2737;2258;6660;3736;2192;7101;2247;64321;7480;7015;2263;23440;6608;947;677;54894;6591;8326;51176;6469;6496;7473;7482;7424	ABCB1;ARHGEF2;ASCL1;CD34;CX3CR1;DMRTA2;FBLN1;FGF13;FGF2;FGFR2;FRS2;FZD3;FZD9;GLI3;HHIP;ID4;KCNA1;KDF1;LEF1;NES;NR2E1;OTP;OVOL1;RNF43;RUNX1;SHH;SIRT6;SIX3;SMO;SNAI2;SOX10;SOX17;SOX18;SOX5;TERT;VAX1;VEGFC;WNT10B;WNT2B;WNT3;WNT7B;YAP1;ZFP36L1	[]
435	GO:0071867	response to monoamine	http://amigo.geneontology.org/amigo/term/GO:0071867	0.34143	1.21283	0.172065	0.224292	36	./Project_wg_result1703234618_GSEA/GO_0071867.png	15	8013;55328;1816;5179;54331;5144;1812;333;22933;25942;9370;3784;10891;5142;3066	ADIPOQ;APLP1;DRD1;DRD5;GNG2;HDAC2;KCNQ1;NR4A3;PDE4B;PDE4D;PENK;PPARGC1A;RNLS;SIN3A;SIRT2	['Disgenet Allergic asthma']
436	GO:0030101	natural killer cell activation	http://amigo.geneontology.org/amigo/term/GO:0030101	0.284676	1.21328	0.14023	0.224554	80	./Project_wg_result1703234618_GSEA/GO_0030101.png	20	57823;57115;3593;6927;3398;80329;3813;353091;2323;3952;114771;149233;9437;3448;148022;154064;3441;50615;79465;80328	FLT3LG;HNF1A;ID2;IFNA14;IFNA4;IL12B;IL21R;IL23R;KIR3DS1;LEP;NCR1;PGLYRP3;PGLYRP4;RAET1G;RAET1L;SLAMF7;TICAM1;ULBP1;ULBP2;ULBP3	['Disgenet Allergic asthma']
437	GO:0006605	protein targeting	http://amigo.geneontology.org/amigo/term/GO:0006605	-0.237064	-1.21689	0.0476923	0.224854	403	./Project_wg_result1703234618_GSEA/GO_0006605.png	118	7314;6227;5189;3417;55187;5824;2534;54469;118424;4074;9520;158866;84709;340481;5373;23431;10452;5192;79158;65018;6728;83752;6747;847;3998;27342;254359;7855;5372;23471;3921;6154;64429;10300;55670;6188;7095;51100;55625;11231;80273;253832;29090;140823;5828;1891;8546;23409;51201;54557;9847;3329;90580;6721;84750;23203;54677;6133;54832;8504;5584;89781;11140;6230;8540;5873;9182;1020;23463;53371;6129;584…	ACAA1;ACOT2;AGPS;AKAP6;AP1S3;AP3B1;AP4B1;AP4E1;AP4S1;ARIH2;ATP5IF1;C2CD5;CAT;CDC37;CDK5;CHMP4A;CIB1;CROT;ECH1;ECI2;EHHADH;EXOC4;FBXW7;FUT10;FYN;FZD5;GCC2;GDAP1;GNPAT;GNPTAB;GRPEL1;HMGCL;HPS4;HSD17B4;HSPD1;ICMT;IDH1;IMMP1L;IMMP2L;KATNB1;LAMP2;LMAN1;LONP2;M6PR;MGARP;MIPEP;MTERF4;NPEPPS;NUCB1;NUP54;PAN3;PECR;PEX1;PEX10;PEX19;PEX2;PEX26;PEX3;PINK1;PMM1;PMM2;PMPCA;PRKCI;RAB27A;RABGEF1;RASSF9;RHOU;ROMO…	[]
438	GO:0030902	hindbrain development	http://amigo.geneontology.org/amigo/term/GO:0030902	0.258589	1.21151	0.0995146	0.225344	145	./Project_wg_result1703234618_GSEA/GO_0030902.png	53	1959;51286;6753;6751;2637;6532;9001;1902;2895;5457;7515;6752;6712;7476;9283;1496;23544;401;30837;3211;28514;9241;6928;429;2735;5270;3746;4009;23017;869;5629;10716;4086;8704;57502;5013;2296;6608;8851;1272;25861;170825;51176;6469;85442;388610;655;8861;22809;4192;6331;10891;54910	ASCL1;ATF5;B4GALT2;BMP7;CBLN1;CDK5R1;CEND1;CNTN1;CTNNA2;DLL1;EGR2;FAIM2;FOXC1;GBX2;GLI1;GPR37L1;GRID2;GSX2;HAP1;HNF1B;HOXB1;KCNC1;KNDC1;LDB1;LEF1;LMX1A;LPAR1;MDK;NLGN4X;NOG;OTX1;PHOX2A;POU4F1;PPARGC1A;PROX1;SCN5A;SEMA4C;SERPINE2;SEZ6L;SHH;SLC6A4;SMAD1;SMO;SOCS7;SPTBN2;SSTR1;SSTR2;SSTR3;TBR1;TRNP1;WHRN;WNT7A;XRCC1	[]
439	GO:0001818	negative regulation of cytokine production	http://amigo.geneontology.org/amigo/term/GO:0001818	0.239846	1.21037	0.0668524	0.226211	250	./Project_wg_result1703234618_GSEA/GO_0001818.png	67	7124;7538;5004;282618;409;6375;6992;23208;3965;57115;3593;7057;30009;54;9246;152138;7043;9636;28984;63906;59082;1524;54106;602;2693;50856;55914;634;2633;301;161882;1139;4057;29126;10457;114771;28514;2841;7293;149233;79004;3162;10365;3596;50943;5045;3624;11326;201633;54206;7356;28951;10333;3635;1001;7291;5621;347;7042;9314;6441;947;7318;384;3929;1149;9370	ACP5;ADIPOQ;ANXA1;APOD;ARG2;ARRB2;BCL3;CARD18;CD274;CD34;CDH3;CEACAM1;CHRNA7;CIDEA;CLEC4A;CUEDC2;CX3CR1;DLL1;ERBIN;ERRFI1;FOXP3;FURIN;GBP1;GHSR;GPATCH3;GPNMB;GPR18;HMOX1;IFNL1;IL12B;IL13;IL23R;INHBA;INPP5D;ISG15;KLF2;KLF4;LBP;LGALS9;LTF;ORM1;PGLYRP3;PGLYRP4;PPP1R11;PRNP;PYDC2;RGCC;SCGB1A1;SFTPD;SYT11;TBX21;TGFB2;TGFB3;THBS1;TIGIT;TLR6;TLR9;TNF;TNFRSF4;TRIB2;TWIST1;UBA7;UBE2L6;VSIG4;XCL1;ZFP36;ZFP…	['Disgenet Allergic asthma']
440	GO:0002931	response to ischemia	http://amigo.geneontology.org/amigo/term/GO:0002931	0.322553	1.20926	0.182796	0.226984	41	./Project_wg_result1703234618_GSEA/GO_0002931.png	6	1958;11149;815;55328;80315;1524	BVES;CAMK2A;CPEB4;CX3CR1;EGR1;RNLS	[]
441	GO:0071900	regulation of protein serine/threonine kinase activity	http://amigo.geneontology.org/amigo/term/GO:0071900	-0.234725	-1.21483	0.0393939	0.22701	487	./Project_wg_result1703234618_GSEA/GO_0071900.png	105	901;51347;4331;177;1432;51422;51776;9894;11184;7099;3815;80279;51191;7405;6188;1027;10251;161742;5602;2950;56647;6789;1991;1445;152559;29108;27013;1019;57498;4485;5608;84722;6850;11140;57679;25;5899;324;4214;9043;8091;11329;10614;9134;1031;10519;10392;10961;55011;2180;1022;6317;197259;5894;5610;9088;3064;1398;4216;3156;54956;3843;10926;836;1950;8850;57018;80174;1654;25994;23411;3480;150290;81669;…	ABL1;ACSL1;AGER;ALS2;APC;ARHGEF5;BCCIP;BLM;C5;CASP3;CCNA2;CCNB1;CCNB2;CCNE1;CCNE2;CCNF;CCNG2;CCNL1;CCNL2;CCNYL1;CD24;CD300A;CDC25A;CDC25C;CDC37;CDC6;CDK1;CDK4;CDK5RAP3;CDK7;CDKN1B;CDKN2C;CDKN3;CIB1;CKS1B;CKS2;CNPPD1;CRK;CSK;DBF4;DBF4B;DDX3X;DUSP18;DUSP19;EGF;EIF2AK2;ELANE;ERP29;EZH2;FLT3;GSTP1;HERC5;HEXIM1;HIGD1A;HMGA2;HMGCR;HTT;IGF1R;INSR;IPO5;IQGAP3;KAT2B;KIDINS220;KIT;MAP2K6;MAP3K1;MAP3K20;MAP…	['Disgenet Allergic asthma']
442	GO:1903513	endoplasmic reticulum to cytosol transport	http://amigo.geneontology.org/amigo/term/GO:1903513	-0.365497	-1.21264	0.210428	0.229302	28	./Project_wg_result1703234618_GSEA/GO_1903513.png	8	7327;27248;55666;258010;55829;7184;6400;9695	EDEM1;ERLEC1;HSP90B1;NPLOC4;SEL1L;SELENOS;SVIP;UBE2G2	[]
443	GO:0034764	positive regulation of transmembrane transport	http://amigo.geneontology.org/amigo/term/GO:0034764	0.248371	1.20687	0.0870647	0.229733	188	./Project_wg_result1703234618_GSEA/GO_0034764.png	77	623;6375;8013;482;8811;57214;3759;9001;6569;113451;23237;5031;483;28999;387129;5663;10268;2852;57463;389816;183;23630;9965;930;8787;57158;2539;5724;3746;440699;4986;1812;54997;3596;5243;5741;51083;3736;6833;25999;3306;8660;844;114898;9002;7015;10580;4780;27092;65268;5348;65125;9370;7070;388581;5906;3784;88;3359;342667;3799;4923;3630;4842;154;1815;11261;10368;65266;799;65267;4283;6271;5458;9104;63…	ABCB1;ABCC8;ACTN2;ADIPOQ;ADRB2;AGT;AMIGO1;ARC;ATP1B2;ATP1B3;AZIN2;BDKRB1;C1QTNF12;C1QTNF2;CACNG3;CACNG4;CALCR;CASQ1;CD19;CEMIP;CHP1;CLIP3;CX3CL1;CXCL9;DMD;DRD1;DRD4;F2RL3;FGF19;FXYD1;G6PD;GAL;GALR2;GPER1;HAP1;HSPA2;HTR3A;IL13;INS;IRS2;JPH2;KCNA1;KCNC1;KCNE5;KCNJ2;KCNQ1;KIF5B;KLF15;LRRC26;LRRC52;NFE2L2;NOS1;NPSR1;NR4A3;NTSR1;OPRK1;P2RY6;POU4F2;PSEN1;PTAFR;PTH;RAMP3;RAP1A;RGN;RGS9;S100A1;SLC34A1;SO…	['Disgenet Allergic asthma']
444	GO:0002791	regulation of peptide secretion	http://amigo.geneontology.org/amigo/term/GO:0002791	0.223171	1.20622	0.0276074	0.229736	456	./Project_wg_result1703234618_GSEA/GO_0002791.png	135	7124;3553;5004;640;6992;23208;114;3965;23601;834;81285;90550;152138;338442;2691;3552;8938;7043;28984;7096;59082;6514;7200;308;3814;114900;6348;135;91608;7009;4155;81793;5047;322;54106;2693;6860;4843;27230;1236;2852;2633;10874;6343;6714;3098;301;101;10626;1268;4544;64083;134;26253;29126;93978;972;1401;9607;3952;2865;6352;6804;9024;7293;9854;247;2850;27063;9575;23568;55540;3651;90007;3790;43;8431;5…	ABCC8;ACHE;ADAM8;ADCY8;ADCYAP1;ADORA1;ADORA2A;ADRA2A;ALOX15B;ANG;ANKRD1;ANXA1;ANXA5;APBB1;ARG2;ARL2BP;BAIAP3;BLK;BMP6;BMP8A;BRSK2;C1QTNF12;C1QTNF4;C2CD2L;CADM1;CARD18;CARTPT;CASP1;CCL19;CCL3;CCL5;CCR7;CD274;CD34;CD74;CDK16;CIDEA;CLEC4E;CLEC5A;CLEC6A;CLOCK;CNR1;CRH;CRP;DRD3;EGFR;FFAR3;FKBP1B;FOXP3;GBP1;GHRH;GHSR;GLP1R;GOLPH3;GPER1;GPR27;HCAR2;HK1;HNF4A;HTR2B;IL13;IL17F;IL17RB;IL1A;IL1B;IL5;INHBB;I…	['Disgenet Allergic asthma']
445	GO:0048144	fibroblast proliferation	http://amigo.geneontology.org/amigo/term/GO:0048144	-0.294627	-1.21144	0.16158	0.23013	84	./Project_wg_result1703234618_GSEA/GO_0048144.png	8	11314;1021;5591;2010;56034;990;890;891	CCNA2;CCNB1;CD300A;CDC6;CDK6;EMD;PDGFC;PRKDC	[]
446	GO:0046777	protein autophosphorylation	http://amigo.geneontology.org/amigo/term/GO:0046777	-0.255009	-1.20971	0.0926829	0.231868	223	./Project_wg_result1703234618_GSEA/GO_0046777.png	51	3717;127933;10645;51347;2242;613;11184;22853;3815;1613;6793;5527;6789;1445;7294;57396;23049;7443;6850;25;23235;1020;5292;22848;9451;25865;54822;7301;695;5610;545;50488;790;2264;10494;3480;2241;8550;472;2322;23178;3643;6790;4751;9212;11200;4361;56034;1195;7272;9833	AAK1;ABL1;ATM;ATR;AURKA;AURKB;BCR;BTK;CAD;CAMKK2;CDK5;CHEK2;CLK1;CLK4;CSK;DAPK3;EIF2AK2;EIF2AK3;FER;FES;FGFR4;FLT3;IGF1R;INSR;JAK2;KIT;LMTK2;MAP4K1;MAPKAPK5;MELK;MINK1;MRE11;NEK2;PASK;PDGFC;PIM1;PPP2R5C;PRKD2;SIK2;SMG1;STK10;STK25;STK4;SYK;TAOK3;TRPM7;TTK;TXK;TYRO3;UHMK1;VRK1	[]
447	GO:0051602	response to electrical stimulus	http://amigo.geneontology.org/amigo/term/GO:0051602	0.329906	1.20392	0.202151	0.232446	38	./Project_wg_result1703234618_GSEA/GO_0051602.png	12	1728;5020;7832;5864;6714;1917;2056;7976;4656;2911;3208;6865	BTG2;EEF1A2;EPO;FZD3;GRM1;HPCA;MYOG;NQO1;OXT;RAB3A;SRC;TACR2	[]
448	GO:0007163	establishment or maintenance of cell polarity	http://amigo.geneontology.org/amigo/term/GO:0007163	-0.255631	-1.20836	0.0945017	0.232937	199	./Project_wg_result1703234618_GSEA/GO_0007163.png	62	6093;8729;79109;85440;10253;10653;4983;10096;9231;399687;81565;81704;917;1003;889;154796;23189;9475;9053;9826;23322;51057;4926;10565;10806;1794;5754;56603;56647;9578;1739;7430;5584;6693;9750;2319;58480;22902;81609;5080;83700;146206;3064;1398;1495;5048;4649;10092;23122;10494;25932;55755;5908;22836;9793;54908;7465;9585;29899;1058;11004;10403	ACTR3;AMOT;ARFGEF1;ARHGEF11;ARPC5;BCCIP;CARMIL2;CD3G;CDC42BPB;CDH5;CDK5RAP2;CENPA;CKAP5;CLASP2;CLIC4;CRK;CTNNA1;CYP26B1;DLG1;DLG5;DOCK2;DOCK7;DOCK8;EZR;FLOT2;GBF1;GPSM2;HTT;JAM3;KANK1;KIF20B;KIF2C;KRIT1;MAP7;MAPKAP1;MYO18A;MYO9A;NDC80;NDEL1;NUMA1;OPHN1;PAFAH1B1;PAX6;PRKCI;PTK7;RAP1B;RHOBTB3;RHOU;RIPOR2;ROCK1;ROCK2;RPGRIP1L;RUFY3;SDCCAG8;SNX27;SPDL1;SPINT2;SPN;SPRY2;STK25;WDPCP;WEE1	[]
449	GO:0042157	lipoprotein metabolic process	http://amigo.geneontology.org/amigo/term/GO:0042157	-0.275746	-1.20562	0.126957	0.236331	124	./Project_wg_result1703234618_GSEA/GO_0042157.png	50	26100;8733;84287;284098;22930;2752;158866;340481;29801;55650;10434;116519;9397;19;254359;56270;5494;54872;9091;23780;64429;80055;84992;81575;55625;335;253832;5465;341;2822;51201;5279;258010;25782;3685;9488;54965;5281;127018;51104;8542;83734;23556;9487;79683;65258;3690;5495;5277;23390	ABCA1;ABHD17B;APOA1;APOA5;APOC1;APOL1;APOL2;APOLD1;ATG10;GLUL;GPAA1;GPLD1;ITGAV;ITGB3;LYPLA1;LYPLAL1;MPPE1;NMT2;PGAP1;PIGA;PIGB;PIGC;PIGF;PIGG;PIGL;PIGN;PIGQ;PIGV;PIGW;PIGX;PIGY;PPARA;PPM1A;PPM1B;RAB3GAP1;RAB3GAP2;SVIP;WDR45B;WIPI2;ZDHHC14;ZDHHC15;ZDHHC16;ZDHHC17;ZDHHC2;ZDHHC20;ZDHHC21;ZDHHC24;ZDHHC6;ZDHHC7;ZDHHC8	[]
450	GO:0070193	synaptonemal complex organization	http://amigo.geneontology.org/amigo/term/GO:0070193	-0.38835	-1.20468	0.209615	0.236836	22	./Project_wg_result1703234618_GSEA/GO_0070193.png	5	6847;192670;284071;9319;5347	AGO4;MEIOC;PLK1;SYCP1;TRIP13	[]
451	GO:1901654	response to ketone	http://amigo.geneontology.org/amigo/term/GO:1901654	0.245078	1.2004	0.0966921	0.237042	186	./Project_wg_result1703234618_GSEA/GO_1901654.png	59	2354;1026;2353;114;23558;5020;7057;1364;1977;2691;5737;7043;5031;7049;7200;768;10413;4916;6366;1906;5105;266743;2693;54331;1236;6714;367;6696;5563;107;15;6663;2056;196;5732;5724;8061;10365;51389;2309;6716;54206;1392;3383;1978;3208;167127;5581;2308;7042;5970;9314;6363;598;25942;1460;5030;3283;1956	AANAT;ADCY1;ADCY8;AHR;AR;BCL2L1;CA9;CCL19;CCL21;CCR7;CDKN1A;CLDN4;CRH;CSNK2B;EDN1;EGFR;EIF4E;EIF4EBP1;EPO;ERRFI1;FOS;FOSB;FOSL1;FOXO1;FOXO3;GHRH;GHSR;GNG2;HPCA;HSD3B1;ICAM1;KLF2;KLF4;NPAS4;NTRK3;OXT;P2RY4;P2RY6;PCK1;PRKAA2;PRKCE;PTAFR;PTGER2;PTGFR;RELA;RWDD1;SIN3A;SOX10;SPP1;SRC;SRD5A2;TGFB2;TGFB3;TGFBR3;THBS1;TRH;UGT3A2;WBP2;YAP1	['Disgenet Allergic asthma']
452	GO:0046390	ribose phosphate biosynthetic process	http://amigo.geneontology.org/amigo/term/GO:0046390	-0.247409	-1.20361	0.0984848	0.237481	247	./Project_wg_result1703234618_GSEA/GO_0046390.png	88	51660;522;7040;267020;1723;7371;5208;139596;5631;111;201562;2023;53354;3948;32;51703;5236;4878;204;2618;205;65018;195827;57546;509;60490;2584;10632;51422;9060;54541;5213;10606;79993;201163;3101;203;5165;3099;55526;1503;54963;55066;3939;8604;5465;5198;957;6576;347734;1737;55902;7372;31;60481;515;51727;9200;158;27109;8473;4882;2639;2180;197322;3251;5163;5214;51000;5635;790;10165;5210;115;5211;5636;…	ACACA;ACACB;ACAT1;ACSF3;ACSL1;ACSL3;ACSL5;ACSS2;ADCY5;ADCY9;ADSL;AK1;AK2;AK4;ATP5F1A;ATP5F1C;ATP5MG;ATP5MGL;ATP5PB;ATP5PF;CAD;CMPK1;CTPS1;DDIT4;DHODH;DHTKD1;DLAT;DLD;DMAC2L;ELOVL5;ELOVL7;ENO1;ENTPD5;FASN;FLCN;GALK1;GART;GCDH;HACD1;HACD2;HK2;HK3;HPRT1;INSR;LDHA;LDHC;MPC1;NME1;NPPA;NPR2;OGT;PAICS;PANK1;PAPSS2;PARP1;PDK1;PDK3;PDP2;PDPR;PFAS;PFKFB2;PFKFB4;PFKL;PFKM;PFKP;PGM1;PGM2L1;PINK1;PPARA;PPAT;P…	[]
453	GO:0035690	cellular response to drug	http://amigo.geneontology.org/amigo/term/GO:0035690	-0.239822	-1.20072	0.0620155	0.24134	341	./Project_wg_result1703234618_GSEA/GO_0035690.png	91	10131;65018;54464;6354;3709;7186;57539;9688;10458;9647;7295;10105;23064;375790;1788;2660;11184;8837;54541;3586;6188;2621;1545;9400;5530;6770;1019;11315;2822;3397;2767;53335;57657;284996;2113;7372;5151;2730;5660;5176;5536;25;23514;7037;5074;3178;8091;10392;6198;1663;5972;1398;664;4790;1499;1495;156;9101;57190;790;9131;546;7184;730249;59338;23411;10494;5111;55139;6647;2332;5025;5908;4548;5888;1017;…	ABL1;ACOD1;AGRN;AIFM1;ANKZF1;ATRX;BAIAP2;BCL11A;BLM;BNIP3;BRCA1;CAD;CCL7;CCNA2;CDK1;CDK2;CDK4;CFLAR;CHEK2;CRK;CTNNA1;CTNNB1;CYP1B1;DDIT4;DDX11;DNMT3A;DNMT3B;ECT2;ETS1;EZH2;FMR1;GAS6;GCLM;GNA11;GPLD1;GRK2;HCN3;HMGA2;HNRNPA1;HNRNPD;HSP90B1;HSPA5;ID1;IL10;ITPR2;MAP4K1;MSTN;MTR;NET1;NFKB1;NME1;NOD1;NUP93;P2RX4;PARK7;PAWR;PCNA;PDE8A;PINK1;PLEKHA1;PPAT;PPIF;PPM1F;PPP3CA;PPP5C;PSAP;QDPR;RAD51;RAP1B;RECQ…	[]
454	GO:0001525	angiogenesis	http://amigo.geneontology.org/amigo/term/GO:0001525	0.22113	1.19653	0.042042	0.242475	478	./Project_wg_result1703234618_GSEA/GO_0001525.png	135	302;3553;6347;1960;3576;133;1890;51330;2637;7057;91010;54567;6356;7058;3552;719;28984;51378;26051;4879;64094;8817;1524;9047;388;1906;1282;4162;8325;2693;51548;27286;7476;3725;11126;146850;10268;3164;57125;634;3315;91522;301;79400;22905;1284;101;10267;2047;861;4855;1139;284340;9037;164656;27035;10457;54345;6943;5579;64102;694;183;2064;3952;28514;2321;9982;23213;5617;3162;6278;6355;3791;5743;168667…	ABCC8;ADAM8;ADM;AGT;ANG;ANGPT4;ANXA1;ANXA2;APOD;B4GALT1;BMP4;BMPER;BTG1;C3AR1;CCL11;CCL2;CCL8;CCN2;CD160;CD34;CDC42;CEACAM1;CHRNA7;COL15A1;COL18A1;COL23A1;COL4A1;COL4A2;COL4A4;CX3CR1;CXCL17;CXCL8;CXCR3;DLL1;DLL4;DYSF;EDN1;EFNA3;EGR3;EMILIN1;ENG;EPAS1;EPHB1;EPN2;ERBB2;F3;FGF18;FGF2;FGF6;FGFBP1;FGFR2;FLT1;FMNL3;FOXC1;FOXJ2;FZD8;GBX2;GDF2;GHSR;GPNMB;GPR4;GREM1;HMOX1;HRG;HSPB1;HSPB6;IL17F;IL1A;IL1B;J…	['Disgenet Allergic asthma']
455	GO:0072350	tricarboxylic acid metabolic process	http://amigo.geneontology.org/amigo/term/GO:0072350	-0.336263	-1.19691	0.195167	0.24555	38	./Project_wg_result1703234618_GSEA/GO_0072350.png	16	3417;3420;6389;445;4190;2271;8803;55526;23409;8801;1737;3658;54949;23530;3418;1743	ASS1;DHTKD1;DLAT;DLST;FH;IDH1;IDH2;IDH3B;IREB2;MDH1;NNT;SDHA;SDHAF2;SIRT4;SUCLA2;SUCLG2	[]
456	GO:0071684	organism emergence from protective structure	http://amigo.geneontology.org/amigo/term/GO:0071684	-0.37649	-1.19734	0.212008	0.245913	26	./Project_wg_result1703234618_GSEA/GO_0071684.png	7	79718;10566;57677;10161;338596;55723;201895	AKAP3;ASF1B;LPAR6;SMIM14;ST8SIA6;TBL1XR1;ZFP14	[]
457	GO:0031349	positive regulation of defense response	http://amigo.geneontology.org/amigo/term/GO:0031349	0.222625	1.19245	0.0505618	0.248333	407	./Project_wg_result1703234618_GSEA/GO_0031349.png	124	7124;3553;23643;6283;394263;409;8517;414062;3965;57115;2207;4615;10071;5650;3593;1051;80329;6280;115352;3684;81035;4588;3665;200958;63906;7096;4792;353091;64332;29997;6348;5179;81793;3265;54106;23098;1755;50856;55914;114836;1236;53342;3384;940;6714;101;7867;55765;1268;4589;26253;4057;93978;25818;94025;183;2865;6352;114771;3656;9865;9575;55540;5743;338;885;148022;154064;3949;27293;30835;63940;5733…	ADAM8;AGT;APOB;ARRB2;BPIFB1;CADM1;CARD11;CCK;CCL3;CCL3L3;CCL5;CCR7;CD209;CD28;CEBPB;CLEC4A;CLEC4E;CLEC6A;CLOCK;CNPY3;CNR1;COLEC12;CREB3L3;CRH;DDX60;DMBT1;EGFR;ERBIN;FABP4;FCER1G;FCRL3;FFAR3;GPATCH3;GPSM3;HPX;HRAS;ICAM2;IKBKG;IL12B;IL17B;IL17D;IL17F;IL17RB;IL18RAP;IL1B;INAVA;IRAK2;IRF1;IRF7;ITGAM;KLK5;KLK7;LBP;LDLR;LGALS9;LGR4;LILRA4;LPL;LTF;LY96;MAPKAPK3;MARCO;MED1;MEF2C;MUC12;MUC16;MUC20;MUC21;M…	['Disgenet Allergic asthma']

## Sheet: GLUT
numbering	geneSet	description	link	enrichmentScore	normalizedEnrichmentScore	pValue	FDR	size	plotPath	leadingEdgeNum	leadingEdgeId	userId	Overlap
0	GO:0008380	RNA splicing	http://amigo.geneontology.org/amigo/term/GO:0008380	-0.422715	-2.21423	0	0	403	./Project_wg_result1703192730_GSEA/GO_0008380.png	151	3303;55596;9360;6433;6632;6431;6638;25862;6636;5411;144983;55285;10772;11066;55234;51645;58509;8563;3191;1477;8175;9416;51493;6432;79042;6429;26986;5438;7919;9785;5546;51729;23398;7536;24144;11325;10421;51329;57819;1195;7072;29890;9129;1196;83989;6626;283989;2963;26528;10465;9406;6100;10625;10286;8233;10922;4116;29896;140890;1655;3192;84872;10073;79066;23517;8458;9904;79228;11193;23028;708;10147;…	ALYREF;ARL6IP4;BCAS2;BUD13;C1QBP;CACTIN;CCAR2;CD2BP2;CELF1;CIRBP;CLK1;CLK2;CPSF1;CSTF1;CSTF2;DAZAP1;DBR1;DDX1;DDX23;DDX39A;DDX39B;DDX42;DDX46;DDX5;DHX15;DHX38;EFTUD2;ELAVL1;FAM172A;FASTK;FMR1;FUS;GEMIN4;GTF2F1;GTF2F2;HNRNPA0;HNRNPA1;HNRNPA1L2;HNRNPA2B1;HNRNPA3;HNRNPC;HNRNPD;HNRNPF;HNRNPH1;HNRNPH2;HNRNPL;HNRNPM;HNRNPR;HNRNPU;HNRNPUL1;HSPA1A;IVNS1ABP;KDM1A;KHSRP;LSM2;LSM4;LSM8;LUC7L;MAGOH;MAGOHB;ME…	[]
1	GO:0071897	DNA biosynthetic process	http://amigo.geneontology.org/amigo/term/GO:0071897	-0.466464	-2.23431	0	0	185	./Project_wg_result1703192730_GSEA/GO_0071897.png	68	80351;2185;10576;100134934;80169;55226;286826;57804;7919;55651;54107;545;5478;4931;908;472;63922;4609;3192;25970;23293;7157;5981;1499;23411;2264;5073;5468;6950;10459;5427;641;10714;3183;3980;201973;29935;10728;65057;3178;4216;9212;5609;4751;54552;5426;3184;23381;25865;3181;5985;5111;22948;1063;4361;5424;5982;23649;5984;51514;5422;10721;5983;3978;7298;79075;7083;9768	ACD;ATM;ATR;AURKB;BLM;CCT2;CCT5;CCT6A;CENPF;CHTF18;CTC1;CTNNB1;DDX39B;DSCC1;DTL;FGFR4;GNL3L;HNRNPA1;HNRNPA2B1;HNRNPC;HNRNPD;HNRNPU;LIG1;LIG3;LIN9;MAD2L2;MAP2K7;MAP3K4;MRE11;MYC;NAT10;NEK2;NHP2;NVL;PARN;PCLAF;PCNA;POLA1;POLA2;POLD1;POLD3;POLD4;POLE;POLE2;POLE3;POLQ;PPARG;PPIA;PRIMPOL;PRKD2;PTGES3;PTK2B;RFC1;RFC2;RFC3;RFC4;RFC5;RPA4;SH2B1;SIRT1;SMG5;SMG6;TCP1;TEN1;TK1;TNKS2;TP53;TYMS	[]
2	GO:0009451	RNA modification	http://amigo.geneontology.org/amigo/term/GO:0009451	-0.481377	-2.24174	0	0	148	./Project_wg_result1703192730_GSEA/GO_0009451.png	69	64172;51654;115939;285367;54974;54433;84705;22928;1787;4234;27350;113802;130916;55226;55623;55651;142940;24140;6894;27079;29890;123263;56931;54890;51106;55178;54901;80324;10436;79066;55687;54859;93587;3028;63892;5073;57505;55798;9836;64118;117246;8518;84881;126789;221078;54802;55621;56339;55250;54888;2091;4839;55039;131965;196074;158234;91893;29960;79828;79979;134637;79691;100913187;55006;8731;55…	AARS2;ADAT2;ALKBH5;APOBEC3A_B;APOBEC3C;CDK5RAP1;CDKAL1;DUS1L;DUS3L;ELP1;ELP2;ELP6;EMG1;FBL;FDXACB1;FTSJ1;FTSJ3;GAR1;GTPBP3;HENMT1;HSD17B10;LCMT2;METTL1;METTL15;METTL16;METTL2B;METTL3;METTL6;METTL8;MRM1;MRM2;MRM3;MTERF4;MTFMT;NAT10;NHP2;NOP2;NSUN2;NSUN6;OSGEP;OSGEPL1;PARN;PUS1;PUSL1;QTRT2;RBM15;RBM15B;RNMT;RPUSD2;RPUSD3;RPUSD4;SEPHS2;TARBP1;TFB1M;THADA;THG1L;THUMPD1;TRDMT1;TRIT1;TRMT1;TRMT10A;TRMT…	[]
3	GO:0071826	ribonucleoprotein complex subunit organization	http://amigo.geneontology.org/amigo/term/GO:0071826	-0.453733	-2.25195	0	0	238	./Project_wg_result1703192730_GSEA/GO_0071826.png	115	4528;79752;55299;10291;11273;84231;55015;6125;9908;5433;4869;26523;255967;201164;80135;6128;51747;4809;79631;55164;8667;7415;54496;10713;1965;192670;79833;6152;4686;246175;11171;3326;54680;10480;6433;84340;51154;6632;6431;8668;6636;10772;1656;636;8663;8175;8666;1778;29093;51001;9416;130916;7919;23195;7536;3646;24144;10421;545;51187;54475;9129;472;11052;8233;51081;10073;708;1975;8665;10856;1939;22…	AGO1;AGO2;AGO4;ATM;ATR;ATXN2L;BICD1;BOP1;BRIX1;C1QBP;CD2BP2;CELF1;CIRBP;CNOT6L;CPSF6;DDX1;DDX23;DDX28;DDX39B;DDX3X;DDX6;DENR;DYNC1H1;EDC3;EFL1;EIF2D;EIF2S1;EIF2S3;EIF3C;EIF3E;EIF3F;EIF3G;EIF3H;EIF3I;EIF3M;EIF4B;EIF4H;FASTKD2;G3BP1;G3BP2;GEMIN4;GEMIN6;GFM2;HSP90AB1;LSM14A;LSM4;LUC7L;LUC7L3;MCTS1;MDN1;MRPL20;MRPL22;MRPS7;MRTO4;MTERF3;MTERF4;MTIF2;NCBP1;NLE1;NOCT;NOP2;NPM1;NUDT21;PAN2;PAN3;PIH1D1;PI…	[]
4	GO:0006301	postreplication repair	http://amigo.geneontology.org/amigo/term/GO:0006301	-0.579388	-2.25266	0	0	50	./Project_wg_result1703192730_GSEA/GO_0006301.png	18	7336;5981;55339;10459;5427;10714;201973;197370;5985;5111;5424;5982;4436;5984;51514;5983;672;9768	BRCA1;DTL;MAD2L2;MSH2;NSMCE1;PCLAF;PCNA;POLD1;POLD3;POLE2;PRIMPOL;RFC1;RFC2;RFC3;RFC4;RFC5;UBE2V2;WDR33	[]
5	GO:0006289	nucleotide-excision repair	http://amigo.geneontology.org/amigo/term/GO:0006289	-0.507748	-2.25408	0	0	107	./Project_wg_result1703192730_GSEA/GO_0006289.png	42	6118;5431;8450;2073;6117;4287;64708;7508;10980;57804;5438;6917;1022;4913;7157;5981;23411;64210;10714;135458;3980;3146;1642;29935;22909;5426;9557;2176;142;5985;5111;675;5424;55247;5434;5982;27339;5984;5422;5983;3978;83990	ATXN3;BRCA2;BRIP1;CDK7;CHD1L;COPS6;COPS7B;CUL4B;DDB1;ERCC5;FAN1;FANCC;HMGB1;HUS1B;LIG1;LIG3;MMS19;NEIL3;NTHL1;PARP1;PCNA;POLA1;POLD1;POLD3;POLD4;POLE;POLR2B;POLR2E;POLR2I;PRPF19;RFC1;RFC2;RFC3;RFC4;RFC5;RPA1;RPA2;RPA4;SIRT1;TCEA1;TP53;XPC	[]
6	GO:0006298	mismatch repair	http://amigo.geneontology.org/amigo/term/GO:0006298	-0.661376	-2.2778	0	0	29	./Project_wg_result1703192730_GSEA/GO_0006298.png	12	4439;6996;10714;10535;3146;4292;29935;5111;4436;2956;9156;3978	EXO1;HMGB1;LIG1;MLH1;MSH2;MSH5;MSH6;PCNA;POLD3;RNASEH2A;RPA4;TDG	[]
7	GO:0006284	base-excision repair	http://amigo.geneontology.org/amigo/term/GO:0006284	-0.619656	-2.28624	0	0	43	./Project_wg_result1703192730_GSEA/GO_0006284.png	23	6117;9401;23583;55170;8091;6188;55031;4913;7157;27301;6996;3980;3146;29935;10038;5426;5424;55247;1763;10721;7374;3978;2237	APEX2;DNA2;FEN1;HMGA2;HMGB1;LIG1;LIG3;NEIL3;NTHL1;PARP2;POLD1;POLE;POLQ;PRMT6;RECQL4;RPA1;RPA4;RPS3;SMUG1;TDG;TP53;UNG;USP47	[]
8	GO:0000959	mitochondrial RNA metabolic process	http://amigo.geneontology.org/amigo/term/GO:0000959	-0.648087	-2.2903	0	0	38	./Project_wg_result1703192730_GSEA/GO_0000959.png	23	81892;25821;51654;6182;10128;51001;55157;130916;5442;56652;80298;124454;80324;3028;79675;84275;87178;60528;57505;51067;54802;7019;55006	AARS2;CDK5RAP1;DARS2;EARS2;ELAC2;FASTKD1;HSD17B10;LRPPRC;MRPL12;MTERF2;MTERF3;MTERF4;MTO1;PNPT1;POLRMT;PUS1;SLC25A33;SLIRP;TFAM;TRIT1;TRMT61B;TWNK;YARS2	[]
9	GO:0022613	ribonucleoprotein complex biogenesis	http://amigo.geneontology.org/amigo/term/GO:0022613	-0.436199	-2.30357	0	0	428	./Project_wg_result1703192730_GSEA/GO_0022613.png	189	80135;6128;51747;4809;10521;8602;11157;25983;79631;55164;8667;54496;10713;1965;22984;192670;65095;79833;6152;4686;246175;11171;3326;115939;54680;56647;90459;10480;6433;10969;6129;54433;51154;57050;6632;6431;28987;55272;8668;6636;51077;10772;6227;10438;1656;636;55636;8663;9816;8175;8666;1778;10153;29093;26168;51001;9416;130916;5901;55226;55623;6154;7919;51729;55651;64965;23195;7536;3646;10421;545;…	AGO2;AGO4;ATM;ATR;BCCIP;BICD1;BMS1;BOP1;C1D;C1QBP;CD2BP2;CEBPZ;CELF1;CHD7;CIRBP;CNOT6L;CPSF6;DDX1;DDX17;DDX23;DDX27;DDX28;DDX39B;DDX3X;DDX51;DDX6;DENR;DHX37;DIS3L;DIS3L2;DYNC1H1;EBNA1BP2;EDC3;EFL1;EIF2D;EIF2S1;EIF2S3;EIF3C;EIF3E;EIF3F;EIF3G;EIF3H;EIF3I;EIF3M;EIF4B;EIF4H;EMG1;ERI1;EXOSC3;EXOSC5;EXOSC8;FASTKD2;FBL;FCF1;FDXACB1;FTSJ3;G3BP1;GAR1;GEMIN4;GEMIN6;GNL3L;GTF3A;HSP90AB1;IMP3;IMP4;KRI1;LAS1L…	[]
10	GO:0042558	pteridine-containing compound metabolic process	http://amigo.geneontology.org/amigo/term/GO:0042558	-0.657549	-2.31328	0	0	34	./Project_wg_result1703192730_GSEA/GO_0042558.png	15	2643;6472;6697;6573;5860;4524;6470;135293;4548;2356;10797;8836;1719;4522;7298	DHFR;FPGS;GCH1;GGH;MTHFD1;MTHFD2;MTHFR;MTR;PM20D2;QDPR;SHMT1;SHMT2;SLC19A1;SPR;TYMS	[]
11	GO:0044380	protein localization to cytoskeleton	http://amigo.geneontology.org/amigo/term/GO:0044380	-0.588998	-2.31328	0	0	53	./Project_wg_result1703192730_GSEA/GO_0044380.png	26	137886;324;4926;636;283489;3356;51104;55125;1453;3192;6242;9903;55722;26005;81610;4130;6491;22919;23386;55968;64770;7272;10615;6790;9585;54443	ABHD17B;ANLN;APC;AURKA;BICD1;C2CD3;CCDC14;CEP192;CEP72;CHAMP1;CSNK1D;FAM83D;HNRNPU;HTR2A;KIF20B;KLHL21;MAP1A;MAPRE1;NSFL1C;NUDCD3;NUMA1;RTKN;SPAG5;STIL;TTK;UBXN2B	[]
12	GO:0015931	nucleobase-containing compound transport	http://amigo.geneontology.org/amigo/term/GO:0015931	-0.465678	-2.31604	0	0	228	./Project_wg_result1703192730_GSEA/GO_0015931.png	115	9908;5433;8658;29957;4869;9972;23039;10644;3297;5976;79023;59343;79085;7884;84248;22794;4686;10204;10921;56943;56647;10128;7014;5903;8888;6431;129401;144983;2733;6396;113829;57510;8563;3087;55032;6432;5901;6429;23511;7919;9785;84271;9883;29890;291;54890;81929;10643;11052;65110;51006;4116;23144;114789;293;3192;7514;10073;23299;23293;347734;79228;53371;55746;55998;9818;29074;2030;84275;10212;87178;…	AAAS;ALKBH5;ALYREF;BCCIP;BICD2;CASC3;CKAP5;CPSF1;CPSF6;DDX19A;DDX39A;DDX39B;DHX38;EIF5AL1;ENY2;FMR1;FYTTD1;G3BP2;GLE1;HHEX;HNRNPA1;HNRNPA1L2;HNRNPA2B1;HNRNPA3;HNRNPU;HSF1;IGF2BP2;IGF2BP3;KHSRP;LRPPRC;MAGOH;MAGOHB;MCM3AP;MRPL18;NCBP1;NCBP2;NDC1;NPM1;NUP107;NUP133;NUP153;NUP160;NUP188;NUP205;NUP210;NUP35;NUP37;NUP43;NUP50;NUP54;NUP58;NUP85;NUP93;NUTF2;NXF5;PARP11;PNPT1;POLDIP3;POLR2D;POM121;RAN;RAN…	[]
13	GO:0042769	DNA damage response, detection of DNA damage	http://amigo.geneontology.org/amigo/term/GO:0042769	-0.637572	-2.33828	0	0	38	./Project_wg_result1703192730_GSEA/GO_0042769.png	20	6118;8450;6117;8091;57804;64965;56852;6188;5981;10714;1642;142;7398;5985;5111;5424;5982;5984;51514;5983	CUL4B;DDB1;DTL;HMGA2;MRPS9;PARP1;PCNA;POLD1;POLD3;POLD4;RAD18;RFC1;RFC2;RFC3;RFC4;RFC5;RPA1;RPA2;RPS3;USP1	[]
14	GO:0090305	nucleic acid phosphodiester bond hydrolysis	http://amigo.geneontology.org/amigo/term/GO:0090305	-0.459783	-2.339	0	0	276	./Project_wg_result1703192730_GSEA/GO_0090305.png	117	192670;65095;10595;4686;246175;2021;64802;6118;1677;90459;8450;2073;112479;28987;390443;9941;6227;167227;6117;80055;64782;6039;246243;79042;57804;5438;8635;55651;79621;79703;64852;115752;146857;83940;581;55728;88745;283989;4913;55218;54487;11052;836;5810;11340;23293;6419;80198;5981;81691;27044;64789;5073;87178;9797;85463;27161;27301;60528;55520;7247;57697;27340;55629;10556;23644;129563;29894;2899…	AEN;AGO2;AGO4;AIFM1;ANKLE1;APEX2;ASTE1;ATAD5;BAX;BOP1;C11orf80;CASP3;CHD1L;CNOT6L;CPSF1;CPSF4L;CPSF6;CSTF2;CUL4B;DBR1;DCLRE1A;DCP2;DDB1;DDX1;DFFB;DGCR8;DIS3L;DIS3L2;DNA2;EDC3;EDC4;ELAC1;ELAC2;EME1;ENDOG;ERCC5;ERI1;ERI2;ERN2;EXD2;EXO1;EXO5;EXOG;EXOSC3;EXOSC5;EXOSC8;FAN1;FANCM;FBH1;FEN1;G3BP1;GEN1;HARBI1;HMGB1;KRI1;MGME1;MRE11;MUS81;N4BP2;NCBP1;NCBP2;NHP2;NMNAT1;NOB1;NOCT;NTHL1;NUDT21;PAN2;PARN;PAR…	[]
15	GO:0031123	RNA 3'-end processing	http://amigo.geneontology.org/amigo/term/GO:0031123	-0.505623	-2.3398	0	0	134	./Project_wg_result1703192730_GSEA/GO_0031123.png	62	6227;80336;8563;1477;1025;29101;6432;6429;26986;7919;9785;84271;64852;6829;54623;134353;6626;100526740;11052;4116;23144;11340;10768;9810;79228;3028;56903;351;10212;5073;87178;55339;57508;9877;60528;55520;9939;55110;29894;170506;56915;11051;8683;3921;6430;25896;9984;55656;6428;51010;6426;580;6427;1478;2091;642843;84321;22849;11338;10189;22916;891	AHCYL1;ALYREF;APP;ATP5MF-PTCD1;BARD1;CCNB1;CDK9;CPEB3;CPSF1;CPSF4L;CPSF6;CSTF1;CSTF2;DDX39A;DDX39B;DHX36;DHX38;ELAC1;ELAC2;EXOSC3;EXOSC5;EXOSC8;FBL;HSD17B10;INTS2;INTS7;INTS8;LSM11;MAGOH;MAGOHB;NCBP2;NUDT21;PABPC1;PABPC1L;PAF1;PAPOLB;PARN;PNPT1;POLDIP3;RBM8A;RNF40;RPS21;RPSA;SNRPA;SRSF1;SRSF2;SRSF3;SRSF4;SRSF5;SRSF7;SRSF9;SSU72;SUPT5H;THOC1;THOC3;THOC5;THOC6;TUT1;U2AF2;WDR33;ZC3H11A;ZC3H3	[]
16	GO:0034470	ncRNA processing	http://amigo.geneontology.org/amigo/term/GO:0034470	-0.458319	-2.36665	0	0	351	./Project_wg_result1703192730_GSEA/GO_0034470.png	168	11044;26523;60487;80135;4809;10521;91801;8602;25821;11157;25983;55164;80746;22984;192670;65095;64172;4686;51654;115939;54680;90459;54974;10969;6129;54433;84705;51154;57050;28987;55272;22928;51077;6227;55253;10438;1787;55636;4234;26168;51493;130916;79042;55226;55623;6154;51729;55651;142940;64965;23195;24140;6894;64852;115752;8568;51602;27079;6187;317781;4931;6202;285855;88745;123263;56931;283989;1…	AARS2;ADAT2;AGO1;AGO2;AGO4;ALKBH8;ATP5MF-PTCD1;BMS1;BOP1;C1D;CDK5RAP1;CDKAL1;CHD7;DDX1;DDX17;DDX27;DDX51;DGCR8;DHX37;DIS3L;DIS3L2;DUS1L;DUS3L;EBNA1BP2;ELAC1;ELAC2;ELP1;ELP2;ELP6;EMG1;ERI1;EXOSC3;EXOSC5;EXOSC8;FARS2;FBL;FCF1;FDXACB1;FTSJ1;FTSJ3;GAR1;GEMIN4;GTPBP3;HNRNPA2B1;HSD17B10;IMP3;IMP4;INTS2;INTS7;INTS8;KRI1;LAGE3;LAS1L;LCMT2;LSM6;LYAR;MDN1;METTL1;METTL15;METTL16;METTL2B;METTL3;METTL6;METTL8…	[]
17	GO:0071166	ribonucleoprotein complex localization	http://amigo.geneontology.org/amigo/term/GO:0071166	-0.519571	-2.37332	0	0	124	./Project_wg_result1703192730_GSEA/GO_0071166.png	66	4869;9972;5976;79023;7884;84248;22794;4686;10921;56943;56647;5903;6431;129401;2733;8563;3087;6432;5901;6429;23511;7919;9785;84271;9883;29890;54890;81929;4116;23144;7514;23293;79228;53371;55746;55998;9818;10212;55339;9877;55706;9939;55110;29894;57122;10762;8683;3921;6430;9984;6428;8086;6426;9688;6427;348995;23279;23381;84321;3181;11338;23165;79902;23225;10189;22916	AAAS;ALKBH5;ALYREF;BCCIP;CASC3;CPSF1;DDX39A;DDX39B;DHX38;ENY2;FYTTD1;GLE1;HHEX;HNRNPA2B1;MAGOH;MAGOHB;NCBP1;NCBP2;NDC1;NPM1;NUP107;NUP133;NUP153;NUP160;NUP188;NUP205;NUP210;NUP35;NUP37;NUP43;NUP50;NUP54;NUP58;NUP85;NUP93;NXF5;POLDIP3;POM121;RAN;RANBP2;RBM15B;RBM8A;RNPS1;RPSA;SEH1L;SLBP;SMG5;SMG6;SRSF1;SRSF2;SRSF3;SRSF4;SRSF5;SRSF6;SRSF7;SRSF9;THOC1;THOC3;THOC5;THOC6;U2AF2;UPF1;WDR33;XPO1;ZC3H11A;…	[]
18	GO:0006338	chromatin remodeling	http://amigo.geneontology.org/amigo/term/GO:0006338	-0.50873	-2.37784	0	0	145	./Project_wg_result1703192730_GSEA/GO_0006338.png	61	83444;1029;22893;55839;6871;80336;6304;9025;11335;55636;23347;9219;8091;10629;55166;54107;57492;80152;22955;9031;4609;53615;127540;5928;1499;6599;11240;10856;201254;93973;4678;1108;3183;8607;3146;55011;201161;55355;401541;3065;100526739;54069;5931;9557;57082;79682;1058;23421;64105;79723;2491;79019;91687;64431;79172;387103;1111;11339;64946;84337;3070	ACTR6;ACTR8;ARID1B;BAHD1;BAZ1B;CBX3;CDKN2A;CENPA;CENPH;CENPI;CENPK;CENPL;CENPM;CENPN;CENPO;CENPP;CENPQ;CENPS-CORT;CENPT;CENPU;CENPV;CENPW;CENPX;CHD1L;CHD4;CHD7;CHEK1;CTNNB1;ELOF1;HDAC1;HELLS;HJURP;HMGA2;HMGB1;HMGB4;HNRNPC;INO80B;ITGB3BP;KNL1;MBD3;MIS18A;MTA2;MYC;NASP;OIP5;PABPC1L;PADI2;PIH1D1;POLE3;RBBP4;RBBP7;RNF8;RUVBL1;RUVBL2;SATB1;SCMH1;SMARCC1;SMCHD1;SUV39H2;TADA2A;TAF6L	[]
19	GO:0010948	negative regulation of cell cycle process	http://amigo.geneontology.org/amigo/term/GO:0010948	-0.480462	-2.41335	0	0	273	./Project_wg_result1703192730_GSEA/GO_0010948.png	100	835;1025;10106;3275;8091;58190;51451;79366;4282;79791;6154;1019;8409;9344;581;51343;55031;55294;8379;472;596;10498;79960;1876;5810;7157;10744;55159;5928;6419;5311;91607;5325;5934;4591;123879;54908;25906;11073;10459;811;1869;641;10217;55367;135458;80279;10919;2146;8243;9349;678;9212;5885;348654;4751;90381;27183;26271;5931;79733;1017;286151;991;7272;55755;5111;4085;11200;1063;5591;699;4361;27085;25…	ANAPC15;ATM;AURKA;AURKB;BAX;BCL2;BLM;BRCA1;BUB1;CALR;CARM1;CASP2;CCNB1;CCNF;CDC20;CDC25C;CDC6;CDC7;CDK1;CDK2;CDK4;CDK5RAP2;CDK5RAP3;CDK9;CDT1;CENPF;CHEK1;CHEK2;CLSPN;CTDSP1;CTDSP2;CTDSPL;DCUN1D3;DTL;E2F1;E2F6;E2F7;E2F8;EHMT2;ESPL1;EZH2;FBXO31;FBXO43;FBXO5;FBXW7;FZR1;GEN1;GTSE1;HMGA2;HMGN5;HUS1B;JADE1;KANK2;LCMT1;MAD1L1;MAD2L1;MAD2L2;MIF;MRE11;MSH6;MTBP;NDC80;NEK2;ORC1;PCNA;PIDD1;PKD2;PLAGL1;PLK1;…	[]
20	GO:0050000	chromosome localization	http://amigo.geneontology.org/amigo/term/GO:0050000	-0.594898	-2.43588	0	0	76	./Project_wg_result1703192730_GSEA/GO_0050000.png	38	29082;54820;4926;150465;91272;1778;283489;55166;8379;81929;23353;91782;3192;8697;284071;54908;81610;10300;3833;55143;4292;83540;27183;79003;84722;55165;5119;1063;81930;10615;10403;891;1062;11004;9787;81620;9928;113130	BOD1;CCNB1;CDC23;CDCA5;CDCA8;CDT1;CENPE;CENPF;CENPQ;CEP55;CHAMP1;CHMP1A;CHMP4A;CHMP7;DLGAP5;DYNC1H1;FAM83D;HNRNPU;KATNB1;KIF14;KIF18A;KIF2C;KIFC1;MAD1L1;MEIOC;MIS12;MLH1;NDC80;NDE1;NUF2;NUMA1;PSRC1;SEH1L;SPAG5;SPDL1;SUN1;TTL;VPS4A	[]
21	GO:0071824	protein-DNA complex subunit organization	http://amigo.geneontology.org/amigo/term/GO:0071824	-0.502693	-2.45594	0	0	199	./Project_wg_result1703192730_GSEA/GO_0071824.png	64	54623;64425;1022;80152;4609;9519;5706;7157;5928;5702;7259;9328;8520;6599;201254;7290;79711;4678;4676;6882;29855;8607;3146;1642;55011;65057;51053;9349;201161;55355;401541;4673;100526739;55832;54069;5931;11198;79003;9557;57082;79682;1058;9733;23421;64105;142;1063;2491;79019;91687;5888;83743;10036;79172;387103;1062;11339;64946;81620;55723;4171;8318;8208;3070	ACD;ASF1B;CAND1;CDC45;CDK7;CDT1;CENPA;CENPE;CENPF;CENPH;CENPI;CENPK;CENPL;CENPM;CENPO;CENPP;CENPS-CORT;CENPT;CENPU;CENPV;CENPW;CENPX;CHAF1A;CHAF1B;CHD1L;DDB1;GMNN;GRWD1;GTF3C5;HAT1;HELLS;HIRA;HJURP;HMGB1;IPO4;ITGB3BP;KNL1;MCM2;MIS12;MIS18A;MYC;NAP1L1;NAP1L4;NASP;OIP5;PAF1;PARP1;PIH1D1;POLR1E;PSMC3;PSMC6;RAD51;RBBP4;RBBP7;RPL23;RUVBL1;SART3;SMARCC1;SUPT16H;TAF11;TBPL1;TP53;TSPYL1;UBN1	[]
22	GO:2001020	regulation of response to DNA damage stimulus	http://amigo.geneontology.org/amigo/term/GO:2001020	-0.505074	-2.45596	0	0	199	./Project_wg_result1703192730_GSEA/GO_2001020.png	86	6615;55719;9025;23347;8563;1025;51616;8091;9400;56950;54780;92797;4282;6154;7919;25;79621;24144;387893;545;151636;493861;6188;55031;23514;472;55611;83596;596;4609;598;1655;7336;55159;6419;84309;23028;23411;63979;220042;151987;4255;10459;7913;5531;54537;10155;165918;641;51366;64210;9984;7158;3146;29935;54929;116028;55183;55010;57805;26271;7468;1663;197370;84893;2332;4170;142;7398;5111;126549;11200…	ABL1;ANKLE1;ATAD5;ATM;ATR;AUNIP;BCL2;BCL2L1;BCL2L12;BLM;BPHL;BRCA1;CCAR2;CDK9;CHEK1;CHEK2;CYREN;DDIAS;DDX11;DDX39B;DDX5;DEK;DTX3L;EID3;FANCB;FBH1;FBXO5;FIGNL1;FMR1;FOXM1;HELB;HMGA2;HMGB1;KDM1A;KMT5A;MAD2L2;MCL1;MGMT;MIF;MMS19;MYC;NSD2;NSMCE1;NSMCE4A;NUDT16L1;OTUB1;PARP1;PARPBP;PCNA;POLQ;PPP4C;PPP4R2;RAD51;RAD51AP1;RECQL5;RFWD3;RIF1;RMI2;RNASEH2B;RNF168;RNF8;RPA4;RPL26;RPS3;SETMAR;SHLD2;SIRT1;SLF1…	[]
23	GO:0051383	kinetochore organization	http://amigo.geneontology.org/amigo/term/GO:0051383	-0.795165	-2.45597	0	0	21	./Project_wg_result1703192730_GSEA/GO_0051383.png	12	83540;100526739;79003;1058;64105;1063;10592;10403;387103;1062;64946;81620	CDT1;CENPA;CENPE;CENPF;CENPH;CENPK;CENPS-CORT;CENPW;MIS12;NDC80;NUF2;SMC2	[]
24	GO:0033044	regulation of chromosome organization	http://amigo.geneontology.org/amigo/term/GO:0033044	-0.477261	-2.45652	0	0	313	./Project_wg_result1703192730_GSEA/GO_0033044.png	112	1025;5599;10576;100134934;55170;64682;80169;51451;55226;140690;94104;545;286053;54623;26147;908;8379;472;55611;4609;90780;9810;3192;23293;10744;6419;5252;23028;8697;10783;122953;1499;23411;11240;29945;10856;5073;6950;221477;54908;25906;7290;6421;1786;4524;10459;246184;170506;10155;51366;65018;26155;201163;22823;51529;3183;55011;65057;3178;116028;4216;23741;9212;201161;5609;5885;79829;5927;348654;…	ACD;ANAPC1;ANAPC11;ANAPC15;ANAPC4;ATAD2;ATM;ATR;AURKB;BRCA1;BUB1;C6orf89;CCNB1;CCT2;CCT5;CCT6A;CDC20;CDC23;CDC26;CDC45;CDC6;CDCA5;CDK5RAP2;CDK9;CDT1;CENPE;CENPF;CENPV;CHEK1;CTBP1;CTC1;CTCFL;CTNNB1;DDX11;DHX36;DLGAP5;DNMT1;DNMT3B;EID1;ESPL1;FBXO5;FEN1;FLCN;FMR1;GEN1;GNL3L;HIRA;HNRNPA1;HNRNPA2B1;HNRNPC;HNRNPD;HNRNPU;JDP2;KDM1A;KDM5A;LCMT1;MAD1L1;MAD2L1;MAD2L2;MAP2K7;MAP3K4;MAPK8;MCM2;MKI67;MRE11;MT…	[]
25	GO:0006403	RNA localization	http://amigo.geneontology.org/amigo/term/GO:0006403	-0.500685	-2.4576	0	0	223	./Project_wg_result1703192730_GSEA/GO_0006403.png	120	9908;5433;8658;4869;9972;23039;10644;3297;5976;79023;59343;7884;55164;84248;22794;4686;10204;10921;56943;54680;56647;10128;7014;5903;8888;6431;129401;144983;167227;2733;6396;636;57510;8563;3087;10576;6432;5901;6429;23511;7919;9785;55651;84271;545;9883;51602;29890;908;472;54890;81929;10643;11052;65110;4116;23144;3192;7514;10073;23299;23293;79228;53371;55746;55998;9818;29074;10212;10856;5073;87178;…	AAAS;ALKBH5;ALYREF;ATM;ATR;BCCIP;BICD1;BICD2;CASC3;CCT2;CCT5;CCT6A;CKAP5;CPSF1;CPSF6;DCP2;DDX19A;DDX39A;DDX39B;DHX36;DHX38;EIF5AL1;ENY2;EXOSC3;FBL;FMR1;FYTTD1;G3BP2;GLE1;HHEX;HNRNPA1;HNRNPA1L2;HNRNPA2B1;HNRNPA3;HNRNPU;HSF1;IGF2BP2;IGF2BP3;KHSRP;LRPPRC;MAGOH;MAGOHB;MCM3AP;MRPL18;NCBP1;NCBP2;NDC1;NHP2;NOP58;NPM1;NUP107;NUP133;NUP153;NUP160;NUP188;NUP205;NUP210;NUP35;NUP37;NUP43;NUP50;NUP54;NUP58;NU…	[]
26	GO:0051052	regulation of DNA metabolic process	http://amigo.geneontology.org/amigo/term/GO:0051052	-0.470382	-2.47242	0	0	389	./Project_wg_result1703192730_GSEA/GO_0051052.png	149	55719;9869;167227;6018;9025;9401;54737;10926;23347;80351;2185;1025;10576;100134934;8091;9400;92797;80169;55226;146059;7919;24144;545;581;151636;6188;4931;55294;23514;908;472;55611;63922;4609;3838;53615;3192;7336;25970;23293;7157;6419;84309;23028;3575;91607;1499;23411;64710;2264;5073;5468;63979;6950;80762;151987;80174;1786;4255;5518;10459;7913;5531;3586;54537;170506;10155;165918;641;51366;64210;99…	ACD;AIFM1;ALYREF;ATAD5;ATM;ATR;AUNIP;AURKB;BAX;BLM;BPHL;BRCA1;BRCA2;CCNA2;CCT2;CCT5;CCT6A;CDAN1;CDC6;CDC7;CDK1;CDK2;CDK9;CDT1;CHEK1;CHEK2;CHTF18;CTC1;CTNNB1;CYREN;DBF4;DBF4B;DCP2;DDX11;DDX39B;DEK;DHX36;DNA2;DNMT1;DSCC1;DTX3L;E2F7;E2F8;EHMT2;ESCO2;EXOSC3;FAF1;FANCB;FBH1;FBXO5;FBXW7;FGFR4;FIGNL1;FOXM1;GMNN;GNL3L;HELB;HMGA2;HMGB1;HNRNPA1;HNRNPA2B1;HNRNPC;HNRNPD;HNRNPU;IL10;IL7R;KDM1A;KPNA2;LIG3;MAD2…	['Disgenet Allergic asthma']
27	GO:0000726	non-recombinational repair	http://amigo.geneontology.org/amigo/term/GO:0000726	-0.5973	-2.50897	0	0	78	./Project_wg_result1703192730_GSEA/GO_0000726.png	35	9025;23347;8091;22992;24144;151636;286053;472;7336;7405;6419;84309;51444;10459;7913;54537;165918;641;7158;3980;4292;580;55183;7468;8924;9937;286257;5591;4361;78996;27339;5422;10721;79000;672	ATM;AUNIP;BARD1;BLM;BRCA1;CYREN;DCLRE1A;DEK;DTX3L;HERC2;HMGA2;KDM2A;LIG3;MAD2L2;MLH1;MRE11;NSD2;NSMCE2;NUDT16L1;PAXX;POLA1;POLQ;PRKDC;PRPF19;RIF1;RNF138;RNF168;RNF8;SETMAR;SHLD2;SMCHD1;TFIP11;TP53BP1;UBE2V2;UVRAG	[]
28	GO:0034502	protein localization to chromosome	http://amigo.geneontology.org/amigo/term/GO:0034502	-0.613295	-2.54613	0	0	77	./Project_wg_result1703192730_GSEA/GO_0034502.png	42	6118;7014;9184;55719;6117;91272;80351;10576;283489;55166;545;55920;84515;23514;908;10498;91782;10856;6950;54908;2146;55011;65057;9212;5885;54552;79003;57082;1058;7272;22948;675;27085;157570;84250;83903;10403;5347;4436;81620;983;113130	ACD;ATR;AURKB;BOD1;BRCA2;BUB3;CARM1;CCT2;CCT5;CCT6A;CDCA5;CDK1;CDT1;CENPA;CENPQ;CHAMP1;CHMP7;ESCO2;EZH2;GNL3L;HASPIN;KNL1;MCM8;MIS12;MSH2;MTBP;NDC80;PIH1D1;PLK1;RAD21;RCC2;RPA1;RPA2;RUVBL2;SLF1;SLF2;SPDL1;SPIDR;TCP1;TERF2;TNKS2;TTK	[]
29	GO:0045930	negative regulation of mitotic cell cycle	http://amigo.geneontology.org/amigo/term/GO:0045930	-0.511953	-2.54795	0	0	252	./Project_wg_result1703192730_GSEA/GO_0045930.png	100	835;55743;10106;3275;7508;8091;9400;58190;51451;7155;79791;6154;5546;25;9344;581;55031;54475;8379;472;79858;596;10498;79960;598;7157;10744;55159;6419;5311;284071;80198;91607;1499;5325;5934;123879;87178;54908;25906;2191;11073;10459;3586;1869;641;10217;144715;55367;135458;80279;2146;678;9212;5885;348654;7077;90381;27183;26271;54962;79733;1017;55055;991;7272;55755;5111;4085;11200;1063;5591;699;7153;…	ABL1;ANAPC15;ATM;AURKA;AURKB;BAX;BCL2;BCL2L1;BLM;BRCA1;BUB1;CARM1;CASP2;CCNB1;CDC20;CDC25C;CDC6;CDK1;CDK2;CDK5RAP2;CDK5RAP3;CDT1;CENPF;CHEK1;CHEK2;CHFR;CLSPN;CTDSP1;CTDSP2;CTDSPL;CTNNB1;DCUN1D3;E2F1;E2F7;E2F8;EME1;EZH2;FAP;FBXO31;FBXO5;GEN1;GTSE1;HMGA2;HUS1B;IL10;JADE1;KANK2;KNTC1;LCMT1;MAD1L1;MAD2L1;MAD2L2;MEIOC;MRE11;MSH2;MSH6;MTBP;MUS81;NDC80;NEK11;NLE1;ORC1;PCNA;PIDD1;PKD2;PLAGL1;PLK1;PNPT1;P…	[]
30	GO:0000910	cytokinesis	http://amigo.geneontology.org/amigo/term/GO:0000910	-0.555429	-2.54831	0	0	143	./Project_wg_result1703192730_GSEA/GO_0000910.png	51	10807;257364;598;91782;6242;10112;7405;3925;9903;4627;84445;54902;6840;403;116840;201163;9101;9738;994;8502;9212;201161;9493;9055;51203;27183;1058;79733;114327;3619;55165;1894;5119;675;50838;80179;6790;144455;9585;79541;29127;5300;54443;5347;9700;11113;24137;81620;285643;9928;990	ANLN;ARL3;AURKA;AURKB;BCL2L1;BRCA2;CCP110;CDC25B;CDC6;CDT1;CENPA;CENPV;CEP55;CHMP1A;CHMP7;CIT;CNTROB;E2F7;E2F8;ECT2;EFHC1;ENTR1;ESPL1;FLCN;INCENP;KIF14;KIF20A;KIF20B;KIF23;KIF4A;KIF4B;KLHL21;LZTS2;MYH9;MYO19;NUSAP1;OR2A4;PIN1;PKP4;PLK1;PRC1;RACGAP1;RTKN;SNX33;STMN1;SVIL;TAS2R13;TTC19;USP8;UVRAG;VPS4A	[]
31	GO:0006399	tRNA metabolic process	http://amigo.geneontology.org/amigo/term/GO:0006399	-0.538151	-2.55318	0	0	160	./Project_wg_result1703192730_GSEA/GO_0006399.png	84	60487;55278;112487;91801;25821;9330;11157;5188;80746;64172;51654;54974;84705;57176;22928;55253;1787;4234;283459;51493;55157;79042;55226;55623;142940;92675;24140;6894;146857;2975;27068;123263;56931;283989;100526740;8270;54901;2976;11340;124454;80324;55687;54859;9328;93587;3028;63892;112495;60528;55520;57505;55798;51067;10556;9836;64118;51637;54938;8518;84881;126789;221078;54802;55621;51010;55250;1…	AARS2;ADAT2;ALKBH8;ATP5MF-PTCD1;CARS2;CDK5RAP1;CDKAL1;DARS2;DDX1;DTD1;DTD2;DUS1L;DUS3L;EARS2;ELAC1;ELAC2;ELP1;ELP2;ELP6;EXOSC3;EXOSC8;FARS2;FTSJ1;GATB;GATC;GTF3C1;GTF3C2;GTF3C3;GTF3C5;GTF3C6;GTPBP3;HSD17B10;IARS2;LAGE3;LARS2;LCMT2;LSM6;METTL1;METTL2B;METTL6;METTL8;MTFMT;MTO1;NAT10;NSUN2;NSUN6;OSGEP;OSGEPL1;POP5;PPA2;PUS1;PUSL1;QRSL1;QTRT2;RPP14;RPP30;RPUSD4;RTCB;RTRAF;SARS2;SEPHS2;SLFN13;TARBP1;T…	[]
32	GO:0044843	cell cycle G1/S phase transition	http://amigo.geneontology.org/amigo/term/GO:0044843	-0.524848	-2.60918	0	0	246	./Project_wg_result1703192730_GSEA/GO_0044843.png	92	10106;3275;8558;58190;79791;6154;1019;54107;581;84515;54623;55294;134353;472;51379;493;596;10498;4609;79960;1031;1876;6198;7157;55159;5311;91607;1981;5325;5934;123879;81610;4678;1869;5427;10217;55367;5471;57695;29935;2146;51053;5558;1654;5426;11040;26271;79447;79733;1017;9134;1033;890;5111;586;11200;5591;27085;25959;6790;8317;1021;128239;144455;1104;51512;4172;898;7465;891;993;23649;5422;6241;593…	ATM;ATP2B4;AURKA;BAX;BCAT1;BCL2;CARM1;CCNA2;CCNB1;CCNE1;CCNE2;CDC25A;CDC25C;CDC45;CDC6;CDC7;CDK1;CDK10;CDK2;CDK4;CDK6;CDKN2C;CDKN3;CDT1;CHEK2;CRLF3;CTDSP1;CTDSP2;CTDSPL;DCUN1D3;DDX3X;DHFR;E2F1;E2F6;E2F7;E2F8;EIF4G1;EZH2;FAM83D;FBXO31;FBXO5;FBXW7;GMNN;GTSE1;IQGAP3;JADE1;KANK2;KIF14;LSM11;MCM10;MCM2;MCM3;MCM4;MCM5;MCM6;MCM7;MCM8;MTBP;MYC;NASP;ORC1;ORC6;PAF1;PAGR1;PCNA;PIDD1;PIM2;PKD2;PLAGL1;POLA1;P…	[]
33	GO:0031023	microtubule organizing center organization	http://amigo.geneontology.org/amigo/term/GO:0031023	-0.578782	-2.63958	0	0	131	./Project_wg_result1703192730_GSEA/GO_0031023.png	47	54801;7514;7405;23122;5311;55722;2242;1499;55835;4591;26005;93323;116840;1639;9793;54461;1070;9738;54930;284403;23032;6566;6491;23354;348654;4751;25914;55968;1017;79441;55559;151648;22995;55755;10733;5119;675;6790;25886;5347;1111;899;983;3832;672;7516;9768	AURKA;BRCA1;BRCA2;C2CD3;CCNF;CCP110;CDK1;CDK2;CDK5RAP2;CENPJ;CEP152;CEP72;CETN3;CHEK1;CHMP1A;CKAP5;CLASP2;CNTROB;CTNNB1;DCTN1;FBXW5;FES;GEN1;HAUS3;HAUS4;HAUS5;HAUS6;HAUS7;HAUS8;KIF11;NEK2;NSFL1C;PCLAF;PKD2;PLK1;PLK4;POC1A;RTTN;SGO1;SLC16A1;STIL;TRIM37;USP33;UVRAG;WDR62;XPO1;XRCC2	[]
34	GO:0022616	DNA strand elongation	http://amigo.geneontology.org/amigo/term/GO:0022616	-0.826274	-2.64843	0	0	24	./Project_wg_result1703192730_GSEA/GO_0022616.png	15	10535;3980;5426;64785;5111;4361;5984;5422;1763;9837;5983;3978;2237;51659;84296	DNA2;FEN1;GINS1;GINS2;GINS3;GINS4;LIG1;LIG3;MRE11;PCNA;POLA1;POLE;RFC3;RFC4;RNASEH2A	[]
35	GO:1901987	regulation of cell cycle phase transition	http://amigo.geneontology.org/amigo/term/GO:1901987	-0.513402	-2.66747	0	0	381	./Project_wg_result1703192730_GSEA/GO_1901987.png	160	4303;1032;10385;11331;9184;29980;81853;8450;54820;324;80254;1027;4957;57521;9401;79959;835;1778;10106;3275;7508;8091;8558;64682;58190;80169;51451;55125;79791;6154;1019;9814;79621;9344;581;51343;55031;55920;286053;54623;55294;8379;134353;472;1453;79858;493;596;10498;79960;54801;7157;5889;55159;5311;55722;8697;10783;91607;119504;1981;5325;5934;351;55835;29945;123879;54908;25906;80321;81610;80174;11…	ANAPC1;ANAPC11;ANAPC15;ANAPC16;ANAPC4;ANLN;APC;APP;ATAD5;ATM;ATP2B4;AURKA;AURKB;BAX;BCL2;BLM;BRCA1;BTN2A2;BUB1;BUB3;CARM1;CASP2;CCNB1;CCNE1;CCP110;CDC20;CDC23;CDC25A;CDC25B;CDC25C;CDC26;CDC45;CDC6;CDC7;CDCA5;CDK1;CDK10;CDK2;CDK4;CDK5RAP2;CDK5RAP3;CDKN1B;CDKN2D;CDT1;CENPE;CENPF;CENPJ;CEP152;CEP192;CEP63;CEP70;CEP72;CEP76;CEP78;CHEK1;CHEK2;CKAP5;CLSPN;CSNK1D;CTC1;CTDSP1;CTDSP2;CTDSPL;CUL4B;DBF4B;DC…	[]
36	GO:0006333	chromatin assembly or disassembly	http://amigo.geneontology.org/amigo/term/GO:0006333	-0.597768	-2.69662	0	0	114	./Project_wg_result1703192730_GSEA/GO_0006333.png	51	55166;146059;54107;54623;80152;9031;1107;7157;5928;7259;8520;6599;11240;201254;7290;79711;4678;4676;29855;26155;8607;3146;8479;201161;55355;401541;4673;100526739;54069;5931;11198;57082;79682;1058;9733;23421;64105;79723;2491;79019;91687;83743;10036;79172;387103;11339;64946;55723;4171;8208;3070	ASF1B;BAZ1B;CDAN1;CENPA;CENPH;CENPI;CENPK;CENPL;CENPM;CENPO;CENPP;CENPQ;CENPS-CORT;CENPT;CENPU;CENPV;CENPW;CENPX;CHAF1A;CHAF1B;CHD3;GRWD1;HAT1;HELLS;HIRA;HIRIP3;HJURP;HMGB1;IPO4;ITGB3BP;KNL1;MCM2;MIS18A;NAP1L1;NAP1L4;NASP;NOC2L;OIP5;PADI2;PAF1;POLE3;RBBP4;RBBP7;RUVBL1;SART3;SMARCC1;SUPT16H;SUV39H2;TP53;TSPYL1;UBN1	[]
37	GO:0051321	meiotic cell cycle	http://amigo.geneontology.org/amigo/term/GO:0051321	-0.5415	-2.70511	0	0	236	./Project_wg_result1703192730_GSEA/GO_0051321.png	83	84930;23353;11022;5810;10744;5889;5567;29781;171482;284071;151246;80198;80010;4627;63979;201254;4439;5518;55706;140901;57697;811;641;3955;135458;7156;4292;29935;994;8243;56339;54888;5885;83540;4751;114791;100526739;27127;11040;26271;1017;9134;286151;151648;4603;991;29893;7272;23310;23397;675;699;81930;7153;5890;5892;4361;9088;6790;10592;116138;5888;3643;146956;9319;898;993;9232;5347;9700;9918;295…	ASPM;AURKA;BLM;BRCA2;BRIP1;BUB1;CALR;CCNE1;CCNE2;CDC20;CDC25A;CDC25B;CDC25C;CDK2;CENPS-CORT;CENPX;EME1;ESPL1;EXO1;FAM9A;FANCA;FANCD2;FANCM;FBXO43;FBXO5;FIGNL1;HUS1B;INSR;KIF18A;KLHDC3;LFNG;MASTL;MEIOC;METTL3;MLH1;MND1;MNS1;MRE11;MSH5;MSH6;MUS81;MYBL1;MYH9;NCAPD2;NCAPD3;NCAPH;NCAPH2;NDC1;NEK2;NSUN2;NUF2;PIM2;PKMYT1;PLK1;PPP2R1A;PRKACB;PSMC3IP;PTTG1;PTTG2;RAD1;RAD21;RAD51;RAD51B;RAD51C;RAD51D;RAD54…	[]
38	GO:0032200	telomere organization	http://amigo.geneontology.org/amigo/term/GO:0032200	-0.585558	-2.71848	0	0	142	./Project_wg_result1703192730_GSEA/GO_0032200.png	65	167227;6117;9401;80351;10576;100134934;80169;55226;57804;55651;24144;545;286053;908;472;4609;3192;23293;5889;5981;1499;5073;84444;6950;170506;641;10714;135458;3183;29935;10728;65057;3178;5558;4216;9212;5609;4751;55183;54552;3184;23381;9134;9937;142;3181;5985;5111;22948;5591;675;5892;4361;5424;5888;898;5982;23649;5984;5422;1763;5983;5557;9156;2237	ACD;ATM;ATR;AURKB;BLM;BRCA2;CCNE1;CCNE2;CCT2;CCT5;CCT6A;CTC1;CTNNB1;DCLRE1A;DCP2;DHX36;DNA2;DOT1L;EXO1;FEN1;GNL3L;HNRNPA1;HNRNPA2B1;HNRNPC;HNRNPD;HNRNPU;HUS1B;MAP2K7;MAP3K4;MRE11;MYC;NAT10;NEK2;NHP2;NSMCE2;PARN;PARP1;PCNA;POLA1;POLA2;POLD1;POLD3;POLD4;PRIM1;PRIM2;PRKDC;PTGES3;RAD51;RAD51C;RAD51D;RECQL4;RFC1;RFC2;RFC3;RFC4;RFC5;RIF1;RPA1;RPA4;SMG5;SMG6;TCP1;TEN1;TFIP11;TNKS2	[]
39	GO:1902850	microtubule cytoskeleton organization involved in mitosis	http://amigo.geneontology.org/amigo/term/GO:1902850	-0.597891	-2.72694	0	0	130	./Project_wg_result1703192730_GSEA/GO_1902850.png	48	3192;23122;3925;10253;54908;79866;5116;1639;3833;5524;284403;8243;22974;6491;9212;126731;9493;83540;4751;114791;9055;29899;51203;10274;84722;55968;1058;114327;10460;991;7272;55755;5119;11200;6790;25886;1104;29127;10403;891;5347;9700;1062;57405;24137;285643;3832;4605	AURKA;AURKB;BORA;CCNB1;CCSAP;CDC20;CDK5RAP2;CENPA;CENPE;CHEK2;CHMP1A;CLASP2;DCTN1;EFHC1;ESPL1;GPSM2;HNRNPU;KIF11;KIF23;KIF4A;KIF4B;KIFC1;MYBL2;NDC80;NEK2;NSFL1C;NUF2;NUSAP1;PCNT;PLK1;POC1A;PRC1;PSRC1;PTPA;RACGAP1;RCC1;SMC1A;SPC25;SPDL1;SPRY2;STAG1;STIL;STMN1;TACC3;TPX2;TTK;TUBGCP5;WDR62	[]
40	GO:0061641	CENP-A containing chromatin organization	http://amigo.geneontology.org/amigo/term/GO:0061641	-0.778499	-2.7445	0	0	30	./Project_wg_result1703192730_GSEA/GO_0061641.png	24	55166;54107;80152;5928;201254;4678;8607;55355;401541;100526739;54069;5931;57082;79682;1058;23421;64105;2491;79019;91687;79172;387103;11339;64946	CENPA;CENPH;CENPI;CENPK;CENPL;CENPM;CENPO;CENPP;CENPQ;CENPS-CORT;CENPT;CENPU;CENPW;CENPX;HJURP;ITGB3BP;KNL1;MIS18A;NASP;OIP5;POLE3;RBBP4;RBBP7;RUVBL1	[]
41	GO:0036297	interstrand cross-link repair	http://amigo.geneontology.org/amigo/term/GO:0036297	-0.714212	-2.78913	0	0	50	./Project_wg_result1703192730_GSEA/GO_0036297.png	27	545;84515;55120;2178;84126;55159;80198;64789;64710;201254;57697;165918;91442;22909;100526739;2176;2189;9937;5892;5888;146956;2187;2956;2175;10635;55215;2177	ATR;ATRIP;CENPS-CORT;CENPX;DCLRE1A;EME1;EXO5;FAAP24;FAN1;FANCA;FANCB;FANCC;FANCD2;FANCE;FANCG;FANCI;FANCL;FANCM;MCM8;MSH6;MUS81;NUCKS1;RAD51;RAD51AP1;RAD51D;RFWD3;RNF168	[]
42	GO:0006310	DNA recombination	http://amigo.geneontology.org/amigo/term/GO:0006310	-0.553649	-2.79245	0	0	254	./Project_wg_result1703192730_GSEA/GO_0006310.png	89	79725;3838;127540;5889;55159;10933;23028;80198;3575;80010;64710;10856;51444;63979;80762;201254;151987;27301;6421;4439;93973;7247;57697;10459;5531;3586;5965;54537;51377;165918;641;64210;9984;7158;135458;8607;3980;3146;4292;29935;51010;116028;5885;22909;348654;55183;100526739;55010;7468;79447;197370;84893;142;29893;5591;675;7153;5890;5892;10189;4361;7037;8317;116138;5888;146956;9319;2187;79915;4436…	ACTR8;ALYREF;APEX2;ATAD5;AUNIP;BLM;BRCA1;BRCA2;BRIP1;CDC45;CDC7;CENPS-CORT;CENPX;CHEK1;EME1;EXO1;EXOSC3;FAN1;FANCB;FANCM;FBH1;FEN1;FIGNL1;GEN1;GINS2;GINS4;HMGB1;HMGB4;HUS1B;IL10;IL7R;KDM1A;KLHDC3;KPNA2;LIG1;LIG3;MAD2L2;MLH1;MMS19;MMS22L;MND1;MORF4L1;MRE11;MSH2;MSH5;MSH6;MUS81;NDFIP1;NSD2;NSMCE1;NUCKS1;PAGR1;PARP1;PARPBP;POLQ;PPP4C;PPP4R2;PRKDC;PSMC3IP;RAD21;RAD51;RAD51AP1;RAD51B;RAD51C;RAD51D;RAD…	[]
43	GO:0000075	cell cycle checkpoint	http://amigo.geneontology.org/amigo/term/GO:0000075	-0.577435	-2.83688	0	0	211	./Project_wg_result1703192730_GSEA/GO_0000075.png	90	7508;8091;51451;7155;79791;6154;7919;5546;79621;9344;545;581;51343;8379;472;79858;10498;5810;84126;598;7157;55159;6419;80198;5325;5934;84444;54908;25906;11073;10459;1869;641;144715;25896;9984;55367;7158;135458;80279;29935;9212;54888;348654;57805;90381;27183;54962;79733;1017;55055;991;7272;55755;5111;4085;11200;1063;5591;699;7153;4361;6790;9735;144455;51512;146956;9319;79968;10403;7465;891;27339;5…	ANAPC15;ATM;ATR;ATRIP;AURKA;AURKB;BAX;BCL2L1;BLM;BRCA1;BRIP1;BUB1;CARM1;CCAR2;CCNB1;CDC20;CDC25C;CDC45;CDC6;CDK1;CDK2;CDK5RAP2;CDK5RAP3;CDT1;CENPF;CHEK1;CHEK2;CLSPN;DDX39B;DNA2;DOT1L;DTL;E2F1;E2F7;E2F8;EME1;FBXO31;FZR1;GEN1;GTSE1;HMGA2;HUS1B;INTS7;KNTC1;LCMT1;MAD1L1;MAD2L1;MAD2L2;MRE11;MSH2;MSH6;MUS81;NDC80;NEK11;NSUN2;ORC1;PCNA;PIDD1;PLAGL1;PLK1;PRCC;PRKDC;PRPF19;RAD1;RAD9B;RBL2;RFWD3;RNASEH2B;R…	[]
44	GO:0048285	organelle fission	http://amigo.geneontology.org/amigo/term/GO:0048285	-0.532702	-2.84638	0	0	444	./Project_wg_result1703192730_GSEA/GO_0048285.png	148	23353;23047;11022;5810;91782;3192;54332;25970;10744;5889;23122;79142;29781;8697;284071;151246;80198;10783;4041;80010;29945;63979;201254;54908;27338;25906;51547;7290;79866;4439;5518;55706;57697;10459;10300;129563;246184;811;90417;641;65018;3833;54461;79594;23363;51529;55143;79980;4292;29935;994;8243;22974;9212;5885;126731;348654;9493;83540;4751;114791;100526739;9055;11040;51203;27183;26271;10274;7…	ANAPC11;ANAPC15;ANAPC4;ANLN;ASPM;AURKA;AURKB;BLM;BORA;BRCA2;BRIP1;BUB1;CALR;CCNA2;CCNB1;CCNB2;CCNE1;CCNE2;CCNF;CCSAP;CDC20;CDC23;CDC25B;CDC25C;CDC26;CDC6;CDCA5;CDCA8;CDK5RAP2;CDT1;CENPE;CENPF;CENPS-CORT;CENPX;CEP55;CHEK1;CHEK2;CHMP1A;CHMP7;CLASP2;DIS3L2;DLGAP5;DSCC1;DSN1;EME1;ESPL1;FANCA;FANCD2;FANCM;FBXO43;FBXO5;FBXW5;FIGNL1;GDAP1;GEN1;HASPIN;HIRA;HNRNPU;INCENP;INSR;KATNB1;KIF11;KIF14;KIF18A;KIF…	[]
45	GO:0044839	cell cycle G2/M phase transition	http://amigo.geneontology.org/amigo/term/GO:0044839	-0.582517	-2.85721	0	0	209	./Project_wg_result1703192730_GSEA/GO_0044839.png	82	80169;51451;55125;1019;9814;79621;9344;51343;55031;55920;472;1453;84930;54801;7157;5889;54850;55722;351;55835;80321;80174;11073;79866;5518;5116;93323;2029;1639;9793;641;10383;135458;80279;9738;54930;994;22974;23354;9212;5885;4751;90381;22919;27183;26271;1017;79441;890;55559;22995;55755;10733;84131;11200;1063;5890;4361;9088;6790;8317;51512;7465;891;993;79915;5347;1111;51514;2305;11113;2956;3161;99…	APP;ATAD5;ATM;AURKA;AURKB;BLM;BORA;BRCA1;CCNA2;CCNB1;CCNB2;CCP110;CDC25A;CDC25B;CDC25C;CDC6;CDC7;CDK1;CDK2;CDK4;CDK5RAP2;CDK5RAP3;CENPF;CENPJ;CEP152;CEP192;CEP70;CEP72;CEP78;CHEK1;CHEK2;CIT;CKAP5;CLSPN;CSNK1D;CTC1;DBF4B;DCTN1;DTL;ENSA;FBXL12;FBXO5;FOXM1;FZR1;GTSE1;HAUS3;HAUS4;HAUS5;HAUS6;HAUS7;HAUS8;HMMR;HUS1B;KIF14;LCMT1;MAPRE1;MASTL;MELK;MRE11;MSH6;NEK2;ORC1;PCNT;PKMYT1;PLK1;PLK4;PPP2R1A;RAD21;…	[]
46	GO:0044772	mitotic cell cycle phase transition	http://amigo.geneontology.org/amigo/term/GO:0044772	-0.541049	-2.90789	0	0	483	./Project_wg_result1703192730_GSEA/GO_0044772.png	187	3275;7508;8091;8558;64682;58190;80169;51451;55125;79791;6154;1019;54107;9814;79621;9344;581;51343;55031;55920;84515;286053;8379;134353;472;1453;51379;79858;596;10498;4609;84930;79960;1031;1876;91782;54801;6198;7157;5889;23122;55159;54850;5311;55722;8697;10783;91607;119504;1981;5325;5934;351;55835;29945;1163;123879;54908;27338;25906;80321;51547;80174;11073;79866;5518;10459;5116;93323;4678;2029;246…	ANAPC1;ANAPC11;ANAPC15;ANAPC16;ANAPC4;ANLN;APP;ATAD5;ATM;AURKA;AURKB;BAX;BCAT1;BCL2;BLM;BORA;BRCA1;BUB1;CARM1;CCNA2;CCNB1;CCNB2;CCNE1;CCNE2;CCP110;CDC20;CDC23;CDC25A;CDC25B;CDC25C;CDC26;CDC45;CDC6;CDC7;CDCA5;CDK1;CDK10;CDK2;CDK4;CDK5RAP2;CDK5RAP3;CDK6;CDKN2C;CDKN3;CDT1;CENPE;CENPF;CENPJ;CEP152;CEP192;CEP70;CEP72;CEP78;CHEK2;CHMP7;CIT;CKAP5;CKS1B;CLASP2;CLSPN;CRLF3;CSNK1D;CTC1;CTDSP1;CTDSPL;DBF4B;…	[]
47	GO:0007051	spindle organization	http://amigo.geneontology.org/amigo/term/GO:0007051	-0.619571	-2.91508	0	0	166	./Project_wg_result1703192730_GSEA/GO_0007051.png	68	3192;54801;7405;23122;3925;55722;10783;653073;4627;7430;84445;79866;5518;5116;93323;1639;90417;9793;57519;3833;54930;5524;284403;4292;8243;26112;22974;6491;23354;9212;126731;9493;83540;4751;114791;9055;29899;22919;26271;10274;84722;79441;114327;10460;55559;991;7272;23015;5119;11200;10615;6790;440270;25886;1104;29127;10403;891;5347;9700;1062;57405;259266;24137;285643;79000;3832;4605	ASPM;AUNIP;AURKA;AURKB;BORA;CCDC69;CCNB1;CCSAP;CDC20;CENPE;CEP72;CHEK2;CHMP1A;CKAP5;CLASP2;DCTN1;EFHC1;ESPL1;EZR;FBXO5;GOLGA8A;GOLGA8B;GOLGA8J;GPSM2;HAUS3;HAUS4;HAUS5;HAUS6;HAUS7;HAUS8;HNRNPU;KIF11;KIF23;KIF4A;KIF4B;KIFC1;KNSTRN;LZTS2;MAPRE1;MLH1;MYBL2;MYH9;NDC80;NEK2;NEK6;NUF2;PCNT;PLK1;POC1A;PPP2R1A;PRC1;PSRC1;PTPA;RACGAP1;RCC1;SMC1A;SPAG5;SPC25;STAG1;STARD9;STIL;STMN1;TACC3;TPX2;TTK;TUBGCP5;UV…	[]
48	GO:0006302	double-strand break repair	http://amigo.geneontology.org/amigo/term/GO:0006302	-0.622875	-3.05235	0	0	213	./Project_wg_result1703192730_GSEA/GO_0006302.png	85	7336;7405;5889;55159;6419;84309;10933;23028;284071;80198;80010;64710;51444;63979;151987;6421;4255;10459;7913;5531;5965;54537;165918;9112;641;51366;64210;7158;135458;3980;4292;29935;10038;580;116028;1653;5885;22909;348654;55183;55010;7468;1663;197370;8924;9937;84893;286257;142;11200;5591;675;5890;5892;4361;8317;157570;84250;5888;146956;9319;2187;78996;27339;4436;1111;253714;5422;2305;1763;10721;25…	AUNIP;BARD1;BLM;BRCA1;BRCA2;BRIP1;CDC45;CDC7;CDCA5;CHEK1;CHEK2;CYREN;DCLRE1A;DDX1;DDX11;DEK;DNA2;EME1;ESCO2;EXO1;FAN1;FANCB;FBH1;FEN1;FIGNL1;FOXM1;GEN1;GINS2;GINS4;HERC2;HUS1B;KDM1A;LIG3;MAD2L2;MEIOC;MGMT;MLH1;MMS19;MMS22L;MORF4L1;MRE11;MSH2;MTA1;MUS81;NSD2;NSMCE1;NUCKS1;NUDT16L1;PARP1;PARP2;PARPBP;PAXX;POLA1;POLQ;PPP4C;PPP4R2;PRKDC;PRPF19;RAD21;RAD51;RAD51AP1;RAD51B;RAD51C;RAD51D;RAD54B;RAD54L;R…	[]
49	GO:0007059	chromosome segregation	http://amigo.geneontology.org/amigo/term/GO:0007059	-0.608228	-3.09798	0	0	302	./Project_wg_result1703192730_GSEA/GO_0007059.png	139	9400;64682;5901;51451;7155;55166;56852;10051;6188;55920;286053;80218;55294;8379;472;81929;80152;23353;23047;91782;3192;7405;10744;5889;79142;29781;8697;284071;151246;80198;10783;1499;80010;29945;201254;54908;25906;81610;7290;6421;4439;5518;55706;57697;10459;10300;129563;246184;90417;641;3833;64210;51529;7156;55143;79980;4292;8243;116028;9212;5885;1654;55355;348654;9493;83540;4751;348995;100526739…	ANAPC1;ANAPC11;ANAPC15;ANAPC4;ATM;AURKB;BIRC5;BLM;BRCA1;BRIP1;BUB1;CCNB1;CCNE1;CCNE2;CDC20;CDC23;CDC26;CDC6;CDCA5;CDCA8;CDK5RAP2;CDT1;CENPE;CENPF;CENPQ;CENPS-CORT;CENPT;CENPW;CENPX;CEP55;CHMP1A;CHMP7;CTNNB1;DDX11;DDX3X;DIS3L2;DLGAP5;DSCC1;DSN1;ECT2;EME1;ESCO2;ESPL1;FAM83D;FANCD2;FANCM;FBXO5;FBXW7;FEN1;GEN1;HASPIN;HIRA;HJURP;HNRNPU;INCENP;KATNB1;KIF14;KIF18A;KIF18B;KIF23;KIF2C;KIF4A;KIF4B;KIFC1;KN…	[]
50	GO:0071103	DNA conformation change	http://amigo.geneontology.org/amigo/term/GO:0071103	-0.638445	-3.14137	0	0	203	./Project_wg_result1703192730_GSEA/GO_0071103.png	83	7157;5928;79142;29781;7259;8520;10856;201254;7290;79711;57697;4678;5965;170506;4676;641;29855;26155;1108;7156;8607;3146;29935;1653;116447;201161;1654;55355;401541;4673;10146;9131;100526739;54069;51203;5931;9557;57082;1663;79682;1058;9733;23421;64105;84893;3181;5119;23310;23397;2491;7153;4361;79019;10592;91687;5888;83743;10036;891;79172;387103;9918;11339;1763;9837;25788;64151;64946;55723;983;4173;…	AIFM1;ASF1B;BLM;BRIP1;CCNB1;CDC45;CDCA5;CDK1;CENPA;CENPH;CENPI;CENPK;CENPL;CENPM;CENPO;CENPP;CENPS-CORT;CENPU;CENPV;CENPW;CENPX;CHAF1A;CHAF1B;CHD1L;CHD4;CHMP1A;DDX1;DDX11;DDX3X;DHX36;DNA2;FANCM;FBH1;G3BP1;GINS1;GINS2;GINS4;GRWD1;HAT1;HELLS;HIRA;HJURP;HMGB1;HNRNPA2B1;IPO4;ITGB3BP;KNL1;MCM2;MCM4;MCM6;MCM7;MIS18A;MRE11;NAP1L1;NAP1L4;NASP;NCAPD2;NCAPD3;NCAPG;NCAPG2;NCAPH;NCAPH2;NOC2L;NUSAP1;OIP5;PHF2…	[]
51	GO:0006260	DNA replication	http://amigo.geneontology.org/amigo/term/GO:0006260	-0.647944	-3.27979	0	0	263	./Project_wg_result1703192730_GSEA/GO_0006260.png	103	80174;5518;84289;57697;4678;5427;641;10714;10535;9984;6749;10919;7156;3980;57695;7270;201973;29935;8243;65057;51053;11124;580;116028;5558;116447;348654;4673;100526739;5426;64785;90381;26271;5931;11198;54962;5879;1663;79733;1017;9134;92667;84893;890;5985;5111;11200;675;10189;4361;8317;144455;157570;4172;1854;5424;5888;146956;83743;898;10036;5982;79915;23649;5984;1111;253714;51514;5422;6241;1763;10…	ACD;ALYREF;ATAD5;BARD1;BLM;BRCA1;BRCA2;BRIP1;CCNA2;CCNE1;CCNE2;CDC45;CDC6;CDC7;CDK1;CDK2;CDT1;CENPS-CORT;CHAF1A;CHAF1B;CHEK1;CHEK2;CLSPN;DBF4B;DDX11;DNA2;DSCC1;DTL;DUT;E2F7;E2F8;EHMT2;EME1;ESCO2;EXO1;FAF1;FAM111A;FANCM;FBH1;FBXO5;FEN1;GEN1;GINS1;GINS2;GINS3;GINS4;GMNN;GRWD1;ING5;LIG1;LIG3;MCM10;MCM2;MCM3;MCM4;MCM5;MCM6;MCM7;MGME1;MMS22L;MRE11;MSH6;NAP1L1;NASP;ORC1;ORC6;PCLAF;PCNA;POLA1;POLA2;POLD…	[]
52	GO:0045787	positive regulation of cell cycle	http://amigo.geneontology.org/amigo/term/GO:0045787	-0.416499	-2.16798	0	1.92318e-05	371	./Project_wg_result1703192730_GSEA/GO_0045787.png	127	6683;8563;835;1778;1025;6755;8091;8558;6665;153241;79366;4282;6154;1019;7919;25;79848;581;5037;55920;286053;54623;3054;134353;472;51379;10498;3192;6198;25970;7157;5889;6419;5311;284071;4041;4212;1981;5325;5934;351;55835;29945;1163;221477;115426;2191;81610;80174;6421;6840;3586;811;1869;23378;3955;1845;9984;55367;51529;8013;994;2146;9349;440;8502;9212;201161;5885;1654;10514;348654;9493;29766;29899;…	ABL1;ANAPC11;ANAPC4;APP;ASNS;ATAD5;ATM;AURKA;AURKB;BAX;BRCA1;BRCA2;C6orf89;CALR;CARM1;CASP2;CCNA2;CCNB1;CCNB2;CCNE1;CCNE2;CCNF;CCNYL1;CDC25A;CDC25B;CDC25C;CDC45;CDC6;CDC7;CDCA5;CDK1;CDK10;CDK2;CDK4;CDK9;CDT1;CENPJ;CENPV;CEP120;CHEK1;CHEK2;CIT;CKS1B;CRLF3;CSPP1;DBF4B;DDX11;DDX39B;DDX3X;DLGAP5;DTL;DUSP3;DYNC1H1;E2F1;E2F7;E2F8;ECT2;EIF4G1;ESPL1;EZH2;FAM83D;FAP;FBXO5;FEN1;GEN1;GPSM2;GTSE1;HCFC1;HMGA2…	[]
53	GO:0006732	coenzyme metabolic process	http://amigo.geneontology.org/amigo/term/GO:0006732	-0.421788	-2.18638	0	1.9588e-05	349	./Project_wg_result1703192730_GSEA/GO_0006732.png	122	4190;200895;2180;23597;8514;570;2326;5223;51144;6120;3356;7086;84105;11019;471;5210;5740;635;8801;57017;3155;8566;60490;5165;51117;1737;6319;25874;47;4598;23729;32;5571;3157;133686;79066;51074;8034;64087;79178;262;3156;54541;2643;57107;84532;23530;6472;84188;9200;26027;84245;2821;5226;10654;6697;729020;1743;57546;6573;5860;4524;54956;2584;80221;23475;2181;3939;51166;23417;6576;6513;8803;51071;954…	AADAT;ACACA;ACACB;ACAT1;ACBD6;ACLY;ACOT11;ACOT2;ACOT9;ACSF2;ACSF3;ACSL1;ACSL3;ACSS1;AKR1A1;AMD1;APIP;ATIC;BAAT;BHMT;CD38;COASY;COQ3;COQ4;COQ7;COQ8A;COQ8B;COQ9;DDIT4;DERA;DHFR;DHFR2;DLAT;DLD;DLST;ELOVL1;ELOVL5;ENOPH1;ENTPD5;FAR1;FASN;FMO1;FPGS;GALK1;GCH1;GGH;GPAT4;GPD2;GPI;H6PD;HAAO;HACD1;HLCS;HMGCL;HMGCR;HMGCS1;HSD17B12;HSD17B4;HTR2A;IDH2;INSR;KCNAB2;KYNU;LDHA;LIAS;MCCC1;MCCC2;MCEE;MDH1;METTL16;M…	[]
54	GO:0006397	mRNA processing	http://amigo.geneontology.org/amigo/term/GO:0006397	-0.417309	-2.21391	0	1.99576e-05	468	./Project_wg_result1703192730_GSEA/GO_0006397.png	170	6632;6431;6638;25862;6636;5411;144983;55285;10772;11066;80336;55234;51645;58509;8563;3191;1477;8175;1025;29101;9416;6432;79042;6429;26986;5438;7919;9785;5546;51729;84271;23398;7536;24144;57661;11325;10421;64852;6829;51329;57819;54623;7072;29890;9129;134353;83989;54890;1022;6626;283989;2963;26528;10465;9406;11052;10286;8233;4116;23144;29896;10768;140890;9810;1655;3192;84872;10073;79066;23517;8458;…	AHCYL1;ALKBH5;ALYREF;APP;ARL6IP4;BARD1;BCAS2;BUD13;C1QBP;CACTIN;CCAR2;CCNB1;CD2BP2;CDK7;CDK9;CELF1;CIRBP;CPEB3;CPSF1;CPSF4L;CPSF6;CSTF1;CSTF2;DAZAP1;DBR1;DDX1;DDX23;DDX39A;DDX39B;DDX42;DDX46;DDX5;DHX15;DHX36;DHX38;EFTUD2;ELAVL1;FAM172A;FMR1;FUS;GEMIN4;GTF2F1;GTF2F2;HNRNPA0;HNRNPA1;HNRNPA1L2;HNRNPA2B1;HNRNPA3;HNRNPC;HNRNPD;HNRNPF;HNRNPH1;HNRNPH2;HNRNPL;HNRNPM;HNRNPR;HNRNPU;HNRNPUL1;KDM1A;KHSRP;LSM…	[]
55	GO:0002200	somatic diversification of immune receptors	http://amigo.geneontology.org/amigo/term/GO:0002200	-0.53157	-2.14432	0	3.77768e-05	65	./Project_wg_result1703192730_GSEA/GO_0002200.png	22	80762;10459;3586;54537;165918;9984;7158;3980;3146;4292;51010;55183;7468;5591;7037;79915;4436;10721;2956;7374;9156;3978	ATAD5;EXO1;EXOSC3;HMGB1;IL10;LIG1;LIG3;MAD2L2;MLH1;MSH2;MSH6;NDFIP1;NSD2;POLQ;PRKDC;RIF1;RNF168;SHLD2;TFRC;THOC1;TP53BP1;UNG	['Disgenet Allergic asthma']
56	GO:0006730	one-carbon metabolic process	http://amigo.geneontology.org/amigo/term/GO:0006730	-0.663777	-2.12042	0	7.29483e-05	24	./Project_wg_result1703192730_GSEA/GO_0006730.png	10	10768;6472;4524;191;6470;2356;10797;1719;4522;7298	AHCY;AHCYL1;DHFR;FPGS;MTHFD1;MTHFD2;MTHFR;SHMT1;SHMT2;TYMS	[]
57	GO:0016072	rRNA metabolic process	http://amigo.geneontology.org/amigo/term/GO:0016072	-0.431028	-2.12049	0	7.42281e-05	227	./Project_wg_result1703192730_GSEA/GO_0016072.png	106	84172;80135;4809;10521;8602;9330;11157;25983;55164;22984;65095;10595;115939;54680;90459;10969;6129;54433;51154;57050;28987;55272;51077;6227;10438;55636;26168;130916;55226;55623;6154;51729;55651;64965;23195;115752;146857;8568;2975;51602;27079;6187;317781;4931;6202;285855;88745;10885;57647;51106;55759;55178;9790;2976;11340;10436;134430;79066;23517;9328;92856;23411;112495;10607;51547;79159;23481;105…	BMS1;BOP1;C1D;CHD7;DDX11;DDX17;DDX27;DDX51;DHX37;DIS3L;DIS3L2;EBNA1BP2;EMG1;ERI1;ERN2;EXOSC3;EXOSC5;EXOSC8;FBL;FCF1;FDXACB1;FTSJ3;GAR1;GEMIN4;GTF3A;GTF3C1;GTF3C2;GTF3C3;GTF3C5;GTF3C6;IMP3;IMP4;KRI1;LAS1L;LSM6;LYAR;MDN1;METTL15;METTL16;MPHOSPH6;MRM1;MRM2;MRM3;MRPS9;MRTO4;MTERF4;MTREX;NAT10;NGDN;NHP2;NOB1;NOC4L;NOL12;NOP14;NOP2;NOP56;NOP58;NVL;PDCD11;PELP1;PES1;PIH1D1;PIH1D2;POLR1B;POP5;REXO4;RPF1;…	[]
58	GO:0040029	regulation of gene expression, epigenetic	http://amigo.geneontology.org/amigo/term/GO:0040029	-0.427382	-2.11079	0	0.000143424	236	./Project_wg_result1703192730_GSEA/GO_0040029.png	103	5530;5433;23318;22933;25885;26523;84172;8467;5976;80312;9643;54496;57343;10209;221656;192670;8085;84333;4686;1788;5431;9612;8726;27327;79753;9869;80336;5987;23347;57510;10013;9013;113802;5901;5438;140690;54107;57492;29066;26147;29890;64425;83989;9031;54487;55051;8087;53615;1655;3192;84872;7157;5928;5252;10933;8520;1499;1981;23411;11240;9533;5468;84444;27161;7290;1786;7913;10155;9112;23378;6996;10…	AGO1;AGO2;AGO4;ARID1B;ATAD2;BAZ1B;BRCA1;CDC45;CELF1;CHEK1;CREBZF;CTCFL;CTNNB1;DDX5;DEK;DGCR8;DNMT1;DNMT3A;DNMT3B;DOT1L;EED;EIF1;EIF4G1;ELAVL1;ELOF1;EZH2;FAM172A;FMR1;FXR1;HAT1;HDAC1;HDAC6;HELLS;HENMT1;HIRA;HMGB1;HNRNPA2B1;HNRNPU;IPO8;KDM1B;KMT2D;MBD3;METTL3;MORF4L1;MORF4L2;MTA1;MTF2;MYBBP1A;NAA40;NCBP1;NCOR2;NRDE2;PABPC1L;PADI2;PCGF5;PHF1;PHF19;POLE3;POLR1A;POLR1B;POLR1C;POLR1E;POLR2B;POLR2D;POLR…	[]
59	GO:0009112	nucleobase metabolic process	http://amigo.geneontology.org/amigo/term/GO:0009112	-0.586324	-2.09989	0	0.000176292	35	./Project_wg_result1703192730_GSEA/GO_0009112.png	15	7372;51292;4329;1503;23028;100;5471;6470;56952;10606;1373;790;4522;6240;7298	ADA;ALDH6A1;CAD;CPS1;CTPS1;GMPR2;KDM1A;MTHFD1;PAICS;PPAT;PRTFDC1;RRM1;SHMT1;TYMS;UMPS	[]
60	GO:0032259	methylation	http://amigo.geneontology.org/amigo/term/GO:0032259	-0.390767	-2.02033	0	0.000502865	326	./Project_wg_result1703192730_GSEA/GO_0032259.png	109	84705;5290;64754;8726;5110;9869;1787;6018;6304;54737;79609;4234;79091;9219;3275;55170;113802;56950;56165;130916;51451;25895;639;140690;94104;635;387893;24140;6894;54623;26147;29890;51106;10498;4609;55178;90780;11022;53615;54815;10436;79066;6419;5252;93587;3028;1499;23411;63892;84444;29063;11091;1786;80335;4255;55798;4524;191;5929;9836;10155;23378;399818;117246;51490;22823;1312;64745;10919;221078;…	AHCY;ATPSCKMT;BHMT;BRCA1;CARM1;COMT;COQ3;CTCFL;CTNNB1;DNMT1;DNMT3B;DOT1L;EED;EEF1AKMT2;EEF1AKMT3;EHMT2;EMG1;EZH2;FBL;FDXACB1;FTSJ1;FTSJ3;GATAD2A;GTPBP3;HENMT1;HSD17B10;ICMT;KMT5A;LCMT1;LCMT2;MBD3;METTL1;METTL15;METTL16;METTL17;METTL22;METTL2B;METTL3;METTL6;METTL8;MGMT;MIS18A;MPHOSPH8;MRM1;MRM2;MRM3;MTA2;MTERF4;MTF2;MTHFR;MTR;MYC;NOP2;NSD2;NSUN2;NSUN6;PAF1;PAGR1;PARP1;PAXBP1;PCMT1;PHF1;PHF19;PIH1D…	[]
61	GO:1903311	regulation of mRNA metabolic process	http://amigo.geneontology.org/amigo/term/GO:1903311	-0.398802	-2.01817	0	0.000511815	262	./Project_wg_result1703192730_GSEA/GO_1903311.png	78	54623;7072;29890;83989;54890;10643;6626;26528;3315;11052;8087;4116;11340;29896;10768;140890;9810;1655;3192;84872;7514;79066;9904;708;284071;1981;79675;5073;87178;27161;23589;9939;79810;55147;4670;9967;170506;25819;1869;56915;11051;8683;6430;1994;5725;3183;6294;6428;79899;84991;51010;56339;678;3178;27316;6426;580;8761;6427;3184;23435;9667;6625;9733;10236;22849;2332;10658;5935;3181;11338;22916;6478…	AGO2;AHCYL1;ALKBH5;BARD1;C1QBP;CARHSP1;CCNB1;CELF1;CIRBP;CPEB3;CPSF6;DAZAP1;DDX5;DHX36;E2F1;EIF4G1;ELAVL1;EXOSC3;EXOSC5;EXOSC8;FAM172A;FASTKD1;FMR1;FXR1;HNRNPA0;HNRNPA1;HNRNPA2B1;HNRNPC;HNRNPD;HNRNPM;HNRNPR;HNRNPU;HSPB1;IGF2BP3;KHSRP;MAGOH;MEIOC;METTL16;METTL3;NCBP2;NOCT;NUDT21;PABPC4;PAF1;PARN;PNPT1;PRPF19;PRR5L;PTBP1;PTCD2;RBM15;RBM15B;RBM17;RBM19;RBM23;RBM3;RBM8A;RBMX;RNF40;SAFB;SAFB2;SART3;SN…	[]
62	GO:0042770	signal transduction in response to DNA damage	http://amigo.geneontology.org/amigo/term/GO:0042770	-0.436479	-1.97936	0	0.000906644	129	./Project_wg_result1703192730_GSEA/GO_0042770.png	39	56950;4282;6154;25;387893;545;581;51343;472;10498;1655;7157;23028;5325;23411;5934;10459;1869;55367;348654;79733;1017;5111;11200;5591;675;6790;144455;51512;891;27339;79915;5347;1111;51514;2305;995;983;672	ABL1;ATAD5;ATM;ATR;AURKA;BAX;BRCA1;BRCA2;CARM1;CCNB1;CDC25C;CDK1;CDK2;CHEK1;CHEK2;DDX5;DTL;E2F1;E2F7;E2F8;FOXM1;FZR1;GEN1;GTSE1;KDM1A;KMT5A;MAD2L2;MIF;PCNA;PIDD1;PLAGL1;PLK1;PRKDC;PRPF19;RBL2;RPL26;SIRT1;SMYD2;TP53	[]
63	GO:0140053	mitochondrial gene expression	http://amigo.geneontology.org/amigo/term/GO:0140053	-0.416057	-1.94156	0	0.00143788	153	./Project_wg_result1703192730_GSEA/GO_0140053.png	62	55245;51654;6182;10884;10128;285367;51023;23107;84340;51253;55173;65005;29093;51001;283459;55157;130916;11222;64965;5442;55037;56652;64983;81554;51081;80298;124454;80324;51650;708;3028;6472;85476;29074;84275;79590;87178;22868;60528;57505;51067;92170;54948;10102;84881;55005;51021;64432;54802;3396;54148;26164;7019;51263;55699;23395;55052;29088;740;28957;55006;7284	AARS2;C1QBP;CDK5RAP1;DARS2;EARS2;ELAC2;FASTKD2;GATC;GFM1;GFM2;HSD17B10;IARS2;LARS2;LRPPRC;MRPL12;MRPL15;MRPL16;MRPL18;MRPL20;MRPL22;MRPL24;MRPL3;MRPL30;MRPL32;MRPL37;MRPL39;MRPL49;MRPL58;MRPL9;MRPS10;MRPS16;MRPS18C;MRPS25;MRPS27;MRPS28;MRPS30;MRPS33;MRPS7;MRPS9;MTERF2;MTERF3;MTERF4;MTG1;MTG2;PNPT1;POLRMT;PTCD3;PUS1;RCC1L;RMND1;RPUSD3;RPUSD4;SHMT2;SLC25A33;TFAM;TRIT1;TRMT61B;TSFM;TUFM;TWNK;UQCC1;Y…	[]
64	GO:0051302	regulation of cell division	http://amigo.geneontology.org/amigo/term/GO:0051302	-0.414696	-1.92828	0	0.00164358	156	./Project_wg_result1703192730_GSEA/GO_0051302.png	33	641;201163;7423;9738;994;8502;9212;201161;9493;9055;56034;27183;79733;114327;3619;1894;675;146909;50838;80179;6790;144455;9585;79541;29127;5300;5347;11113;5933;259266;23594;9928;990	ASPM;AURKA;AURKB;BLM;BRCA2;CCP110;CDC25B;CDC6;CENPV;CIT;E2F7;E2F8;ECT2;EFHC1;FLCN;INCENP;KIF14;KIF18B;KIF20B;KIF23;MYO19;OR2A4;ORC6;PDGFC;PIN1;PKP4;PLK1;PRC1;RACGAP1;RBL1;TAS2R13;VEGFB;VPS4A	['Disgenet Allergic asthma']
65	GO:0006457	protein folding	http://amigo.geneontology.org/amigo/term/GO:0006457	-0.391935	-1.92064	0	0.001811	203	./Project_wg_result1703192730_GSEA/GO_0006457.png	99	10694;2280;64772;23640;9093;3998;51726;120526;573;5824;7415;9141;6905;27433;2289;3326;30001;54788;80331;27348;3303;9360;4820;5903;79982;84750;56886;3313;9532;54431;8195;80273;6449;5611;51645;2773;55898;26278;10576;11080;125972;2780;3329;81572;9529;7466;5478;55664;6782;79031;908;6767;10681;81562;55768;134492;10465;3315;6902;23065;5481;10726;11328;10549;10856;6904;6950;9531;51035;23759;811;10105;22…	ALG12;BAG1;BAG2;BAG3;BAG5;CALR;CALR3;CCT2;CCT5;CCT6A;CCT8;CDC37;CDC37L1;DNAJA3;DNAJB11;DNAJB12;DNAJB14;DNAJB4;DNAJB6;DNAJC10;DNAJC24;DNAJC3;DNAJC5;EMC1;ENGASE;ENTPD5;ERO1A;ERO1B;ERP29;FKBP1A;FKBP4;FKBP5;FKBP9;FUT10;GNAI2;GNAI3;GNAT2;GNB4;GNB5;GRPEL1;HSP90AB1;HSP90B1;HSPA13;HSPA1A;HSPA5;HSPA9;HSPB1;HSPBP1;HSPD1;HSPE1-MOB4;LMAN1;LMAN2L;MESD;MKKS;MLEC;MOGS;NGLY1;NKTR;NUDC;NUDCD2;NUDCD3;P4HB;PDCD5;PD…	[]
66	GO:0043588	skin development	http://amigo.geneontology.org/amigo/term/GO:0043588	0.411105	2.08853	0	0.00190898	385	./Project_wg_result1703192730_GSEA/GO_0043588.png	213	57830;8687;301;387267;6703;54206;3872;1475;353140;25984;1364;11187;3882;2304;9333;5652;3860;3884;353141;3857;140807;51083;2263;85289;10628;386675;353139;7421;4644;337880;121549;83902;3880;55612;3886;7480;386679;388818;3883;353144;386676;3624;100132386;386677;5046;163778;1823;54345;125981;3890;5154;3850;353333;1277;353134;3889;60529;144501;55870;247;643394;85291;192666;5275;6278;6704;126695;728318…	ABCA12;ACER1;ALOX12;ALOX15B;ALX4;ANXA1;APCDD1;AQP3;ASCL4;ASH1L;ATP8A2;BCL11B;CELA2A;CELSR1;CLDN4;CNFN;COL1A1;COL3A1;COL5A1;COMP;CSTA;CTSK;CTSV;CYP27B1;DACT2;DKK1;DSC1;DSG1;DSP;EDAR;EGFR;EREG;ERRFI1;FERMT1;FGF10;FGFR2;FLG;FLG2;FOSL2;FOXC1;FOXE1;FOXN1;FST;FZD3;GAL;GJB3;GRHL3;HDAC2;HOXC13;IL20;INHBA;IRF6;ITGA3;ITGA6;ITGB4;KAZN;KDF1;KLK13;KLK14;KLK5;KRT1;KRT13;KRT14;KRT16;KRT17;KRT18;KRT19;KRT23;KRT2…	['Disgenet Allergic asthma']
67	GO:0051169	nuclear transport	http://amigo.geneontology.org/amigo/term/GO:0051169	-0.36967	-1.9091	0	0.0019444	344	./Project_wg_result1703192730_GSEA/GO_0051169.png	132	84248;120892;5580;22794;26263;9702;51684;2621;79833;4686;3326;10204;10921;64328;56943;56647;11331;5903;6632;6431;129401;6636;54535;2733;5501;51194;8692;57510;8563;129138;55437;3087;6432;5901;84268;6429;1959;23214;23511;7919;9785;3840;84271;9883;7295;202151;26953;29890;54890;81929;11052;65110;4116;23144;10768;3838;5571;7514;8720;10073;23293;7157;1434;79228;10553;57506;53371;55746;55998;9818;23411;…	AAAS;AHCYL1;ALKBH5;ALYREF;ANKLE1;ANKRD54;BAG3;BARD1;BCCIP;CALR;CASC3;CCHCR1;CDK1;CEP57;CPSF1;CPSF6;CSE1L;DDX39A;DDX39B;DHX38;ECT2;EGR2;EMD;ENY2;FBXO22;FYTTD1;GAS6;GEMIN4;GEMIN6;GLE1;GTSE1;HCLS1;HHEX;HNRNPA1;HNRNPA2B1;HSP90AB1;HTATIP2;HYAL2;IPO11;IPO4;IPO5;IPO8;IPO9;JUP;KPNA2;KPNA4;LRRK2;LZTS2;MAGOH;MAGOHB;MALT1;MAVS;MBTPS1;NCBP1;NCBP2;NDC1;NUP107;NUP133;NUP160;NUP188;NUP205;NUP210;NUP35;NUP43;NUP…	[]
68	GO:0051188	cofactor biosynthetic process	http://amigo.geneontology.org/amigo/term/GO:0051188	-0.379136	-1.91065	0	0.00195763	276	./Project_wg_result1703192730_GSEA/GO_0051188.png	81	51144;4891;3356;2937;84105;11019;471;5210;5740;57017;8566;60490;5165;7390;51117;1355;1737;6319;25874;47;2534;4779;32;5571;51629;133686;79066;2730;8034;54541;2643;55748;57107;84532;9200;2687;2821;6697;57546;5860;6647;54956;2584;23475;2181;3939;23417;6576;7389;1535;8803;5743;23498;957;283209;55739;5214;56997;93974;60481;8942;80347;197322;31;1738;2356;5209;10229;10327;5211;38;79934;3643;2194;3418;64…	ACACA;ACACB;ACAT1;ACLY;ACSF3;ACSL3;ACSS1;AKR1A1;ATIC;ATP5IF1;CNDP2;COASY;COQ3;COQ4;COQ7;COQ8A;COQ8B;COQ9;COX15;CYBA;DDIT4;DHFR;DLAT;DLD;ELOVL1;ELOVL5;ENTPD5;FASN;FPGS;FYN;GALK1;GCH1;GCLM;GGT5;GPI;GSS;HAAO;HACD1;HMBS;HSD17B12;HTR2A;IDH2;INSR;KYNU;LDHA;LIAS;METTL16;MLYCD;MPC2;MTHFD1;NADK2;NAXD;NFE2L1;PARP16;PCBD2;PDK3;PDP2;PDSS2;PDXK;PFKFB3;PFKFB4;PFKL;PFKP;PGM2L1;PPCDC;PPT2;PRKAG1;PTGIS;PTGS2;QDPR…	[]
69	GO:0033865	nucleoside bisphosphate metabolic process	http://amigo.geneontology.org/amigo/term/GO:0033865	-0.420078	-1.90321	0	0.00200973	132	./Project_wg_result1703192730_GSEA/GO_0033865.png	48	84836;2180;23597;570;51144;9060;8801;3155;60490;5165;1737;6319;25874;47;4598;32;3157;64087;347734;3156;84532;84188;9200;26027;10654;1743;57546;80221;2181;51166;23417;6576;8803;84320;60481;8942;80347;197322;31;1738;84693;137964;10965;38;3295;2194;64834;9374	AADAT;ABHD14B;ACACA;ACACB;ACAT1;ACBD6;ACLY;ACOT11;ACOT2;ACOT9;ACSF2;ACSF3;ACSL1;ACSL3;ACSS1;BAAT;COASY;DLAT;DLD;DLST;ELOVL1;ELOVL5;FAR1;FASN;GPAT4;HACD1;HMGCL;HMGCR;HMGCS1;HSD17B12;HSD17B4;KYNU;MCCC2;MCEE;MLYCD;MPC2;MVK;PAPSS2;PDK3;PDP2;PMVK;PPCDC;PPT2;SCD;SLC25A1;SLC35B2;SUCLA2;SUCLG2	[]
70	GO:0006308	DNA catabolic process	http://amigo.geneontology.org/amigo/term/GO:0006308	-0.530687	-1.90442	0	0.00202352	37	./Project_wg_result1703192730_GSEA/GO_0006308.png	18	3837;3297;2021;64802;1677;90459;9941;581;472;836;6419;80198;22803;3146;348654;9131;84893;2237	AIFM1;ATM;BAX;CASP3;DFFB;ENDOG;ERI1;EXOG;FBH1;FEN1;GEN1;HMGB1;HSF1;KPNB1;MUS81;NMNAT1;SETMAR;XRN2	[]
71	GO:0016458	gene silencing	http://amigo.geneontology.org/amigo/term/GO:0016458	-0.399744	-1.89592	0	0.0021602	183	./Project_wg_result1703192730_GSEA/GO_0016458.png	77	25904;5530;5433;23318;22933;26523;8467;10521;80312;9643;57343;192670;8085;4686;246175;1788;5431;90459;9612;8726;27327;79753;9869;23347;57510;113802;56165;5901;26986;5438;54107;29066;83989;22955;54487;55051;8087;11022;53615;1655;84872;7157;10933;8520;27044;1981;23411;5468;84444;27161;7290;1786;10155;23378;10526;51490;1994;51593;3146;56339;6895;4087;79829;3065;55183;23409;1017;2332;29028;10658;3181…	AGO1;AGO2;AGO4;ATAD2;CDC45;CDK2;CELF1;CHMP1A;CNOT10;CNOT6L;DDX17;DDX5;DGCR8;DNMT1;DNMT3A;DOT1L;EED;EIF4G1;ELAVL1;ERI1;FAM172A;FMR1;FXR1;HAT1;HDAC1;HELLS;HENMT1;HIRA;HMGB1;HNRNPA2B1;IPO8;KMT2D;MBD3;METTL3;MORF4L1;MORF4L2;NAA40;NCBP1;NCBP2;NCOR2;NRDE2;PABPC1;POLE3;POLR2B;POLR2D;POLR2E;POLR2I;PPARG;PPP3CA;RAN;RIF1;RRP8;SCMH1;SETDB1;SIRT1;SIRT2;SIRT4;SMAD2;SMARCA5;SMCHD1;SND1;SNIP1;SPOUT1;SRRT;SUV39H…	[]
72	GO:0072331	signal transduction by p53 class mediator	http://amigo.geneontology.org/amigo/term/GO:0072331	-0.382206	-1.8761	0	0.00256468	215	./Project_wg_result1703192730_GSEA/GO_0072331.png	65	64782;91875;6878;6794;835;51616;55170;56950;4282;6154;387893;545;581;472;83596;596;10498;1870;1655;7157;6877;23028;54541;5325;23411;5934;8445;84289;1869;23378;6882;26155;2272;55367;23246;80279;6749;10210;9349;8148;22974;9212;10514;4839;80196;11198;79733;1017;51741;5111;11200;675;6790;144455;51512;5300;891;79915;4436;1111;2305;995;983;672;79073	AEN;ATAD5;ATM;ATR;AURKA;AURKB;BAX;BCL2;BCL2L12;BOP1;BRCA1;BRCA2;CARM1;CASP2;CCNB1;CDC25C;CDK1;CDK2;CDK5RAP3;CHEK1;CHEK2;DDIT4;DDX5;DYRK2;E2F1;E2F2;E2F7;E2F8;FHIT;FOXM1;GTSE1;ING5;KDM1A;KMT5A;MIF;MSH2;MYBBP1A;NOC2L;NOP2;PCNA;PIDD1;PIN1;PLAGL1;PRMT6;RBL2;RNF34;RPL23;RPL26;RRP8;SIRT1;SMYD2;SSRP1;STK11;SUPT16H;TAF11;TAF15;TAF5;TAF6;TAF9B;TMEM109;TOPORS;TP53;TPX2;TTC5;WWOX	[]
73	GO:0061842	microtubule organizing center localization	http://amigo.geneontology.org/amigo/term/GO:0061842	-0.586025	-1.87664	0.00856531	0.00258561	25	./Project_wg_result1703192730_GSEA/GO_0061842.png	13	1739;5903;54820;25777;23353;23299;10092;7430;51490;1783;29899;6790;259266	ARPC5;ASPM;AURKA;BICD2;DLG1;DYNC1LI2;EZR;GPSM2;NDE1;RANBP2;SPOUT1;SUN1;SUN2	[]
74	GO:0098732	macromolecule deacylation	http://amigo.geneontology.org/amigo/term/GO:0098732	-0.420042	-1.86734	0	0.00269374	109	./Project_wg_result1703192730_GSEA/GO_0098732.png	38	9219;4287;5599;10013;51104;79718;23410;1107;53615;5928;79685;10933;23028;84312;122953;127018;23411;221477;51547;6421;5187;26090;83933;9112;65018;1108;64426;5927;10362;3065;57805;5931;25855;23409;25865;1487;8819;9374	ABHD12;ABHD17B;ATXN3;BRMS1;BRMS1L;C6orf89;CCAR2;CHD3;CHD4;CTBP1;HDAC1;HDAC10;HDAC6;HMG20B;JDP2;KDM1A;KDM5A;LYPLAL1;MAPK8;MBD3;MORF4L1;MTA1;MTA2;PER1;PINK1;PPT2;PRKD2;RBBP4;RBBP7;SAP30;SAP30L;SFPQ;SIRT1;SIRT3;SIRT4;SIRT7;SUDS3;TBL1XR1	[]
[truncated: 401 more rows]

## Sheet: TDI
numbering	geneSet	description	link	enrichmentScore	normalizedEnrichmentScore	pValue	FDR	size	plotPath	leadingEdgeNum	leadingEdgeId	userId	Overlap
0	GO:0010257	NADH dehydrogenase complex assembly	http://amigo.geneontology.org/amigo/term/GO:0010257	-0.561311	-2.32472	0	0	55	./Project_wg_result1703234227_GSEA/GO_0010257.png	26	4705;91942;4713;51079;55863;4707;4720;55967;4728;55471;126328;29090;4729;4711;4714;4724;4708;80224;4702;4698;51103;4709;4712;137682;4694;55744	COA1;NDUFA1;NDUFA10;NDUFA11;NDUFA12;NDUFA13;NDUFA5;NDUFA8;NDUFAF1;NDUFAF2;NDUFAF6;NDUFAF7;NDUFB1;NDUFB2;NDUFB3;NDUFB5;NDUFB6;NDUFB7;NDUFB8;NDUFS2;NDUFS4;NDUFS8;NDUFV2;NUBPL;TIMM21;TMEM126B	[]
[truncated: 477 more rows]

## Sheet: MA
numbering	geneSet	description	link	enrichmentScore	normalizedEnrichmentScore	pValue	FDR	size	plotPath	leadingEdgeNum	leadingEdgeId	userId	Overlap
[truncated: 59 more rows]

## Sheet: TMA
numbering	geneSet	description	link	enrichmentScore	normalizedEnrichmentScore	pValue	FDR	size	plotPath	leadingEdgeNum	leadingEdgeId	userId	Overlap
[truncated: 58 more rows]
