# Supplementary material for: Occupational exposure and its mechanistic link to allergic asthma and lung function decline; a data-driven approach coupled to mining of adverse outcome pathway signatures
Source: Front Toxicol. 2025 Sep 8;7:1589380. doi: 10.3389/ftox.2025.1589380 (PMC12450882; doi:10.3389/ftox.2025.1589380)
Supplement: Supplementary file 7 [file DataSheet5.xlsx]

## Sheet: GLUT
10	-0.11796181782895
100	-0.213100082023144
1000	0.0409585081237081
10000	0.146512426523445
100008589	-0.662970387663131
100009676	0.0018402970272118
10001	-0.0508509670357123
10002	-0.0012288401445355
10003	-0.0082152589219631
100033413	0.0955065125930245
100033414	-0.102757085042644
100033415	-0.07528063663303497
100033416	-0.0427017951557155
100033418	0.0858968710763317
100033422	0.0132682092520371
100033423	-0.0813790976183113
100033424	-0.139978200502477
100033425	0.111126154431165
100033426	-0.0950023910310878
100033427	0.0591522386060252
100033428	-0.121765276217044
100033430	0.0743001857213144
100033431	0.210791346854021
100033432	0.0171415603466134
100033433	-0.144211749708931
100033434	-0.0974385774165901
100033435	-0.0358136746562113
100033436	-0.0685265223877201
100033437	-0.134325743569187
100033438	0.167211859475179
100033439	-0.151694838506283
100033440	0.0135679769999894
100033441	0.0011925312374414
100033444	0.192331100690546
100033445	-0.0971667756384546
100033447	-0.136956674042108
100033451	0.0694219684577904
100033453	-0.184076395093889
100033603	0.169974338908451
100033800	-0.0944811682092997
100033801	-0.0088128467843191
100033805	-0.319352524166313
100033806	-0.0829640876913151
100033807	0.0828004471120007
100033808	0.0408510827828243
100033809	-0.138092618133287
100033811	0.0677354451584712
100033812	0.0077165524052734
100033814	0.0236168924612415
100033815	0.0810323157680665
100033818	-0.0635205797786002
100033820	-0.0103704878447245
100033821	-0.0861852353030681
100033822	0.0017168962581705
100036563	0.198551822595483
100036564	-0.0719467593618492
100036565	0.0050465025501304
100037417	0.0180227844616804
10004	0.227824738640451
100049587	0.087157343898798
10005	0.0461991804844775
10006	-0.082624819962068
10007	-0.063461711435114
10008	0.0733562691010458
10009	0.156386814525201
1001	0.0511691630208382
10010	0.14121234288438
100101267	0.05200672056617825
100101440	0.0189989888167153
100101467	-0.103647137094147
10011	-6.88765e+08
100124535	0.210327759661573
100124536	0.375189041649328
100124537	-0.175405995895561
100124538	-0.0230700299886912
100125556	0.07091860084273699
100126355	-0.142323648982918
100127206	-0.0042405956253659
100127888	0.0363871616125364
100127950	0.19972670526583
100127955	0.24329793851671
100128124	0.169808365038331
100128233	-0.0035097018398295
100128252	0.0887622518055858
100128262	-0.043229951609787
100128288	-0.115006513366025
100128292	0.277810101074382
100128310	-0.0423856606018054
100128327	-0.102288085049379
100128653	0.0679840255414302
100128830	0.238387732357884
100128927	-0.0858029522949429
100128977	-0.142836274935973
100128988	0.0329057024727398
100128998	0.249399193341461
100129075	-0.15098471406964
100129128	0.138864540044541
100129196	0.116659811040462
100129271	0.0738548267824172
100129278	0.116874835851874
100129345	0.066221787205101093
100129427	0.275308485910271
100129434	0.196671917626539
100129455	0.248721365890982
100129482	0.0606124155815259
100129534	0.196008885496073
100129540	0.161788320422673
100129543	-0.584776608592087
100129583	-0.124540981864098
100129654	0.0910443776039808
100129726	0.0130580445607223
100129842	0.0273169900865369
100129858	0.107874897937287
100129924	0.0962298191486853
10013	-0.133673248292115
100130086	0.0381279138039046
100130274	0.0748828189575741
100130275	-0.0049379928932255
100130302	0.882101671463423
100130331	-0.190683767104031
100130348	0.155402318686935
100130519	-0.0365929426795697
100130557	0.152611900651973
100130581	0.0408403782106305
100130613	-0.0173973348154587
100130691	-0.237624559493737
100130717	0.17463732088913
100130733	-0.0469954237668608
100130742	0.0901568952080824
100130771	-0.0576780211766504
100130872	0.162130650659731
100130889	-0.112530998752869
100130934	0.0437281508264979
100130958	-0.0434355761179281
100130988	0.126259974207727
100131017	-0.0381801009183093
100131137	0.114827734330061
100131138	0.0543715714341394
100131187	-0.129037558315971
100131211	-0.404499521176784
100131213	-0.122185307724796
100131439	0.0958348686341347
100131454	-0.170233829482313
100131496	0.236714357070084
100131726	0.0894619536619894
100131755	0.26324253689432
100131816	0.231226033845636
100131827	0.0290029316356275
100131943	0.0382727993858304
100132116	0.176046843943562
100132169	0.136451360753222
100132247	0.05952479443707994
100132285	0.10820281102316666
100132288	0.14070858633386452
100132341	0.11494988076472
100132354	0.291962051921288
100132356	-0.130684168505158
100132386	0.23929306723244032
100132463	0.264462444513944
100132464	0.0554776743759334
100132476	0.354289732161818
100132686	-0.0331887875325575
100132708	0.03764738217857563
100132911	0.16530696474892
100132916	-0.0694504791856004
100132948	-0.09263708115898793
100132967	0.0366820052568268
100132979	-0.12178732574236284
100133161	0.114639938748333
100133920	0.1766789194062085
100133941	-0.445209267174623
100133991	0.113807174476627
100134317	-0.0379378554889286
100134868	-0.1696994225767654
100134869	0.045556548153947794
100134934	-0.1364243092210293
100137047	-0.0594654946457525
10014	0.0271468662870967
100141515	0.17899988433907
100144596	0.335958191231973
10015	0.0828150122818141
100151643	0.167689815661605
100151683	0.264087247519499
100151684	0.0929199619023755
100158262	-0.267913554430037
100169989	-0.0397932701566358
10017	-0.144612853427972
100170841	0.0017575755208361
10018	-0.0796059025001036
100188893	-0.0865601161440443
10019	-0.0140526046182481
100190938	0.0691057037424218
100190939	-0.0302521625761332
100190949	-0.0065971428770741
100192379	0.237008472008178
1002	0.167870688707127
10020	-0.0810586547071851
10021	0.102623038186534
10022	0.153567486426588
10023	-0.0222850820103364
10024	-0.385611429240428
10025	-0.0865510751186739
10026	0.0205007813581358
100271350	0.124715993310187
100271927	0.238377844163193
100272147	-0.293170388679322
100286979	-0.252085835867901
100287171	0.011171011749952301
100287226	0.0759565578773485
100287290	0.0845498751236335
100287569	0.137925268351097
100287728	-0.0306007826821105
100287792	0.0807073690643013
100287879	0.0854983572790915
100287902	-0.0427575437845602
100287932	-0.0277277864910353
100287948	0.225161128440663
100288208	-0.0219701203482813
100288254	-0.0374484248073226
100288413	-0.0577903848542421
100288527	0.3322925495155067
100288637	-0.379851771829973
100288687	0.14931619102767987
100288695	0.0497214861328644
100288797	0.0063426123598421
100288801	-0.0757811730498748
100288814	7.61342e+08
100289124	0.14527745963321048
100289388	-0.106387205996615
100289580	0.152955003587671
100289635	0.204449605503424
100289656	-0.173940686662649
100289678	-0.0342015151163602
100293516	-0.505999415674207
1003	-0.226924281133885
100302135	0.0244585360749345
100302145	0.19132611852935
100302652	-0.07973910312106194
100302736	0.0877362076196318
100302743	0.266601882581033
100303728	0.114098802221282
100303755	-0.304742440958339
100310846	0.183463254770847
100316904	-0.112548577722694
100337591	0.0278883975389283
10036	-0.464482446975903
100379132	0.152241497139704
100379141	0.119119062854852
100379250	0.731804823308065
100379661	0.292440668119167
10038	-0.270517673413033
100381270	-0.215286522975667
10039	0.0125287252977994
1004	0.0279903381984416
10040	0.04205629057233185
100419773	0.205610535610915
10042	-0.251389371638023
100420258	0.0338278383943626
100420587	0.372604251677342
100423062	0.111362763824457
10043	0.22095274738185
10044	-0.093788608190372
10045	0.0372938207887468
10046	-0.17202554971467
10047	-0.030137435637036
10048	0.213514238253702
10049	-0.3386535003305605
100499483	-0.0653069816317035
1005	0.0361120103293281
10050	-0.0078209659739091
100505477	0.324358223061118
100505502	0.171903355998692
100505530	0.0734762966740421
100505741	0.0697970481653454
100505879	0.267673914946006
100505929	0.0116705380407936
100505993	0.235245504942636
100506084	0.04174288191238315
100506119	0.193568569596123
100506127	-0.506650083104103
100506144	0.146935775670516
100506237	0.20844835326052
100506271	0.0801608961973877
100506334	0.0184948670609925
100506409	0.242582809193317
100506422	0.402571307770406
100506504	0.197193202552308
100506564	-0.0101609858684089
100506581	-0.0428193827188842
100506658	-0.0039858178462091
100506730	0.103045463865604
100506736	-0.162630692756384
100506742	-0.0754150698497829
100506759	0.0332875379135261
100506930	0.118273876036878
100506965	0.0047483983689601
100507135	-0.283902844984492
100507206	-0.0180069743366321
100507249	0.0334213751878032
100507290	0.199660736752649
100507321	0.10604418843988
100507404	-0.239589251343383
100507436	0.115516707305509
100507444	0.131428671420365
100507530	0.0291240691846286
10051	-0.15075260422766
10052	0.115730243687949
100526664	0.032560595050356
100526694	0.020684110946154
100526739	-0.304211798182649
100526740	-0.163671100176436
100526760	0.0928863806537684
100526761	0.176455569120505
100526772	-0.0892884204307649
100526773	-0.03923662215205115
100526783	0.0838223934266131
100526794	-0.120556488574182
100526833	0.36737792912801503
100526835	0.0033206457987036506
100527949	0.16954300768150918
100527963	0.407218806119968
100528017	-0.0341473959677669
100528030	-0.338812275684627
100528032	-0.002972865377923366
100528064	-0.139537454233964
100529063	-0.214406499057465
100529144	0.0606927333321732
100529215	-0.0775495278247437
100529239	-0.125731726410726
100529240	-0.189777076079997
100529241	-0.243486182514979
100529257	0.04134897684579881
100529261	0.04327832927925085
100529855	-0.161874655398224
10053	0.0540726766069075
100532726	0.1578972640528688
100532731	0.0114711421005022
100533105	-0.236739939518331
100533106	-0.106531314318047
100533178	0.0561322732537426
100533181	0.0119267363242317
100533184	-0.17427937362904
100533952	0.0818232308118146
100534592	0.214386247923617
10054	-0.0059736224298899
10055	-0.391104327040878
10056	-0.0023688612969357
10057	-0.0867925421736858
10058	-0.0151526210429139
10059	0.0682123811246286
1006	-0.0292234224262333
10060	0.0810636761861184
100616452	0.530876417933691
10062	0.130995748576996
10063	0.0348679320257559
100631383	0.0809765211226835
100652739	0.113596047778842
100652748	-0.177908532890974
100652781	-0.562764108603158
100652824	0.0787284237481849
100652939	-0.632564121778348
100653515	-0.0241446445139649
10066	0.0350147180606383
10067	-0.251135057178193
10068	0.24710417651477
10069	0.342788134832874
1007	-0.190145006211825
10071	0.396733941096713
10072	-0.024215225731495947
10073	-0.179817909766472
10075	0.0404317590548123
10076	0.0458399886958573
10077	-0.132819244186009
10078	0.195710952084357
10079	0.152953917203288
1008	-0.0617723694990832
10081	-0.0861201869504012
10082	0.153386639544832
10083	0.0601125030685321
10084	0.0268957174725205
100847062	0.239896981929855
10085	0.155463582194088
100852405	0.398879268213119
10086	0.0194448737999239
100861548	-0.394664395715887
100862671	-0.0811780261697504
100862697	0.258755102010671
100862728	-0.0621684850596986
100874034	-0.0240852625199597
100874051	0.268158679415447
100874107	0.198995431863259
100874123	0.322930266582917
100874392	-0.30014870841535346
100885850	0.0476598417137364
100887749	0.14683028254782607
100887750	-0.234102217935512
10089	0.112099361417758
1009	0.241807097772272
10090	0.156082552065412
100913187	-0.3915604160459975
10092	-0.199379308111552
10093	-0.212249701850449
10094	-0.0725954791326875
10095	-0.346890022273742
10096	-0.0808325081598259
10097	0.0644258817755109
10098	-0.0325255437302854
10099	-0.102710635295821
100996648	0.124163806251979
100996702	0.0341535564864831
100996928	-0.005751350650261104
101	0.0089561337977443
1010	0.0439471841806407
10100	0.084317673322593
10101	0.0332305652399842
10102	-0.244928923376968
10103	0.127813876502398
10105	-0.236786877847957
10106	-0.135345595363247
10107	0.146988796673733
10109	0.0631424146005522
10110	0.230084609185666
10111	0.1453726274703
10112	-0.180756690055317
10113	-0.190523696857587
10114	0.187862302118201
10116	-0.0195960186479272
10117	-0.21708338908839
1012	0.105079198441097
10120	-0.291569236496394
10121	0.0058266741000363
10123	0.124163109073452
10124	0.179648760269304
10125	0.010760270112681901
10126	-0.26306022405414
10127	-0.201447231477889
10128	-0.111801071732041
10129	0.189754092534333
1013	0.15411254987292
10130	-0.827533570389999
10131	-0.266619270468166
10133	0.0485204374788717
10134	0.0451610510057259
10135	0.10513391468205781
10136	0.191201832710955
10137	-0.146756279704075
10138	-0.0760059734208498
10139	0.0666664597339587
1014	0.288313481552735
10140	0.298510614937957
10141	0.225913476464801
10142	-0.0319129725119526
10143	0.19383181959826
10144	-0.0804938933792855
101447996	0.168368132566504
10146	-0.298527375432561
10147	-0.192391229441966
10148	-0.127537447487259
10149	0.0768024952808747
1015	-0.013249953325605
10150	0.0599552461726428
10151	-0.0666960244864234
10152	0.0138749635572246
10153	-0.135006921519677
10154	0.0667176153520507
10155	-0.234621660059917
10156	0.016118345582545
10157	-0.0234109875340642
10158	0.188930769015972
10159	-0.0667027276938683
1016	0.0998920702661251
10160	0.0730500532829031
10161	0.141132419860742
10162	-0.0930525379954046
10163	-0.0464300744427777
10164	-0.0508859416155602
10165	-0.157633204288958
10166	-0.414530820996881
10168	-0.190419954648162
10169	0.101709880495423
1017	-0.344494318004761
10170	-0.170401186434419
10171	-0.0140971063031013
10172	0.0162899208476568
10174	0.0485848474956322
10175	0.0920210121255591
10178	0.139213646347083
10179	0.0407091997231827
1018	-0.0103323905916893
10180	-0.0590513444510881
10181	-0.0492902704616637
10184	0.0236545511840797
10186	0.0396105273304236
10188	-0.0745716443222612
10189	-0.41511508023801147
1019	-0.146683341135439
10190	0.048962480725345
101927581	-0.0591064970471
101927770	-0.106483658951392
101928068	0.035376609361905
101928649	-0.15552026171751
101928697	0.244180762990049
101928751	0.0586142951872454
101928885	0.224963911389857
101928953	0.169327888737312
101928957	0.0785019147052673
101929163	-0.0140518576317285
101929637	0.0435458450845173
101929762	0.260353734105086
10193	-0.0197649051847897
101930665	0.0484167033906857
10194	0.0822001500997613
10195	0.143763952165665
101954264	0.0729327428305547
101954267	-0.0419127523597246
101954269	0.0858556126859152
101954272	-0.229819029023613
101954276	0.353009416045631
101954277	0.186041119599213
10196	-0.326617916133572
10197	0.0588649219551932
10198	0.0075701934746259
10199	0.107686607403523
102	0.0291697360437702
1020	-0.0632851659420362
10200	-0.281147859624567
10201	0.0603118123283037
10202	0.242406048517882
10203	-0.0618921304192262
10204	-0.106843868044052
10205	0.144834761282318
10206	-0.0394139779303588
10207	0.0200313942734659
10208	0.0793150150072151
10209	-0.0997908047658619
1021	-0.430498929624715
10210	-0.264654267597226
10211	-0.0101659138850705
10212	-0.203775454848864
10213	-0.0938196753628596
10214	0.137421468855823
10215	0.269318342541166
102157402	-0.0933860545557273
10216	-0.0778415922194914
10217	-0.240801952796372
10218	-0.0853378028010113
10219	0.0382247472402519
1022	-0.161840819005404
10220	-0.112868551301916
10221	0.134732271672566
10223	-0.125779647932504
10224	-0.707093360755298
10225	0.0161949787394426
10226	-0.317011437408707
10227	-0.161146715660302
10228	0.0614766123122906
102288414	-0.254562249654533
10229	-0.372746463414081
10230	0.0319709973719519
10231	0.123641739593284
10232	0.163366295745628
10233	0.101083903557781
10234	0.150768405282383
10235	-0.0350368840640714
10236	-0.345281637317628
10237	-0.0781597440226643
10238	-0.224954770537367
1024	0.33571104955818
10240	0.10760635153944
10241	0.153541797061712
10242	0.131396970868204
10243	-0.0567727066798414
10244	0.031314520653628
10245	-0.160904498261594
10246	0.105353452824368
102466515	0.0343684727722595
10247	-0.0082840332321283
10248	-0.0348107068331356
10249	-0.0867215194031663
1025	-0.133060925249215
10250	0.0276885342078857
10251	-0.146464913818593
10252	0.0088042329876065
10253	-0.185000186774725
10254	0.136589954932672
10255	0.163135957387589
10256	0.243602536276257
10257	-0.128470552966667
1026	0.366580010781581
10260	0.065346146766698393
102606463	0.0970064942023562
10261	0.722810649181785
10262	0.178226585202143
10263	0.0262849184133506
10265	0.14131275431204
10266	0.114492988435124
10267	0.145844663165992
10268	0.313883900509853
10269	0.157580804867097
1027	-0.11766281433383
10270	-0.0576466121394387
10272	0.189838279068076
102723566	0.128530188440007
102723701	0.093570140486443
102723859	-0.098867597830674
102723968	0.311807851978242
102724194	0.0169217778909163
102724485	-0.0547971014994065
102724728	-0.294482406133649
102724845	0.19522128026359
102724971	0.104392090430492
10273	-0.0162863542517853
10274	-0.3213970019291
10276	-0.375316192222308
10277	-0.138218950939863
10278	0.0748558849659643
10279	0.113259720345108
1028	0.0304168111741764
10280	0.288762830378271
10281	0.0655098924078063
10282	-0.0703989679449975
10283	0.126600409834137
10284	-0.0823332767817702
10285	0.151538990302234
10286	-0.171714037707429
10287	-0.181086184479866
10288	0.132585505604905
10289	0.0338813595503952
1029	-0.110062646877615
10290	0.167803805739771
10291	-0.0748451657196999
10293	-0.351906815689826
10294	0.0244421476395013
10295	-0.143228609024718
10296	-0.0148137492872151
10297	0.310952425084754
10298	-0.0032472263248255
103	-0.0470304171867452
1030	0.0053608593386113
10300	-0.223309577607984
10301	-0.301547319427411
10302	-0.0786120808998311
10307	-0.0345305352416203
10308	0.196211854734697
10309	0.0854949122914996
103091866	-0.0673772603094945
1031	-0.172118347249205
10311	0.121973638232
10312	0.088724208288233
10313	-0.154257754740639
10314	-0.129514077432442
10316	0.183754976646529
10317	0.0349434369411158
10318	-0.0848470044206554
10319	0.114689390200531
1032	-0.112576125980448
10320	-0.0065596767947492
10321	-0.0966342884656015
10322	-0.0067133938133672
10324	-0.0491378809556652
10325	0.0160532902996866
10326	0.428907769486186
10327	-0.387909060941915
10328	-0.0999158557140946
10329	-0.11875073110428
1033	-0.355671010234785
10331	0.22635665369436
10332	0.055151981333903
10333	0.410548634733059
10336	0.113728671104903
10342	0.0340627501229533
10343	0.149478941922754
10344	0.0714663065810688
10345	-0.160993993434223
10346	0.206873944639148
10347	0.0225284198962754
10349	0.122227516493195
10350	-0.13429060706087
10351	-0.0941367552497439
10352	-0.0121121926595886
1036	0.0038668906591134
10360	0.529966134618617
10361	0.042939338413631
10362	-0.294520788372438
10363	0.0406916464920409
10365	0.294161867383091
10367	-0.0646955791823878
10368	0.243774386437916
10369	0.0015762898444543
10370	0.254387037647931
10371	-0.124109959028171
10376	0.0440802443281865
10379	0.0527214180136599
1038	0.104308220715931
10380	-0.0422855863427611
10381	0.0871187915600983
10382	9.06458e+08
10383	-0.24566683920826
10384	-0.0853652537073437
10385	-0.112680443996565
10388	0.0541756196221836
10389	-0.377649228620691
1039	-0.131567713538572
10390	0.120223837949989
10391	-0.0617198079843333
103910	0.117612027405212
10392	-0.317212709770086
10393	0.21137098785789
10394	0.250148466931204
10395	0.055867418076612
10396	-0.105988061878014
10397	0.085338955137838
10398	0.146815080225351
10399	0.0396243588644016
104	0.0805665610829253
1040	0.0995507792858561
10400	0.32854627202565
10401	-0.0159069839770141
10402	0.336592808493074
10403	-0.465432359829864
10404	-0.109430070033642
10406	0.218735751650411
10408	0.202636740983924
10409	0.174144009888283
1041	-0.12804820421560148
10410	0.235036134261973
10411	0.18489911202488152
10412	0.0822920796733756
10413	0.19844154375089
10417	0.0258790459291266
10418	0.197497069610489
10419	0.0485240056093655
10420	-0.102962471310058
10421	-0.150341219523959
10422	-0.0998472750456771
10423	-0.211094908804383
10424	-0.213819000643701
10425	-0.273119480059156
10426	-0.116027546091469
10427	0.0992724526296778
10428	-0.099403004977777
1043	0.607155346332676
10430	0.11689967492626
10432	-0.119567982858291
10434	-0.114961290106457
10435	0.119021973620966
10436	-0.181481234081669
10437	0.246530680235611
10438	-0.12521460480046695
10439	0.0231710001869264
1044	-0.016254251285525
10440	-0.138157854714028
10443	0.111718505806405
10444	0.102790399265541
10445	-0.0251514424994239
10446	0.103486406779734
10447	-0.24246076631767
10449	0.109296654087062
1045	0.299031612135009
10450	0.0022085802574772
10451	-0.0353742413244708
10452	-0.281789415341339
10454	-0.123388310469472
10455	-0.320844013962327
10456	0.0757806349675789
10457	0.0829795655060463
10458	-0.108000226440351
10459	-0.22190853907929
1046	0.0297718979561045
10460	-0.356941354670997
10461	0.0173555504603694
10462	0.214226733304219
10463	-0.0869724174092441
10464	0.0402883554577697
10465	-0.166802166421167
10466	0.0582129902637966
10467	0.0237052715942408
10468	0.135137022620024
10469	-0.100822331955262
1047	-0.0247726663049059
10471	0.220503288094754
10472	-0.0302540331874226
10473	0.101966821937828
10474	-0.0591202530795122
10475	0.0216095760044485
10476	0.111061687691134
10477	-0.102867900196396
10478	-0.0176833856412719
10479	-0.0129938489890763
1048	-0.0541265204727643
10480	-0.111920534649267
10481	0.0084906375265343
10482	-0.0310653714799579
10483	0.069569867294212
10484	-0.0413633474310404
10486	0.0638667828450022
10487	0.0850460463436987
10488	-0.0105033012778238
10489	0.0499452798602928
10490	0.190688711703731
104909134	0.0646469695166735
10491	0.0650729642666941
10492	0.0051357157593533
10493	0.0471402735742317
10494	-0.393160524641405
10495	0.151551108850133
10497	-0.0852195708003218
10498	-0.167442397615066
10499	-0.0026582868329087
105	0.169711411635504
1050	-0.11886846552983
10500	0.0703578933478891
10501	0.0106500764391037
10505	0.162236709177044
10507	0.025479087084502947
10509	0.107583817857531
1051	0.0682961181556509
10512	0.173829063754986
10513	-0.21138897198027
10514	-0.291132847625211
10516	0.0304944549872444
10517	0.3019250136534957
10518	-0.114835801358581
10519	-0.0984693831983232
1052	0.230830811979186
10520	0.333935133344469
10521	-0.0913071609691112
10522	-0.0074265131462444
10523	-0.0846517515019514
10524	0.0059748043279539
10525	-0.394527578769951
10526	-0.240306449760224
10527	0.0455190854917086
10528	-0.219465804406233
10529	0.03210297665915254
1053	0.23088626201695
10531	0.0537146046496404
10533	-0.0801167449121027
10535	-0.247720326621808
10536	0.003389245232261
105369183	0.11027097228079
105369209	0.203746732427841
10537	-0.45571089205545473
105370686	0.0519468564384693
105370706	0.251911326795779
105370792	0.252740802487086
105371114	0.0822386596755278
105372274	0.368467686160118
105372481	0.0938783859646208
105372990	0.143365186965328
105373042	0.238978448103705
105374857	0.101299524547553
105375091	-0.0508819569941351
105375355	0.220774535665949
105376485	0.141286410826072
105377139	0.160846674753881
105377596	0.0918052462377124
105378085	-0.166145687654094
105378803	0.213782624874075
10538	0.239805249829324
10539	-0.179520837097433
1054	0.09065630148182
10540	0.14997480278024
10541	-0.0748240355436739
10542	-0.239726413883676
10544	0.12923690107986
10548	-0.190751725777285
10549	-0.203769841662577
10550	0.117568447718499
10551	0.367435223635954
10552	-0.05095070404575
10553	-0.189629470372438
10554	-0.0559418348888078
10555	-0.0984730335190028
10556	-0.225813765784761
10557	0.342078629828573
10558	-0.0284232676120005
10559	-0.0304634307678541
1056	-0.0690336118614539
10560	-0.0659826317277381
10561	0.0197015047273998
10562	0.0873125374922968
10563	-0.110871163818231
10564	0.0520465229404065
10565	0.0141982955190802
10566	-0.248685698712819
10567	-0.0066957592213981
10568	0.0715946859044809
10569	-0.0072816211655666
1057	0.336517250936352
10570	0.297718083580768
10572	-0.321173319536435
10573	0.119062756233159
10574	-0.0283072653543983
10575	-0.0222492208691349
10576	-0.133704590769634
10577	0.279013652756594
10578	0.134734702083426
10579	0.0795554609241635
1058	-0.334701862370899
10580	0.25332720289964
10581	0.0519372275708637
10584	0.0945062788271282
10585	-0.177378952072455
10586	-0.0200579557799841
10587	0.0977185366814669
10588	0.0309241350625424
10589	-0.162274978578432
1059	-0.049648907593654
10590	-0.0819658171820149
10591	-0.194483344845336
10592	-0.42911201634508
10594	-0.0627514560544457
10595	-0.104536879312433
10598	-0.166544988362019
10599	0.104761896419827
1060	-0.0497391244866816
10600	0.18792591238141
10602	0.496104291764745
10603	0.165178792453798
10605	0.0526597716709145
10606	-0.372300657044073
10607	-0.209668714446861
10608	0.0829188286490809
10609	-0.0189162231569885
10610	0.0734284205951365
10611	0.129068253541158
10612	0.0299741214649591
10613	-0.0520603759109382
10614	-0.0442721181058757
10615	-0.417870376779963
10616	-0.110294152779023
10617	-0.0094294831854298
10618	-0.0010376678991674
1062	-0.525856710450516
10620	0.1373868255969378
10621	-0.0207588164315791
10622	-0.0518890525732449
10623	0.128896075742392
10625	-0.171289105075924
10626	0.0945777981309053
10627	0.035202939994666
10628	0.272145927772886
10629	-0.139910932689497
1063	-0.400296714279194
10630	0.0110834497687216
10631	0.128659237750548
10632	-0.189892012840005
10633	0.207505725998006
10634	0.200468852840236
10635	-0.603131439904463
10636	-0.0392628455121301
10637	0.247855713076431
10639	0.116731484490829
10640	-0.158936817169654
10641	0.163023666481327
10642	0.195556310210556
10643	-0.162750695687851
10644	-0.0901431684955949
10645	-0.197734312605073
10647	0.107287381319933
106478910	-0.26699229718351
106479524	-0.0337296058043855
10648	0.056253669260459
106481123	-0.0946676791401251
10650	0.137476246767888
10651	0.28043688630468
10652	0.0349668641803726
10653	-0.168584874153991
10654	-0.203166782276496
10655	-0.0946036677335358
10656	0.0540806600290902
10657	-0.0605305515306384
10658	-0.366179464626353
10659	-0.0622308636477002
1066	0.0406275537525591
10660	0.140518604205069
10661	0.290812497131464
106614088	0.0818156254325003
10663	-0.0166870803268334
106635683	-0.0318174317361073
10664	-0.0689923980883405
10665	0.0480710911584795
10666	-0.0488364612362167
106660612	-0.188106762947453
10667	-0.354746536250884
10668	-0.0198031787544108
10669	0.10043464842295
10670	0.072678550208213
10671	0.212555859403166
10672	-0.0749980733841974
10673	0.593384041767468
10675	0.0726406232263295
10677	-0.08634502245633101
10678	0.0080033230604184
1068	-0.043241238568548
10681	-0.159557070834189
10682	-0.332730411419874
106821730	-0.14957558866453968
10683	0.215322391276078
10686	0.0539009618521409
10687	0.151334688482531
1069	0.0428221058650222
10690	0.0297566785598179
10691	-0.05638383073044
10692	0.192633486372687
10693	-0.0375105079862605
10694	-0.081163051804839
10695	-0.06653694138688
10699	0.112119419569768
107	0.169475435936875
1070	-0.251515931994105
107075141	-0.0701598210768418
107075310	-0.0968422223958588
1071	-0.118988889182005
10713	-0.0987705022728475
107133515	0.127009577499066
10714	-0.243573288328512
10715	-0.0245780021353163
10716	0.183055215477111
10717	-0.117435200112182
10718	0.206715147139219
1072	0.0063032525797416
10720	0.0438745965781214
10721	-0.542035384946846
10723	-0.228127919854591
10724	-0.303454442684992
10725	0.225425923858619
10726	-0.200422757373045
10728	-0.264296357691182
1073	-0.0179693895646631
10730	-0.0463697603174355
10732	0.161100321691036
10733	-0.381910552265473
10734	0.0198790872368947
10735	0.0678677933418764
10736	0.0376788368592015
10738	0.03359561322265095
10739	0.13075833139113596
10741	-0.0532667344479191
10742	0.190218212347926
10743	-0.0911475764143171
10744	-0.183359442329226
10745	-0.203808082859887
10746	0.205098633353092
10747	0.254194071160018
10748	-0.0763272498698171
10749	0.0314888218401506
1075	-0.0161374037579004
10750	-0.361460846282764
10752	0.0854155856714311
10753	0.0606091703249275
10755	-0.073383744841044
10758	0.180056147152495
10761	-0.165267677272154
10762	-0.241233482470618
10763	0.0684612254743913
10765	0.0772384511613467
10766	-0.0711322828583483
10767	0.137328364076749
10768	-0.176616006428389
10769	-0.0307128241693427
10771	-0.137060881903459
10772	-0.12184570241799181
10773	-0.0708202270897256
10775	0.0697884657538168
10776	0.0171825192438744
10777	0.0834856992673938
10778	0.0572198298497785
10780	-0.103737990191189
10781	-0.0679677396555866
10782	0.371517617241219
10783	-0.193738040071004
10785	-0.682881880000548
10786	-0.0185999704993176
10787	-0.0089537855888958
10788	0.272773763529755
10791	0.0508282558496901
10793	-0.0810265248424384
10794	-0.131926669251968
10795	0.114539719116178
10797	-0.419209990990407
10798	-0.0224307079486589
107984035	-0.286833762861352
107984399	0.184367268639745
107984974	0.20124081842897734
107985946	0.245742144119271
107986046	-0.0951402059387037
107986810	0.0478567059067095
107986827	0.106675824007272
107987020	0.267648976724909
10799	0.29519140821968
108	0.0483497159848512
1080	0.0595626861196354
10800	0.0768256902870382
10802	0.0483243514662643
10803	0.0618443205986509
10804	0.103320516685024
10806	0.0154023634598015
10807	-0.171253352795932
10808	0.0132097289015281
10809	-0.0020317117135891
1081	0.0442544540827413
10810	-0.0726086963600948
10811	0.159407618433633
10813	0.114671241195345
10814	0.142674803961522
10815	0.147730911339179
10816	-0.0345214050796079
10817	0.013648929029291
10818	0.169832505432089
10819	0.06422410541661419
1082	0.135092013986901
10820	-0.0399757400343864
10824	-0.017750063255902
10825	-0.0366712305504538
10826	0.52354475803521106
10827	-0.241905152655924
10838	-0.0129756988485643
1084	0.173222489858992
10840	0.1709740259719
10841	0.0755442036880509
10842	0.0237094367933256
10844	-0.0612422404911521
10845	0.0093447618554621
10846	-0.0272691175344413
10848	0.237046403213293
10850	0.124330864201856
10855	0.0701961336991976
10856	-0.204374990008449
10857	-0.0113098439694826
10858	0.1209754614322
10859	0.168797125438765
10861	0.0271108311719762
10863	0.0833109368330095
10864	0.0678137124247851
10865	-0.1116043467701807
10866	-0.012733570269899
10867	0.11268165330793
10868	-0.076790103794118
10869	0.0225947242443446
1087	0.13328733522526
10870	0.139906044834511
10871	0.220346584922887
10873	0.274783959021359
10874	0.182473570764198
10875	0.179056593474701
10876	0.0014919281085678
10877	-0.2506404483198681
10878	-0.0034151202168021
10879	-0.0505069609887856
1088	-0.659826276138437
10880	0.222553230857245
10881	0.176618528869376
10882	0.247944459222063
10884	-0.109056074818078
10885	-0.163712464937752
10886	0.157523971299771
10887	0.0490171731384907
10888	0.0645169637596469
1089	0.157647055824816
10890	0.110148817630643
10891	0.025696656901888
10892	-0.227338199128098
10893	0.0935227029809328
10894	0.596037088587727
10895	0.131839986693053
10897	0.415517982602144
10898	-0.0433763593246875
10899	0.011476439359995
109	-0.008763826136434
10900	0.12894841709889
10901	0.178217549230994
10902	0.0115294278681739
10903	-0.0247026155778772
10904	-0.0232535072622612
10905	-0.141287843342465
10906	-0.172937868335778
10907	0.0113440982490334
10908	0.0649807740867644
10910	-0.289291538960225
10911	0.0637832759343564
10912	0.0635638409268534
10913	0.191504087472541
10914	0.129203141840807
10915	0.0760385061291582
10916	-0.154301424171185
10917	0.105693461122481
10919	-0.257567171485237
10920	0.0949908296983755
10921	-0.10803234982455
10922	-0.174351951988822
10923	0.142176828131649
10924	-0.093297737105662
10926	-0.128908988159693
10927	0.157570505169865
10928	-0.0310019817188571
109286553	0.124257722398055
10929	0.477306177268613
10930	0.0970464611564019
10933	-0.188676937868139
10935	-0.104742211997702
10938	-0.0639431371967173
10939	-0.20330236097729
10940	0.03917179755008125
10942	-0.100904078915123
10943	0.145726507244701
10944	-0.14426342950780752
10945	-0.142901515766103
10946	0.0609237918058326
10947	-0.206558016043221
10948	-0.0681253737421923
10949	-0.533406374837979
10950	0.0226574859692886
10951	-0.0766584253086166
10952	0.102607557500959
10953	0.166316193162229
10954	-0.341331416641038
10955	0.101417016730313
10956	-0.119770799988217
10957	-0.0555325485137386
10959	-0.168186810957385
10960	-0.206283728960956
10961	-0.26245134395025
10962	0.279172416777262
10963	-0.14918017583787
10964	0.146660342505725
10965	-0.413471392912954
10966	0.0476797284970527
10969	-0.115585577068512
10970	0.295890685605848
10971	0.0150782218018351
10972	0.0068629773949198
10973	0.0140512591814123
10974	0.150128044360668
10975	0.0116954499906258
10978	-0.0172930722057183
10979	0.0147685726170794
10980	-0.138874586445321
10981	-0.159601169774529
10982	0.0144137188541566
10983	0.193381199388603
10985	-0.225326992946091
10987	0.129071100131663
10988	-0.139393667176592
10989	-0.0819848316041981
10990	0.0997502574085726
10991	0.166903907774029
10992	0.0728167347410262
10993	-0.0920138141553759
10994	-0.377954403111064
10998	-0.0503635745995724
10999	-0.156667088262972
11000	-3.12238e+08
11001	-0.266179600906584
11004	-0.543452063698433
11005	0.0305266516012075
11006	0.183037801577679
11007	0.114614416990311
11009	0.061933003579369
1101	-0.0254754083201313
11010	0.247850661549461
11011	-0.105402099927536
11012	0.11671787271907
11013	-0.152284106108333
11014	0.0372937207212469
11015	0.0709152471700241
11016	0.201548567963454
11017	0.0152199240472163
11018	0.146852735667763
11019	-0.144445677974547
1102	0.233060308461081
11020	0.10560260861193
11021	-0.0681663906150742
11022	-0.173662505753075
11023	0.0698784274576341
11024	0.328921876445229
11026	0.290523173345495
11027	0.366589909515862
1103	0.177096814547711
11030	0.0228516822695997
11031	0.16845981622587
11033	-0.155749700960531
11034	0.0665146082235851
11035	-0.0024229520384185
11036	0.0273464738763014
1104	-0.438122095284939
11040	-0.317506820617578
11041	-0.0273632082755683
11043	0.160706906119186
11044	-0.0873439200767074
11045	0.194131546344165
11046	-0.0382038255701165
11047	-0.0286889285308126
1105	7.11178e+08
11051	-0.23875688664459
11052	-0.169448232255134
11054	-0.200273534157526
11055	0.139939704874493
11056	0.121027996800377
11057	0.0370331178381838
11059	0.0662222504434128
1106	0.0342010515034989
11060	0.0195685620213076
11061	-0.0934679506167535
11062	-0.0495669648919295
11063	0.241822812089996
11064	-0.079265373543514
11065	-0.0368595499755062
11066	-0.123675983400978
11067	-0.08576728020846
11068	-0.257726592294155
11069	0.0615587889049169
1107	-0.169685945543583
11070	0.113563390738477
11072	-0.0266448273838792
11073	-0.215738402122805
11074	0.268418228156135
11075	0.224719224976977
11076	0.198838745667196
11077	0.0635302306999453
11078	0.0309894264759319
11079	-0.0707936809388033
1108	-0.249948299508844
11080	-0.135992495587857
11081	0.0662579367307468
11082	0.046727950012019
11083	-0.205331672159784
11085	-0.142813762470555
11086	0.102662257391861
1109	-0.0680205720519946
11091	-0.212041128078784
11092	-0.0816907270395906
11093	0.132775757727086
11094	-0.0885701508484345
11095	0.106774770736091
11096	-0.0012881162661449
11098	0.0370645472213663
11099	0.0719560588279435
111	-0.109462430932855
11100	-0.271214865702401
11101	0.0030304390226012
11102	-0.299959508950336
11103	0.145841755627617
11104	-0.205759643837385
11105	0.425576569684703
111064646	0.104712552408281
11107	0.0148829483210423
11108	0.0369584296450209
1111	-0.510823356525286
11112	-0.387358499492018
11113	-0.541273767983003
11117	0.130790670086437
11118	-0.175086192194862
111188157	0.135303967620507
11119	0.140605638884861
1112	0.0642792555803112
11120	-0.0100992915443864
11122	0.124359032182073
11123	-0.0217690756350207
11124	-0.267112901021211
11126	0.161714696600774
11127	-0.0033642985397382
11128	-0.0582519478722631
11129	-0.0577529693927108
1113	-0.0484419467399578
11130	-0.598435886628786
11131	0.263366121352619
11133	-0.227184314205672
11135	0.115617593568075
11136	0.0334333952210095
11137	-0.0637592299115486
11138	-0.10708631025473
1114	0.0971803900821265
11140	-0.241295239301044
11141	0.031882012277968
11142	0.10515638639593
11143	0.0556305603284472
11144	0.0926823492751818
11146	-0.0785680981131242
11147	0.416288743797706
11148	0.152138097412572
11149	0.0033500010094722
11151	-0.409945532004782
11152	0.0450884723495033
11153	-0.0330017518199045
11154	-0.651392467986645
11155	0.138993594330361
11156	0.111077435247191
11157	-0.0946261801475229
11158	0.3196999697222888
1116	-0.201725937664467
11160	-0.0196081519618831
11161	0.133899860103896
11162	0.113193424282696
11163	0.14644757169951775
11164	0.0487630627862312
11166	0.117241234405934
11167	0.148436509415999
11168	-0.051772631062612845
11169	-0.659697459125163
1117	0.146516558194009
11170	0.0708081778151326
11171	-0.10642269331242
11172	-0.0199228861508348
11173	0.0571779996391262
11174	0.0832019772094791
11176	0.0887536178162739
11177	0.164353945017629
11178	0.0996911136619979
11179	0.0799386945414379
1118	0.0758688717521024
11180	-0.233681893461015
11181	0.121300956326384
11182	0.12180003433165
11183	-0.253245662527499
11184	-0.283989896657606
11185	0.030864011229628
11186	-0.110639085751498
11187	0.341791964045519
11188	-0.0770801900180646
11189	0.114629743849359
1119	0.0518271156422416
11190	-0.0964353037697373
11191	0.108230843444296
11193	-0.190176805652645
11194	0.10912799441478671
11196	-0.0174320015285382
11197	0.0304332037988117
11198	-0.322946537793495
11199	-0.0012111418588029
112	0.0528908822819996
11200	-0.398181404272247
11201	0.0166280466989557
11202	0.0544779554432679
11209	0.115035001987707
1121	0.017621628802087
11211	0.116287141503779
11212	0.0238017357956141
11213	0.113955795361056
11214	-0.0109027792230987
11215	-0.117538447629886
11216	-0.0590743020715611
11218	0.0786229463061525
11219	0.20341119308398248
1122	-0.117262759241489
11221	0.0948910186705867
11222	-0.144972163335854
11223	0.291419804422852
11224	7.39966e+08
11226	-0.0177107274275842
11227	0.282263298573624
11228	0.0016811857321958
1123	-0.0317055131682403
11230	0.230058344609719
11231	-0.03772939011884
11232	-0.0985049480459225
11234	-0.0982996722384893
11235	-0.0319620527810181
11236	-0.0437943106514946
11237	0.276506556496773
11238	0.11972260412532
112398	-0.0966830235303628
112399	-0.0351653674826777
1124	0.145673137539023
11240	-0.202670521427881
112401	0.140947129294875
11243	-0.267809826088733
11244	0.201188398580756
11245	-0.0141899064932164
112464	0.0287288969956197
11247	0.17675784441968
112476	0.14695107045912
112479	-0.116661950617204
11248	0.141367975590869
112483	-0.065120687918601
112487	-0.0912458101903736
11249	0.0818234545439856
112495	-0.208001333840814
11250	-0.0298443206056101
11251	0.0184457975713327
11252	-0.211573330611923
11253	0.128040191931075
11254	0.0079436463160037
11255	0.169047887055886
11257	0.146025745972578
112574	-0.149777574101015
11258	0.0223760964153276
11259	0.456016074999387
112597	-0.17208591439638174
11260	0.0061346792095604
112609	0.304896776187386
11261	0.074906191661932
112611	-0.194079107089712
112616	-0.0530513762843091
11262	0.0924572552628653
11264	0.103520245070363
11266	-0.110003945438163
11267	-0.111769811088569
11269	-0.0588259393807868
11270	-0.441161167134555
112714	0.0642053987748539
11272	0.209448825846177
112724	-0.0238717324181296
11273	-0.0793018659046668
11274	0.0895773878598545
112744	0.0691347884147854
11275	-0.0480716298315167
112752	0.182598444973331
112755	-0.0218070895522935
11276	0.107081524794195
112770	0.120461766239899
11278	0.0536235605002968
11279	-0.127886042986837
1128	0.170623390539388
11280	0.10299803631597
112802	-0.0527083390038124
11281	0.0528803941209279
112812	0.291427203842083
112817	0.103785508409591
11282	-0.0057252459149396
11283	0.100735393751488
11284	0.0212379336870117
112840	0.0396287545699367
112849	-0.225802987694353
11285	-0.188957111158903
112858	0.0219373875214101
112869	0.208739819915995
112885	0.239729201831403
1129	0.0158787179475354
112936	-0.0256269363482927
112937	0.127727477649331
112939	0.145526286824025
112942	-0.235078364751681
112950	0.135857207817911
112970	0.126245375671178
113	-0.180678435794477
1130	0.116640497257568
113000	-0.0781219551988425
113026	0.0014501937728324
11309	0.228023280468624
113091	0.0847749376118713
1131	-0.217713551799246
11311	-4.09425e+08
113115	-0.655594775646317
11313	0.0362591172652583
113130	-0.804068256688775
11314	-0.0285530725401091
113146	-0.0838740152404897
11315	-0.211132681578388
11316	-0.0863615424411651
11317	0.0927972428498266
113174	-0.26301445885637
113177	0.212050685501526
113178	-0.213189856566214
113179	0.125680393098701
11318	0.15263214339910705
113189	0.0679761949532419
11319	0.315630007568329
1132	0.112527822893201
11320	0.165975852063292
11321	-0.115269152545243
11322	0.0043334430732614
113220	0.0928271797446879
113235	0.0517958573844291
113246	0.5123567672876
11325	-0.149991951962289
113251	0.122254278459199
11326	0.297491783071525
113263	-0.0460777587734871
113277	-0.13738841649900174
113278	-0.0304944373457154
11328	-0.203459250445699
11329	0.0524463265963881
1133	-0.0519943494617
11330	0.138623262535456
11331	-0.113368779867505
11332	-0.0745106881539555
11333	0.167003541429411
11334	0.100103450622112
11335	-0.127750131870184
11336	-0.220637462100953
11337	0.171491478780259
11338	-0.383973523473842
11339	-0.530025468031041
1134	0.0150873109780577
11340	-0.175467823879324
113402	-0.197556677585124
11341	0.112594001841141
113419	-0.291840753317768
11342	0.0915081923138745
11343	0.072455202428374
11344	0.0912711476862302
113444	-0.15854260444059
11345	-0.0859260733945171
113451	0.151985822187986
113452	-0.0081417807936268
113457	-0.120777676861297
11346	0.132539087702337
1135	0.11317921437254
113510	0.149436532139448
1136	0.243331329495648
113612	0.0890849031995346
113622	0.116065417752495
113655	-0.286028286826887
113675	-0.167553660401013
113691	0.0584028418189685
1137	0.161459175840068
113730	0.165866399641683
113746	0.0293244667543333
113791	-0.0403884045476236
1138	-0.499546043230381
113802	-0.13844995494199
113828	0.23245145380744
113829	-0.128044413627079
113835	-0.0827922687379508
113878	0.255448170849467
1139	0.0224465784575288
114	0.226573319654352
1140	-0.0223001303926387
114026	0.148245155089774
114034	-0.0063552870948518
114036	-0.299238940370881
114038	0.151709263259726
114041	0.0012657757707906
114042	0.190908084075582
114043	0.0514079279953241
114044	-0.0739413909176024
114049	0.211948148355257
114088	0.210579512760885
1141	0.112604976723511
114112	0.0469975231988398
114131	0.0550870739699974
114132	-0.0859118057016384
114134	-0.0902327175522867
1142	0.0630065499194337
114294	0.233010016835966
1143	0.0089892362908004
114327	-0.347813208010487
114336	0.397488145685683
1144	0.18206740828865
1145	0.0667983633440413
114548	-0.13280393522844
114569	0.0104766156674695
114571	0.102027446412833
114599	0.333909082276546
1146	0.007061419643377
114609	0.0848716687094928
114614	0.123704108909019
114625	-0.0098327612850659
114659	0.300811832127059
1147	-0.141806189246083
114757	0.170302485819735
114758	0.20643791967516
114769	0.114332759608011
114770	0.033868254646594
114771	0.34293571010186
114780	0.0599120876909435
114781	-0.0232234686915147
114783	0.0033455884658296
114784	0.145362813727869
114785	-0.078083154840076
114786	9.48374e+08
114787	0.0075931096403434
114788	0.0180220501028759
114789	-0.175691089233468
114790	-0.203508316425821
114791	-0.303284733669006
114792	0.0969267813050932
114793	0.169216015587994
114794	0.0263954824536092
114795	-0.0075105904650445
114798	0.0100609398702149
114799	-0.100091733830477
114800	0.0150658072533834
114801	0.0292248249740926
114803	0.0619866375634083
114804	-0.0259789625088506
114805	0.0452076269780088
114814	0.107537803485131
114815	0.0771145913273874
114817	-0.08230090498759345
114818	0.252221047310019
114819	0.0437781529077535
114822	-0.0926590851489027
114823	-0.132749430545212
114824	0.298629130879674
114825	-0.111095305055277
114826	-0.112146912549153
114827	2.52746e+08
114836	0.158678822385899
114876	-0.153460602466973
114879	-0.333879140183537
114880	0.0489262322168295
114881	-0.0617618528760435
114882	-8.45535e+08
114883	0.144183240420154
114884	0.043637595849742
114885	0.211331090446313
114897	0.257890140180986
114898	0.112856471881028
114899	-0.169804316325249
1149	0.150769559307496
114900	0.241575023610249
114902	0.22085976261274998
114904	-0.0512968024288959
114905	0.174534564086774
114907	0.211009091225045
114908	0.0484996576822229
114915	-0.223414210702081
114926	-0.185908722203382
114928	-0.0475969895612766
114932	-0.121787887367182
114960	-0.123591455525775
114971	-0.0370958330587948
114984	-0.114893256299253
114987	-0.122570301101918
114990	0.180360776268856
114991	0.2889247987004335
115	-0.0359667945899763
115004	-0.241697024536716
115019	0.0393960624018566
115024	0.0279496131538747
115098	-0.130798032763118
115106	0.0281303799910123
115196	0.0633563449287911
1152	-0.0975784146470578
115201	0.0012575001866748
115207	0.156655367311306
115209	-0.0817162928684761
115265	0.0794671950933113
115273	-0.363461065574392
115286	-0.172058873542049
115290	0.27543073442040666
115294	-0.020691061398720748
1153	-0.476214812174915
115330	0.141656779723012
115350	0.208543864315095
115352	0.105828713383128
115353	0.0913923281480898
115361	0.130602799802521
115362	0.273648415496317
115399	0.183881503485437
1154	0.0669709284358
115416	-0.0118220478375647
115426	-0.21217856961549
1155	-0.322334062783495
115509	-0.031564380738246
115548	0.125140261131283
115557	0.0886061286501411
115560	0.0965074046967103
115572	-0.0016607190873156
115584	0.0420070038000496
115650	0.0844406825498184
115653	-0.0231561483897076
115677	0.0622105760056111
115701	0.127538998170028
115703	-0.072829363199639
115704	0.0418444638081202
115708	0.0360435465749627
115727	-0.309720210260076
115749	0.0632469304004402
115752	-0.150826236811519
115761	0.276671552020604
115795	0.208956497053668
1158	-0.0742974831583312
115811	-0.144037615345574
115817	-0.408285676993501
115825	0.0898765720901829
115827	-0.0503880720382397
115861	0.145827026979367
1159	0.221458360062667
115908	0.10310337894298
115939	-0.108533199779852
115950	0.0431932615429548
115992	-0.07237745491443
116	0.106837372025911
1160	0.0795984607717909
116028	-0.278597611202219
116039	0.209645779394343
116064	-0.0154292186614137
116068	0.374002371419024
116071	0.120538108943409
116085	-0.0024980417869556
116092	-0.0512891207254441
116093	0.107506437432381
1161	-0.0741891135636221
116113	-0.0131287005930411
116115	-0.224745016883634
116123	0.0601056758601429
116135	0.128108147518601
116138	-0.439791933747792
116150	-0.0377897043213004
116151	0.0971186965408492
116154	0.0697885894557097
116159	0.14021534073989
116173	0.106530652859199
116179	0.164238219340148
116211	0.0744192339473309
116225	-0.247291791392497
116228	0.0221289797234521
116236	-0.0712153807286455
116238	-0.139635160520735
116254	0.0190414342680597
116255	0.171369490346638
116285	0.0730626522854133
1163	-0.20354940271007493
116328	0.125637595594521
116337	0.0368044390027008
116349	0.0716157741854886
116362	0.20547803281315
116369	-0.0855396873407322
116372	0.187032389036849
116379	-0.0840436277133069
1164	0.0050994346820833
116412	0.118140886678628
116441	0.131594082880603
116442	0.070839902540934
116443	0.125261319183831
116444	0.0679981978050375
116447	-0.28218451087044
116448	0.0314696453554532
116449	0.0739155666031221
116461	-0.0310665299395533
116511	0.10117761444149
116512	0.0446650870519231
116519	-0.187406778937242
116534	0.214465660495369
116535	0.0835277519076794
116540	0.0984724223078079
116541	0.230487847015111
116729	0.135616776945268
116832	0.293314282163392
116835	0.17252458694511
116840	-0.225878507902291
116841	0.0758115441609574
116842	0.156873214063271
116843	-0.0848536653950007
116844	0.121718076185974
116931	-0.0105044256005225
116937	0.0614099227065498
116938	0.386554416020995
116966	0.132895581205785
116969	0.162875100992222
116983	-0.253816665021567
116984	0.0038324964271929
116985	-0.146512143369099
116986	-0.0078518509284147
116987	0.185654920365596
116988	0.139215257973273
117	0.185596833249162
117143	-0.134497881437362
117144	0.205648377640417
117145	0.0471408594109149
117154	-0.0653543437372202
117155	-0.115024053728706
117156	-0.0234379684684073
117157	-0.0768815283027064
117159	0.0980860924997067
117166	0.0775874113101145
117177	-0.0140807338004892
117178	0.0758942696589703
117194	0.274807494865633
117195	0.03144537482361186
117196	0.242523722682831
117246	-0.241488899932308
117247	0.0340092369501891
117248	-6.75248e+09
117283	0.258737724060277
117285	-0.026976790259483
117286	0.115244761621894
117289	0.182532980593112
1173	0.21968397499303
1174	-0.148500354861354
1175	-0.0292579288512711
117531	0.0812760970743556
117532	0.148537685759048
117579	-0.044330189273490014
117581	0.287557698602667
117583	0.0189894205785084
117584	-0.0686856520783155
1176	0.161775475378312
117608	-0.0562500111016946
1178	0.272386026507961
117854	-0.09956883051935
1179	0.0431530713255305
118	-0.227144885207959
1180	-0.0423206812358114
1181	0.223961445716209
1182	-0.349460777281533
1183	0.143097009539294
1184	-0.141133044549262
118421	0.0164076346976082
118424	-0.221700571992282
118425	0.0465682516240089
118426	-0.116197479709574
118427	0.273744350733728
118429	0.13175766780638
118430	0.047103673672161
118442	0.153124033583529
118460	0.0082432907922819
118461	0.207630756895759
118471	0.290614590668479
118472	-0.0866833563939506
118487	-0.0842589666599118
118490	-0.0409349937006749
118491	0.172118036163975
1185	-0.0549975861864656
1186	-0.131013260590405
118611	0.282472163316145
118663	0.110823269092267
118670	0.0216917624906849
118672	0.167840138501655
1187	0.219798362992348
118738	0.0259151401972925
118788	0.261370573936257
1188	-0.151936142860911
118812	0.0776906131800215
118813	-0.182628382842977
118856	0.0415912231453878
118881	0.0052572106693798
118924	-0.196275196739244
118932	0.727841595291509
118980	-0.520740501694293
118987	-0.115654264047691
119	0.21752538841672
119032	0.170749565418718
1191	0.404301991065124
119180	2.59084e+08
1192	0.20225545506840648
1193	0.0402585663674779
119369	0.285030622918944
119385	-0.0998174683892159
119391	-0.0257736763901998
119392	0.0295429644381835
119395	0.223449517351656
119437	0.144474222111076
119467	0.0483874936807463
1195	-0.157076248762302
119504	-0.19763714527828
119548	-0.0162945733719776
119559	0.0146267531456212
119587	-0.0411952421372953
1196	-0.160009668163962
119678	0.0820143910704212
119679	0.299407473198681
119682	-0.115697281624333
119687	0.0555946866305021
119692	0.369254939174404
119694	0.0203110422242183
119695	0.11491746543808
1197	-0.109247972529069
119749	0.0989254754232454
119764	0.230288838392693
119765	0.0088206427194873
119772	0.037053710294806697
119774	4.17508e+08
1198	0.28143547286727
12	0.12221232647787
120	-0.0808196924498039
1200	-0.106723738847481
120065	-0.11979714112777
120066	0.0897977829280886
120071	0.054152438681914
1201	0.0870754586764783
120103	-0.0358713720318115
120114	0.0526506956092701
120146	-0.0317113420333587
120224	0.202430603414091
120227	-0.194875129465436
120237	-0.0286212626627382
1203	0.257734191838887
120379	-0.455195167817005
120400	-0.0112571754757981
120406	-0.183803054732841
120425	-7.96506e+08
120526	-0.0919721505552529
120534	-0.0496487353738341
120586	0.0701818588896819
1207	0.0722737301902581
120775	0.037288954672916
120776	0.341382734434781
120787	0.0249028092569413
120793	-0.0490601206479363
120796	0.0185210024473363
1208	0.0401815432484529
120863	-0.470153830689921
120892	-0.100351298484508
1209	-0.0838756188083038
120935	0.124144096514207
120939	0.229557153777175
121006	0.0716197325622687
1211	-0.126882512063132
121129	0.0990580212764275
121130	0.187443469301926
1212	0.0325833548619119
121214	0.0042011852796918
121227	-0.07005905435065
121256	0.0175692389854512
121260	0.211788524957572
[truncated: 17,401 more rows]

## Sheet: MA
10	-0.0375619393835608
100	-0.339155138355119
1000	0.0995753978599009
10000	0.0136233496827656
100008589	0.45574887393713
100009676	0.414923074417574
10001	0.55300829216098
10002	0.0309901092066536
10003	0.134632786606266
100033413	0.36219721899287
100033414	0.111194298279836
100033415	0.4628027204919657
100033416	0.474604087320637
100033418	0.114732159005463
100033422	-0.124762573239958
100033423	0.298678122397187
100033424	0.0171053284772476
100033425	0.013255316683447
100033426	0.490244041565581
100033427	0.882533496733434
100033428	0.117086810940584
100033430	0.149321880367366
100033431	0.7189925696723
100033432	0.0994122899068244
100033433	-0.0620054507066084
100033434	0.118578087626369
100033435	0.190085538798236
100033436	-0.0083334523364422
100033437	0.0790797822807136
100033438	0.013196974202156
100033439	0.12992969588113
100033440	0.0992232665935257
100033441	0.0636357673773613
100033444	0.015027544645176
100033445	0.0870204640212971
100033447	0.0550708171507205
100033451	0.130139345450907
100033453	-0.127291366986542
100033603	0.331749111923551
100033800	0.0710931649891022
100033801	-0.0544417405531398
100033805	-0.143505581103509
100033806	0.446302688610452
100033807	0.274944339211653
100033808	0.104925204197971
100033809	0.0913716031759692
100033811	0.240947397582905
100033812	-0.0192085917248927
100033814	0.1811140159997
100033815	0.0712284423946114
100033818	0.297017510883242
100033820	0.176693951274349
100033821	0.0324001694218333
100033822	0.209230555548048
100036563	0.0716412392404424
100036564	-0.0725957691156755
100036565	0.169702676917418
100037417	0.0463609022024296
10004	0.30844570932154
100049587	-0.637646192145178
10005	-0.26114069121069
10006	0.672929886528175
10007	0.347545432668087
10008	0.965579330400358
10009	-145340273751908
1001	0.253972933713057
10010	-0.658661703556124
100101267	-1263002381294980
100101440	-0.453988745415821
100101467	-0.20967745604278001
10011	0.338699801601045
100124535	-0.509468820757689
100124536	-0.65749183640655
100124537	-0.410236977151469
100124538	-0.0024264663212945
100125556	-0.209879990059027
100126355	0.3708682835811
100127206	0.348028580130454
100127888	0.100868450947236
100127950	0.192863586494672
100127955	-0.08255009815568
100128124	0.317226364644323
100128233	0.445707400615541
100128252	-0.26631161337103
100128262	-0.150841562212873
100128288	-0.876482586317446
100128292	0.0336892930306939
100128310	-0.0946334343680086
100128327	-0.0505265573439905
100128653	0.173896205192035
100128830	-0.453846823692521
100128927	-0.0869817788006643
100128977	0.340767200449788
100128988	-0.0870862091775599
100128998	0.0876012666331643
100129075	-0.4277459830837
100129128	0.0382227587666105
100129196	-0.0646020181467036
100129271	0.340583894663759
100129278	0.0914325333782571
100129345	0.10262822144947
100129427	0.371793200360343
100129434	0.299857249110156
100129455	0.474305280489609
100129482	-0.407765735040188
100129534	-0.439651968040817
100129540	-0.177703328484885
100129543	-18734801576461
100129583	0.640885411576493
100129654	0.528285502139513
100129726	-0.196488258698135
100129842	-129913018505676
100129858	-0.496890265589603
100129924	-0.129492526239989
10013	0.238911162571595
100130086	-0.0170292752365237
100130274	0.280955694617696
100130275	0.317760567608529
100130302	0.624122978595028
100130331	0.260452803229357
100130348	0.0324891981710273
100130519	0.0734607317968243
100130557	0.314782458529624
100130581	-0.2220152027532845
100130613	0.330726253484634
100130691	-0.518688176407643
100130717	0.347965794571341
100130733	0.669270012192045
100130742	-0.103299855934382
100130771	-0.154032414329386
100130872	0.365091152620231
100130889	0.130382355403762
100130934	0.19892126605702
100130958	-0.527678980525893
100130988	0.03617565767104681
100131017	-0.127195838343501
100131137	0.221665227422579
100131138	0.114774795347352
100131187	-0.116053520311383
100131211	-0.408131979505644
100131213	0.218256211015091
100131439	-0.104625227512923
100131454	-0.0245670043364635
100131496	0.0690881562305636
100131726	-0.0223872324536335
100131755	0.625551525611062
100131816	0.196005161506435
100131827	-115768393848285
100131943	0.0630479104431553
100132116	-0.0119917164026141
100132169	-0.0915849333162777
100132247	-1.49568e+16
100132285	-0.20920208836845602
100132288	-0.3789344197249445
100132341	-0.534006861115645
100132354	-0.0909362152497557
100132356	0.18363868782204
100132386	-0.12711152891595703
100132463	0.158903189471253
100132464	-0.0467562430588874
100132476	-0.337486091142545
100132686	-0.0232856170767213
100132708	-0.0735318090380443
100132911	0.080735567416868
100132916	-0.137732703082466
100132948	0.7281520867357486
100132967	-0.25125312395587
100132979	0.1270977888323553
100133161	0.137805327507816
100133920	-0.4181615960644825
100133941	-0.230033737567395
100133991	0.29301391813224
100134317	0.0859477759677871
100134868	-0.6469687275745287
100134869	0.287637024954833
100134934	-0.020118309288654004
100137047	0.32181170680726
10014	0.0946759692416591
100141515	-0.0856084169491452
100144596	0.201300447655283
10015	-0.438354447829498
100151643	-0.0888439115065953
100151683	-178632341059089
100151684	0.8301426041235596
100158262	1420277305734860
100169989	0.0426698387458165
10017	-0.0324187231839166
100170841	0.0483694067631202
10018	-0.708648500149703
100188893	-0.0925457640032716
10019	-0.939426230831787
100190938	0.178650923298721
100190939	-0.702098810389668
100190949	0.224731304439283
100192379	0.360423461489497
1002	0.415669686678101
10020	0.0573569658410415
10021	-0.0682511796974378
10022	0.171033771163473
10023	0.177761194555158
10024	-0.0849301137082648
10025	-0.0945310801695163
10026	-0.3994113747742
100271350	-0.052633035231525
100271927	0.0308589373501028
100272147	-0.624678419550473
100286979	-1.01061e+16
100287171	-0.454293620790573
100287226	0.129295328265021
100287290	0.730163819320153
100287569	-0.0061337979660459
100287728	-0.443529510881146
100287792	0.0997680432683432
100287879	0.178919935632095
100287902	0.0153817382838809
100287932	-0.638213962117962
100287948	0.141033481071082
100288208	0.300662226037579
100288254	-0.0752583387037189
100288413	0.217901867850236
100288527	-0.049917269133521534
100288637	-0.309485032102709
100288687	0.4712188766323058
100288695	0.0952068496844949
100288797	0.186301106507508
100288801	-0.0500785310172723
100288814	0.104694035913256
100289124	-0.44904724202461255
100289388	-0.265609439328534
100289580	0.199884236640433
100289635	-0.430714697854467
100289656	-0.314744772954567
100289678	0.314428022304771
100293516	0.915923757210927
1003	-0.332690434504353
100302135	0.0079270872595778
100302145	0.233962916312418
100302652	-0.652399415730832
100302736	0.245455928959202
100302743	0.659883970849896
100303728	0.159031486169179
100303755	0.363444622877427
100310846	-0.233458731137157
100316904	0.246050179812027
100337591	0.486812265693252
10036	0.361467175615497
100379132	0.580691432983661
100379141	0.315358172277318
100379250	0.245878952565409
100379661	0.0123980989737073
10038	-0.0200610088138483
100381270	0.653725546777192
10039	-0.260082449258369
1004	0.0094773152784793
10040	0.01226308696028085
100419773	0.127456645618133
10042	-0.0685887903011005
100420258	-0.0049396634264167
100420587	-0.0719696592697436
100423062	0.224679926544729
10043	0.174872585768453
10044	-0.585818160466981
10045	0.125900525253296
10046	-0.580398025818665
10047	-0.0025635947872202
10048	-0.459317353884658
10049	0.241903528102776
100499483	-0.336287879598212
1005	-0.14888772976841
10050	0.13100352108223
100505477	-0.150227727450837
100505502	0.21455057415086598
100505530	0.13481167388342
100505741	-0.268854377873747
100505879	0.43024877943269
100505929	-0.0333136638590534
100505993	0.449891738148107
100506084	-1051586205515710
100506119	0.249072659277257
100506127	-0.36825780411416
100506144	-0.119337900792935
100506237	0.483011847611257
100506271	-0.0875378111451181
100506334	-0.175469861070426
100506409	0.070454206003694
100506422	0.273785262542686
100506504	-0.16891044320528
100506564	0.349524989361533
100506581	0.640814892519906
100506658	-0.364952786618221
100506730	-180854833323257
100506736	-0.308620724530587
100506742	0.198106792905137
100506759	-1.57122e+16
100506930	-0.477854496244772
100506965	-0.0281628734461246
100507135	-118250374315824
100507206	0.285611545921898
100507249	-0.154989570292971
100507290	-0.453191204804652
100507321	0.036680995102621
100507404	-0.372717562481482
100507436	-0.3831197425706173
100507444	0.0685464918497363
100507530	-0.0948040043660396
10051	-0.0155319873834055
10052	-0.0460527054608325
100526664	-0.52987896029163
100526694	-0.246776698890136
100526739	-0.0213159967916468
100526740	-0.0799360296193377
100526760	-11249527355983
100526761	-0.386594143592599
100526772	-0.37289732087022
100526773	0.0018993423956766495
100526783	-0.3935111129606786
100526794	0.111133748756541
100526833	0.477480708689419
100526835	0.5448176247789261
100527949	0.22857459371348596
100527963	-0.57323877471299
100528017	0.160320307499675
100528030	0.685624943278525
100528032	-0.04388036096587343
100528064	-0.252044451124384
100529063	-0.533554866898002
100529144	0.294431118257402
100529215	0.07034016147323546
100529239	-0.416240659599822
100529240	-0.0259703712723924
100529241	0.234770294879762
100529257	-1229377845621080
100529261	-0.4163769420425695
100529855	-0.314252436981028
10053	0.149468736908198
100532726	-0.4393174568868695
100532731	0.346153052559884
100533105	-0.772319880786635
100533106	-0.685284767710083
100533178	0.0311128341149254
100533181	-0.268470817007351
100533184	-0.0463946461634489
100533952	0.212968503187805
100534592	-105361352724674
10054	-0.754950094661574
10055	0.64713968389954
10056	-0.842481231613865
10057	0.185300670638872
10058	-0.0456853638319982
10059	0.635096452424257
1006	0.264162526034507
10060	0.120522961618461
100616452	0.285333465759404
10062	0.539980294517236
10063	0.215266153316292
100631383	0.285453723343669
100652739	0.0479327329683004
100652748	-162876052654891
100652781	-0.266285932214239
100652824	0.0041084320849235495
100652939	-0.699392838036593
100653515	-0.520816364318485
10066	-0.868266928477681
10067	0.488595831400905
10068	-0.530890616220252
10069	-175838628528683
1007	-0.0596110190911404
10071	0.01720588094563521
10072	-0.390795502401757
10073	-0.168512548873241
10075	-0.63381864772399
10076	-0.126089996027789
10077	0.0587127174146689
10078	0.64428149368246
10079	0.16137299447643
1008	0.180692801072929
10081	0.452916128163873
10082	0.0855297559270001
10083	0.227284204218815
10084	0.854206361239942
100847062	0.204525733030485
10085	0.132880730644689
100852405	-0.292684287774014
10086	-0.109500085958657
100861548	0.197921739654274
100862671	-100638468622461
100862697	0.0974473421186535
100862728	-0.254968855151146
100874034	-0.0848349259139355
100874051	0.336422796872641
100874107	0.189510237564115
100874123	0.0560613958259605
100874392	-0.2984840596029286
100885850	0.502687123567996
100887749	-0.6596340238391349
100887750	-0.0198874980099461
10089	0.148657761100541
1009	0.213876539963634
10090	0.383222554169152
100913187	-1.08213e+16
10092	0.433052463538755
10093	0.0971468784177114
10094	0.524299165557928
10095	-0.648503574489205
10096	0.433048881132723
10097	0.318006323511709
10098	-0.0791224217463235
10099	145831024210974
100996648	0.538617557639943
100996702	-0.708666896291553
100996928	0.2854601092316475
101	0.371941402098183
1010	-0.0183679194979325
10100	0.104916485255578
10101	0.959452299534099
10102	0.585056672234968
10103	0.137396139481147
10105	0.763413530180041
10106	0.266922955604999
10107	0.163399508026078
10109	-0.825338861682131
10110	0.270444466573324
10111	0.182567464347194
10112	-0.659378783746237
10113	0.294737060680072
10114	0.174280793850563
10116	-0.418343897615351
10117	0.0130170916037782
1012	0.137757125706351
10120	0.6131897297952
10121	0.385537348209732
10123	0.30929909051912
10124	0.574222642341002
10125	-0.156695557746601
10126	0.259672701090015
10127	0.184954932172463
10128	0.730525931408198
10129	-0.383545553785497
1013	0.20726317285963
10130	109890021162624
10131	0.132169175611649
10133	0.0221532858799939
10134	0.0658405611977097
10135	-0.4121724300510065
10136	0.0078296934015171
10137	0.189332400027074
10138	0.214864867729643
10139	0.713418865429312
1014	0.203329992950754
10140	0.28061771269764
10141	0.22655330157078
10142	0.113491556394766
10143	0.203203601895607
10144	0.0617054890552244
101447996	0.51420472765754
10146	0.23645645983675
10147	0.247557258927995
10148	-0.513652024555217
10149	0.0276060180019919
1015	-0.0086357440093634
10150	-0.684537263994631
10151	0.826211736949638
10152	-105372961182974
10153	121050028699839
10154	-0.482852503420472
10155	0.3627403891994
10156	0.105200055338923
10157	0.185773395140266
10158	0.124692050624963
10159	0.389542029753525
1016	0.325396521611969
10160	0.0550917554009821
10161	0.481298964093484
10162	-0.225282667174908
10163	-201425547862611
10164	0.0269703923722986
10165	0.230112914579001
10166	0.244213467817854
10168	0.677529657917491
10169	-0.0794168401992618
1017	0.0521385010628027
10170	-0.442501826238082
10171	0.0695420444058979
10172	-0.0856076564488392
10174	0.0725674404198745
10175	-0.183658767341407
10178	0.0121984033242586
10179	-0.468482667817775
1018	0.233592245783322
10180	0.420932924244912
10181	-0.138931915123323
10184	0.192740830349693
10186	0.297815274415791
10188	0.122840285049074
10189	-0.409433736124481
1019	-0.659779376948618
10190	-0.313433739575796
101927581	0.133740112265865
101927770	-0.283624398740688
101928068	0.673866822027864
101928649	-0.806944487843746
101928697	-0.11088181841636
101928751	0.0893239795222593
101928885	0.32625328449743
101928953	-0.0414222929027629
101928957	0.32305050714268
101929163	0.0032192583788657
101929637	0.384683452817468
101929762	-0.0440382703937102
10193	0.0279116673262127
101930665	0.101160130805495
10194	-0.483762519381203
10195	-0.931597824695168
101954264	0.0063385650254071
101954267	0.679780656355987
101954269	-0.0221239562697821
101954272	0.553984918349689
101954276	0.0728506310959151
101954277	-0.16288366883690752
10196	0.331392328641107
10197	-0.862567772116006
10198	-0.204626469045172
10199	159648866785026
102	-0.171933090453963
1020	-0.350223638645348
10200	102929804574176
10201	-0.223770966561688
10202	0.068508549009874
10203	-0.0930769778646638
10204	-0.251151289619252
10205	-0.95296517462265
10206	-0.646869488005372
10207	0.0241180319211886
10208	0.25423535172542
10209	-0.0777778130128541
1021	-0.375276327483093
10210	0.53059069837849
10211	0.200609404350896
10212	101183864791815
10213	111821459563128
10214	-0.0026883217609771
10215	0.15987359718782
102157402	-0.101674089158861
10216	-0.0287917950012238
10217	-0.67455850485874
10218	0.0312303624765816
10219	-0.623664079634669
1022	0.529734191589654
10220	0.0777739160684483
10221	-0.719572592799583
10223	-0.271953215951476
10224	0.489413405621081
10225	-0.163387202915736
10226	0.627098243166608
10227	0.583633117317378
10228	0.379662127824401
102288414	0.998139024903746
10229	109801169030929
10230	-139184911621636
10231	0.297295560685101
10232	0.256335652402087
10233	-0.305629713936356
10234	0.199821638417011
10235	0.639152906807141
10236	134210584885602
10237	-0.834939854063298
10238	-0.131741671295202
1024	-0.358789955342336
10240	0.038374409158609
10241	0.177426425504025
10242	0.238166785424262
10243	-0.405199253311233
10244	-0.213056190036124
10245	0.233764754974753
10246	-0.0128647084454507
102466515	-0.0032243259185596
10247	-0.393380876950542
10248	-0.0582559018484221
10249	0.0662139334610914
1025	0.112227019924286
10250	-11306430851567
10251	-0.853711158482281
10252	-0.23778886554347
10253	-0.174739012603127
10254	-10142842268938
10255	0.0585884855988485
10256	0.206829625199547
10257	0.0182468547448665
1026	-0.0887347179527279
10260	-0.236129290876448
102606463	0.0455451583559825
10261	-140648555369498
10262	-0.673253187445637
10263	-0.510892546937315
10265	-0.0790410448204643
10266	0.0150629205812877
10267	0.227554172290887
10268	0.0388785066335072
10269	-0.245109806911599
1027	-0.298021057086168
10270	0.0234526138481871
10272	0.279424894328249
102723566	0.292117931128111
102723701	-0.100646552289794
102723859	0.124313724636497
102723968	-0.0409583237164284
102724194	0.336868461064795
102724485	0.186974155895624
102724728	0.0418468755719581
102724845	0.282297423820378
102724971	0.237130293168192
10273	149933701717996
10274	0.746920049509249
10276	0.247526517239314
10277	-0.0361557589285613
10278	0.0989673174327189
10279	0.0456417928823802
1028	0.286660830720512
10280	-0.450203284167904
10281	0.0351207126770774
10282	-0.154529981714477
10283	0.571286515930734
10284	0.374121203420609
10285	-0.489038226241432
10286	0.439110359270933
10287	-0.282973522491276
10288	-0.407533353355256
10289	-0.0974643893015496
1029	-0.209355521619864
10290	0.0103919979847516
10291	-0.831543979676278
10293	-0.267550201614332
10294	15068902324885
10295	0.205660034575562
10296	0.103109286351306
10297	0.230602440401286
10298	0.185315603730323
103	-0.278077164951535
1030	0.636018573735145
10300	0.214210703227241
10301	-0.0196418892751833
10302	-0.0992332599382052
10307	-0.552385874114924
10308	0.0557452478191409
10309	-0.150131116168533
103091866	0.0197666003739037
1031	0.523449080631696
10311	-0.696308919966407
10312	-0.247128493118551
10313	-0.112123883341788
10314	-0.314953974249529
10316	-0.0140191873056771
10317	-0.176356693012806
10318	0.374450126781043
10319	0.116799801427888
1032	0.574454152926263
10320	-0.790795364454563
10321	-0.172286711134816
10322	-0.707664863386949
10324	-0.343288692798516
10325	0.0280492117546306
10326	-111556836157261
10327	-0.0697511858136761
10328	0.321228235594977
10329	-0.302759186088913
1033	-0.899711769235609
10331	-0.0896378801206938
10332	-0.188627463720544
10333	0.0286697372495299
10336	-0.916804455536963
10342	-0.769681312018012
10343	-0.0355586277306899
10344	0.218738527692383
10345	-0.0365273070313205
10346	0.792473558060883
10347	-0.0049328732935908
10349	0.0412161108984229
10350	-0.978433109245519
10351	0.0430786030212643
10352	-0.0503447752041858
1036	0.123919576349602
10360	-112492208994407
10361	0.270977725380952
10362	-0.0613877854929003
10363	-0.48512406978163
10365	0.0586776429976612
10367	-0.107448228293954
10368	0.338841267667492
10369	0.414285622056236
10370	-0.993565828309352
10371	-0.13778143296286
10376	-0.306564711716565
10379	-0.396456324269726
1038	0.382652542380403
10380	14423156754461
10381	-0.307610716167935
10382	-0.170828305347211
10383	-0.465646958839835
10384	-0.690104327709166
10385	0.125330894411579
10388	-0.291975588099509
10389	-0.359807834407518
1039	0.628781483198778
10390	0.273878897234645
10391	0.0589979106907922
103910	-124128202425536
10392	-0.0391541137274256
10393	-0.117655990542499
10394	0.403439868265209
10395	0.0022225600311713
10396	-0.193237876758239
10397	-0.327000250062724
10398	-0.0670845897242741
10399	-0.229539992986643
104	-0.232789041591439
1040	0.310551860113343
10400	-11094676909141
10401	-0.39385289962935
10402	0.0781218965690754
10403	-0.320332825490909
10404	-0.589180027392983
10406	-0.006304432824006
10408	0.177375174180418
10409	-0.634304038090577
1041	-0.1269200946449615
10410	-0.76302730333686
10411	-0.046153911878720505
10412	-0.358897594067103
10413	0.118722345141982
10417	0.0888017894182849
10418	0.240395721600762
10419	-0.526647297436566
10420	-0.0960282569604666
10421	0.668332772413492
10422	0.147551837644821
10423	0.626297075607836
10424	-0.233843068780588
10425	-0.128896971359538
10426	0.150328934948866
10427	-0.526179251361707
10428	0.758083644563852
1043	-0.826828888579666
10430	-115243091609964
10432	0.17385625474449595
10434	-0.44409266085422
10435	0.514553569168743
10436	0.0485789078250562
10437	-0.104703324500399
10438	0.6173076680440319
10439	0.181011817576895
1044	0.278318008679329
10440	104969405988928
10443	-0.193128571963143
10444	-0.128012559695066
10445	-0.056455075525312
10446	-0.171697486462836
10447	115730414017786
10449	0.236868148900891
1045	0.119047841597386
10450	0.410798144610084
10451	-0.156311081335917
10452	0.577804570671625
10454	0.153069422480521
10455	-0.447412388281612
10456	0.650272797645576
10457	0.0279852849681521
10458	-0.39326865407559
10459	0.396038188712696
1046	0.171162798026921
10460	0.482872354459047
10461	-0.127526640497756
10462	0.118395771376724
10463	0.283470947170856
10464	-0.389739628339464
10465	0.83354890496496
10466	-0.2274513135613
10467	0.132822753088065
10468	-0.0893111529923605
10469	0.515599922393193
1047	0.36333253983584
10471	-0.418324624752872
10472	-0.0398796394075062
10473	-0.485412183167575
10474	-0.535893985386297
10475	0.0612683928834527
10476	0.291708352263174
10477	-0.241747576550375
10478	-0.219911338950998
10479	0.229970005375836
1048	0.0250509017845858
10480	0.159696630640633
10481	0.114263502179236
10482	0.233286893207644
10483	-0.0793401460405727
10484	-0.464318119709192
10486	-0.0179028050288493
10487	0.147436580722356
10488	-0.685356449421127
10489	-0.259513797267517
10490	-0.83916387471701
104909134	-189063139935699
10491	-0.940328010266293
10492	0.308257002012906
10493	-0.0678753920841806
10494	-0.495525354843535
10495	-0.606450664804188
10497	-0.160303444052866
10498	-139277053162848
10499	-0.465597114525582
105	-0.0623266230625754
1050	0.476082361260234
10500	0.0258305143812802
10501	0.495224110984189
10505	0.242919461091195
10507	-0.6084997942803945
10509	-0.0630895619477467
1051	-0.0728529127591932
10512	0.284956292643949
10513	107934041944578
10514	0.296575113617159
10516	0.26866397392845
10517	0.26368579834767336
10518	-0.31906027486225
10519	0.285017124233833
1052	-0.927192764104466
10520	0.119597098834218
10521	0.133910131445522
10522	0.266798428618724
10523	-0.984595517340793
10524	-0.409002475737998
10525	-0.0731118453116904
10526	0.508077781610206
10527	-0.0862050829923219
10528	0.968432594267701
10529	-0.06040232184100985
1053	0.155172721054765
10531	-0.385533279518951
10533	0.537425411510457
10535	112658762967248
10536	0.136406467186991
105369183	0.173558676817122
105369209	0.0073512231656023
10537	0.1677527287964645
105370686	0.189561675312059
105370706	0.11933653453457
105370792	0.0811494280586938
105371114	-0.121217397064188
105372274	-0.609203973368105
105372481	-0.560266235463807
105372990	0.0152408150862139
105373042	0.115969925987357
105374857	0.0237252276978797
105375091	0.386318231327595
105375355	0.602208443949981
105376485	-0.484782306633147
105377139	0.303389443809906
105377596	0.303987510734259
105378085	0.264356475797507
105378803	0.205157072934521
10538	0.0493385616979519
10539	156976538743514
1054	2.2256e+08
10540	-0.458345613730979
10541	-0.639590101195152
10542	-0.12958745700041
10544	-0.0353529526892295
10548	-0.155218165733423
10549	0.982035774429952
10550	-0.0069468410258378
10551	0.100199063977577
10552	0.988642783757407
10553	-0.0942695513474823
10554	-107812698146251
10555	0.394391920130115
10556	-0.5183193360908
10557	-159049128841991
10558	0.502480867783008
10559	130509605577349
1056	-0.0316407244524874
10560	0.229407870284674
10561	0.0348266345368515
10562	-1.38934e+07
10563	0.129117682122444
10564	0.239413778983148
10565	-0.649898308166607
10566	-0.205480772057776
10567	0.533668210062953
10568	0.200488951236862
10569	0.806749620849742
1057	0.62293082279943
10570	0.271888087237176
10572	-0.190283854437022
10573	-0.888941775704463
10574	0.687429021939778
10575	0.791419778326303
10576	153182978934314
10577	-0.332080273542604
10578	-0.149398212555955
10579	-0.0230403872728544
1058	-0.278387852194986
10580	-0.389468475048393
10581	-0.515666383402401
10584	0.196888805486274
10585	0.409802029680102
10586	0.556228394285076
10587	0.0799475567214771
10588	-0.634609119139376
10589	-0.980169669341888
1059	0.341271105364516
10590	0.119381118544145
10591	-120028972492115
10592	0.435765876046894
10594	-0.419295140214471
10595	-0.0627053235747709
10598	0.509889471235235
10599	0.0407120188502872
1060	0.171711405269031
10600	0.0245400272977339
10602	-0.192222828872385
10603	0.0505937230092124
10605	0.229504573749496
10606	-0.057348154130455
10607	-0.0920782511688586
10608	0.117837912355034
10609	0.154905194204052
10610	-0.0393452412868604
10611	0.613035504723484
10612	0.10227520504357
10613	-0.331763425922753
10614	0.202371157449561
10615	-0.223098167981867
10616	-0.857273442718574
10617	-117439298610555
10618	-0.193548703489631
1062	-0.554463500832072
10620	-0.1678890272846731
10621	-0.308760846677182
10622	-0.768618383094931
10623	-0.441142288353006
10625	121705776245211
10626	0.511481866049978
10627	-0.7913972615159195
10628	0.828432345293683
10629	0.248265516385725
1063	-0.0790502171561246
10630	-0.153654593291721
10631	0.0462184714643702
10632	0.164889726943258
10633	0.315810764135633
10634	0.212339675778721
10635	0.230391609695738
10636	0.330869734173124
10637	0.120181085801127
10639	0.130736960562927
10640	0.55138039375812
10641	-0.568524113060128
10642	0.17401104994779
10643	-0.486737279256608
10644	-0.947763021234725
10645	-0.0349832310749649
10647	0.0694262050597296
106478910	-0.199066320082941
106479524	-0.336923026217049
10648	-0.151003445697073
106481123	-0.845337049413768
10650	0.506852383433911
10651	-0.20595695694539
10652	0.496126510609611
10653	0.199817027767705
10654	165403045342779
10655	0.0383964445930036
10656	-0.814843929335725
10657	0.0801079006932596
10658	-0.0343143982933916
10659	-0.538439511644001
1066	329070293501354
10660	0.406199578370127
10661	0.238490725864061
106614088	0.11960323663404
10663	2.16572e+08
106635683	0.20649379112526
10664	0.476822665474088
10665	0.153944549056535
10666	-0.314216418510825
106660612	-0.461235924639846
10667	-0.761295798688586
10668	-0.0672984019483845
10669	0.140947011939416
10670	0.0849092192199199
10671	-0.871009151828727
10672	-0.244813938290193
10673	-0.641982113156739
10675	0.166307304029323
10677	-0.1301817343059699
10678	135229132879801
1068	0.040054462324045
10681	0.338094421755302
10682	0.769806305876719
106821730	-0.111088359563242
10683	0.23047968988388
10686	-0.197843738437102
10687	0.299929499938538
1069	-108722559423272
10690	0.0117908385178167
10691	-0.814992249270761
10692	-0.200722925419352
10693	0.452521564926662
10694	129589281361884
10695	-0.442075381009645
10699	-0.114183864530008
107	0.0130425062275676
1070	0.188954858189949
107075141	0.0236341710012274
107075310	-0.0882459997182579
1071	-0.0914175001687839
10713	-0.202608267712557
107133515	-0.893085297014835
10714	-0.224466036166034
10715	0.181187555538055
10716	0.0754132692092383
10717	0.582207914549264
10718	0.0325115668400319
1072	-0.504630953885662
10720	-0.106343765851301
10721	0.445904426960243
10723	0.0031190606593022
10724	0.130543926275976
10725	-120789785318947
10726	0.671302215954612
10728	0.548819469768565
1073	0.264345480507358
10730	0.373075313042176
10732	-0.593033507315948
10733	-0.196470561015347
10734	-0.0689265069306567
10735	0.121163408954277
10736	0.682218878226748
10738	0.08272293357235455
10739	0.1438339489218614
10741	-105566692561307
10742	0.322388072063809
10743	-0.667218329846513
10744	5.91528e+08
10745	0.641239757369377
10746	0.48782285030135
10747	0.250130700640511
10748	-0.769608215493323
10749	0.379902244442191
1075	-0.0847270137107008
10750	-0.654658480921443
10752	0.303794460083414
10753	-0.0674924072508707
10755	117347811602384
10758	-0.35533875812428
10761	0.231453389936389
10762	0.182611562100357
10763	0.405232831625251
10765	0.227840538185203
10766	-0.519594306947634
10767	0.288537984540473
10768	-0.336134493479692
10769	0.306643731001893
10771	0.701617304586573
10772	0.6538110588376855
10773	0.692123330109474
10775	-0.89411502809504
10776	-0.0289010322580227
10777	-0.177500087015448
10778	0.235312068357378
10780	-0.0896676368050677
10781	0.171707707767586
10782	-0.0033694842629304
10783	0.0503014935712532
10785	0.961371659117028
10786	-0.105849749348738
10787	0.0436219241498148
10788	-0.0331074185591986
10791	0.0702845220662954
10793	-10533379259877
10794	-0.0630265125373985
10795	0.151838788112885
10797	-0.08802731696239151
10798	-0.212645871383981
107984035	0.5382472949213407
107984399	-0.0379081830143545
107984974	-0.417605586486973
107985946	0.0703372566266639
107986046	0.147277285764225
107986810	0.0909391366798737
107986827	145435160715562
107987020	-0.312463763272979
10799	-0.743182043853145
108	-0.258936312798128
1080	0.0574894058886849
10800	-0.199880681108811
10802	-0.683193194766271
10803	0.0744079123837955
10804	0.217554755077441
10806	-0.363400275909636
10807	0.0538779112668741
10808	0.445597862848619
10809	-0.22921112029431
1081	-0.115896521170826
10810	0.170747154029826
10811	0.161940401464458
10813	0.364817290062029
10814	0.208635854478965
10815	0.0803506401260105
10816	0.0510377701190267
10817	-0.526681986263183
10818	-124135944351871
10819	-0.9926704518194891
1082	0.248099008888615
10820	0.0464301674129034
10824	-0.205033735529981
10825	-0.396391643440582
10826	-0.326164704714875
10827	0.521597570346229
10838	-0.807988800780597
1084	0.0269479232386118
10840	0.362676347127305
10841	0.201153241647225
10842	0.167161122143115
10844	0.337645227058735
10845	153209269829939
10846	-128557617088654
10848	-0.169503387137381
10850	0.135308344249496
10855	0.274283699104304
10856	0.69339321899093
10857	-0.516473257106932
10858	-0.0412450570179802
10859	-0.13787873774259
10861	0.191075038811592
10863	0.262617715692666
10864	0.0017550497466318
10865	-0.07180626550389195
10866	-0.0464287152991426
10867	0.172311405147659
10868	0.279940834016359
10869	0.490962472020342
1087	0.180383886341172
10870	0.675121039392786
10871	-0.1629058821761
10873	0.251539474209824
10874	0.252725812068642
10875	0.34184845844231
10876	-0.0162493288016853
10877	0.05971933839987245
10878	0.191516772017041
10879	0.262595904473811
1088	-0.491031364516796
10880	0.023282905704884
10881	0.222087941429794
10882	0.623614274198366
10884	0.2940569022453
10885	0.384135422004012
10886	0.0632975173856441
10887	-0.279257723520098
10888	0.151765874681557
1089	0.158241550059346
10890	-0.464035931675336
10891	0.0971392741988419
10892	0.198841455638159
10893	0.0369488687272142
10894	-0.777094178703911
10895	0.106724645206463
10897	-0.0967135595537017
10898	-0.811615770836038
10899	0.767536281968847
109	-0.319318489472051
10900	-0.10118786790187
10901	0.171968210893703
10902	-0.134801425228696
10903	0.138941330197683
10904	0.259393003612119
10905	0.0863268866642142
10906	-0.502382166543241
10907	-102426778920058
10908	0.616832004222348
10910	112279486918154
10911	0.0290035355454148
10912	-0.018857472674952
10913	0.0243982620883395
10914	-0.59882530082483
10915	0.0697834302328424
10916	11109044273157
10917	0.22101805097244
10919	-0.106906050873146
10920	0.328475139438099
10921	-0.0366456515076691
10922	0.441377964232441
10923	0.636208455864325
10924	-0.0939333159392648
10926	0.4069466394963
10927	-12752683646872
10928	0.295314200261231
109286553	0.349275782658018
10929	-0.682828027777084
10930	-0.0255923451224289
10933	0.303538925313335
10935	0.819285621398774
10938	0.003330380506006
10939	139371150032607
10940	0.027368549320744506
10942	-0.13191324380257
10943	-0.27843356771448
10944	0.8614636527656769
10945	-0.0340101155353636
10946	-0.690530948403007
10947	0.31968895580373
10948	-0.364195106325988
10949	-0.128746089046928
10950	0.190405720716397
10951	0.191509576209803
10952	0.137059032482858
10953	-138027822519027
10954	-0.267131569047141
10955	-0.727542962047207
10956	0.335095573429581
10957	0.399855388310476
10959	-0.370183565301473
10960	-143123125507769
10961	0.333525837758259
10962	-113905893011777
10963	-0.132264910606337
10964	-0.875384564863647
10965	0.761272442757425
10966	0.257812430254914
10969	0.138845410297985
10970	0.378219765478985
10971	-0.79256630996324
10972	-0.830074240547783
10973	0.321036250954086
10974	0.187310462357101
10975	0.0542969520951427
10978	0.227099999290146
10979	0.0339444155046473
10980	-0.024388403185783
10981	0.119880024639255
10982	-0.599258835178624
10983	-0.153798907996133
10985	0.138315251668545
10987	0.46222762369124
10988	0.832563202373754
10989	0.142361689741532
10990	0.0306740851571009
10991	0.146292743118547
10992	10030287027154
10993	0.398215838490275
10994	0.922099152863786
10998	-0.0282803088980855
10999	-0.277305239588493
11000	112037306689901
11001	0.202445403776915
11004	0.347766489760892
11005	0.0263147900296125
11006	-0.1293232014013
11007	0.620092911380951
11009	0.0830922307732005
1101	-0.335947577866062
11010	-0.583540516398436
11011	-0.253862797473756
11012	0.220739791731941
11013	0.0890790737738646
11014	-0.498962615087067
11015	-0.605378100993267
11016	-1.04297e+16
11017	-0.839847711028886
11018	127745276797069
11019	-0.893715545588717
1102	0.572989998794348
11020	0.721094915017862
11021	-0.448682754537094
11022	-0.244526354270985
11023	0.393466136171023
11024	-0.625678586823874
11026	-0.138535363649336
11027	-0.767085982860147
1103	5.77404e+08
11030	-134412259121142
11031	-0.558421737146449
11033	-0.109719814072049
11034	0.0114020433650058
11035	0.0463255236784582
11036	0.379512860171452
1104	0.577000193734431
11040	-0.434263913900865
11041	0.390856133010986
11043	0.345837287863842
11044	-0.818996741909701
11045	0.261143510584537
11046	-0.0655558234926516
11047	-0.456429118869207
1105	0.43690170758215
11051	0.172325092356381
11052	0.443222712078899
11054	0.819870814181472
11055	0.0429985019385011
11056	-0.302562050513296
11057	-0.277373224007994
11059	-0.791218779680511
1106	0.0798986573153588
11060	-0.151265084674241
11061	0.221767442220421
11062	-0.0443910816208339
11063	0.215540066953603
11064	0.31985879018138
11065	-0.0068769226537353
11066	0.558036483330477
11067	0.369941256152928
11068	0.214313437043083
11069	-0.0069134956621533
1107	0.301623964408777
11070	-0.570993645519949
11072	-0.433008234469489
11073	-0.048683621088373
11074	-0.0999833595805181
11075	0.459151097322017
11076	0.164474141569124
11077	0.184597584411406
11078	-0.248492213444803
11079	101886724625464
1108	0.274826910136759
11080	109722096471111
11081	0.0620822006332102
11082	0.0432602795580117
11083	-0.165651855666438
11085	0.0927482987652524
11086	0.0971941956390782
1109	0.306398436727546
11091	0.239227459214181
11092	-0.181215701588838
11093	-0.0424077605378622
11094	-0.0205168474670617
11095	0.401582625364442
11096	-0.0563371848701917
11098	0.0919718846935898
11099	0.168799888493722
111	-0.379458555279537
11100	-127154809518832
11101	0.0636152411998385
11102	0.186811230715427
11103	-0.178085822568758
11104	-0.723002647692255
11105	0.36670544138911
111064646	0.108545213090563
11107	0.115378008467943
11108	-112537464063009
1111	0.0345857792093907
11112	0.359796718950633
11113	-0.229780198174563
11117	0.44160447849301
11118	0.203483233094894
111188157	0.0119094817904214
11119	-0.343379868210397
1112	-114069343548401
11120	0.352290797694586
11122	-0.0560754083990251
11123	-0.489850170662258
11124	-0.262790289077299
11126	0.0224348585585992
11127	0.391734205535766
11128	-0.0410249980660904
11129	0.134563763711885
1113	0.174216462606836
11130	0.235224702157105
11131	-0.0729611771584733
11133	0.501480482095865
11135	0.269236775560181
11136	0.213676446791237
11137	0.57638196304683
11138	-0.0732629901722468
1114	-0.22275596433036
11140	0.457383073153177
11141	-0.0130078900915478
11142	0.0930727230607062
11143	-0.51402508818239
11144	0.299473540302237
11146	-0.0037116925483956
11147	-121168942446773
11148	-0.441988432388836
11149	0.298526967018199
11151	-0.248130270815404
11152	-0.0214414313574584
11153	-0.684267447901131
11154	-0.075075539408806
11155	0.11660146376266
11156	-0.384945410617297
11157	-0.652459236958288
11158	0.688951907862722
1116	0.0751500899177049
11160	0.15859489769345
11161	-133511576831567
11162	-0.801056611755279
11163	-0.301785211726743
11164	-0.556894008541379
11166	0.520370129518614
11167	0.141641840780987
11168	-0.004958627142086745
11169	0.299752088390023
1117	0.172103301190547
11170	-0.0614971364554923
11171	0.490829886178699
11172	0.0702409668689493
11173	0.0329299456238288
11174	0.081322516846224
11176	-11711424414192
11177	-0.400197586256842
11178	0.204245806138938
11179	-0.262214309409339
1118	0.128040963285719
11180	0.765561034312716
11181	-0.104642907215863
11182	0.375577492723194
11183	-0.230070475612643
11184	-0.455753273150274
11185	0.169808617487055
11186	0.156570484284077
11187	0.459540370833751
11188	0.347858972549664
11189	0.0370901263070325
1119	-0.109867002182297
11190	0.320117093494149
11191	-0.416091188376886
11193	0.360361234693773
11194	-0.13742744570234544
11196	103402286284022
11197	0.192002843057336
11198	0.885397839490299
11199	0.0921826449678999
112	-0.0383390034903279
11200	0.557733167334265
11201	-0.208032697740335
11202	0.0682015555982002
11209	-0.0281012781981141
1121	-0.948745266030957
11211	0.234398181446712
11212	-0.288280408104946
11213	-0.324294105430498
11214	0.205340861668251
11215	-0.248620707376978
11216	0.49505088685485
11218	-0.264029845669447
11219	-0.182558133679983
1122	0.295099821419537
11221	-0.830874557646295
11222	0.587072323942971
11223	0.199192160863315
11224	-0.145292234107057
11226	-0.197094957155143
11227	0.238646481582264
11228	0.194100647007084
1123	-0.292642586579339
11230	0.0410158171278022
11231	0.34406062824589
11232	0.817702700010161
11234	0.310700940824564
11235	0.719695993455862
11236	0.297897777774972
11237	-0.427942521289023
11238	-0.237229630479319
112398	0.504249236799397
112399	-0.253428844751775
1124	0.274986053027486
11240	-0.382259757445672
112401	0.10722759181614
11243	-0.20717690118702
11244	-144239587847904
11245	-0.0377372262073474
112464	0.275644821967345
11247	0.477736672440251
112476	0.223053143725753
112479	0.0877764980792287
11248	0.313190606090339
112483	0.678563386749936
112487	-115620056375219
11249	0.351785610216116
112495	-115107355992064
11250	-0.0470394863252466
11251	0.259517348101289
11252	-0.0362923347361617
11253	0.5815112893048
11254	0.0853936858216963
11255	0.299252384115105
11257	-0.0595330544029673
112574	-0.156906309776406
11258	0.507993814339183
11259	-0.472158607696147
112597	-0.7537038758386976
11260	0.217968682681627
112609	0.0426920450524061
11261	-0.776112908026922
112611	0.172158848441812
112616	-0.0565369111027699
11262	-0.284448981485041
11264	-0.562183936573335
11266	0.255473909053049
11267	0.189578967713397
11269	0.442500592060942
11270	-0.6557806437760615
112714	0.340085345865108
11272	-0.887398112984072
112724	0.121012014959396
11273	-0.801388412847564
11274	-0.920400617637818
112744	-0.0532455957358437
11275	0.43621836176724
112752	-0.220766675522854
112755	0.403162014474419
11276	-0.69527789117792
112770	0.193739683488035
11278	0.294260240024822
11279	-0.063484530316306
1128	0.160899590242078
11280	-0.0343786959881986
112802	0.135383493136287
11281	-0.129031414170531
112812	0.0654425199587771
112817	0.28864056470975
11282	0.215345124920058
11283	-0.0486306939014247
11284	-0.473235614098566
112840	0.225113410609633
112849	-100233790260477
11285	-0.652689193009246
112858	0.369605282713834
112869	-0.265268845972399
112885	0.0969978608876671
1129	0.186176725081905
112936	-0.48756463458244
112937	0.143952210528778
112939	-138656515866466
112942	0.258693619709807
112950	-0.536207917821783
112970	-0.0039095989422110004
113	0.563945604165005
1130	0.370186495517867
113000	0.164598341904158
113026	-0.35810984411186
11309	0.165799826122323
113091	0.501336349803903
1131	0.160310193222406
11311	-0.300795629897744
113115	-0.100948346310793
11313	0.0352446977318849
113130	-0.543999358968664
11314	0.112931806890039
113146	-0.170226084733331
11315	0.132865791481218
11316	-0.767254284828029
11317	0.286460111743405
113174	0.492872355590894
113177	0.137600061431697
113178	-0.127574930824008
113179	-0.127088512352566
11318	0.021944971077305
113189	0.0151527878231351
11319	-124200609602837
1132	-0.0375961114338785
11320	-0.293193471167672
11321	11556173273893
11322	-0.0488088390138766
113220	0.123553092022027
113235	0.177479002098685
113246	0.0311437230695842
11325	162520520617144
113251	-0.134301145909538
11326	0.0748092706664022
113263	-0.687559893614357
113277	-1212886663731200
113278	-0.0634823841135729
11328	0.277431190747248
11329	-0.556206589401817
1133	-0.137791904218349
11330	0.0293441949287608
11331	0.0955051735679136
11332	0.241983398816528
11333	0.277710373878547
11334	-0.318049594900948
11335	0.692077286657169
11336	0.339182960992763
11337	-141021456022898
11338	-0.373057881046635
11339	-0.453069972388428
1134	0.0406250394160126
11340	-0.805683210623296
113402	0.411635734256292
11341	-0.0038093222678845
113419	-0.579802565023472
11342	0.2147867571688
11343	0.0367947406648241
11344	-0.129120033283507
113444	-0.502179130046718
11345	-0.965914710727373
113451	0.378712343430754
113452	-0.0062971042055296
113457	0.0883253211484506
11346	0.157431375199131
1135	-0.117591305052988
113510	-0.675030751799718
1136	0.076940203563971
113612	0.47422864100962703
113622	-0.139942148090989
113655	-0.666153789840842
113675	-0.381173308762009
113691	0.0195078962475261
1137	0.216967519092878
113730	0.257083282955911
113746	0.312412721819355
113791	0.462271926830969
1138	-0.556204674143303
113802	158392145507726
113828	0.17155554004875
113829	-0.532535198622752
113835	-0.07495769665037547
113878	0.324992233582231
1139	-0.0769841557080368
114	0.160425106103259
1140	-0.0246992894591419
114026	-0.0130491990993724
114034	-0.935483682438868
114036	-0.436696049422829
114038	0.301790821422748
114041	-0.0595231857790714
114042	0.391637828133475
114043	-0.0195596918699431
114044	-0.527297871167751
114049	0.224025716459095
114088	0.299605761964639
1141	0.0488889412647579
114112	0.197854848073357
114131	-0.0307172567564992
114132	-0.0391175954457701
114134	-0.218199378594896
1142	0.110677288193341
114294	-0.0071907300070974
1143	0.238985385620022
114327	0.121173743981196
114336	185999266300808
1144	-0.056030612149765
1145	0.278573237404812
114548	0.101797063339779
114569	-0.0011028900350564
114571	0.164249828340615
114599	108142869901555
1146	-0.0083045140273405
114609	-0.769265176841293
114614	0.324415977741547
114625	-0.292392733084913
114659	-12551208067724
1147	0.253015415212789
114757	0.0491723924936157
114758	0.0378489431626021
114769	0.319297222607759
114770	-0.0275605091798556
114771	0.256797202563622
114780	-0.0317188112203715
114781	0.326292553128034
114783	0.245902388590082
114784	0.0964791806612639
114785	-0.731966338683609
114786	0.019799761131827
114787	0.0170231318297897
114788	0.0996179213196423
114789	0.2733355064643
114790	0.540625947885345
114791	-0.215642409148311
114792	0.0899085364581488
114793	0.0833627259573481
114794	-0.256223455488655
114795	0.0956668661494346
114798	-0.12724784567134
114799	0.180373532472862
114800	0.0327687238813503
114801	-0.433363113113092
114803	-0.120192266470051
114804	-0.928818331554757
114805	0.0494918979664897
114814	0.240567926701286
114815	0.16616155529549
114817	-0.2947622080277335
114818	0.103201767771904
114819	0.078443356433757
114822	0.176920088506469
114823	-0.581333207457374
114824	0.22980384841317
114825	-0.217970001124325
114826	0.0278332859156414
114827	0.0143424627583785
114836	-101393555069312
114876	-0.312869888752848
114879	-0.186350636192806
114880	-0.905913103774096
114881	-0.253860765976219
114882	1.64298e+08
114883	-0.112068073874652
114884	0.130058626087902
114885	-0.564680938528546
114897	0.222471036672506
114898	0.524965506619728
114899	-0.632788726215019
1149	0.364130958980052
114900	0.273477016383581
114902	0.1794114703209955
114904	-0.16110171972258
114905	0.0042554789976748
114907	-0.272560607070135
114908	0.0519062200736427
114915	125267991217346
114926	-0.686564307052335
114928	0.876214712215723
114932	0.0065216907493414
114960	0.228326430158348
114971	0.323378443607818
114984	-0.589259201293034
114987	0.0951471657586448
114990	-0.139856350892772
114991	0.1831486862598205
115	-0.21496734817009
115004	0.20026894602349
115019	-0.0558612003071669
115024	0.0561015126966077
115098	-150948007567878
115106	-145911402050188
115196	0.764838189431217
1152	-105724317864901
115201	0.16515955239087
115207	-0.0989053230431096
115209	0.429565473449191
115265	0.156942452909181
115273	0.294448086555035
115286	0.227321063108867
115290	0.3564926445594225
115294	-0.11406283713664349
1153	0.642229121778394
115330	-0.120607823157313
115350	0.0405999845505701
115352	0.252576598482386
115353	-0.228163182803931
115361	-0.472713479559293
115362	0.28625419880496
115399	0.339634832124554
1154	-0.127267583196101
115416	-128162937549195
115426	-0.0055126352661021
1155	-0.330773296407364
115509	0.0121523715441786
115548	-0.24654094116493
115557	0.0857877279025475
115560	-0.18238498408272
115572	0.185459353469975
115584	-0.13430370705885
115650	0.0720793608925275
115653	0.288012066196297
115677	-0.192511963313772
115701	0.167596929318452
115703	0.22072132587895
115704	-0.230253809950624
115708	0.175421408573014
115727	-109299007953335
115749	0.0102541125944848
115752	0.362779583606137
115761	-0.898795368767598
115795	0.13668202845581
1158	0.484950052280881
115811	-0.0328887560366062
115817	0.212070954243242
115825	0.378202335564338
115827	-0.226411842182536
115861	0.237717343159565
1159	0.0348928075019336
115908	0.0721712307899431
115939	148718927813458
115950	-0.145336081901273
115992	-0.368928561833149
116	0.169523167914986
1160	-0.0083185521570128
116028	-0.101699304920278
116039	0.387555017815067
116064	-109542768579469
116068	-0.543293266198521
116071	-0.194067177818596
116085	-0.0686506783696585
116092	-109537203940031
116093	0.0153594855074458
1161	-0.280703954953037
116113	-0.775897672832638
116115	-0.389607390250235
116123	0.0615432254003698
116135	0.062527955747183
116138	-0.141289221033372
116150	0.126968613434319
116151	0.178152277515995
116154	-0.0602092249427952
116159	0.470549217936904
116173	-0.813037110532939
116179	-0.0294435981893346
116211	0.192844308861031
116225	0.284100571837261
116228	-0.241249585512295
116236	-0.0113276105611367
116238	-0.779106335739685
116254	-0.611168768818
116255	0.408126659502366
116285	0.116748418330357
1163	-0.9569651200733813
116328	0.0950797505024103
116337	-0.0837800271293671
116349	0.772695105119631
116362	-0.001195371870654
116369	-0.0893469767299868
116372	0.267183888380122
116379	-0.117847102705972
1164	-0.841918052361008
116412	-0.0212899965975401
116441	0.0385172278130213
116442	0.0698082116229476
116443	0.155456882421989
116444	-0.174870898536062
116447	-0.0136167421838639
116448	0.0157623011110046
116449	-0.337078936605868
116461	-0.720889745223399
116511	0.0118042530920704
116512	-0.249136039007694
116519	0.042390767631931
116534	0.334066793487439
116535	0.322069208352559
116540	-0.935053299606163
116541	0.665157006988578
116729	0.3031835592748
116832	0.273184702446353
116835	0.234113778115687
116840	0.167137670559252
116841	-0.521171443752557
116842	0.0500308767363679
116843	0.627975108209984
116844	-0.185404886189731
116931	-0.819619635307495
116937	129662441787986
116938	0.232085551887378
116966	-0.0603341503514774
116969	0.56223953867391
116983	0.576442688854133
116984	0.109468910956425
116985	0.7733786930285
116986	-0.211447248551817
116987	0.245295593387778
116988	0.24501514959903
117	0.0404349367551155
117143	0.866552504382018
117144	0.258745618078577
117145	-0.0388813653260588
117154	0.125499155459706
117155	-0.128936241713643
117156	-0.254705172948503
117157	0.111578323050226
117159	0.184677820010732
117166	0.0684989807799705
117177	0.0234504976709074
117178	0.146519519817148
117194	-0.104332956770724
117195	0.149937622786614
117196	-0.0324712553792368
117246	0.966372732383522
117247	0.0128625419833201
117248	-0.117796198425174
117283	0.0125088268961693
117285	-0.0025037583980825
117286	0.290257163735554
117289	-0.181110746411445
1173	-0.304571386050531
1174	-0.142957032776285
1175	122085843234845
117531	0.0885262869175926
117532	0.205873910008004
117579	0.026828061043049495
117581	0.264123702529989
117583	0.27650009476227
117584	-0.775840526394993
1176	-0.552196209661437
117608	-0.977515985943197
1178	-140751026298229
117854	-0.671000935162008
1179	0.179368716844767
118	0.638121867724852
1180	-0.0202559195532252
1181	0.0783335541662647
1182	0.888389534929069
1183	0.104729479473192
1184	-0.115638735555824
118421	-0.0391192813452434
118424	0.687139861726968
118425	0.146629956871907
118426	-0.381571695576169
118427	0.0412249850055998
118429	-0.12598067489622
118430	0.314013777239226
118442	0.440308196725935
118460	0.102560143086533
118461	0.0909988773552195
118471	0.53682635054666
118472	0.387491407677961
118487	-0.243415539999888
118490	0.0405164789153408
118491	0.0528526470117648
1185	-0.215398490356447
1186	0.267839793960403
118611	0.003067165422426
118663	0.0824826086841167
118670	0.0816194264421103
118672	-0.0530890160449988
1187	0.0057367998669008
118738	0.142878301754831
118788	0.0700104350102997
1188	-0.133077231685948
118812	0.351949507019085
118813	0.171766504234433
118856	0.114550112517104
118881	0.0516072383986471
118924	0.75925888461421
118932	0.186679589491376
118980	-0.533058866109009
118987	0.0529798387704957
119	0.251722068678455
119032	0.808115566141433
1191	0.0728986002808301
119180	0.306460273823933
1192	0.05714390367254951
1193	0.0494371018471615
119369	0.111197430081749
119385	0.268914067809273
119391	-0.0801006733473517
119392	-16434370317184
119395	0.150132664442783
119437	0.295985015826429
119467	0.181800661911993
1195	-0.0801634959246838
119504	0.937423565463674
119548	0.113905547283221
119559	0.466715343313719
119587	0.106422285816109
1196	-0.23704743609865
119678	0.140583297460447
119679	0.0270659940150022
119682	-0.172506244339681
119687	-0.0801065780669495
119692	0.309056332992391
119694	0.263236257007285
119695	0.30454154135135
1197	-0.437970510496547
119749	0.03270595713781795
119764	0.242347765734622
119765	0.306505299549154
119772	0.209276735720253
119774	-0.384921989552408
1198	-0.452491587030038
12	0.350790466380938
120	0.333607584782616
1200	-0.674657079686659
120065	0.136394353477387
120066	0.353920695929501
120071	0.0702501822875688
1201	0.17690762774541
120103	0.774187925389616
120114	0.0029279638369864
120146	0.155722044451669
120224	0.397344162056724
120227	0.262484057189923
120237	0.0863779269853583
1203	-110432568590487
120379	-0.680146284236027
120400	0.176969468330258
120406	-0.0737351552581861
120425	0.762288454904086
120526	-0.31299030240129
120534	0.0969759948214551
120586	-0.054094062176806
1207	-129773973111426
120775	-0.119612540558178
120776	0.021338819000872
120787	0.0149469915047955
120793	-0.165993053910269
120796	-0.0372049181735483
1208	-0.0940529873267448
120863	-118282569746744
120892	0.25429959062355
1209	-0.698441501226655
120935	0.30651494583964
120939	-0.145390446293782
121006	0.329286693216448
1211	-0.117944618521013
121129	0.0969667896523452
121130	-0.0594570329745258
1212	-0.151869415604092
121214	0.156928382384247
121227	0.181897984711471
121256	-0.153858249867808
121260	-0.393227012520476
[truncated: 17,401 more rows]

## Sheet: PA
10	0.0191205977163278
100	0.0137532847645296
1000	1.94819e+08
10000	0.0821452327996782
100008589	-0.238889631618883
100009676	-0.171876224776319
10001	-0.123706593429686
10002	0.110854693788712
10003	0.0153497930980316
100033413	0.0130865373114675
100033414	-0.132473385623864
100033415	0.04360419594495536
100033416	-0.0280476659260062
100033418	0.114339073955183
100033422	-0.0807175021566685
100033423	-0.142647059615706
100033424	0.0415060430740551
100033425	-0.0492700904559942
100033426	-0.206657374345523
100033427	0.439171878643189
100033428	0.0478702734368383
100033430	-0.0048201783037357
100033431	0.160200828993982
100033432	0.0534908349000165
100033433	-0.217361320270386
100033434	0.0213462868378797
100033435	-0.0847907816936954
100033436	-0.124367498607941
100033437	0.0077287366109096
100033438	0.0451430765755585
100033439	-0.156687786809543
100033440	-0.047633035064798
100033441	0.0510207968615301
100033444	0.103025086508336
100033445	-0.183680662631889
100033447	-0.111920626785601
100033451	0.0836668077965208
100033453	-0.195485857152629
100033603	0.0511215765505916
100033800	-0.10750765860264
100033801	-0.132203870440388
100033805	-0.239646068551963
100033806	-0.0513767721001801
100033807	-0.0148306026533684
100033808	0.0729150368728075
100033809	-0.165194784360971
100033811	0.0050835072219079
100033812	-0.114621052668414
100033814	0.030488054105295
100033815	0.171282683980719
100033818	0.121175968991606
100033820	-0.112950828803865
100033821	0.0889872937038277
100033822	0.299038924489672
100036563	-0.008352869904948
100036564	0.142201077760849
100036565	0.149165194630754
100037417	-0.0207959277089283
10004	0.0729919593641306
100049587	0.211178017877605
10005	0.152574130984737
10006	-0.207672239969182
10007	-0.0233502185345083
10008	-0.138692608378309
10009	0.0633239444963559
1001	0.142986368194858
10010	0.0923960853136524
100101267	-0.0412500515600528
100101440	0.06771824983501293
100101467	-0.473836422697068
10011	0.0529600355812488
100124535	0.0167794077878317
100124536	0.200508626889719
100124537	-0.0102241310588237
100124538	-0.217498580921728
100125556	0.134542097059792
100126355	0.128881858804799
100127206	0.138765695462625
100127888	0.15990748076838
100127950	0.296187276231535
100127955	0.234991156039653
100128124	0.0188909610167433
100128233	-0.0580058247871363
100128252	-0.0012184732910656
100128262	0.0530971268103845
100128288	-0.318097347757309
100128292	0.140952920502515
100128310	0.0394434164821681
100128327	-0.174122352578245
100128653	-0.0221596062517095
100128830	0.288181745127438
100128927	-0.0507685591714665
100128977	-0.0296269797140302
100128988	-0.111294375280048
100128998	0.167761766834926
100129075	-0.0772610777159967
100129128	0.263697168756505
100129196	0.0615550565254044
100129271	0.201510226889528
100129278	0.0165438929477097
100129345	0.164155573357623
100129427	0.266700394012747
100129434	0.232192400709144
100129455	0.128322680534481
100129482	-0.0645563413647793
100129534	0.0558873539533834
100129540	-0.0550700177944468
100129543	-0.636512345783993
100129583	-0.204027834956649
100129654	0.135492911621462
100129726	-0.201472559530896
100129842	0.0132565515211161
100129858	-0.0103755569912508
100129924	-0.012298621582351
10013	-0.0723628473257221
100130086	0.128048469829001
100130274	0.0493273694264966
100130275	0.0716929453011822
100130302	0.446824303720184
100130331	0.065042805344519
100130348	0.0924725362699533
100130519	0.124300308650508
100130557	0.253918646394868
100130581	0.0412666514259395
100130613	-0.130749443909004
100130691	-0.342228812025051
100130717	0.0113119831444367
100130733	-0.0330193583840684
100130742	-0.0574005323571537
100130771	-0.1410818033615
100130872	0.086607226821106
100130889	-0.0698625326648902
100130934	0.115444265057546
100130958	0.0359177251313385
100130988	0.04723876512061555
100131017	-0.0395557310664613
100131137	0.166606254933723
100131138	-0.0055475003913858
100131187	-0.182078760632546
100131211	-0.451218813293504
100131213	-0.101272470706873
100131439	0.0623708145585318
100131454	-0.258957989245728
100131496	0.24164817830163
100131726	0.118783083480367
100131755	0.277255917241079
100131816	0.181890123963299
100131827	-0.151348647182519
100131943	-0.0255291977194472
100132116	0.116891504525469
100132169	0.123481879164191
100132247	-0.10554224914296322
100132285	0.08975416394223786
100132288	0.11138802853627
100132341	0.131104642833843
100132354	-0.0114561408238394
100132356	-0.098641372357331
100132386	0.3005062143298295
100132463	0.126422616059714
100132464	-0.0712373750819348
100132476	0.461820408104364
100132686	0.0828291276922728
100132708	0.14218388048000932
100132911	0.230544410751523
100132916	0.007261587415893
100132948	-0.0184433663398668
100132967	-0.1663704876318
100132979	-0.2502777383535563
100133161	0.0136927625345954
100133920	0.29694196085946506
100133941	-0.341371390939636
100133991	0.153870631370405
100134317	0.0718406019448712
100134868	-0.16876532716367798
100134869	0.09655728627587262
100134934	-0.0921774445982119
100137047	-0.0762537197357228
10014	0.0780044547785981
100141515	0.121992853550683
100144596	0.312629278780763
10015	0.107705906542844
100151643	0.141300024825303
100151683	0.287648642507232
100151684	0.1288621441537992
100158262	-0.1475621662203555
100169989	0.0093568687956504
10017	-0.04003397969262
100170841	0.112192361859309
10018	-0.10766786927088
100188893	-0.0328555516940626
10019	0.0525207050713656
100190938	0.0516755172246333
100190939	-0.068886726457597
100190949	0.0205290214175085
100192379	0.393466978475752
1002	0.143942885570405
10020	-0.185039324129285
10021	0.158335685594833
10022	0.05589388690625
10023	0.0080607906622322
10024	-0.336647564177002
10025	0.186632644230528
10026	0.0413415139561036
100271350	0.334096005910274
100271927	0.174262173668803
100272147	-0.303119169535117
100286979	0.028978026785710147
100287171	-0.06876834092456315
100287226	0.237569783823926
100287290	-0.144108577826456
100287569	0.0507252698325303
100287728	-0.0125940201779119
100287792	0.0679015576659082
100287879	0.1602258618391
100287902	0.0235379597543693
100287932	-0.0020449282020103
100287948	0.152345370451976
100288208	0.184842342431771
100288254	-0.0850567615391085
100288413	-0.131233901294792
100288527	0.420422269068647
100288637	-0.580802055924797
100288687	0.22413040073313167
100288695	0.0680450972996674
100288797	0.0753872891101858
100288801	0.13901817749971
100288814	0.258017930580522
100289124	-0.1839186599458397
100289388	0.0120489659085229
100289580	0.0075091897554698
100289635	-0.239173304074753
100289656	0.141767049143601
100289678	0.0264257694675034
100293516	-0.170717421027559
1003	-0.118635798184205
100302135	-0.119375133902113
100302145	0.0514011842662908
100302652	-0.1772905422302435
100302736	0.0706449718771586
100302743	0.226286284564068
100303728	0.047203260209686
100303755	-0.187725332612843
100310846	0.157782071909385
100316904	-0.0030682660758402
100337591	0.0494391302083125
10036	-0.335576402597072
100379132	0.133037126618239
100379141	0.0432574509686048
100379250	0.491255804810746
100379661	0.349598835115601
10038	-0.329865524657864
100381270	-0.344565415705553
10039	0.0356208193378578
1004	0.0156700060481008
10040	0.1839481416111046
100419773	0.136803438028729
10042	-0.0960617373984526
100420258	0.0497402795147618
100420587	0.190175330025726
100423062	0.0330240844687154
10043	0.189065476209103
10044	-0.0096452874236938
10045	0.0121659857525336
10046	-0.102351353897565
10047	-0.112280504212615
10048	0.0972617755870267
10049	-0.33095666650524647
100499483	-0.159349121686995
1005	0.0411035462106929
10050	0.102987628503261
100505477	0.0399586054646893
100505502	0.2425949585021475
100505530	0.166456930767524
100505741	-0.132907977097407
100505879	0.320324878997762
100505929	-0.101615749903189
100505993	0.289517525348635
100506084	-0.03215198683023675
100506119	0.210239835131181
100506127	-0.506795190049774
100506144	-0.0531780311159396
100506237	0.1651750326109
100506271	0.062102667089647
100506334	-0.166316472047391
100506409	0.0697807856742543
100506422	0.322031537033831
100506504	0.165439472469085
100506564	0.171186260969098
100506581	0.0326759242898051
100506658	-0.056783761942239
100506730	-0.148548638619505
100506736	-0.391958715212551
100506742	-0.0747491201559793
100506759	0.03927404777452752
100506930	-0.0285911419719242
100506965	0.0048382303282185
100507135	-0.117662198372111
100507206	0.262972988265483
100507249	0.0708741056799178
100507290	0.217319232244475
100507321	0.0420689950053536
100507404	-0.334496349315397
100507436	-0.020616005495587165
100507444	0.0587341796899981
100507530	-0.134212496690722
10051	-0.327638970896516
10052	0.112500844901407
100526664	-0.048409008142880995
100526694	-0.164421649754579
100526739	-0.218761591207371
100526740	0.0552537299427946
100526760	0.16344343079825
100526761	0.0580798526997298
100526772	-0.0150133490554149
100526773	-0.07456169258828355
100526783	0.0610490151523813
100526794	-0.0775302765922627
100526833	0.283017659994961
100526835	-0.07666595466213129
100527949	0.0699176073876623
100527963	0.194993028012513
100528017	-0.0401364200888683
100528030	-0.274701946749204
100528032	0.02494478615071014
100528064	-0.23501240310274
100529063	-0.18627414017561
100529144	0.180428633290804
100529215	-0.2425997349258185
100529239	-0.129764581658892
100529240	-0.358870447322138
100529241	-0.178135316169281
100529257	-0.014008806050536504
100529261	-0.02028818550562015
100529855	-0.255175785310541
10053	-0.0794359338404176
100532726	0.10225133884251855
100532731	-0.1013355097404245
100533105	-0.409222732850932
100533106	-0.126324214769069
100533178	0.138741403721648
100533181	0.0667917631931857
100533184	-0.257898892586202
100533952	0.0331561760192061
100534592	0.0596074935394009
10054	-0.117542207586495
10055	-0.397413976014553
10056	-0.082102640563414
10057	-0.197907315346098
10058	-0.0214494341264995
10059	-0.135133716461288
1006	0.151291750200415
10060	0.125148912886793
100616452	0.405548333570229
10062	0.0626722051646201
10063	0.0231701572642461
100631383	0.0222254155612025
100652739	0.251293980125592
100652748	-0.0866331502391664
100652781	-0.211095183082241
100652824	0.058445050054628744
100652939	0.0728734715633654
100653515	0.212773822581056
10066	0.244462146071755
10067	-0.0508719449939933
10068	0.245790519264541
10069	0.209226616330959
1007	-0.0172764441675205
10071	0.31085496424434783
10072	0.00971099541161815
10073	-0.122551904617047
10075	-0.0275430743427785
10076	0.0738249035057371
10077	-0.109199458597528
10078	0.0986813379191297
10079	0.294578854638362
1008	-0.004308551119623
10081	-0.0728647978658047
10082	0.251571590351412
10083	0.182336696434146
10084	0.0362002016292325
100847062	0.155048766685345
10085	0.144421754510971
100852405	0.521226541533761
10086	0.021827515322324
100861548	-0.281565716841484
100862671	-0.210138448127338
100862697	0.192699038474365
100862728	0.235804906783466
100874034	0.0943950875500903
100874051	0.440100772219302
100874107	0.104729996655357
100874123	0.0241747255382368
100874392	0.1196832435180822
100885850	0.107944420590496
100887749	0.2967191859525088
100887750	-0.449101703654156
10089	0.151445074333848
1009	0.113686377704191
10090	0.171496790915901
100913187	-0.15744401200581906
10092	-0.249623324241468
10093	0.0055391032824253
10094	-0.120121803391423
10095	0.0497404938490394
10096	-0.106917988920289
10097	0.0659549424673513
10098	-0.016376061616583
10099	-0.162805966064436
100996648	0.248686107777988
100996702	-0.0392832612726711
100996928	-0.046778514721328754
101	0.200842862181721
1010	0.0140410158680204
10100	0.0252760641639388
10101	0.152426797925975
10102	-0.231124335506516
10103	0.203130655328634
10105	-0.130094378824965
10106	-0.0784015375356556
10107	0.189315953592715
10109	0.012158962936178
10110	0.0357707286600766
10111	0.0226378279644168
10112	-0.592910607710887
10113	-0.042935167286242
10114	0.0165048902631408
10116	-0.0213455658682241
10117	-0.168609525468584
1012	0.057135401653742
10120	-0.148230346193369
10121	0.0045335183695324
10123	0.142495962627735
10124	0.0921817394459455
10125	-0.0586395636407269
10126	-0.113785725040465
10127	-0.124519969951386
10128	-0.135176366290529
10129	0.0672399647618007
1013	0.114465790061383
10130	-0.467426582106859
10131	-0.113824795351753
10133	0.0910865538471603
10134	0.14797651017042
10135	-0.033369972367316494
10136	0.195574734946282
10137	-0.0304853326492037
10138	-0.0749185866788801
10139	-0.0270592625901796
1014	0.168492050198018
10140	0.306760842960047
10141	0.115057686863092
10142	-0.252185374809347
10143	0.154231374564403
10144	0.0028286991951884
101447996	0.0105584012733936
10146	-0.133422077042352
10147	-0.18581330113065
10148	-0.0037669907113432
10149	-0.120857420595821
1015	-0.0377328237953749
10150	-0.0126815525330141
10151	0.18688826919127
10152	0.140443065883825
10153	-0.0727156568320343
10154	0.0603307609800408
10155	-0.0713076676382645
10156	-0.0422614573422937
10157	0.0081799584653724
10158	0.214358560801998
10159	-0.215224720689413
1016	0.217700590950837
10160	0.111674952192139
10161	-0.245168430554474
10162	0.0455081721068959
10163	0.0453376687746062
10164	0.139623857829374
10165	-0.268713432296208
10166	-0.320935798251649
10168	-0.158936313068757
10169	0.0756786885186641
1017	-0.318605095847683
10170	-0.178129689336494
10171	-0.014350887980751
10172	-0.236005003624155
10174	0.0568791646253915
10175	0.175582833277432
10178	0.0910546109532763
10179	-0.0304600807756841
1018	-0.02261668944515
10180	-0.0628163167218286
10181	-0.185815429401847
10184	0.10272548029771
10186	0.0316534336425299
10188	-0.0365421902438985
10189	-0.1034911367114015
1019	-0.16122762563593
10190	-0.163418435742045
101927581	-0.0293147665408868
101927770	-0.0631923022409536
101928068	0.36159537508305
101928649	-0.496157032257119
101928697	0.11055807803399
101928751	0.212422609891954
101928885	0.222044959818563
101928953	0.154078629537118
101928957	0.100580472976017
101929163	0.0351073325703029
101929637	0.166370799686179
101929762	0.144182126784497
10193	0.0873688634677749
101930665	0.0735991555504187
10194	-0.0198942402897766
10195	0.373668694513483
101954264	0.0408742450587512
101954267	0.310316368245859
101954269	0.068467840476673
101954272	-0.100207986107827
101954276	0.214150936012609
101954277	0.1753310769657515
10196	-0.265931723811439
10197	0.0159796672753625
10198	-0.0439920667769623
10199	-0.0831492034695941
102	-0.112147601308011
1020	-0.195080025281989
10200	-0.301886939858351
10201	-0.0740741982230314
10202	0.140377738095129
10203	-0.137766571127809
10204	0.0075180524678031
10205	-0.0207575295450648
10206	-0.07740277551204505
10207	0.0565198905085475
10208	-0.0266531967637074
10209	-0.0344335710511781
1021	-0.376177104977776
10210	-0.20720407132441
10211	-0.140361744590797
10212	-0.139203645315314
10213	-0.0656972919969489
10214	0.116844737206211
10215	0.105627755682304
102157402	0.0170076035745653
10216	0.203654451051426
10217	-0.268334302016598
10218	0.0567070946129676
10219	-0.168320750664062
1022	-0.226452869003063
10220	-0.0132649715534303
10221	0.313655195093039
10223	-0.12104795044019
10224	-0.694290433700615
10225	-0.0028988064030178
10226	-0.173566998295642
10227	0.0070812911523279
10228	0.0698398145598065
102288414	-0.244355802748342
10229	-0.354871409382221
10230	0.0566624826325167
10231	0.0521579300619009
10232	0.0529295628179339
10233	0.0114488762652233
10234	-0.0421716740585185
10235	-0.190189112704518
10236	-0.299087605310926
10237	-0.0055943122358036
10238	-0.121729399698663
1024	0.0604817474021211
10240	-0.128207837493444
10241	-0.0061894566949888
10242	0.113035831830865
10243	-0.105510622513229
10244	0.146608034631148
10245	0.0710591442842871
10246	0.163592831575451
102466515	-0.0374824434262558
10247	-0.0493585147806635
10248	-0.0042880757737708
10249	0.254928032753663
1025	-0.0392217347385798
10250	-0.005284794599826
10251	-0.147411012177908
10252	-0.0227834127663218
10253	-0.100540215069003
10254	0.0705513252570307
10255	0.159946767049882
10256	0.171278504836351
10257	-0.110295326348275
1026	0.496618291536242
10260	0.0459878960053819
102606463	0.164924431775153
10261	0.369669909214341
10262	0.204766414904256
10263	0.093751085600308
10265	0.192092447541786
10266	0.0216598251042729
10267	0.200633988670173
10268	0.214772853668402
10269	0.141296846082673
1027	-0.146865483711183
10270	-0.135311230208271
10272	-0.0537247445471765
102723566	0.0797107120213075
102723701	0.11914750789984
102723859	-0.0355051717441553
102723968	0.270528412342457
102724194	0.018720756170835
102724485	-0.0825904426856106
102724728	0.397473775116401
102724845	0.141971308940352
102724971	0.181840261095955
10273	-0.0352056667147722
10274	-0.390069906105728
10276	-0.472544110135783
10277	-0.169977933763127
10278	0.117569942941029
10279	0.12764552891208
1028	0.0129350772772116
10280	0.279475312598493
10281	0.180556578194427
10282	-0.37400887739807
10283	-0.0287435697686532
10284	-0.0819568947857107
10285	-0.129835219616661
10286	-0.166868991499347
10287	0.252973474721575
10288	0.107224630926652
10289	0.0426280128327271
1029	-0.0665062671185397
10290	0.218940825432125
10291	0.0551855637484234
10293	-0.45310545012815
10294	-0.148307155553332
10295	0.14921763964278
10296	0.0614786795036053
10297	0.110800167335374
10298	-0.0246529260047754
103	0.132237915760886
1030	0.139791927071812
10300	-0.140850247795052
10301	-0.252165078233073
10302	-0.125848961506699
10307	-0.140804060015415
10308	0.149780639825231
10309	0.0212476073745892
103091866	0.0911673503865099
1031	-0.212538652486042
10311	0.130243418213053
10312	0.0250151102492476
10313	-0.065583110907079
10314	-0.23224806737043
10316	0.0972835097896615
10317	-0.0399669325678908
10318	0.0072849926610394
10319	0.10562195893473
1032	0.103754454376006
10320	-0.020076084876293
10321	0.0123907590948273
10322	-0.0225226081308143
10324	0.0227742849114652
10325	-0.123692882837735
10326	0.247559769925826
10327	-0.145318174525781
10328	-0.103314807651121
10329	-0.279643839173468
1033	-0.418591709824593
10331	0.118010462893294
10332	-0.0239841885870961
10333	0.14400251427306
10336	-0.150929141375232
10342	0.0789512041516292
10343	0.125908923640784
10344	-0.0527849660239997
10345	-0.155271386614554
10346	-6.28747e+09
10347	-0.035539690353944
10349	0.0723568167950885
10350	-0.252179147262703
10351	-0.0265798130320948
10352	0.0941264878644699
1036	-0.0201215294125509
10360	0.297387440763324
10361	-0.0813934280847017
10362	-0.042680336538713
10363	0.0961245936766327
10365	0.172091429802212
10367	-0.116400257764953
10368	0.095411880938351
10369	0.0026254826586813
10370	0.127431368803606
10371	-0.467262683415943
10376	0.0243681276818001
10379	0.15389373390255
1038	0.110226020423362
10380	-0.154895730350726
10381	0.238782490723001
10382	0.0901348277276148
10383	-0.0611315298584216
10384	-0.271109403100144
10385	-0.016079112907418
10388	-0.0779834675535212
10389	-0.345925564874286
1039	-0.298765924122423
10390	0.083848061610485
10391	-0.0120885488513459
103910	0.172771224386337
10392	-0.217409784780751
10393	0.146786432654879
10394	0.0462827756899297
10395	0.0159953202896778
10396	-0.20330937767878
10397	0.102406796732083
10398	0.228748588110342
10399	0.0652221280029732
104	-0.0352075497828164
1040	0.138977324130265
10400	0.243965958102304
10401	-0.12569369609365
10402	0.0917150488934654
10403	-0.666371869138245
10404	0.0290002623898767
10406	0.135566119856224
10408	0.29922194882881
10409	0.219088141369549
1041	0.14075061739434774
10410	0.277031650206431
10411	0.11464753893941279
10412	0.0395989952449055
10413	0.23612015914535
10417	0.111971355490938
10418	0.174955793291486
10419	-0.0364919068026936
10420	-0.0135687227773588
10421	-0.11837510645756
10422	-0.259339616201363
10423	0.106490096774227
10424	-0.0991649346853245
10425	-0.232914003831635
10426	-0.198273786406342
10427	0.0595323848404144
10428	-0.0968200983915163
1043	0.523647756607903
10430	0.0656314726750698
10432	-0.01408366604779947
10434	-0.110384047967988
10435	0.18654163325767
10436	-0.222706517436053
10437	0.107461513432602
10438	0.0955821292034335
10439	-0.0178797209130556
1044	0.0560769628579888
10440	-0.210000543264502
10443	0.0649963201091103
10444	-0.0020431183232832
10445	0.0620983357970127
10446	0.0573708696219775
10447	-0.206889197339558
10449	0.150932500410839
1045	0.251049725586321
10450	-0.0266844210217389
10451	-0.269189401187888
10452	-0.112561498090266
10454	-0.107143784544799
10455	-0.294838642985662
10456	0.199771461415475
10457	0.188094778576649
10458	-0.124251316209352
10459	-0.02522791045979
1046	-0.00400465100192
10460	-0.220520878139822
10461	-0.0615352734896563
10462	-0.0756533049948764
10463	-0.127084933291573
10464	-0.111330251861444
10465	0.0376490960482092
10466	-0.0057113778405921
10467	0.0635755868184642
10468	0.0385093905023067
10469	-0.0770365885914591
1047	0.062154233283802
10471	0.06866621985213
10472	-0.260107013047596
10473	0.0603782741742227
10474	-0.0279688705541323
10475	-0.269472799153912
10476	0.0644518809627177
10477	-0.147816047651906
10478	-0.0859981541472456
10479	-0.159947734166123
1048	0.0423982579845157
10480	-0.0976595566302089
10481	0.0768850783066914
10482	-0.0795388754641609
10483	-0.0071538436874949
10484	-0.242301791925908
10486	-0.0146439757918712
10487	0.0911381015954551
10488	0.191408533729799
10489	0.168218971985612
10490	0.161729446811814
104909134	0.0835106931961507
10491	0.0949299290815925
10492	-0.074941168546868
10493	0.0983315999569603
10494	-0.278905202290531
10495	0.0656972139332596
10497	-0.0217931421074695
10498	-0.0689250387773357
10499	-0.0657322136594145
105	0.187630732450568
1050	0.102128791992459
10500	-0.0384955754568991
10501	0.11011669674267
10505	0.107168615666806
10507	-0.021274136825912747
10509	0.0702225340042336
1051	0.302579776657197
10512	0.0089481018515475
10513	-0.164712117480735
10514	-0.16806202864883
10516	0.185656003466427
10517	0.1868631284734498
10518	-0.0377888469327227
10519	-0.212729360715025
1052	0.200566166352532
10520	0.194190081092154
10521	-0.228342668653068
10522	0.0393359075271059
10523	0.0412121138590357
10524	-0.0834316553276769
10525	-0.143132306177276
10526	-0.193511841876473
10527	-0.0948718504418927
10528	-0.129808015275625
10529	-0.0030669307063333
1053	0.339933483988
10531	0.147739566752288
10533	0.01095207212723
10535	-0.290871648664053
10536	0.0940101483700942
105369183	0.0206652179408131
105369209	0.0712763445027143
10537	-0.16753576125751474
105370686	0.0699543452617221
105370706	0.169419638967189
105370792	0.330780014940772
105371114	0.146447944871772
105372274	0.0121222876832037
105372481	-0.0865944331236977
105372990	0.100084198258843
105373042	0.0183955595117899
105374857	0.297077110607726
105375091	0.190416588061287
105375355	0.0702950043409329
105376485	0.16235408255403
105377139	0.0998800050291685
105377596	-0.0548223093318536
105378085	0.0329380865756208
105378803	0.109785229131109
10538	0.131870854835904
10539	-0.107672427822604
1054	0.0672051531411164
10540	0.166332609328314
10541	-0.0931710433193509
10542	-0.256972336126262
10544	0.165077156081496
10548	-0.105681284460891
10549	-0.190779095194807
10550	0.0367512972343588
10551	-0.0750239087891203
10552	-0.0506076449485085
10553	-0.157442923348859
10554	0.0421277039353985
10555	0.0762266683225403
10556	-0.0984739798416441
10557	0.239582399362824
10558	-0.189909611784908
10559	-0.141400599990653
1056	-0.0894662102273121
10560	-0.17439049945074
10561	-0.216421096972507
10562	0.102310571687657
10563	-0.080494638293113
10564	0.0857855064466936
10565	-0.140042906316152
10566	-0.206276962139042
10567	-0.0093580134929685
10568	0.178971244383558
10569	-0.0440724762201296
1057	0.172915491704418
10570	0.317106050738885
10572	-0.301742310817066
10573	-0.0116246495191547
10574	0.0026955313691393
10575	0.0080910761671566
10576	-0.0549212390967735
10577	0.251916876098504
10578	0.0017728805074331
10579	0.0076010883270314
1058	-0.497697793485759
10580	0.140191556897126
10581	0.113576007022466
10584	0.0248812967352634
10585	-0.144474575747208
10586	0.160043240407083
10587	0.0635145596259711
10588	-0.0330843509044087
10589	0.45167642558703
1059	0.039408901154986103
10590	0.219674884598524
10591	-0.219936583004777
10592	-0.488161899286934
10594	-0.0212932234993922
10595	-0.0261752925285389
10598	-0.14733150743744
10599	-0.0335205593443971
1060	-0.184526689068874
10600	0.0914452717115509
10602	0.324904039699892
10603	0.102906869001873
10605	-0.131860321117733
10606	-0.146340230947583
10607	0.0538314242706572
10608	0.161840591053056
10609	-0.002650035172388
10610	0.137217733289241
10611	0.0528196967476584
10612	0.0072093205575031
10613	-0.118414816144056
10614	-0.208671447514896
10615	-0.436621413086961
10616	0.165581192937576
10617	-0.0737397623314003
10618	-0.0598662531979608
1062	-0.673598357107517
10620	0.1914142316771745
10621	-0.117104595162095
10622	-0.0419976989343136
10623	0.123145610799995
10625	-0.177362690198285
10626	0.196566581177754
10627	0.038553865960856096
10628	0.0223501565784944
10629	-0.142864881816369
1063	-0.608592309002045
10630	0.0338782204790884
10631	-0.0233756722992814
10632	-0.138441668603414
10633	0.147937400031127
10634	0.197137131701731
10635	-0.590559630573636
10636	0.0080126218039978
10637	0.196414228522632
10639	0.247413164746152
10640	-0.128777410408828
10641	-0.0548366808000696
10642	0.0270527981493548
10643	-0.343977853396283
10644	0.0018469341924225
10645	-0.132329112556209
10647	0.100413335990078
106478910	-0.170521673052393
106479524	-0.040150280834627
10648	0.133333344338112
106481123	-0.0919207607774412
10650	0.141875050513185
10651	-0.102042928847112
10652	0.0581505467487809
10653	-0.101771394340366
10654	-0.144351945954041
10655	-0.0534607001100308
10656	-0.0102623488762837
10657	-0.22938514937276
10658	-0.333506050135088
10659	-0.0414716978588733
1066	-0.196247230974252
10660	0.117134143490716
10661	0.220836577253219
106614088	0.0177496013774598
10663	0.0856094640490518
106635683	0.0192770116717186
10664	-0.0463745046461481
10665	0.141224108723236
10666	-0.0202546556776699
106660612	-0.222825903332267
10667	-0.338167357849737
10668	-0.0204342191056543
10669	0.197864116153818
10670	0.179293165000206
10671	0.192280145393125
10672	0.0180690885233311
10673	0.220417096754993
10675	0.138004385472643
10677	-0.15090399211313243
10678	-0.0311347296304462
1068	0.0232560945216383
10681	-0.206054822082554
10682	-0.2229733359173
106821730	-0.29957135837256743
10683	0.172267330812842
10686	-0.0586131990668765
10687	0.212771473515831
1069	-0.0504520541701473
10690	-0.0055622137739955
10691	-0.287061292091873
10692	0.129950945656329
10693	-0.0957346742374082
10694	-0.071752687468201
10695	0.131641527577708
10699	0.0503688829410932
107	0.192466391906666
1070	-0.441130018342572
107075141	-0.0678142840024944
107075310	-0.0615741113136518
1071	-0.188760334214017
10713	-0.166074032141212
107133515	0.0439708305149445
10714	-0.154421810606038
10715	0.0706898201368041
10716	0.156162123342444
10717	-0.269931847053925
10718	-0.0161974809587533
1072	0.136220563266974
10720	0.202745202315384
10721	-0.741886835181429
10723	-0.140894283629822
10724	-0.232224659825405
10725	-0.0219896430152597
10726	-0.16638294586621
10728	-0.175241193127869
1073	-0.0938424785432808
10730	-0.137174219308926
10732	-0.0361321701722366
10733	-0.640974549645637
10734	0.113975781116303
10735	-0.0611656053327737
10736	0.0919907590799075
10738	-0.0385098174051815
10739	0.1622154103228111
10741	-0.166983506090149
10742	0.210755261037549
10743	-0.0587463494887055
10744	-0.271180192111126
10745	-0.292008570745792
10746	0.118997665276958
10747	0.111373305409688
10748	-0.371275529777686
10749	0.0638443516590788
1075	0.0212227954319049
10750	0.0856691376745114
10752	0.211146332463623
10753	0.0985856263568224
10755	-0.0012676483146659
10758	0.13129494456692
10761	0.0798577057905344
10762	-0.242018397183999
10763	0.193102856202385
10765	-0.0263258470127925
10766	0.0605556450905071
10767	-0.0294304446108444
10768	-0.142024476623675
10769	-0.0925465823715682
10771	-0.162539175947798
10772	-0.3841196443650785
10773	-0.0747510109605325
10775	-0.0019529075179099
10776	-0.0758876912887169
10777	0.0442585580298754
10778	0.018545721637536
10780	-0.34649005431023
10781	-0.244872645582451
10782	0.251247062406554
10783	-0.0897634345869998
10785	-0.389286200572099
10786	-0.110001338106535
10787	0.051314265405755
10788	0.0364078060106107
10791	-5.55735e+08
10793	-0.191946797395857
10794	-0.176352756445521
10795	0.093559901751283
10797	-0.390632774808931
10798	-0.0882984033639109
107984035	-0.286412866072553
107984399	0.216502332864286
107984974	0.17595584819458798
107985946	0.104416191243266
107986046	-0.174154328886708
107986810	-0.0240482178746404
107986827	0.147494826277444
107987020	0.421286699134793
10799	0.229164600849274
108	0.0450915548537751
1080	-0.0363102783665095
10800	0.0522620579943952
10802	-0.0088442359804683
10803	0.149239004644218
10804	0.0424921131374158
10806	-0.140140898242193
10807	-0.159766635411573
10808	-0.0461033916094853
10809	-0.0120323110262324
1081	-0.0381636550537194
10810	0.0873011785546382
10811	0.10309636286577
10813	0.102608376157566
10814	0.14944792922374
10815	0.108184081447562
10816	0.0776029466032024
10817	0.0062357796888213
10818	0.323038058515047
10819	0.06358974821205554
1082	0.210115753468736
10820	-0.243180707624975
10824	0.0028152269184929
10825	-0.158494445931391
10826	0.200868808766624
10827	-0.114080235582367
10838	0.0158703089489975
1084	0.0348470370538863
10840	0.188058670062935
10841	0.0397592614956162
10842	0.0010247784079625
10844	0.124007964277081
10845	-0.0839474870009453
10846	-0.138582636948617
10848	0.182148587879981
10850	0.104460744309244
10855	0.0669123892185209
10856	-0.0080293454180102
10857	-0.0783836553545289
10858	0.19040425421192
10859	-0.0729692087264513
10861	0.061101314666149
10863	-0.0439470818801558
10864	0.0967819427411198
10865	0.07073861807915036
10866	0.0140858892322272
10867	0.208150498120739
10868	-0.0208918671300379
10869	0.0713421996824254
1087	-0.0261284904930117
10870	0.615015733583634
10871	0.23130215620797
10873	0.0908226417401414
10874	0.208877208500866
10875	-0.143247935421052
10876	-0.017005313919566
10877	-0.25635540938260415
10878	0.19869921829853
10879	-0.0718027737894541
1088	-0.152613416528263
10880	0.202890980759185
10881	0.0627831500442416
10882	0.176818760174776
10884	-0.0323443278981065
10885	-0.0759530324639104
10886	0.275515924776134
10887	-0.0443541613500405
10888	0.0995051851190146
1089	-0.0738616374473921
10890	0.0095298899413549
10891	0.110814864567934
10892	-0.217801108614872
10893	0.154371415931584
10894	0.0448665160016882
10895	-0.0083058012028048
10897	0.256469722939846
10898	0.0048837725536522
10899	0.0182298927088555
109	0.0205450741287547
10900	0.206198934521649
10901	-0.0377833131492408
10902	-0.123064228499034
10903	-0.135245266994969
10904	0.20792040844021
10905	-0.159681429270909
10906	0.0329394484684785
10907	0.130694533143886
10908	0.106747600032325
10910	-0.251554560184965
10911	-0.0268068661190587
10912	0.18977017443213
10913	0.276700230098139
10914	0.113298070314331
10915	-0.0813766737116702
10916	-0.157805482026075
10917	0.0285341483902088
10919	0.0541299342363324
10920	-0.025236118206402
10921	0.0512450209505609
10922	-0.0248024838037543
10923	0.16890930748564
10924	0.0831450893150034
10926	-0.241973941526
10927	0.0570085327928843
10928	-0.0207848097314252
109286553	0.0446236164179507
10929	0.0630832566239064
10930	0.219047019684795
10933	-0.257357162682824
10935	-0.288989747859572
10938	-0.0070259895345389
10939	-0.147063735754442
10940	-0.10859352864264274
10942	-0.0787680083963517
10943	-0.0793715810140798
10944	-0.065996917583533
10945	0.0380453607049729
10946	0.0326341958464713
10947	-0.362404115387303
10948	0.158366902320056
10949	-0.399493919889056
10950	0.0626148346443127
10951	-0.0827033921685462
10952	0.0220942686397617
10953	0.271412924349081
10954	-0.316677845288293
10955	0.0156067594685692
10956	0.0959840385084507
10957	0.0980705411092909
10959	-0.176664650164577
10960	-0.0693699034196842
10961	-0.217637564342971
10962	0.220893353319134
10963	-0.0534742070835371
10964	0.124264998015659
10965	-0.269551281692425
10966	0.267409177479612
10969	-0.0657507452164492
10970	0.238668840910586
10971	0.0576608098682843
10972	0.0676926121073772
10973	0.0245882769356671
10974	0.182717820387704
10975	-0.107621586553262
10978	0.031001789543357
10979	0.0708180204277856
10980	-0.0730268451574301
10981	-0.202274605763146
10982	0.202854647407968
10983	0.0545587624948985
10985	-0.0923736282709442
10987	-0.132744214665827
10988	-0.227461483956545
10989	-0.123682670371014
10990	-0.0378676289608481
10991	0.133985367155274
10992	-0.137052006336155
10993	0.137894317423823
10994	-0.39886656057867
10998	0.250538820212035
10999	0.129851541604328
11000	-0.0104590158669642
11001	-0.31392659069061
11004	-0.651740559825387
11005	0.0547600736245515
11006	0.0866815433168738
11007	0.134302712885308
11009	-0.0367390904669793
1101	-0.0659725773276149
11010	0.215061185721277
11011	-0.195116438056894
11012	-0.059956045505035
11013	-0.0547280645981509
11014	0.110853637759484
11015	-3.21391e+09
11016	0.179774904905722
11017	-0.0492683526382937
11018	0.136921292299672
11019	-0.228305815797973
1102	-0.208133356133879
11020	-0.0781769159546644
11021	-0.0692476626766367
11022	-0.391678959489055
11023	0.183468899150586
11024	0.0867193324400745
11026	0.188641392717589
11027	0.0547405670313056
1103	0.147547555206917
11030	-0.0094655170416411
11031	0.0776815540814989
11033	0.0040048496511092
11034	-0.008552811067294
11035	0.0056427113635789
11036	-0.104175251372916
1104	-0.263670608573484
11040	-0.103159348746863
11041	0.0028496202712793
11043	0.0734693114168378
11044	-0.139436669399798
11045	0.113205489478809
11046	0.0082699193377582
11047	0.127454240035634
1105	-0.030035475229871
11051	-0.348859605424167
11052	-0.0367707230042983
11054	-0.12396781321717
11055	0.0209949634291114
11056	0.0029388696615926
11057	0.0527360706326917
11059	-0.0244157150415339
1106	-0.0602347427510434
11060	-0.0367016799277431
11061	0.0143222034718097
11062	-0.244833308472107
11063	0.23111765609076
11064	-0.327853220474741
11065	-0.203058523039997
11066	-0.17016846014751
11067	-0.0469427799131045
11068	-0.142153610245164
11069	0.14457025826893
1107	-0.217414326073146
11070	0.211747888662366
11072	-0.0017170496636787
11073	-0.291792018701752
11074	0.07355084063579595
11075	0.185531366644452
11076	0.225271766770697
11077	0.0107086263233892
11078	0.0835838989717046
11079	-0.0404156998515856
1108	-0.144763247967195
11080	-0.14085332182397
11081	-0.0449632515386024
11082	-0.0033432116426121
11083	-0.144915353669036
11085	0.0317421471240082
11086	-0.0489601707838312
1109	-0.0431946041876298
11091	-0.10581806479224
11092	0.0952625463740446
11093	0.0740626288627639
11094	0.0444509228120774
11095	0.062281636095602
11096	0.0457979584517759
11098	0.0514847155405615
11099	0.0625465948405946
111	-0.0929064450199094
11100	-0.0080879559073317
11101	-0.0906543091838
11102	-0.278627226501858
11103	0.164838071756448
11104	-0.0962313432876802
11105	0.380848663487231
111064646	0.25209632575173
11107	0.181631906893063
11108	0.0912317461386747
1111	-0.599676584702487
11112	-0.452797259159789
11113	-0.601573656489597
11117	0.137468453860615
11118	-0.158566084420333
111188157	0.214888842278932
11119	-0.143990082547082
1112	-0.0263253225317482
11120	-0.122705754879906
11122	0.0164404020565107
11123	-0.157995909461692
11124	-0.116409372428068
11126	0.216936962538546
11127	-0.2478297727265
11128	0.0854949266164205
11129	-0.0559551626355551
1113	0.0705126630090951
11130	-0.42023609333522
11131	0.0797984646529289
11133	-0.375319676799973
11135	0.131206947928511
11136	0.0506248978204011
11137	-0.127640027698777
11138	-0.0879542652841731
1114	0.0579268345325439
11140	-0.190093781000254
11141	-0.0190417385782571
11142	-0.0166284799803766
11143	0.122882013025418
11144	0.207316035235969
11146	-0.195613893080172
11147	0.388975958107672
11148	-0.0616620076868255
11149	0.368497813883598
11151	-0.214451744083949
11152	0.141736774958679
11153	0.16206593050149
11154	-0.282667010148191
11155	0.115048852698304
11156	0.0628916141552874
11157	0.0094775906462341
11158	0.107848518810639
1116	-0.260308063093614
11160	-0.0910035497323785
11161	0.0840387646366323
11162	0.212662978337343
11163	0.1893810768738515
11164	0.108783321246778
11166	0.154816823621068
11167	0.320003615757131
11168	-0.2094307273715845
11169	-0.709918024441026
1117	0.162328034263423
11170	0.191845441413175
11171	-0.0727366739686875
11172	-0.207316265880645
11173	0.0661994883737661
11174	0.0930611879856214
11176	0.0112514954739069
11177	-0.0120637050129784
11178	0.0500323339039312
11179	-0.03643412634679065
1118	0.092393679973424
11180	-0.160625677568659
11181	0.0933675440187275
11182	0.102673282166096
11183	-0.37059619364107
11184	-0.140713452078486
11185	0.0827793090940649
11186	-0.235354447081737
11187	0.293954276567934
11188	-0.124749016477734
11189	0.124733351394384
1119	-0.0880283687016784
11190	-0.0911720865052353
11191	0.0402605696855683
11193	-0.35085619439921
11194	0.04162739527832913
11196	-0.0772290853749525
11197	-0.0138798491385923
11198	-0.317674085198448
11199	0.0095906851056847
112	0.0577606096421811
11200	-0.4877855017303
11201	-0.223609221224581
11202	0.0921277163573452
11209	-0.171874383424253
1121	0.0156853247123269
11211	0.170693229355191
11212	-0.0386317948691208
11213	-0.0143598940521885
11214	-0.106918796091278
11215	-0.201582654327645
11216	-0.201361210875624
11218	0.0345358454098876
11219	0.132569994685226
1122	-0.0929647364951253
11221	0.161064066791911
11222	-0.0835560415835813
11223	0.124068668997568
11224	0.0171228620658996
11226	-0.055565366795289
11227	0.298579967147973
11228	0.0892058015581526
1123	-0.329368732368415
11230	0.163067762786738
11231	-0.151651976134295
11232	-0.30811216676069
11234	-0.0793076902876831
11235	0.0332495157814015
11236	-0.0437349858010324
11237	0.281400486634409
11238	-0.10154568545913
112398	0.0310692834761624
112399	-0.0942134247492868
1124	0.108104018725098
11240	-0.161437153531784
112401	0.0990089697203313
11243	0.098844742243636
11244	0.0678269403098411
11245	0.0016556033097414
112464	0.26666079128653
11247	0.19252805220548
112476	0.162734732129604
112479	-0.264232535283669
11248	0.0847583579414006
112483	-0.108427857187285
112487	-0.0037418335142045
11249	0.228120884248042
112495	-0.124573092289917
11250	-0.0140775409509201
11251	0.0717592728895548
11252	-0.0760736026424376
11253	0.0329112149006575
11254	0.0413499188332479
11255	0.137267895708187
11257	0.0267610583366114
112574	-0.0166546912514714
11258	0.16662777406294
11259	0.28033827250263
112597	-0.3146896609379325
11260	-0.126089011424006
112609	0.204401560333608
11261	0.0964228213182657
112611	-0.150624065040219
112616	0.0283579206607145
11262	-0.0965180698543139
11264	-0.131171066084429
11266	-0.264954055380943
11267	0.0215408408277079
11269	0.0012177289514115
11270	-0.1397498725563422
112714	-0.254526557768751
11272	0.033112548391428
112724	0.0485788325520247
11273	-0.0283302585655616
11274	0.118109680957712
112744	0.121156175547208
11275	-0.41747132713719
112752	-0.124041346550174
112755	0.167852770912054
11276	-0.0280573410340765
112770	0.121472239848473
11278	0.0239351211947838
11279	-0.0051506794496977
1128	0.0318289541964532
11280	0.008658720096767
112802	-0.0095162552460845
11281	0.168961251693416
112812	0.292282904973379
112817	0.0629242667651783
11282	-0.0409968710492127
11283	0.0293513654418951
11284	-0.0083846777569144
112840	-0.139934262834507
112849	-0.338943123636918
11285	-0.0824995536536999
112858	-0.0397329999992894
112869	0.289738154889719
112885	0.157774382621344
1129	0.040739212386957
112936	-0.0547315400575501
112937	0.21828288188668
112939	0.177833584634832
112942	-0.307289104037401
112950	0.0222545971703256
112970	0.11373834532335
113	-0.071016451989372
1130	-0.0980400314795795
113000	-0.0876368633554202
113026	-0.0036494299602019
11309	0.186672921795857
113091	0.126197341760249
1131	0.0694260099510016
11311	-0.0299152158154718
113115	-0.585905774100534
11313	0.154370475928769
113130	-0.604622443387371
11314	-0.349265670677
113146	-0.261735747182879
11315	-0.162517691324846
11316	0.276942216270842
11317	0.141433607691569
113174	-0.220218771693853
113177	0.0886684732006945
113178	0.0840356783895586
113179	0.198785561599039
11318	0.1231838369019314
113189	0.159391508372862
11319	0.17659518681933
1132	0.176982613275843
11320	0.101830627322419
11321	-0.141052639731852
11322	0.0211415226333976
113220	0.142384115587317
113235	0.104764209282488
113246	0.259919753358189
11325	-0.269870769734923
113251	0.0257601750119704
11326	0.161982035226086
113263	-0.0544151196060208
113277	-0.0381090469362635
113278	-0.0087162656072514
11328	-0.145263361878514
11329	-0.205824044411863
1133	0.099708540196441
11330	0.1485678109187
11331	-0.107591410114391
11332	-0.0179039896145135
11333	0.0829898986946201
11334	0.027122426830497
11335	-0.177671240195931
11336	-0.085451383755418
11337	0.0793639160887639
11338	-0.242307723053569
11339	-0.548625294647894
1134	-0.0645835919027699
11340	-0.273992885075672
113402	-0.367294334284372
11341	-0.0716736094832469
113419	-0.0406808534511838
11342	0.106649239251179
11343	0.0187556266526997
11344	0.0248351061243084
113444	-0.196580251149516
11345	-0.0014280263327633
113451	0.265469113543032
113452	0.048134390144377
113457	0.0246164566868089
11346	0.0703151902484585
1135	0.246470865196638
113510	0.106729595351165
1136	0.19630525564022
113612	0.238865656485211
113622	0.0688036867584774
113655	-0.190466295977992
113675	0.0082391757292943
113691	0.0717235015821657
1137	0.240679676342093
113730	0.14257915447838
113746	-0.0481458806316909
113791	-0.246073568843137
1138	-0.33001065720898
113802	-0.462937644146115
113828	0.0217570228179519
113829	-0.114504968864424
113835	-0.14255224922805582
113878	-0.180189069882149
1139	0.19453537761541
114	0.351060487573788
1140	-0.0099659708155619
114026	-0.0014746608175774
114034	0.0347272038960457
114036	-0.30091594892861
114038	0.124370771176795
114041	-0.214232383768242
114042	0.256595763803121
114043	0.143227069819524
114044	-0.122305477365264
114049	-0.0054718477003101
114088	0.19698836626619
1141	0.136047179668058
114112	0.0102656711154915
114131	0.0343407792146346
114132	0.0322485222814947
114134	-0.255461332107618
1142	0.138298116975386
114294	0.0634704191658492
1143	0.0290187056431164
114327	-0.488592637466383
114336	0.40841605714406
1144	0.185215665235036
1145	0.0765975167794728
114548	-0.0772118441262681
114569	-0.0495598049055463
114571	0.0784537490691898
114599	0.325123798694452
1146	0.12274325402186
114609	-0.201107099035331
114614	0.132915083641418
114625	-0.0497716595832154
114659	-0.0236681358627088
1147	-0.158597125690697
114757	0.246167727632151
114758	0.10341575268023
114769	0.033448744372343
114770	-0.0474801911844196
114771	0.184839411569919
114780	0.0135189572034579
114781	-0.047634061692434
114783	0.0515965793684067
114784	0.209574122464465
114785	-0.0383317535951593
114786	0.0483250890219004
114787	0.196671045165188
114788	0.0025534349363279
114789	0.0189079089125001
114790	-0.0334838221924649
114791	-0.363602325124066
114792	0.0657393866520029
114793	0.156915710766107
114794	0.0404639297614058
114795	0.160804529498275
114798	0.166334638254733
114799	-0.173557879589627
114800	0.146581238536141
114801	0.0060956625813431
114803	-0.199344130646209
114804	-0.0326870254568752
114805	-0.143755369225004
114814	0.0784859974393853
114815	-6.74477e+08
114817	0.007138520881725251
114818	0.100350538144764
114819	0.0597352286170678
114822	0.108910709135494
114823	-0.0397774801226895
114824	0.252569763220336
114825	-0.112306026051965
114826	-0.0730940118680785
114827	0.0115369544005894
114836	0.214080343013031
114876	-0.186435388039698
114879	-0.174974112915514
114880	0.0437443574307138
114881	0.0582905307225033
114882	-0.0937667682768601
114883	-0.0048135700060778
114884	-0.0268064582675343
114885	0.029037100445226
114897	0.346936787934345
114898	0.144283965831541
114899	-0.487873250818234
1149	0.126647416981921
114900	0.236191154901834
114902	0.1930103472429215
114904	-0.0878634914608806
114905	0.0343604093250394
114907	-0.0355330544955783
114908	-0.0119470326675987
114915	-0.076562145656078
114926	-0.237896283601411
114928	-0.0369442091626406
114932	-0.366587168621197
114960	-0.158118429628385
114971	0.108835318643645
114984	-0.0224367167678668
114987	-0.210531612955664
114990	0.258852333755635
114991	0.10018741234781055
115	-0.272269890017419
115004	-0.482999176013053
115019	0.157524005086343
115024	-0.101431541261933
115098	-0.0631562162077792
115106	-0.0900723152097509
115196	-0.0050819479801208
1152	-0.0711197408691449
115201	0.0714242709905003
115207	0.111260407736051
115209	-0.146739972518115
115265	0.119211813421807
115273	-0.071561950478671
115286	-0.210306831872551
115290	0.3127959605367275
115294	-0.314323835522336
1153	-0.302064925433429
115330	-0.0107316488533491
115350	0.174532661800867
115352	0.27472443585
115353	7.48527e+08
115361	0.0453642220248569
115362	-0.0803436199682312
115399	0.125448901778826
1154	-0.0286828331411962
115416	-0.087323169923497
115426	-0.382366382918168
1155	-0.334076623831089
115509	0.11601215056896
115548	0.0576998002360222
115557	-0.0452715443332262
115560	0.0906606768509507
115572	0.107481863948173
115584	-0.0186666140724339
115650	0.0715943737360288
115653	0.168291369740973
115677	-0.0091864530327061
115701	0.0935673547990591
115703	0.0157921350897296
115704	0.0500173653061822
115708	0.0338945411352592
115727	0.0360035456257399
115749	-0.0432357463774487
115752	-0.24786742182914
115761	0.0749570941575178
115795	0.236621252603671
1158	0.0178900302609119
115811	-0.0732763956182586
115817	-0.253498498124312
115825	0.0478300828267655
115827	-0.0289492013622454
115861	0.153756713315949
1159	0.14437821612905
115908	0.0641246484701069
115939	-0.154559896285394
115950	0.108870056407506
115992	-0.0732259497252848
116	0.16576236587225
1160	0.157575670771626
116028	-0.0761500431035805
116039	0.291333179407588
116064	-0.0364113095542396
116068	0.388160173642965
116071	0.163356954868263
116085	0.0352696351659621
116092	-0.0634131516134774
116093	0.126488720783695
1161	-0.0928361432646888
116113	0.0048262903649275
116115	-0.132509463744105
116123	0.0655579210384699
116135	-0.0477790567919485
116138	-0.193843146172607
116150	-0.0838973534828665
116151	0.236621472673765
116154	0.104863577786661
116159	0.142429540656872
116173	-0.0918996692534978
116179	0.211869524571998
116211	0.081280766666577
116225	-0.237720371348862
116228	0.129611172714933
116236	-0.0639842576364557
116238	-0.0682030410568028
116254	-0.17775092016279
116255	0.0472306468208408
116285	0.0153747338515614
1163	-0.40227744404948435
116328	0.115471753823875
116337	0.104856856860498
116349	0.011171801175055
116362	0.201136720432869
116369	-0.0726893761386212
116372	0.177526244643652
116379	-0.0200925564622536
1164	-0.52150426688488
116412	0.0537417307447512
116441	0.0773149741082102
116442	8.22411e+08
116443	0.0215212672248714
116444	0.0463980188267942
116447	-0.228035553666448
116448	-0.0566140826926106
116449	-0.0505812250288356
116461	-0.0393450789356278
116511	0.0976158328509293
116512	0.0209997059911823
116519	-0.122139932669611
116534	0.305060449475147
116535	0.0238209717083955
116540	0.101574380472968
116541	-0.0675939816732461
116729	-0.0094355877653925
116832	0.186923720767549
116835	0.128821174632415
116840	-0.124460685062951
116841	0.135979237093364
116842	0.101306265403494
116843	-0.177761738959024
116844	0.0949400354378228
116931	-0.21704682810948
116937	0.131451471101475
116938	0.247867153059022
116966	0.170994626012223
116969	0.0136960643967326
116983	-0.0860351570333098
116984	0.0597422821036385
116985	-0.164563401238721
116986	0.103818949317194
116987	0.27156313860601
116988	0.0477592174400397
117	0.136540848201673
117143	-0.21010510835765
117144	0.34034644878884
117145	0.0731054269398879
117154	0.125283949927316
117155	-0.356110572198893
117156	-0.121831499512734
117157	-0.112889608521169
117159	0.144884530147757
117166	0.110722535817315
117177	-0.0438609695092654
117178	-0.178893485921755
117194	0.302276101071684
117195	-0.11987623173988449
117196	0.251732937597358
117246	-0.184768385306452
117247	-0.0604623637418317
117248	0.111401470278358
117283	0.195966911644774
117285	0.116398173565815
117286	0.0691474812681547
117289	0.264714430419005
1173	0.37263787333467
1174	-0.19361132855751
1175	0.109960346710267
117531	0.0704907293956323
117532	0.108496840559376
117579	-0.05413995360031301
117581	0.250027573062917
117583	0.164477388158852
117584	0.0491764816908998
1176	-0.0231377960997576
117608	-0.18337800876051
1178	0.0564837615453475
117854	-0.236655103514957
1179	0.0309472117643029
118	-0.184652369148749
1180	-0.0518643725310391
1181	0.187642119585769
1182	-0.237493902116123
1183	0.100044609785545
1184	-0.19098085517353
118421	0.0920602469167475
118424	-0.101131277534711
118425	-0.183634904552132
118426	0.0042570042865478
118427	0.351977224665637
118429	0.0675575632228355
118430	0.0918994824505137
118442	0.169321152465935
118460	0.13947270971129
118461	0.169050735301622
118471	0.188125450542844
118472	-0.130303779880243
118487	-0.0717607715465207
118490	-0.0491512694413389
118491	0.0511869877053124
1185	-0.175676924042303
1186	0.0939478449831994
118611	0.0653043628926486
118663	0.0776288573856535
118670	0.130036737222275
118672	0.0017157375444899
1187	0.134172061706215
118738	0.194668406307891
118788	0.135197735165296
1188	-0.103170694356198
118812	0.0576832655639104
118813	-0.181665184256479
118856	0.0620657352918587
118881	0.129847658683305
118924	-0.24258873967611
118932	0.0987816169290015
118980	-0.353539805521723
118987	-0.163541217696606
119	0.129519713723835
119032	0.17569402734332
1191	0.300059902772788
119180	0.412744978536275
1192	0.1916040131814286
1193	-0.248515680179011
119369	0.297656119172985
119385	-0.095691380389197
119391	0.0700260985555194
119392	-0.167531851761932
119395	0.17823646785141
119437	0.109801653804927
119467	0.295137911812747
1195	-0.558467973070389
119504	-0.290627898443836
119548	-0.0618217251641628
119559	0.0652527791416544
119587	0.028480061253799
1196	-0.0417812950987749
119678	0.137862164630284
119679	0.287027917455945
119682	0.108229708139858
119687	0.0589589841762748
119692	0.428490879671129
119694	-0.0275439953668585
119695	0.207884439536296
1197	-0.209103037261926
119749	0.1424959711391825
119764	0.415545911470758
119765	0.0077442484797521
119772	0.0211044049839387
119774	-0.140987958908024
1198	0.179101531716033
12	0.189327467093853
120	-0.318451605198229
1200	0.0810646880271825
120065	0.0806432753669321
120066	0.182003898318462
120071	0.103306034496589
1201	0.0633674042953577
120103	-0.226116284962652
120114	-0.0343576614998057
120146	-0.12181889594309
120224	0.0622888431179945
120227	-0.489136771191312
120237	0.0741348201170889
1203	0.183455011802766
120379	-0.316987577089894
120400	-0.135169352136769
120406	-0.0160531067614475
120425	-0.0188299791851807
120526	-0.368788004627571
120534	-0.0530439811005708
120586	0.0130702372704316
1207	0.051137461956669
120775	0.0981323926887037
120776	0.390020178410264
120787	0.196783164291056
120793	0.101206211586855
120796	0.0906449812412132
1208	0.124864682662937
120863	-0.581253486510983
120892	-0.0797524156983238
1209	0.0964316877778871
120935	0.0312977487951747
120939	0.288024999782616
121006	0.334944152096269
1211	-0.108892068379966
121129	0.0022397479950125
121130	0.099521733041113
1212	0.115024806712182
121214	0.12703360216394
121227	0.106412355807649
121256	0.0936786983189368
121260	0.0760266299569491
[truncated: 17,401 more rows]

## Sheet: TDI
10	-0.0582784346153835
100	0.0933921733958646
1000	-0.0041493561956743
10000	0.331430030159518
100008589	-0.164511763729358
100009676	8.26313e+08
10001	-0.101980659547355
10002	0.0076889984974646
10003	0.120309621586956
100033413	-0.0311541582520084
100033414	-0.125727470059032
100033415	0.07675774619547523
100033416	-0.211067690681204
100033418	0.395541009359921
100033422	-0.166766145463959
100033423	-0.0470002828593931
100033424	-0.110214897914398
100033425	0.0406056178684978
100033426	-0.25318280164671
100033427	0.188063037408352
100033428	-0.0366582897284335
100033430	-0.0219634622326556
100033431	0.0756967499955708
100033432	-0.0126477803250121
100033433	-0.108088736996346
100033434	0.0259341291419397
100033435	-0.100024503085396
100033436	-0.183039968739598
100033437	0.0757000852584322
100033438	-0.0724304865755334
100033439	-0.124366076464343
100033440	-0.0350592075986422
100033441	-0.0183220473880069
100033444	0.0141411910004612
100033445	-0.0740689510633622
100033447	-0.0972935168400575
100033451	-0.0379704800082701
100033453	-0.122365720049765
100033603	0.0255474696085933
100033800	-0.0984331335305955
100033801	-0.105108235363122
100033805	-0.435550326754499
100033806	-0.065461786258708
100033807	-0.0596410027763389
100033808	-0.0737244658335598
100033809	-0.218657793607737
100033811	0.0379497621460633
100033812	-0.175028623395301
100033814	-0.0491633786556375
100033815	-0.135531958894839
100033818	-0.0334144805120575
100033820	-0.0754592559018055
100033821	-0.0559973262934028
100033822	0.0286458552321613
100036563	-0.0741518715536673
100036564	-0.104090035646977
100036565	0.0183655038601004
100037417	-0.0164037560637332
10004	0.104584049127551
100049587	0.0149254311823477
10005	0.0036764854148487
10006	-0.0985960794800543
10007	-0.299980188011819
10008	-0.0082053127915691
10009	-0.0056389377359641
1001	0.172089271555814
10010	-0.0419767320303353
100101267	0.0616801060363179
100101440	0.047714008692493676
100101467	-0.166349507061057
10011	-0.0062218997373407
100124535	-0.17104794001703
100124536	0.0111822552148314
100124537	-0.0201126972878741
100124538	0.0739956904196971
100125556	0.0128141274959695
100126355	-0.0930202895727345
100127206	-0.113788936085498
100127888	0.18369570400736
100127950	0.100177782292394
100127955	0.270533183066905
100128124	-0.0197119415623325
100128233	0.0801555467046439
100128252	0.18032181455108
100128262	-0.116756940958029
100128288	0.0254222175144036
100128292	-0.0387260992494326
100128310	-0.0176145513148449
100128327	0.0492769403099478
100128653	0.0798200438993844
100128830	0.143110340329318
100128927	0.103639897786173
100128977	0.0129190554500236
100128988	-0.0669078055634315
100128998	0.197363436613347
100129075	-0.0735956978307827
100129128	0.0565432507721698
100129196	-0.0110438252809163
100129271	0.275393489682157
100129278	0.0278241247071562
100129345	0.0656092426397717
100129427	0.16718157395614
100129434	0.207054455613366
100129455	0.212017338227042
100129482	0.0446654210638324
100129534	0.256980792690542
100129540	0.186692550005335
100129543	-0.191879417173649
100129583	-0.10645647384011
100129654	0.152615842890002
100129726	-0.14092852915237
100129842	-0.0536193003704442
100129858	-0.0125138768425688
100129924	0.0554904444725159
10013	0.086169077043985
100130086	0.0785050298130634
100130274	-0.0489039743632689
100130275	0.0654844688223581
100130302	0.688223195875601
100130331	-0.0094216973495459
100130348	0.0717695976452909
100130519	-0.0713334235755107
100130557	0.0947889013575233
100130581	-0.010149473887427951
100130613	-0.371378760431345
100130691	-0.157642234909932
100130717	0.0663421692719781
100130733	-0.106637283041517
100130742	0.0101420092152084
100130771	-0.180606419716745
100130872	0.0051727795315179
100130889	-0.170185914589737
100130934	0.180548853785105
100130958	0.0041585434972266
100130988	0.0574782458892239
100131017	0.112515254248621
100131137	0.137094835615546
100131138	0.118106775057351
100131187	-0.0488530755975853
100131211	-0.27305955768726947
100131213	0.124829129293005
100131439	-0.0938449885539088
100131454	-0.107528023418716
100131496	0.229978581106126
100131726	0.0767323771872804
100131755	0.246142678011118
100131816	0.0601188503996536
100131827	-0.124827648285741
100131943	0.168534230511901
100132116	0.183070926321172
100132169	0.111582403457201
100132247	0.04592343955219541
100132285	0.003213870738738009
100132288	0.07405466272580465
100132341	0.0975099300063128
100132354	-0.0635237428296165
100132356	0.0916789125752434
100132386	0.17515397896563092
100132463	0.225901915921322
100132464	-0.0611151558763823
100132476	0.405652266794075
100132686	-0.0289958244669618
100132708	-0.0419177082674655
100132911	0.127997643285009
100132916	0.0642991589758514
100132948	-0.05557655959249911
100132967	0.0047518567350848
100132979	-0.0690706282640135
100133161	0.168046103062511
100133920	0.11919713873276566
100133941	-0.291630099577029
100133991	0.278339553360095
100134317	0.080734594695909
100134868	-0.19645419021149851
100134869	0.15880540019864853
100134934	-0.050914404367889
100137047	0.0542615609755925
10014	0.0069774779689317
100141515	0.212738759204882
100144596	0.410679155242751
10015	0.0983490609492155
100151643	0.264378481760495
100151683	-0.0684158586677322
100151684	-0.0762051154901075
100158262	-0.3776841192977785
100169989	0.0011362645543568
10017	-0.070212955901765
100170841	0.213793702780754
10018	0.0419985956572981
100188893	0.0973216207261253
10019	0.133476197985162
100190938	0.0603882311724653
100190939	0.141180461099037
100190949	-0.0258235535299051
100192379	0.317960529929641
1002	0.0442125437909577
10020	-0.0668740775883228
10021	0.115452594218137
10022	0.114340150353665
10023	-0.148496717884157
10024	-0.0198737674259796
10025	0.17361516256075
10026	-0.142413393286458
100271350	-0.0738393904129616
100271927	0.0992344015498265
100272147	-0.105611025191935
100286979	0.04946960554294641
100287171	0.0025297147082325496
100287226	0.0270085327455447
100287290	0.0423690758580364
100287569	0.114757763076434
100287728	0.223411643272687
100287792	0.192816203109502
100287879	0.148611998116438
100287902	0.0023846594978749
100287932	-0.0899765971654054
100287948	0.125855711683718
100288208	0.0375799633475393
100288254	-0.0773343845782254
100288413	-0.102191695279717
100288527	0.023482263422771068
100288637	-0.0103509665841897
100288687	0.10925067510015124
100288695	-0.0546388815422639
100288797	0.0297306391288492
100288801	0.0918921615156641
100288814	0.207664482304929
100289124	-0.32531025859459656
100289388	-0.046439217785235
100289580	0.155775132640465
100289635	-0.0312527395401949
100289656	0.127548076877407
100289678	0.120167639069311
100293516	-0.145370368394151
1003	0.0093276304442419
100302135	0.0861158172103174
100302145	0.0647354390281146
100302652	-0.03676817074246235
100302736	-0.107663309591327
100302743	0.265419664314764
100303728	0.107121350765437
100303755	-0.18321810112411
100310846	0.192724278131295
100316904	0.120469752185397
100337591	-0.214784858654674
10036	-0.0194699475719303
100379132	0.228239539903337
100379141	0.126793998295479
100379250	0.407521152163131
100379661	0.149217678596418
10038	-0.10173714082405
100381270	-0.0678992484662587
10039	-0.0477097060055561
1004	0.0250468943734374
10040	-0.006719306914122699
100419773	0.0219081300424446
10042	-0.0187722757112963
100420258	0.088554444475392
100420587	0.145302925174946
100423062	0.0696864947620268
10043	0.0360625109075204
10044	0.124973145646787
10045	-0.0282936609073082
10046	-0.200140503421691
10047	-0.128062108217081
10048	-0.0021625456405678
10049	-0.274141506880653
100499483	-0.0495279302639324
1005	0.0904639134724634
10050	-0.0143053106245117
100505477	0.103319206986566
100505502	0.09361366666728745
100505530	0.109856425177705
100505741	-0.148540179552036
100505879	0.12536283866662
100505929	-0.0137817892331182
100505993	0.153980273266591
100506084	0.0053480554200905
100506119	0.20619368853615
100506127	-0.0765281299243483
100506144	0.0120824516800278
100506237	0.095423985420653
100506271	0.0160551584036879
100506334	-0.100572392077822
100506409	0.110180253214207
100506422	0.214999251309505
100506504	0.145555108203925
100506564	-0.0049740470074315
100506581	-0.0068135988776337
100506658	0.0315289197994267
100506730	0.0938667746278562
100506736	-0.128861258207132
100506742	-0.114677394573725
100506759	-0.022998819484768982
100506930	0.0170877451697678
100506965	-0.0250668798059973
100507135	-0.169036079106723
100507206	0.193902731372658
100507249	0.034177501844011
100507290	0.315183005769256
100507321	-0.0569535999958871
100507404	-0.200181390184009
100507436	0.01242397702692923
100507444	-0.100284017038863
100507530	-0.0553100872277427
10051	-0.0711117200130687
10052	0.0933298786164314
100526664	-0.09115317104454204
100526694	-0.124196960743458
100526739	0.0315082956375456
100526740	0.0884587809246731
100526760	0.0049166975091834
100526761	-0.0096525417835047
100526772	0.038786324050912695
100526773	-0.035899564702614205
100526783	0.10107207549781755
100526794	-0.148338448868269
100526833	0.3728636407724595
100526835	-0.12839033237912484
100527949	0.019310491378012253
100527963	0.127062088108979
100528017	-0.0640655878676661
100528030	-0.16746462896766
100528032	-0.061914652736388465
100528064	-0.0616097718229324
100529063	-0.0327174542083392
100529144	0.024136298226163
100529215	-0.187300603029717
100529239	-0.0378612791752873
100529240	-0.0876921280603613
100529241	-0.0820505392978548
100529257	-0.05086001274349175
100529261	-0.04750631355652646
100529855	-0.105912547287729
10053	0.0796872622191862
100532726	0.0551948742892024
100532731	-0.03636071856371945
100533105	-0.136564357056495
100533106	-0.0542988856447997
100533178	0.105107660682449
100533181	0.0305913825650306
100533184	-0.325903050971483
100533952	0.0675653836987918
100534592	7.75684e+08
10054	-0.0655606396597223
10055	-0.201751047683251
10056	-0.015720943869447
10057	-0.12978960914671
10058	0.0160047099557774
10059	-0.0229028716218827
1006	0.0504846774493482
10060	0.0568029388609148
100616452	0.630288173842911
10062	0.212983731581756
10063	0.11122492380946035
100631383	-0.025150693695711
100652739	0.314267425843865
100652748	0.004357491317274
100652781	-0.191602466116527
100652824	-0.096054108551734907
100652939	-0.416138977585498
100653515	0.259299790347429
10066	0.144813573109496
10067	-0.117916182969275
10068	0.106166948104647
10069	0.0857379977366168
1007	-0.139925589907844
10071	0.06322420463332357
10072	-0.051038879433014994
10073	0.0066307680929693
10075	0.0840527846731397
10076	0.122044578784591
10077	-0.0274783916706662
10078	0.0819639270235797
10079	0.239231386219334
1008	-0.120828667742025
10081	-0.0083493891111948
10082	0.078156151350576
10083	0.105060885089712
10084	-0.0691432996989774
100847062	0.10825210954368
10085	-0.022348488787446
100852405	0.166884095820442
10086	-0.110539489506108
100861548	-0.596785858550265
100862671	0.074743818112302
100862697	0.0954214372515769
100862728	0.262321342863806
100874034	0.0281294468713497
100874051	0.319429966783309
100874107	0.148822130790563
100874123	0.0196336237615645
100874392	0.07458471018346739
100885850	0.0511617189087706
100887749	0.0016746199516725312
100887750	-0.232215028344931
10089	0.112668395627841
1009	0.0193979482394936
10090	0.182290491244789
100913187	-0.007444715515094149
10092	-0.149949243152793
10093	0.026153891970230998
10094	-0.0323667750414641
10095	-0.12804668871373
10096	-0.0622859815570334
10097	0.105342506404013
10098	-0.0891336386185398
10099	0.0261966284927438
100996648	-0.102332008347132
100996702	-0.0455596024594414
100996928	-0.0392351007707173
101	0.0743959753364728
1010	0.093829652993774
10100	0.0293918355857678
10101	0.20553837240755
10102	-0.153868756896618
10103	0.120548191494011
10105	-0.0192316680273263
10106	0.0149917661691086
10107	0.0869029050136596
10109	-0.0213958098135004
10110	0.227363252861437
10111	-0.0251820710614841
10112	-0.0038522614404868
10113	-0.0408916393456289
10114	0.0124475370342245
10116	-0.0445611111432046
10117	-0.0304735463459614
1012	0.158750752471859
10120	-0.110586646646123
10121	0.0271619395956653
10123	0.0974767910828518
10124	0.0359626010857155
10125	0.0715333518150222
10126	-0.201192988553282
10127	0.102184794012639
10128	-0.0036401769087633
10129	-0.0784666801606924
1013	0.214933757749436
10130	-0.129507940392865
10131	-0.0463869540961897
10133	0.135548904711428
10134	-0.0453429872220659
10135	-0.07745724045891489
10136	0.168606909192891
10137	-0.0172335716109676
10138	-0.175475224901591
10139	0.113803317516216
1014	0.243428254125386
10140	0.0786817128402334
10141	0.273906022066473
10142	-0.150491770981727
10143	0.13604165561002
10144	-0.0521391298537918
101447996	-0.0504645484474183
10146	-0.0378171875368523
10147	-0.0493450416332813
10148	0.228676950875173
10149	-0.0947199149495241
1015	0.0400833971398319
10150	-0.130018217241153
10151	-0.0440449456600502
10152	0.0365023597833133
10153	-0.108781016092722
10154	0.0740137931368863
10155	0.0322109247432844
10156	0.0032291765122551
10157	-0.0128271318364095
10158	0.197523204216679
10159	-0.117120970540107
1016	0.214889855627314
10160	0.0562703947422702
10161	0.0019058709548248
10162	0.0698046631531542
10163	0.119369074175795
10164	-0.0915310080167455
10165	-0.0812381897873597
10166	-0.173990473406475
10168	-0.0963915026004827
10169	0.117343529309163
1017	0.0185353846988836
10170	-0.26999105727948
10171	-0.039869970885496
10172	-0.194284812824739
10174	0.017989718079615
10175	0.0294368431459193
10178	0.0647354114027007
10179	-0.159760477750816
1018	-0.0204013209851336
10180	-0.0299695898452336
10181	0.0619852216981347
10184	-0.014285793334043
10186	0.0233577018876938
10188	0.0840201362516577
10189	0.04944968637831635
1019	-0.101268023460873
10190	-0.126836430108656
101927581	0.0479304270418205
101927770	0.0749588600285975
101928068	0.148812234982997
101928649	0.0165296696296392
101928697	0.12034807951569
101928751	0.0377049348343078
101928885	0.102088256850791
101928953	0.219237154542447
101928957	0.094251040064301
101929163	-0.0555848101566273
101929637	0.0395558812454188
101929762	0.112891831346238
10193	-0.0053263123726998
101930665	-0.0607595879543368
10194	0.138069919338255
10195	0.120684642892567
101954264	-0.0992354301495003
101954267	-0.0908439543700905
101954269	-0.055539504627993
101954272	-0.0781224844654685
101954276	0.0692258337889577
101954277	-0.02258660694480385
10196	-0.210969508246423
10197	0.0424017995732132
10198	0.0163184643411144
10199	-0.0539734919237421
102	-0.0151890118835161
1020	-0.137611942020054
10200	-0.197209614582218
10201	-0.106587570760072
10202	0.168504197573095
10203	-0.291956798851428
10204	0.0435675293799038
10205	0.212312364923655
10206	-0.01851849231364875
10207	-0.0254052991075933
10208	-0.0666079625324595
10209	0.042891367450039
1021	-0.109199516699777
10210	-0.241374859022356
10211	-0.127499011090925
10212	-0.0291260709685581
10213	-0.192414934568797
10214	-0.236479859503363
10215	0.0051160191570568
102157402	-0.116092489233007
10216	-0.105606518450835
10217	-0.0656434033329256
10218	0.0551775803653378
10219	-0.109371517919309
1022	-0.154800803527624
10220	0.031025798326131
10221	0.124460281899161
10223	-0.197234363342115
10224	-0.445812585102982
10225	0.0559099522247223
10226	-0.074494103191039
10227	0.0685814648421193
10228	-0.09616207545618
102288414	-0.152268607174238
10229	-0.192150414365077
10230	0.0619493696952633
10231	-0.088739708829766
10232	0.0332405085664449
10233	0.0042758772625618
10234	0.124530654893062
10235	8.83035e+08
10236	-0.10568320403337
10237	-0.0672871665814749
10238	0.0096444990535592
1024	-0.0527120957637381
10240	-0.144072222858821
10241	0.036932047588637
10242	0.0639987666290841
10243	-0.0386106854178488
10244	0.0644186304679782
10245	-0.0287194338697505
10246	0.0683811607106875
102466515	0.0831242347284609
10247	-0.125106642056016
10248	0.0210637660960624
10249	-0.0744669401860044
1025	0.0020755394422482
10250	-0.0216518427700951
10251	-0.0425997020253471
10252	-0.0381122698067124
10253	-0.0801106325896906
10254	0.0308885052282579
10255	-0.0324438368265079
10256	0.183185853772847
10257	-0.0153685005747795
1026	0.263008599654441
10260	-0.0586059942976614
102606463	0.117358028849422
10261	0.191346748196928
10262	0.122018804657875
10263	0.116637301217591
10265	0.0788909677208642
10266	-0.007252004752278
10267	0.13286270302132
10268	0.156039900556023
10269	-0.0867993159613747
1027	-0.135734432493453
10270	0.0647534946600445
10272	0.0395756460708015
102723566	0.0046340531724219
102723701	0.106510819813726
102723859	0.105848318392789
102723968	0.185809736890138
102724194	-0.0034264231871919
102724485	-0.0712237206631454
102724728	-0.229124657103722
102724845	0.273550491720809
102724971	0.221683177725832
10273	-0.0557621503336635
10274	-0.189960004395037
10276	-0.132856743739909
10277	0.0292046553754406
10278	0.0233956152532045
10279	0.0127280428453337
1028	0.0406811002345063
10280	0.145595274123553
10281	0.185901223103088
10282	-0.219303175376982
10283	-0.0329902906267041
10284	-0.039286692120864
10285	0.0083262854488914
10286	-0.161773444686017
10287	0.107996099885626
10288	0.0535540566893411
10289	-0.0314006404454233
1029	-1.964e+08
10290	0.137649374952264
10291	0.147834945940717
10293	-0.0984689929981103
10294	-0.1729659863867
10295	0.149942100428242
10296	0.0323481210663839
10297	0.252697453708992
10298	0.0995031459811343
103	-0.0109015673045071
1030	0.0284312470808761
10300	-0.108476845563169
10301	-0.114395059135203
10302	-0.17797609071741
10307	0.0713925952744818
10308	0.0297132951575103
10309	0.1323923330365
103091866	-0.063176914358825
1031	-0.0383993536271807
10311	0.192331094253149
10312	0.157208027715681
10313	-0.0779424075882964
10314	-0.059722460459214
10316	0.0973394531052632
10317	-0.0623505904141423
10318	-0.0186250496749898
10319	0.123632218854019
1032	0.112539539666503
10320	-0.0438415707168985
10321	-0.0778727225758751
10322	-0.0313866886320836
10324	-0.21340166845815
10325	-0.0649456101937677
10326	0.102683379635573
10327	-0.134789288558318
10328	-0.0810793292664383
10329	-0.114518130014867
1033	-0.177322150026317
10331	0.175667216525214
10332	-0.0560923356388347
10333	-0.110395514206028
10336	-0.0776386123771106
10342	-0.0265990479575172
10343	0.107813228055844
10344	0.0455817294471905
10345	-0.127786052728224
10346	-0.0372866591736397
10347	0.063907907595101
10349	-0.0042763427519283
10350	0.137240175746366
10351	-0.146343447289383
10352	0.0132067551516843
1036	-0.0304307466078942
10360	0.561628376070787
10361	0.0059041952026239
10362	-0.0205130904877282
10363	0.0994091291604171
10365	0.0768622238423622
10367	-0.0302239597106411
10368	0.072471206037637
10369	0.132671648273407
10370	0.065143015250681
10371	-0.335544260185302
10376	0.0351799517054162
10379	0.148070760087936
1038	0.0080174704880009
10380	-0.0757841800706315
10381	0.216284227374968
10382	0.128574148569364
10383	0.0717474313787166
10384	-0.333200143385638
10385	-0.0325155912158677
10388	-0.200832264442453
10389	-0.226568090120911
1039	-0.0444292486245388
10390	-0.0443802716521154
10391	0.0337972296011937
103910	0.0474783606809681
10392	-0.079463410907005
10393	-0.0440642739226068
10394	0.126251681900887
10395	-0.0301135506292219
10396	-0.130798569837174
10397	0.0238185107261104
10398	0.105943152054793
10399	0.0206123598515343
104	-0.0408813835607633
1040	0.0541465127772226
10400	0.0660046228687086
10401	0.0405025604857872
10402	-0.114677096456373
10403	-0.0791617231247707
10404	-0.0530294024077298
10406	0.0287649975812978
10408	0.0328649125438848
10409	-0.0220008655774652
1041	0.030995263659334603
10410	0.210662848815564
10411	0.10573968168065805
10412	-0.065070102778282
10413	0.16832757068107
10417	0.0120137616950606
10418	0.121325465710864
10419	-0.0051870361061464
10420	-0.045556399109062
10421	-0.12076287871034
10422	-0.082770525663177
10423	0.104966656526864
10424	-0.145148611702756
10425	-0.0932255445841586
10426	-0.106934371705898
10427	-0.0244577373280068
10428	-0.170336252643981
1043	0.212422915419453
10430	-0.0695183230181033
10432	-0.004396152238401045
10434	-0.0840475398039881
10435	0.0320480057335085
10436	-0.0949261454920936
10437	-0.0726471319406465
10438	0.09796322905728269
10439	0.0090798100595653
1044	0.0366832168802265
10440	-0.175452476252794
10443	0.0675317993740541
10444	0.0105477596191234
10445	0.0302631428645502
10446	0.115645609579578
10447	-0.128752185912575
10449	0.169335403845593
1045	0.178144535848353
10450	0.0840068896671984
10451	-0.211143176783761
10452	-0.121308285413816
10454	-0.0233032196374167
10455	-0.245363844692134
10456	-0.0504209783606092
10457	0.221186174475671
10458	0.0994851015575302
10459	-0.0125154012447612
1046	-0.0371790760813078
10460	-0.0609180663258743
10461	-0.0808463629737603
10462	0.0683284052315276
10463	4.65405e+08
10464	-0.0567109228529512
10465	0.0456529808610772
10466	-0.0949310219844109
10467	0.0379169364805688
10468	0.0758117694038561
10469	-0.0494503169813964
1047	0.0177921266568863
10471	-0.205742014328085
10472	-0.103615467695143
10473	0.0092070334163024
10474	-0.0831833491821125
10475	-0.235371167718507
10476	0.0216929163186134
10477	-0.0765867761059921
10478	-0.0297137542287728
10479	-0.0771824659761375
1048	0.102923435242013
10480	-0.0458450702490758
10481	0.124625205296633
10482	0.122894266644788
10483	-0.0553691531855646
10484	-0.162163893160548
10486	-0.0377199136956579
10487	0.0106505132629643
10488	-0.0184640908650023
10489	0.0565476686138556
10490	-0.0028839827086695
104909134	0.069753117886335
10491	0.100150364740569
10492	-0.0921655883143114
10493	-0.0395174512260554
10494	-0.0922255843712019
10495	0.0571992659321944
10497	0.0474091275227144
10498	0.0452815753103566
10499	-0.0579816979262514
105	0.102528385231734
1050	0.155282477394264
10500	0.0861572347733594
10501	0.16756362252102
10505	0.0764646437340395
10507	-0.03927857741437825
10509	0.0146675588202021
1051	0.120896715203094
10512	-0.0571267471583514
10513	-0.116666979717833
10514	0.0131472212915552
10516	0.0742225124513923
10517	0.1541296320463434
10518	-0.0281481539441318
10519	-0.208022774787974
1052	0.169280817359342
10520	0.0397621432859925
10521	0.039559471618698
10522	0.0725853860874767
10523	0.161239355101226
10524	-0.0346781001635618
10525	-0.0755287750854129
10526	-0.161520092811098
10527	-0.094798395179711
10528	-0.135431035422412
10529	-0.01731662268794345
1053	0.144607381172595
10531	0.136014218634009
10533	-0.0673642544134121
10535	-0.109130457424753
10536	0.0249540810800612
105369183	-0.029312141155541
105369209	0.105925263698973
10537	-0.18232075524323998
105370686	0.0045711141110481
105370706	0.212589807379125
105370792	0.298790840001089
105371114	0.237433532905852
105372274	0.182569160885704
105372481	0.0399952746706396
105372990	0.222392950998584
105373042	0.0306052526832895
105374857	0.100430435252592
105375091	0.147469335926724
105375355	0.102572568592685
105376485	0.0882200019614359
105377139	0.195559775550867
105377596	-0.0148582431287192
105378085	0.0434512155307682
105378803	0.165708489865152
10538	0.0531338270751408
10539	-0.0497860226740098
1054	0.0791960324852115
10540	0.0900102135202992
10541	0.0518959649174663
10542	-0.157749719675032
10544	-0.179777308296276
10548	-0.043222421306898
10549	-0.0540960091681478
10550	0.0258536949487399
10551	0.201557193845688
10552	0.0693497112827774
10553	-0.126727271720179
10554	0.0758348844969984
10555	0.0053611876532241
10556	-0.0800667742904237
10557	0.0725073498467725
10558	-0.126338949886184
10559	-0.137801601914981
1056	0.0475636032402854
10560	-0.212331176013732
10561	-0.0074065557095517
10562	-0.0424789236879392
10563	-0.120327444050537
10564	1.13438e+09
10565	-0.0561912350519526
10566	-0.172300952269732
10567	-0.0037964554985647
10568	0.11836635819831
10569	-0.112003673167504
1057	0.126163938434176
10570	0.24632483765698
10572	-0.165668130323327
10573	-0.0212154845627105
10574	0.031270302570083
10575	0.0352197345618752
10576	-0.133323705706135
10577	0.0940977534124651
10578	0.110322891718843
10579	0.0242653781244736
1058	-0.030737780146745
10580	-0.0359027485562097
10581	0.0807136459830023
10584	0.0785572830123783
10585	-0.107422234894522
10586	0.061011064695789
10587	0.081192737320887
10588	-0.091399350670089
10589	0.259980342808484
1059	-0.0122872978393935
10590	-0.0421141665602409
10591	-0.1357689898759
10592	-0.162972556676788
10594	0.07792954684603
10595	0.129743201372771
10598	-0.0766973000440904
10599	-0.0719352226705483
1060	-0.0742957940269834
10600	-0.0750368629629997
10602	0.0864368024670688
10603	0.162514589235383
10605	-0.115979807827246
10606	-0.111855858579241
10607	0.0091613454884766
10608	0.184732269778369
10609	-0.0062986169420402
10610	0.0603205584822175
10611	0.0445831196812219
10612	0.0645923582015477
10613	-0.0024479540995165
10614	-0.0166309238130975
10615	0.0827583442827169
10616	0.132610250794674
10617	0.0191723792997491
10618	0.0158888606608393
1062	-0.152647192486484
10620	0.23028215889717651
10621	-0.0440305698881609
10622	-0.0698753833988052
10623	0.116056173349901
10625	-0.0992994351716016
10626	0.0300299742703467
10627	-0.059154567630489846
10628	0.190712686803466
10629	0.0279005099058057
1063	-0.11280283545326
10630	-0.002924571898191
10631	0.0215755847502884
10632	-0.0843482399917884
10633	0.196935070058809
10634	0.135593452741699
10635	-0.213778213148774
10636	0.0359239085600865
10637	0.311136627610872
10639	0.142103022398058
10640	-0.0681796668991303
10641	-0.0859076039420647
10642	0.166134047784254
10643	-0.11559046343321
10644	-0.077118551239628
10645	-0.0478983600878647
10647	0.0956261697444132
106478910	-0.0739274817059069
106479524	-0.0914831832744364
10648	0.0888873701715953
106481123	-0.1466242145832
10650	0.216134384889231
10651	-0.25199517881769
10652	-0.0280522365742728
10653	-0.0511398765619639
10654	-0.156668915701499
10655	-0.0568831446001904
10656	-0.127445511368863
10657	-0.0358612122937868
10658	-0.0842249740045981
10659	-0.0231924999826924
1066	-0.0267989383041154
10660	0.286059255571247
10661	0.239518850331005
106614088	-0.0024990956861042
10663	-0.0447217543610948
106635683	-0.0444955830694126
10664	-0.018487429145619
10665	0.116085941214566
10666	-0.146237168957073
106660612	-0.0767782609566575
10667	-0.216656705720117
10668	-0.24102048753451
10669	0.0812000806318659
10670	0.0297256001154671
10671	-0.0050217527742211
10672	-0.0315024434196174
10673	0.091594513369379
10675	0.0039021028465171
10677	-0.0791996418428469
10678	-0.127737877899799
1068	-0.0155404898030428
10681	-0.0097195347805041
10682	-0.169892742159944
106821730	0.03646741238958039
10683	0.0933293332688829
10686	-0.0300138889629643
10687	0.311811979382494
1069	-0.0967611884294887
10690	0.0443248505421667
10691	0.0326173887540717
10692	-0.114459327226052
10693	-0.0643796515398056
10694	0.0707634529792843
10695	0.122412063097706
10699	0.0345790145754294
107	0.313854427544472
1070	-0.400534551691291
107075141	-0.163411561509277
107075310	-0.16464473310493
1071	0.071490634991981
10713	-0.0984134880554106
107133515	0.0768804681513853
10714	0.103089238747378
10715	0.167448056597427
10716	0.204389505473669
10717	-0.0439603727817127
10718	0.0656051704573787
1072	0.0636082610886678
10720	-0.043225868440361
10721	-0.19446134605449
10723	0.0525565507015142
10724	-0.0458845536644008
10725	0.014998594029543
10726	-0.160014204783556
10728	-0.227196075282492
1073	-0.0375264619006423
10730	-0.129614731964117
10732	-0.023071813035902
10733	-0.0460389070009948
10734	0.0594104227047996
10735	-0.0738646322877772
10736	0.0697495473187888
10738	0.01885833571540665
10739	0.04897942263881985
10741	-0.211345090522088
10742	0.181876797682127
10743	0.123475814588583
10744	-0.0810679380970002
10745	-0.120705943286139
10746	-0.0069027258342947
10747	0.169747278270751
10748	-0.219026354316317
10749	0.108752319766888
1075	-0.0219461167247334
10750	0.039980425156176
10752	0.168988615421676
10753	0.107000620324037
10755	0.0295800747838472
10758	-0.0234161277478453
10761	-0.153148079870739
10762	-0.178513191434151
10763	0.0411369883604539
10765	0.0056588651502342
10766	0.11668409737136
10767	-0.062535662821504
10768	0.0126155639595417
10769	-0.228235130114275
10771	-0.0979808898779658
10772	-0.102119570151604
10773	-0.168608977137713
10775	-0.0460101017041625
10776	-0.0900922620564926
10777	-0.113051182249303
10778	-0.0818225578348212
10780	-0.15374179437322
10781	-0.153907280204376
10782	0.051957556420463
10783	-0.0840855672229632
10785	-0.0576434298724996
10786	0.0910718985094495
10787	0.0177474046613956
10788	0.0462628980431076
10791	-0.0579046744375565
10793	-0.0939877556737344
10794	-0.0975489910351926
10795	-0.0543312000351674
10797	-0.1438434091514492
10798	-0.0794497984775121
107984035	-0.26818493327028603
107984399	0.188836869582033
107984974	-826303054090
107985946	0.0266149772448835
107986046	-0.159662001834363
107986810	0.178651098182408
107986827	0.163687841619335
107987020	0.229328620766059
10799	-0.0364385746169208
108	0.0371232685310539
1080	0.0893664185879409
10800	-0.0728196457991803
10802	0.0061229257785408
10803	0.0982934321843674
10804	-0.0105474483886201
10806	-0.18485372931546
10807	-0.0349787782210435
10808	-0.0387375025976595
10809	0.0404012706376352
1081	0.0091030721433539
10810	-0.0488832343083501
10811	0.136178694758041
10813	-0.029873911606032
10814	0.136025024967734
10815	0.0239421975825825
10816	-0.0192981326799964
10817	0.109042097035727
10818	0.202803294166573
10819	-0.22957302168581
1082	-0.0971991414754512
10820	-0.148595613701637
10824	-0.0478925789439091
10825	-0.0111257609148875
10826	0.0376184866359671
10827	-0.147797856392397
10838	0.0259365926997901
1084	-0.0334423918920256
10840	0.0386195834159546
10841	0.127057449760114
10842	-0.0503811310762652
10844	-0.0032804185870336
10845	-0.0752932215759021
10846	0.0199733827907155
10848	0.175526326716679
10850	0.0770211758211495
10855	-0.057290121245386
10856	-0.0420538559568022
10857	-0.108092848213596
10858	0.161714510691675
10859	0.0080627299635835
10861	0.079049753014644
10863	-0.015399634740982
10864	0.146388521460543
10865	0.01081158073087455
10866	0.0749322676091689
10867	0.0848597366918587
10868	0.0455455626765558
10869	0.135174644050593
1087	0.102840595687329
10870	0.267297797548842
10871	0.0987585180540765
10873	0.171151900982151
10874	0.209080541683438
10875	0.193094672118342
10876	-0.112135923167863
10877	-0.3754634666787525
10878	0.01723917813067
10879	-0.0553694901655934
1088	-0.277618529156908
10880	0.143053443793214
10881	0.212331584443183
10882	0.182822131684633
10884	-0.105047440643134
10885	-0.0889921170554026
10886	0.0921060684570473
10887	-0.141362119535402
10888	0.112118076996256
1089	0.0281497958735525
10890	-0.0946467108520588
10891	0.0993886750653821
10892	-0.0856815675288679
10893	0.0635906614660135
10894	-0.115163805667702
10895	0.084940116505601
10897	0.182208939105103
10898	-0.0278934788008958
10899	0.0048148247856316
109	0.0217190401938366
10900	0.12147409696284
10901	-0.0593972805583586
10902	0.047770839650968
10903	-0.0392427951185316
10904	0.163905406780244
10905	-0.15736142127616
10906	0.0570227719277665
10907	-0.0302680353474279
10908	0.162296758286697
10910	-0.199531914075455
10911	0.0794153805323207
10912	0.102184104756625
10913	0.162830241417155
10914	0.0417288325299325
10915	0.0500939106853672
10916	-0.0843575256982829
10917	0.260887943358524
10919	0.0965298399801882
10920	0.0233678907609373
10921	0.0991953136411956
10922	-0.0101221135828989
10923	-0.049226559050785
10924	-0.0376474697272736
10926	-0.113653089958447
10927	0.016299303199182
10928	-0.0309175407786636
109286553	0.197144450323021
10929	0.0393451814799316
10930	0.232571577543085
10933	-0.148149082300328
10935	-0.0554473284011669
10938	0.105263382888645
10939	-0.0870659355081605
10940	0.026491033823079498
10942	0.0654369167204417
10943	-0.104456868897604
10944	-0.1535084567832115
10945	0.0074609905133572
10946	-0.0215019358734029
10947	-0.0699461695274736
10948	0.0300219427732579
10949	-0.202574649184481
10950	-0.108418827313844
10951	-0.0417128842872482
10952	0.0064350195469686
10953	0.1202796427025
10954	-0.0985016647712649
10955	0.0324204411171247
10956	0.0699729345219833
10957	0.0824197495540738
10959	-0.0884503419497491
10960	0.0147707991371037
10961	-0.0866984689727429
10962	-0.0784880449323933
10963	0.0047900756903929
10964	0.186288922431633
10965	-0.122240790643767
10966	0.11050828986734
10969	-0.141209977529673
10970	0.217582552015671
10971	0.0597135787015766
10972	0.0786940653861298
10973	-0.075794604130359
10974	0.157488022564174
10975	-0.0946046140356112
10978	0.0654136938848846
10979	-0.12278738356663
10980	-0.0542574255760534
10981	-0.136128167161763
10982	0.0945413879171041
10983	0.146856818803758
10985	0.0037347044492309
10987	-0.178997877969512
10988	-0.104679179692045
10989	-0.0169199015199072
10990	0.0591430318433277
10991	0.189877132617561
10992	0.0296645654474811
10993	0.208481742241301
10994	-0.108655020552693
10998	0.1530878418629
10999	0.136885847630729
11000	0.0666834307654426
11001	-0.235657853573849
11004	-0.10338316932309
11005	0.07221233150644
11006	-0.105468362056733
11007	0.198975804582886
11009	0.190984878627633
1101	0.0279330456490046
11010	0.130491092121465
11011	-0.0625456649515687
11012	0.0122278444028487
11013	-0.111636974419167
11014	0.0083121350189277
11015	-0.119494913789306
11016	0.128311954007895
11017	-0.0614926660381648
11018	0.155712967569417
11019	-0.027604436054693
1102	0.0169063571070063
11020	0.010060288846609
11021	-0.0214753475463957
11022	-0.161992347535742
11023	0.15293885393583
11024	0.0225695883398446
11026	0.226831967166461
11027	-0.0636506237924035
1103	0.171150990599982
11030	-0.0246086575695481
11031	0.0821509786642087
11033	0.11744148187184
11034	-0.0875280091663621
11035	0.0295454291192217
11036	-0.008644097711621
1104	-0.0325922050534342
11040	0.0776191949041802
11041	-0.195440824177822
11043	0.187807074329228
11044	0.0042499229079628
11045	-0.0045742203051826
11046	0.0636898691838661
11047	0.112204783823873
1105	-0.0902178236063416
11051	-0.100122033157951
11052	0.0044423453926362
11054	-0.0058741395848079
11055	-0.0926956741081851
11056	0.0111810058460631
11057	-0.0087068169580784
11059	-0.0344372345484326
1106	-0.0011448684271134
11060	0.0836215734190781
11061	-0.150488568070683
11062	-0.142551144556266
11063	0.181762686260607
11064	-0.14358055081381
11065	0.0353362247469898
11066	-0.0629907137995788
11067	-0.124115330496025
11068	-0.142944878039363
11069	0.0869037229564836
1107	-0.0430370546078739
11070	0.0415104623395348
11072	-0.112816060730628
11073	-0.0039131945738525
11074	0.01292493076907745
11075	0.188326634124532
11076	0.132455638151478
11077	0.0949235401911423
11078	0.0844172006130314
11079	-0.0279066592849739
1108	-0.0869935351561653
11080	-0.174698624181324
11081	-0.011183999983857
11082	-0.0658443485182414
11083	0.0093019541631201
11085	-0.0342698349654539
11086	-0.0563340249905665
1109	-0.0604518954501832
11091	-0.0460235470960306
11092	0.0724452265644999
11093	0.119493780530464
11094	-0.0870164654938771
11095	0.115096904127167
11096	0.0061417376836102
11098	0.0697861988864574
11099	0.048968910700488
111	0.0501057572092286
11100	-0.0323539489015166
11101	-0.124666215964452
11102	-0.137236256572469
11103	-0.211777163272634
11104	-0.0990309942931582
11105	0.418956602425996
111064646	0.184997479262738
11107	0.0118088824875811
11108	-0.0220023380568584
1111	-0.136107168067874
11112	-0.0987363882541473
11113	0.0578809275216187
11117	0.174719993002936
11118	-0.167641714997175
111188157	0.196532045937844
11119	-0.133173646878569
1112	-0.0540786814297864
11120	-0.138759849833847
11122	0.0863227727028167
11123	0.0166645362264416
11124	-0.181414976751374
11126	0.326312945535031
11127	-0.201662601296258
11128	-0.0214469736095064
11129	0.0228029844373906
1113	-0.14045146726905
11130	0.0031379306289125
11131	0.0305217657401137
11133	-0.12728776375428
11135	0.0475476690763403
11136	0.0068830215478116
11137	-0.102060408224748
11138	0.0150364555981923
1114	-0.260728621642131
11140	-0.128724303398554
11141	0.0506586176160313
11142	-0.0097399743003055
11143	0.107260891145193
11144	0.204325372300261
11146	-0.16542879011006
11147	0.184158891954874
11148	-0.0424516394578097
11149	0.109522679535327
11151	-0.0467795517015406
11152	0.0606713226441394
11153	0.104330448337073
11154	-0.4181585130877
11155	0.152771490409057
11156	0.0976792009791605
11157	-0.0425211877729874
11158	0.19796828830200217
1116	0.222123725701059
11160	-0.120795995859424
11161	-0.0088261070691924
11162	-0.0607317622806942
11163	0.1838434311435925
11164	0.0107867758371156
11166	0.0915144743713353
11167	0.190429894090919
11168	-0.07722919953551045
11169	-0.150417074104811
1117	0.0112361092628413
11170	0.167173383117314
11171	-0.10544138482059601
11172	-0.0041333248930352
11173	0.0688468885526675
11174	0.110824403514356
11176	0.099742093075161
11177	0.0161303086172197
11178	0.0807431790731017
11179	-0.1869007389563165
1118	0.027918671029153
11180	0.022209487480988
11181	0.0419658438830047
11182	0.16722832063357
11183	-0.054046677533904
11184	-0.118740714226827
11185	0.154856705567993
11186	0.0062803860870023
11187	0.283050965110797
11188	0.106247160774597
11189	0.0619121536887471
1119	0.0100557299127533
11190	0.0464606200923343
11191	-0.0205233574798451
11193	-0.300441468188957
11194	0.054993568194272466
11196	-0.0631402933021914
11197	-0.0458443660757135
11198	-0.102041610502393
11199	0.053325671653344
112	0.0990865845516331
11200	-0.0923399576340995
11201	-0.0753939911258893
11202	0.0743710112725443
11209	-0.0634672856482737
1121	0.0020783213403285
11211	0.131128919955148
11212	-0.102107466904285
11213	-0.0145003101958272
11214	-0.0744902263537267
11215	-0.152892862902118
11216	-0.0432166320854241
11218	-0.0154463265825649
11219	0.1621806726521005
1122	-0.122760467834975
11221	0.0236834035286728
11222	-0.125841558446298
11223	0.101436304506279
11224	-0.115263319733031
11226	-0.0495764103607552
11227	0.291718676167693
11228	-0.0305786147471242
1123	-0.0879591802958995
11230	0.142757633686208
11231	-0.0385880765374867
11232	-0.020416468067119
11234	-0.0814056426838363
11235	-0.202279233668532
11236	-0.0493058796927393
11237	0.127714404179334
11238	-0.0080648604109506
112398	-0.0228601664237851
112399	0.0921886702393117
1124	0.0431898171251266
11240	0.0251709977859485
112401	-0.0749326575780485
11243	-0.0293690732953696
11244	-0.0233414805673523
11245	-0.0446188261722177
112464	0.161869095426744
11247	0.0662717133935164
112476	0.0290317773117447
112479	-0.105410199409178
11248	0.284755304175866
112483	-0.0683076641878653
112487	-0.0375208848404849
11249	0.224361494574078
112495	-0.0657924736324101
11250	-0.103179510911672
11251	0.0883464809909478
11252	-0.0400941004078194
11253	0.132870889057043
11254	-0.0191271501017089
11255	0.126192146551545
11257	-0.0345466112228011
112574	-0.0811430886561319
11258	-0.0155798870916722
11259	0.101949814746705
112597	-0.18902539953778952
11260	-0.0527734366948015
112609	0.067794097814429
11261	0.0526894133651183
112611	-0.0162722832792838
112616	0.0015779964268189
11262	0.0800807775708194
11264	-0.0632519177786263
11266	-0.108695468239474
11267	-0.119339200298317
11269	-0.0264133546048901
11270	-0.1203628653138219
112714	-0.169662586891197
11272	-0.0576035515295687
112724	0.0816806269113089
11273	0.146446549469447
11274	0.11392088080048
112744	0.0683090808535912
11275	-0.214981124694224
112752	-0.121066841029034
112755	0.181685215003502
11276	0.0469672641976492
112770	0.215340488254734
11278	0.0926886058908936
11279	0.0441983643286926
1128	0.0751067153339627
11280	0.0153678075766599
112802	0.0447998839113973
11281	0.0515519514453519
112812	0.136693308119197
112817	0.0843103854815868
11282	0.0893501443837267
11283	-0.0930764861475284
11284	-0.0056934109578885
112840	-0.191018685237487
112849	-0.134149591734152
11285	-0.109749800474078
112858	8.46804e+08
112869	0.149092837488766
112885	0.156823308538984
1129	0.0636700124246166
112936	-0.0679647531754275
112937	0.147516710244632
112939	0.0845216476050681
112942	-0.269394340104143
112950	0.0210798094327847
112970	0.0578447873378552
113	0.0114729618264517
1130	-0.138023151867973
113000	-0.0598756665261655
113026	0.0899876371206758
11309	0.170714084833094
113091	0.0926391328803177
1131	-0.0675130467594695
11311	0.0279022516388523
113115	-0.145196933490025
11313	0.0365479461269621
113130	-0.142116810206655
11314	-0.306659919618518
113146	-0.252866353270097
11315	-0.108361556444971
11316	0.216464746879088
11317	0.160806216993069
113174	-0.0589654709021343
113177	0.222789367980552
113178	0.240712332782405
113179	0.133653899209458
11318	0.0417598874381065
113189	0.0799331298858567
11319	0.0634647578126399
1132	0.127445902442455
11320	0.0409666955537963
11321	-0.133411683930809
11322	0.0285654820738617
113220	0.0354773543993236
113235	0.122125076077079
113246	0.0524993325927557
11325	-0.0828574463244763
113251	-0.0162190633008825
11326	-0.133716119449261
113263	0.0817942309947134
113277	0.07188460534786645
113278	0.0131917191046268
11328	0.0951256404428994
11329	0.0795568441205721
1133	0.0347596508515423
11330	0.196220601275744
11331	-0.0932162724758414
11332	-0.0198448619276631
11333	0.0823313935989276
11334	0.049169157344634
11335	-0.122601652090181
11336	0.118787926374333
11337	0.0037335159290375
11338	-0.0240726932467572
11339	-0.268070584615907
1134	0.152501189535147
11340	-0.0933410750329408
113402	-0.31545196147512
11341	-0.114748442824781
113419	-0.0257514529464013
11342	0.0919861910154664
11343	0.0281270629492231
11344	0.0015944863305563
113444	-0.165859815176763
11345	-0.0290245444159437
113451	0.267245445886922
113452	0.0633103793394675
113457	-0.0585953218506126
11346	0.0761281978065906
1135	0.160564191851559
113510	0.0192208592538253
1136	0.218123334268791
113612	0.115958504551628
113622	0.0638121224924184
113655	-0.172905378773395
113675	-0.141452050795
113691	-0.0361782808958728
1137	0.192188793780355
113730	0.144798769077799
113746	0.0808353939231309
113791	-0.0631905247060142
1138	-0.211653926979096
113802	-0.194073976669813
113828	0.154721649385253
113829	-0.0896031858150768
113835	-0.008071700748167349
113878	0.115768480604382
1139	0.100821663863155
114	0.144532444995648
1140	0.0031783659825778
114026	0.0939502375865625
114034	0.023570728177519
114036	-0.195163129337895
114038	0.0753935366611149
114041	-0.106080319856548
114042	0.190790844982013
114043	0.0581858916872493
114044	-0.0851748956270939
114049	0.0826659182205936
114088	0.118018882380794
1141	0.0517353276227831
114112	0.0163820685020492
114131	0.024833542919366
114132	-0.0662167701175657
114134	-0.174572718689989
1142	-0.0637429384638659
114294	0.0535430550213869
1143	0.0387584975165859
114327	-0.0637334930269679
114336	0.31730609080978
1144	0.213897136617773
1145	0.142379688827875
114548	-0.123349025681098
114569	-0.0662306887148195
114571	0.104505225383843
114599	0.0825586397769836
1146	0.129109230325115
114609	0.0081323458122132
114614	-0.225285367467875
114625	0.0515358076833564
114659	-0.0079969756536256
1147	-0.126053493410368
114757	0.150510610332542
114758	0.13221268768779
114769	0.0570876238620826
114770	-0.013981466203081
114771	0.205326601698378
114780	-0.003721326264495
114781	0.0069817916003447
114783	0.125298952469709
114784	0.191281044559146
114785	0.0678932409474597
114786	0.0210591696579793
114787	0.171190035270228
114788	-0.0369095921763537
114789	0.139389959237172
114790	0.0378563902574755
114791	-0.125011131438353
114792	0.0275127922886202
114793	0.0621543828746698
114794	0.0031255014607001
114795	0.0210833518992819
114798	0.172403080865584
114799	-0.195237704499712
114800	0.0665291590682443
114801	-0.11489409856824
114803	-0.0862880476181659
114804	0.0169709080060757
114805	-0.204044044620002
114814	0.0263379006319167
114815	0.120940832932313
114817	-0.1178167058000057
114818	0.115382759322431
114819	0.039661034761799
114822	0.0952826891185204
114823	0.126520225310396
114824	0.198165684561478
114825	-0.0211815937594794
114826	0.0842060978168424
114827	-0.0052817744321949
114836	-0.0572648011413698
114876	-0.153715800177633
114879	0.0068986009052536
114880	-0.141399924221014
114881	0.0778697636987641
114882	-0.133565998860138
114883	-0.0577931010876527
114884	0.127756685814433
114885	-0.0708802228372192
114897	0.310706348613796
114898	0.202094823420443
114899	-0.0764169870905006
1149	0.0689622129861761
114900	0.1533456442033
114902	0.145183523780993
114904	-0.0219811703709323
114905	0.103510462207732
114907	-0.0044381241713205
114908	-0.0016176621972403
114915	-0.0446528144249048
114926	-0.121825329479335
114928	0.175585037436102
114932	-0.379422587707103
114960	-0.11657619885913
114971	-0.0638482137268895
114984	-0.0460623126656536
114987	-0.188901140719125
114990	0.0078899648894121
114991	0.2920775332637215
115	0.0379197435824081
115004	-0.215485347364455
115019	-0.0235858687615083
115024	-0.0166160663410739
115098	-0.0805485689422628
115106	-0.0772166758440294
115196	0.0370140606833895
1152	0.106400235619104
115201	-0.0224991894766635
115207	0.0420489689688762
115209	-0.201641320155073
115265	0.0653375133987016
115273	-0.134114099965503
115286	-0.22456173693548
115290	0.21142324381267755
115294	3.7368e+12
1153	-0.118990933034312
115330	0.0549527124482207
115350	0.016613875560988
115352	0.148227726201461
115353	0.122660245721647
115361	-0.184973388018403
115362	-0.0134292011051146
115399	0.223239276612288
1154	0.0734320791116217
115416	-0.0512513501743012
115426	-0.128535165615256
1155	-0.284722423927082
115509	0.123984636235284
115548	-0.0490150197761983
115557	0.018975762791032202
115560	0.115846676756261
115572	0.206531409279338
115584	0.0099108011151808
115650	0.0815357146026335
115653	0.238324140730907
115677	-0.0397814453084092
115701	0.02581700909433
115703	0.113101937594494
115704	0.0595517154157562
115708	0.0484200938715433
115727	0.0695771235938983
115749	-0.095729995180385
115752	-0.178944098819044
115761	0.0296485181901075
115795	0.275783057642091
1158	0.0510270098521619
115811	-0.02792956192676
115817	-0.0800073632571354
115825	-0.0358826283921427
115827	-0.177440959120707
115861	0.0854730456426498
1159	0.0794275777246802
115908	-0.0123691631201095
115939	-0.0870809358351147
115950	0.0979101042380455
115992	0.0044157041785898
116	0.0326083620060888
1160	0.084717395758583
116028	-0.0859722425872637
116039	0.221216144220495
116064	-0.0220259725205397
116068	0.143135889557108
116071	0.0609382530734896
116085	-0.0337948249043338
116092	-0.038697589227577
116093	0.0374825281433448
1161	-0.184182322848363
116113	0.0720241658086017
116115	-0.0681800034841224
116123	0.0837046959396977
116135	0.0106338886577542
116138	-0.147402041396727
116150	-0.0850293597503555
116151	0.0879077493621206
116154	0.0879132718115685
116159	0.079879286270757
116173	-0.0616703489015608
116179	0.179609370667731
116211	0.10885325549787
116225	-0.0500977918589196
116228	-0.041811755352623
116236	0.06583087175829
116238	-0.0684861600841144
116254	-0.0552889898127484
116255	0.0678308854335277
116285	0.0431301835149457
1163	-0.23397028455001084
116328	-0.0032800570567856
116337	0.0338407790557759
116349	-0.0101900467885323
116362	0.166069060724231
116369	-0.309548712434736
116372	0.0582635412949913
116379	-0.194797763463266
1164	-0.376492140579982
116412	0.0568841113554475
116441	0.0046563869215998
116442	0.0126799064663079
116443	0.065450529492826
116444	0.102830365002709
116447	-0.0692789635137144
116448	0.0168006614424768
116449	-0.0622941350479621
116461	0.0252970258123076
116511	0.187067414735879
116512	-0.0120788873015189
116519	-0.0754801001300308
116534	0.247712808442846
116535	-0.0224789278053129
116540	0.0454050393063647
116541	-0.0763838017456801
116729	-0.0028792030111256
116832	0.186249172781475
116835	0.194125365339083
116840	0.124170080214955
116841	0.11855587775151
116842	0.0918495965059885
116843	-0.13074121031395
116844	0.0647203892238607
116931	-0.11089793928945
116937	-0.108457722119369
116938	-0.103603983937943
116966	0.147465382682244
116969	0.146124669115471
116983	0.027775848419873
116984	-0.148160999835201
116985	0.0182454117152571
116986	0.0327638108960795
116987	0.16305232160621
116988	0.0672464393693384
117	0.159138616405539
117143	-0.093923468238297
117144	0.227468732627847
117145	0.0328516693690954
117154	0.050114753878347
117155	-0.0109679552357937
117156	-0.198269424484958
117157	-0.0203603865344609
117159	0.106783588387257
117166	-0.0543960749060429
117177	0.0059231580223897
117178	-0.125364839038744
117194	0.0587448593019438
117195	-0.07717729537995695
117196	0.169829772544356
117246	-9.95683e+08
117247	-0.008863673765615
117248	0.0442051106705347
117283	0.0634494132030447
117285	0.0071956530422694
117286	0.074772844066595
117289	0.0072917753010785
1173	0.46771464559739
1174	-0.0830065492468513
1175	0.0167651606968775
117531	0.0408349380859956
117532	0.0594380420378492
117579	0.06070973077825115
117581	0.175613831206957
117583	0.0757574044114741
117584	-0.0676428036243017
1176	0.0498316763204152
117608	0.0673955711020539
1178	-0.0492510466534377
117854	-0.134270848906739
1179	0.046811902660107
118	0.0937582469609743
1180	-0.108605710244574
1181	0.180922349821644
1182	-0.20651051080491
1183	0.0787793354783152
1184	-0.0827001405434988
118421	0.122769869738754
118424	0.0525751247829052
118425	-0.229654100768128
118426	0.121749610758474
118427	0.278759698077744
118429	0.0203439657058318
118430	-0.0396920916000582
118442	0.204266540743931
118460	0.103474982247433
118461	0.243956067978593
118471	0.274379058754465
118472	-0.100926181869298
118487	-0.223393289397123
118490	0.0367246383790813
118491	0.124242830225871
1185	0.0086764836048151
1186	0.119876103006304
118611	0.102698926364048
118663	0.0595999176102272
118670	0.0655517558426066
118672	0.0155606031793029
1187	0.0809507531259868
118738	0.162345896899575
118788	0.0715135589115022
1188	-0.141764776518433
118812	-0.0356759069064477
118813	0.019439132546473
118856	0.043093019694228
118881	0.0806099894454234
118924	-0.123123475242717
118932	0.0553866224580648
118980	-0.0575452516647307
118987	-0.0540596596973403
119	0.10186664613405
119032	-0.0054692281188962
1191	0.219559261647178
119180	0.183604375624874
1192	0.147548057033626
1193	-0.198249600856522
119369	0.198156214072152
119385	0.0176673690814969
119391	0.0044686663645383
119392	-0.0924373120378338
119395	0.241804950296907
119437	0.0601052224985627
119467	0.171416645740865
1195	-0.10003939028022
119504	-0.131063969313216
119548	-0.0893943674395972
119559	0.0543374625967594
119587	-0.0851369296799968
1196	-0.0474094188547379
119678	-0.0518213068016359
119679	0.0036505378995444
119682	0.0856359479427785
119687	-0.195925629236989
119692	0.280450916410544
119694	-0.155065203027713
119695	0.0861620598065088
1197	-0.0498498105559506
119749	-0.07295761410789106
119764	0.26499558963653
119765	0.112099870444866
119772	-0.0069996680203513
119774	-0.121235734361356
1198	0.187242506015824
12	0.190585437772796
120	-0.138356315765013
1200	0.0933150093408732
120065	0.0097937937548027
120066	0.0787022670426402
120071	0.157438725240441
1201	0.0323482842602628
120103	-0.190011548984895
120114	-0.0208853150219142
120146	-0.326626352976008
120224	0.197646787486106
120227	-0.120251207971829
120237	-0.0304359909659652
1203	-0.0216228841652301
120379	-0.231030681664999
120400	-0.226763059720075
120406	0.102284220159786
120425	0.171290366741408
120526	-0.254385436946262
120534	-0.0874788243608187
120586	0.175994569763894
1207	0.0400804322029407
120775	-0.0681598297882331
120776	0.188198601243981
120787	0.237449281098434
120793	-0.266794733175789
120796	-0.0545275577980524
1208	0.148706710934097
120863	-0.23542865546298
120892	-0.0016574642648967
1209	0.120306166800087
120935	0.165884372039492
120939	0.18878407379996
121006	0.0035336614840295
1211	-0.0229927230737031
121129	0.0710493197863546
121130	0.0271826636245839
1212	-0.120427815089948
121214	0.166626088394267
121227	0.0693319283469939
121256	-0.0037167810770216
121260	0.0467020179883476
[truncated: 17,401 more rows]

## Sheet: TMA
10	-0.112960108759672
100	-0.386182008189943
1000	0.177926516559248
10000	-0.11376697437213
100008589	0.383375245973148
100009676	0.382444489068081
10001	0.425077569058894
10002	-0.0264389103718916
10003	0.0891082090495509
100033413	0.361330268761871
100033414	-0.074684583927978
100033415	0.3834080025742923
100033416	0.476746489806517
100033418	0.204688795364463
100033422	0.0406988821091476
100033423	0.100808618551799
100033424	0.120874176010105
100033425	0.014501632179148
100033426	0.0432080421884538
100033427	0.751873482573048
100033428	0.205078799230511
100033430	0.0539010182303765
100033431	0.104752316301079
100033432	0.0505273776330763
100033433	-0.0537361093106319
100033434	0.244658633615682
100033435	0.445362414139157
100033436	0.025563762535936
100033437	0.0756005192232716
100033438	0.20346283300229
100033439	0.0269633186650489
100033440	0.0574460738584821
100033441	0.0371780002154234
100033444	0.098762062295287
100033445	0.0557226911282075
100033447	0.0632807580843384
100033451	0.257380941676442
100033453	-0.121629610570856
100033603	0.154299872701447
100033800	0.138671418807243
100033801	-0.0618828054616996
100033805	-0.244669800254929
100033806	0.385066570099852
100033807	0.315738289592183
100033808	0.0274909395070297
100033809	-0.0417946445672682
100033811	0.202547361995344
100033812	0.0472230129481806
100033814	0.221221630098526
100033815	0.193890458178249
100033818	0.207953624386399
100033820	0.0105012732824257
100033821	-0.0119406106561147
100033822	0.286464042494539
100036563	0.107269735563142
100036564	-0.0290634224124818
100036565	0.180110974672104
100037417	-0.0082255338969366
10004	0.468566620212905
100049587	-0.393226770319109
10005	-0.224427996216954
10006	0.588177007970581
10007	0.424295877354298
10008	0.761807454159137
10009	-165504229915765
1001	0.308726867496604
10010	-0.678147028980786
100101267	-1.1677e+16
100101440	-0.23156377638159745
100101467	-0.19604440195001
10011	0.214907390717926
100124535	-0.44634729748585
100124536	-0.891280418870148
100124537	-0.246463476674406
100124538	-0.0480843015224925
100125556	-0.13868150615676703
100126355	0.199806611603484
100127206	0.423559460410043
100127888	0.185739784155085
100127950	0.0897300294092598
100127955	0.0917054172505302
100128124	0.256657529520364
100128233	0.222310723938932
100128252	-0.0794212443064901
100128262	0.0096183204887218
100128288	-0.937906129656354
100128292	0.0173323412350901
100128310	0.0728616069646068
100128327	0.0731858053893208
100128653	0.341927907724225
100128830	-0.0743485673537738
100128927	-0.0779318292306153
100128977	0.528003229811819
100128988	-0.145887747167988
100128998	0.113765825181621
100129075	-0.594722764683099
100129128	0.301661645168399
100129196	0.12192513729788
100129271	0.314010581451415
100129278	0.312210271634329
100129345	-0.156941129931839
100129427	0.456420551301367
100129434	0.048136614644205
100129455	0.349055958693912
100129482	-0.240112286719743
100129534	-0.427453552278039
100129540	0.0253817367757505
100129543	-191022678698627
100129583	0.229551067486875
100129654	0.537789125573835
100129726	-0.143596520297489
100129842	-157669923269022
100129858	-0.421334085989471
100129924	0.14453008900613
10013	0.206149088286823
100130086	0.124822539259246
100130274	0.380922282103636
100130275	0.472213921175604
100130302	11612832821993
100130331	0.307107229044847
100130348	0.0716865031121607
100130519	0.0671560765466927
100130557	0.665548108836371
100130581	-0.11083407038183951
100130613	0.197151324835547
100130691	-0.611691005675925
100130717	0.406827224847884
100130733	0.374457956207393
100130742	0.128661819972405
100130771	-0.038338413985645
100130872	0.432707889932737
100130889	0.396621884855426
100130934	0.388392257022852
100130958	-0.592890480494603
100130988	0.13498718782151134
100131017	-0.0832542009635325
100131137	0.203776786192749
100131138	0.153676968207128
100131187	-0.0380966971864772
100131211	-0.5694546626618064
100131213	0.602969577287901
100131439	-0.0131528020215905
100131454	0.0445388241025422
100131496	0.262291108503864
100131726	0.122015100769291
100131755	0.627835535023374
100131816	0.212919510312555
100131827	-0.999319351202802
100131943	0.105084213762094
100132116	0.0564410667390373
100132169	-0.189595998208605
100132247	-1.468e+16
100132285	-0.14679711014775398
100132288	-0.23106533750732694
100132341	-0.340019851906975
100132354	0.0471532809569665
100132356	-0.0538909551591639
100132386	0.07383144305358018
100132463	0.196533157466242
100132464	-0.0602653405428825
100132476	0.515571283235097
100132686	0.150993746077111
100132708	0.014418181857738023
100132911	-0.0458649827480807
100132916	-0.145926667171023
100132948	0.4242651521896539
100132967	-0.286112803256035
100132979	0.16318807149519998
100133161	0.413209298822806
100133920	-0.450057946595205
100133941	-0.0687873207151359
100133991	0.351781985007105
100134317	0.0336682410104669
100134868	-0.46648897908438064
100134869	0.25208445120992895
100134934	0.1601246195087088
100137047	0.527623538322056
10014	0.355018436688778
100141515	0.161613811486069
100144596	0.54231066742313
10015	-0.423928035903967
100151643	-0.210982372767276
100151683	-237214357981125
100151684	0.3634082868587065
100158262	103472472774254
100169989	-0.0813422057109086
10017	-0.0048325409232965
100170841	0.100840691203701
10018	-0.630165497403096
100188893	0.324894268022834
10019	-0.758391426075107
100190938	0.277777762925314
100190939	-0.840846952897761
100190949	0.156444476243274
100192379	0.377817637690577
1002	0.452436641123212
10020	0.112435949615661
10021	0.0609788797072576
10022	0.115646068195145
10023	0.282344458476286
10024	0.0025911056605374
10025	-0.0690708108203743
10026	-0.799012635785744
100271350	-0.182296757342836
100271927	0.266104422460713
100272147	-0.610679706965467
100286979	-1.03203e+16
100287171	-0.3417063432766425
100287226	0.167456020629103
100287290	0.400855289621519
100287569	0.0788381436219243
100287728	-0.200991443558386
100287792	0.153348949345549
100287879	0.0569595555215944
100287902	0.262348158399302
100287932	-0.66591764116512
100287948	0.0022905179783785
100288208	0.0566978400957372
100288254	-0.0509177605653925
100288413	0.0455679327858254
100288527	0.0768221312374136
100288637	-0.396681743861888
100288687	0.5864827265154888
100288695	-0.0926082091002019
100288797	0.427823003907064
100288801	-0.0346435903756072
100288814	0.0822610819893651
100289124	-0.2202094325478795
100289388	-0.226734605928984
100289580	0.267563501270486
100289635	-0.331125051870784
100289656	-0.226563280127984
100289678	0.466828775037547
100293516	0.771504291819066
1003	-0.285093079118263
100302135	0.139345854083166
100302145	0.41080915528458
100302652	-0.663420216772103
100302736	0.0466173825115703
100302743	0.651320644936249
100303728	0.229620118592863
100303755	0.25699684553897
100310846	-0.62907742563163
100316904	0.567218063164987
100337591	0.271269627102481
10036	0.402061512881541
100379132	0.818598857041501
100379141	0.0726260695231139
100379250	0.248731419893564
100379661	0.0153787426359443
10038	-0.0652234747201125
100381270	0.709541427222102
10039	-0.166904565339278
1004	0.14824544639979
10040	0.05704616958608205
100419773	0.235002326618446
10042	-0.218358910687385
100420258	0.342800854164599
100420587	0.319849606926288
100423062	0.264674679692858
10043	0.26363690698325
10044	-0.365714138856842
10045	0.154438361438531
10046	-0.618139848198327
10047	-0.0841591985120437
10048	-0.344729446808742
10049	0.26097146497937423
100499483	-0.303298392259213
1005	-0.0130822057590507
10050	0.235428963850276
100505477	-0.0285878031090983
100505502	0.2703190285859147
100505530	0.288332451818171
100505741	-0.380935632207973
100505879	0.416387335862428
100505929	0.0045068054636854
100505993	0.345570782520544
100506084	-1058674589904390
100506119	0.0393291989670952
100506127	-0.629670363215623
100506144	0.0321029187512346
100506237	0.434807105450001
100506271	0.0469721896172997
100506334	-0.13202045883255
100506409	0.195699268638293
100506422	0.303672810227464
100506504	-0.0317218703109954
100506564	0.421710117165258
100506581	0.655430935600869
100506658	-0.215083601477872
100506730	-200978677487101
100506736	-0.048662005905691
100506742	0.209382326117305
100506759	-1.59269e+16
100506930	-0.413839221902243
100506965	0.0196791003087586
100507135	-134580845738547
100507206	0.253282562560049
100507249	-0.12383716467024
100507290	-0.222178879862018
100507321	0.346427531418422
100507404	-0.236973412835432
100507436	-0.3965519308970012
100507444	0.0217313336614237
100507530	0.0612918966132975
10051	-0.0843665618616
10052	0.0448386330452598
100526664	-0.3967007079287005
100526694	-0.339502161594247
100526739	-0.0860760981134884
100526740	-0.106627889216759
100526760	-104013836894661
100526761	-0.282342928929139
100526772	-0.27027657993110976
100526773	0.07955160107429848
100526783	-0.313993130419852
100526794	0.153892020183904
100526833	0.5223172948491015
100526835	0.5647771987459883
100527949	0.28012167130890053
100527963	-0.399259661118537
100528017	0.0133598060933444
100528030	0.667543517710195
100528032	-0.0016989373439655411
100528064	-0.194756422032517
100529063	-0.425564416475559
100529144	0.412244586891008
100529215	0.1035506292214795
100529239	-0.249145836714323
100529240	0.0070618124830718
100529241	-0.0985353337032814
100529257	-1267587198561120
100529261	-0.4324440168689517
100529855	0.152935113773311
10053	0.318755965991988
100532726	-0.3615634566680983
100532731	0.3226674881014075
100533105	-0.684596977493009
100533106	-0.742488770850298
100533178	0.0593251678556941
100533181	0.0191382147917934
100533184	-0.0114800559027915
100533952	0.127043814359078
100534592	-0.965515282996547
10054	-0.922210147675609
10055	0.617774088721447
10056	-0.918550326471168
10057	-0.015952101308098
10058	-0.0196509252066934
10059	0.60804242925812
1006	0.177907271923327
10060	0.0786748960865707
100616452	0.643392634708313
10062	0.750921401169214
10063	0.1249613208415825
100631383	0.443978871915704
100652739	0.480434263013591
100652748	-134908376045854
100652781	-0.403952136004883
100652824	-0.11798156988148731
100652939	-0.716469051610413
100653515	-0.218983168975323
10066	-0.641173295100142
10067	0.461210070900842
10068	-0.490418911301645
10069	-169611916615854
1007	0.0736874393744786
10071	0.029309014564552104
10072	-0.11247847291362151
10073	-0.151886359952396
10075	-0.573302228242344
10076	-0.0613184662936196
10077	0.251877135172019
10078	0.801071402235695
10079	0.124108906212431
1008	0.142517535117991
10081	0.56234049591065
10082	0.303576818735817
10083	0.249980993235877
10084	0.910554422252171
100847062	0.429143969581347
10085	0.0987750157457574
100852405	-0.107447257898117
10086	0.0100541692035063
100861548	0.441382667438772
100862671	-0.991544405631714
100862697	0.347225328884448
100862728	0.0610613705387039
100874034	-0.29404966867533
100874051	0.469280548299431
100874107	0.378211671934404
100874123	0.167221490151175
100874392	-0.4333944056411455
100885850	0.550380786229116
100887749	-0.7328383520959877
100887750	0.0804336720526838
10089	0.250352711653216
1009	0.234915607741625
10090	0.363914593794356
100913187	-1.18611e+16
10092	0.484248055189299
10093	0.206759143720642
10094	0.621343754722697
10095	-0.678232040183944
10096	0.368080565027379
10097	0.271353683898727
10098	-0.116408464394123
10099	140831107148836
100996648	0.287271554600142
100996702	-0.593358336841521
100996928	0.30353802914787253
101	0.683195033015904
1010	0.169273381887999
10100	0.1238919524659
10101	100313611812587
10102	0.482539487346849
10103	0.136788619278473
10105	0.793330361437939
10106	0.359888807830209
10107	0.104528511361925
10109	-0.980690863967399
10110	0.492829138457648
10111	0.149118558041384
10112	-0.900949178839293
10113	0.23493262449351
10114	0.156794959917548
10116	-0.290633439223925
10117	-0.310374321871482
1012	0.0637063804338378
10120	0.845572773799268
10121	0.272076034279977
10123	0.167906537531805
10124	0.508725384632421
10125	-0.235847028848835
10126	0.336689147875714
10127	0.0623866209637536
10128	0.612603343616101
10129	-0.334515793697645
1013	0.268434495170688
10130	107882537417286
10131	0.115635624154425
10133	0.0177696042961238
10134	0.156771875668679
10135	-0.5485859024706115
10136	0.151996934537278
10137	0.228207701475503
10138	0.356038595548802
10139	0.77291007574617
1014	0.374295576871046
10140	0.319266391806749
10141	0.272570365863373
10142	-0.0812458488579744
10143	0.0592842986241282
10144	-0.0877003024837642
101447996	0.420720828229578
10146	0.0564770211631221
10147	0.396058505067534
10148	-0.44480639495442
10149	-0.0069082241026565
1015	0.147963803391421
10150	-0.60757591124291
10151	0.760934605370739
10152	-105195514940007
10153	0.922040140019779
10154	-0.0548265754972084
10155	0.447760644390753
10156	0.363619542352855
10157	0.17898231580337
10158	0.267962731478781
10159	0.510055620648364
1016	0.322572383291106
10160	0.0084335200036061
10161	0.482681222106065
10162	-0.206959139261871
10163	-17179926791325
10164	0.242034492643194
10165	0.0660899228017641
10166	0.243566625218028
10168	0.408553747632564
10169	-0.164853307690943
1017	-0.0273714975783965
10170	-0.380850151242568
10171	-0.0665573047578548
10172	-0.0843035214815052
10174	0.0781528107660199
10175	-0.161116837622397
10178	0.101465862548011
10179	-0.668828167279671
1018	0.287242989949584
10180	0.367667918270862
10181	-0.055332890944484
10184	0.240467846864956
10186	0.415390303593048
10188	0.186816320963962
10189	-0.24411127001169367
1019	-0.679874436887638
10190	-0.252581457953934
101927581	-0.23573101785132
101927770	-0.446884140957038
101928068	0.780073524353272
101928649	-0.559611922146956
101928697	0.0192760801710406
101928751	0.250833265964508
101928885	0.419590862467944
101928953	-4.02449e+07
101928957	0.475442563873337
101929163	0.0139237783928057
101929637	0.341753162658024
101929762	0.0449405618791222
10193	-0.0059007386003457
101930665	-0.191887798285499
10194	-0.334078375799433
10195	-0.824378103928199
101954264	-0.0693970428764361
101954267	0.481489185462283
101954269	-0.0644868594900561
101954272	0.459099907959225
101954276	0.0267234411482791
101954277	-0.2875812401167835
10196	0.255662022251785
10197	-0.932227156697526
10198	-0.339066168556119
10199	137314357515935
102	-0.167854947812232
1020	-0.217772002156715
10200	0.893835751489276
10201	-0.28748118981679
10202	0.16999261431483
10203	-0.194634883826145
10204	-0.16891322426596
10205	-0.857597049088903
10206	-0.6637525492910704
10207	0.0898371404743046
10208	0.158397024248602
10209	-0.0604239368317293
1021	-0.416956943492814
10210	0.338332861157469
10211	0.239562984941371
10212	0.871241798849022
10213	100776183279499
10214	0.079394722712505
10215	0.358591656025595
102157402	0.114626124008111
10216	0.02663994913254
10217	-0.537802305390676
10218	0.02422868656932
10219	-0.833991620903758
1022	0.40029654269869003
10220	-0.0498299704362747
10221	-0.724969685515627
10223	-0.0662390229243861
10224	0.532681914994227
10225	-0.0959924793950805
10226	0.810657326572616
10227	0.706178978119579
10228	0.37924767989274
102288414	110426022536946
10229	113441266774712
10230	-109769241978951
10231	0.30181704122154
10232	0.418273776378384
10233	-0.246491395264172
10234	0.170897188755163
10235	0.818913518626224
10236	120398101333959
10237	-0.840206299606596
10238	-0.0628745962301456
1024	-0.407025089947125
10240	0.0322016316614612
10241	0.389010578799055
10242	0.368325289260668
10243	-0.47533938331939
10244	-0.249931383453005
10245	0.288705260513766
10246	0.0822752690477241
102466515	0.248585343579142
10247	-0.076602271841765407
10248	-0.0391166966910599
10249	0.0466110418845364
1025	0.225714325105469
10250	-125785110721521
10251	-0.66182262315406
10252	-0.186665497576393
10253	-0.229736307172695
10254	-118999452936409
10255	0.150449684254578
10256	0.204054779162522
10257	-0.265171745367289
1026	-0.106509653973078
10260	-0.338637001289288
102606463	-0.0170465902224772
10261	-157551173003114
10262	-0.45354192917624
10263	-0.229829578735302
10265	0.0734305271470766
10266	0.0830080856320593
10267	0.271035800086681
10268	0.247543539212081
10269	-0.244675655366981
1027	0.0545375403600218
10270	0.177537326767822
10272	0.338532673547208
102723566	0.505499904799199
102723701	-0.0557431951066267
102723859	0.199635831894409
102723968	0.0898716721941725
102724194	0.457651850035526
102724485	0.160011416603441
102724728	-0.74993740246636
102724845	0.318455262332819
102724971	0.143590840871912
10273	151528683963454
10274	0.580700876262885
10276	0.0369002879981234
10277	0.0414384208957745
10278	0.0267595550892894
10279	0.159118539156218
1028	0.37114761523103
10280	-0.120572248811797
10281	0.166239649173002
10282	-0.227997077178128
10283	0.511170233723179
10284	0.337163996448862
10285	-0.468580181011104
10286	0.407329243083747
10287	-0.0275323602792705
10288	-0.256477933014322
10289	-0.228056433651271
1029	-0.182200945848604
10290	-0.0455775261466375
10291	-0.67428037547743
10293	-0.443197035689852
10294	143159515193656
10295	0.351396621982341
10296	0.241250279309079
10297	0.225863623450429
10298	0.323632461678909
103	-0.248507682887588
1030	0.53789465428088
10300	0.209512673016726
10301	-0.031711813229667
10302	-0.179844399461561
10307	-0.291335369267909
10308	-0.0279940389091591
10309	0.111271639784503
103091866	0.0606959791546821
1031	0.661212450031952
10311	-0.654990625854361
10312	-0.0936443032085365
10313	-0.0211844395893294
10314	-0.437129086767454
10316	-0.0338981823472151
10317	-0.296556869671731
10318	0.251526359038652
10319	0.205000036707883
1032	0.773082198626745
10320	-0.672341157228107
10321	-0.26043384609408
10322	-0.531063947594949
10324	-0.134858304731685
10325	0.171483813064571
10326	-0.827197159287256
10327	-0.0345281451465969
10328	0.280440447321307
10329	-0.048851070420898
1033	-0.971470659001418
10331	0.253561214289587
10332	0.0255149098566967
10333	-0.0907403427520468
10336	-0.831387234312905
10342	-0.833579917027123
10343	0.252926383869207
10344	0.286934378667698
10345	-0.068352283235385
10346	0.761627412426307
10347	0.156389855616152
10349	0.116509192236272
10350	-0.657297008482096
10351	0.17840086002052
10352	-0.145938341334516
1036	0.0075061808123461
10360	-0.995644237399588
10361	0.356115556567379
10362	0.0403040308580045
10363	-0.512263993474284
10365	0.137093930014306
10367	-0.0208911101357319
10368	0.327325358186018
10369	0.255111178421776
10370	-0.78673488613435
10371	-0.446783977034177
10376	-0.313380041957359
10379	-0.304178166097557
1038	0.299072326470014
10380	144700410971869
10381	-0.112485881402097
10382	0.0042787028890778
10383	-0.532216363504311
10384	-0.744839969852061
10385	0.0469858975332069
10388	-0.237321933743757
10389	-0.477846317746755
1039	0.721511208763165
10390	0.275001178318216
10391	0.23098499039537
103910	-124137082413718
10392	-0.240489133239204
10393	-0.0917367623402908
10394	0.56021743586363
10395	0.0477362055023383
10396	-0.134041881483659
10397	-0.121263525287222
10398	-0.0780974301362832
10399	-0.234183799612573
104	-0.430017439684256
1040	0.304190545993498
10400	-105686492391631
10401	-0.317407945162505
10402	-0.0085595935938361
10403	-0.586522483840988
10404	-0.440235900219244
10406	0.381667219007863
10408	0.318189452873687
10409	-0.340070631863036
1041	0.335887186963027
10410	-0.83197977462185
10411	0.042163406293772604
10412	-0.403543500193016
10413	0.294756723234643
10417	0.204044560192778
10418	0.29057544499644
10419	-0.573042200419807
10420	-0.112674238988812
10421	0.80894627621331
10422	0.101111208429308
10423	0.842179920207135
10424	-0.259247339768501
10425	-0.125700526299642
10426	-0.0135060109013273
10427	-0.560191203395486
10428	0.821523133254681
1043	-0.940715920703468
10430	-116910458231228
10432	0.133430421293104
10434	-0.574389797392521
10435	0.565046061102264
10436	-0.126648466576337
10437	-0.045759896202564
10438	0.5200190245032659
10439	0.22871749091086
1044	0.571970083300345
10440	0.718411415940185
10443	-0.0827915594430087
10444	-0.266348011919522
10445	0.03617896844182
10446	-0.0681949085191949
10447	104946599157694
10449	0.236294610177244
1045	0.201552079108915
10450	0.62886265485863
10451	-0.344258763585844
10452	0.64536793469008
10454	0.195564569316836
10455	-0.46678603671463
10456	0.377513656955849
10457	0.103989301167891
10458	-0.0816980525171217
10459	0.433842165274061
1046	0.0448083268496159
10460	0.663639053505556
10461	-0.208568728580871
10462	0.222929554826092
10463	0.187279092812251
10464	-0.609954404417954
10465	0.871230605489579
10466	-0.447330640004295
10467	0.119287732240052
10468	-0.0080336695585042
10469	0.399898946916968
1047	0.310461480412134
10471	-0.484001681538176
10472	0.0327173743035357
10473	-0.383679717899539
10474	-0.480368966362031
10475	-0.0560959601995713
10476	0.264966901839449
10477	-0.15908704037082
10478	-0.173411727515511
10479	0.18362459437152
1048	0.11709437370182
10480	-0.0522215327705681
10481	0.262767795624987
10482	0.0120471237258544
10483	-0.211384516875841
10484	-0.549815675310803
10486	0.0024005361063418
10487	0.157076200939111
10488	-0.855579711256852
10489	-0.168205401092207
10490	-103437582511892
104909134	-186653617234365
10491	-0.731699626773771
10492	0.237197529466767
10493	0.126044311160921
10494	-0.480515302800062
10495	-0.615533049135533
10497	-0.295512803859438
10498	-125577101702403
10499	-0.490583939462373
105	0.0871141054034125
1050	0.569807642605754
10500	0.249615190697374
10501	0.561562457222789
10505	0.123273267102182
10507	-0.45254615710322
10509	-0.0116829184478965
1051	-0.0235623552924838
10512	0.331296269405647
10513	0.945263742448626
10514	0.334305057504271
10516	0.31559719288624
10517	0.270418621523143
10518	-0.126022731832247
10519	0.357385098279935
1052	-0.874188117169235
10520	0.0844867211666364
10521	0.165059516082239
10522	0.299951450379388
10523	-0.844913254711546
10524	-0.474417732974935
10525	-0.0158363362353631
10526	0.308680554898714
10527	-0.201161142492354
10528	0.831394343804091
10529	-0.00178820670727635
1053	0.295487889980822
10531	-0.487440433329596
10533	0.530899111334986
10535	0.90568254063184
10536	0.32530695835839
105369183	0.339165675028849
105369209	0.0242229732579585
10537	0.4878304837166048
105370686	0.428088923860982
105370706	0.0172324598524713
105370792	0.0309162030156384
105371114	0.0119135761872997
105372274	-0.320010759537651
105372481	-0.610179897349788
105372990	0.441187782164774
105373042	0.223936959185576
105374857	0.0020857026709223
105375091	0.4149470882078
105375355	0.635504123993011
105376485	-0.327019434098823
105377139	0.425489311414648
105377596	0.60606988807601
105378085	0.281617498264307
105378803	0.110108479510039
10538	-0.0157464785710854
10539	142512742596723
1054	0.0573772443217434
10540	-0.3566367741896
10541	-0.517250146071129
10542	-0.248838811398779
10544	-0.196430715826441
10548	-0.0162119093122621
10549	0.688923177045588
10550	-0.0606810195465298
10551	-0.0417776624780629
10552	0.929387676148516
10553	-0.227460362060449
10554	-0.995496370738377
10555	0.474994139942854
10556	-0.668534210089779
10557	-174104960304083
10558	0.487655357988539
10559	124316974034886
1056	-0.0322153389776072
10560	0.175304688171668
10561	-0.0166472108094206
10562	-0.168226296071551
10563	0.116719912460919
10564	0.0835791210818679
10565	-0.602299724840915
10566	-0.317354006869592
10567	0.540642895256497
10568	0.224923344970967
10569	0.580633744621195
1057	0.607205310462979
10570	0.370778039610519
10572	-0.173971440407492
10573	-0.921922624298989
10574	0.624508176666165
10575	0.681773195405154
10576	145152284937606
10577	-0.181075827455902
10578	0.0235674039104134
10579	0.26202297485247
1058	-0.205698652995516
10580	-0.18836741169113
10581	-0.46109886718171
10584	0.325163885716387
10585	0.62369918259943
10586	0.673962417050257
10587	0.103518611628784
10588	-0.678866452964216
10589	-0.948995648835174
1059	0.551731720417918
10590	0.0619395985201224
10591	-111493504598811
10592	0.11673645298847
10594	-0.50328379119141
10595	-0.0355843183882918
10598	0.442919947268245
10599	0.0453703427047841
1060	0.261087205984365
10600	0.0334661737979465
10602	-0.0325811955813689
10603	0.1418982440555
10605	0.214887438578732
10606	-0.0805903958052112
10607	-0.0913746051315318
10608	0.266850950371009
10609	0.0868459553807935
10610	0.142186657711373
10611	0.333003770979816
10612	0.0552534280218947
10613	-0.35273106094686
10614	0.26468920155988
10615	-0.21461632178700699
10616	-0.599512280797797
10617	-106984953753748
10618	-0.183755081975398
1062	-0.827397836043278
10620	-0.15101137357480235
10621	-0.244087750967173
10622	-0.876051164724378
10623	-0.393589706227685
10625	126780367344814
10626	0.769118895398113
10627	-0.8308613186080751
10628	100865657638654
10629	0.379906804118662
1063	-0.394387501450839
10630	-0.141161327060985
10631	0.0844315187635343
10632	0.17406096991606201
10633	0.358085318446434
10634	0.457470668535321
10635	0.201786055670447
10636	0.558685786987373
10637	0.422275876661874
10639	-0.148736598850376
10640	0.363907690714994
10641	-0.517927008167345
10642	0.290114736541344
10643	-0.481694268254282
10644	-0.86382693318837
10645	0.126854209288206
10647	0.0704154818586042
106478910	-0.282727128441594
106479524	-0.309695778141085
10648	0.0491775155212771
106481123	-0.755141543083624
10650	0.227845740194828
10651	-0.223049611005403
10652	0.400525109589521
10653	0.237680163648109
10654	167915173627105
10655	0.174091098172129
10656	-0.702105615625082
10657	0.0249659038079309
10658	-0.297704044626505
10659	-0.617514055213199
1066	267638642431811
10660	0.417503345113245
10661	0.363870941024303
106614088	0.291533480939074
10663	0.0242640764159598
106635683	0.172385826581265
10664	0.45880571403458
10665	0.221574258269037
10666	-0.316931986240238
106660612	-0.409606465919026
10667	-0.883422456127005
10668	-0.111163575305524
10669	-0.0903871193321156
10670	-0.0616379740414072
10671	-0.950279589235233
10672	-0.198038141359185
10673	-0.576603388599642
10675	0.303210938270921
10677	0.011758210752264749
10678	131996751886913
1068	0.104640780878227
10681	0.316988176531434
10682	0.672015206176963
106821730	-0.09868027723183401
10683	0.528483135233412
10686	0.0556137910709756
10687	0.331476924072641
1069	-120384006194707
10690	-0.008503550056347
10691	-0.746291715108203
10692	-0.342940397147881
10693	0.439810033552278
10694	0.470442475928599
10695	-0.270836290217791
10699	0.114904879512136
107	0.12863204921362
1070	-0.0470817864854759
107075141	-0.03718069666939
107075310	-0.136469822046491
1071	-0.053530989480663
10713	-0.129449913378011
107133515	-0.827753851788081
10714	-0.449019443347352
10715	0.291762398222996
10716	0.163331687044807
10717	0.554476897730724
10718	0.0399034386642075
1072	-0.329867846335268
10720	-0.245426556968144
10721	0.06375266718389
10723	0.154562095284984
10724	0.0492947200418958
10725	-130003200829064
10726	0.627506380206923
10728	0.436296943615626
1073	0.171280623828865
10730	0.346361387176659
10732	-0.453835754242732
10733	-0.466596969997534
10734	0.134295905824295
10735	0.0773635302111801
10736	0.735757305773113
10738	0.016112108903645096
10739	0.214286733696408
10741	-117795984356621
10742	0.480438562571906
10743	-0.402108254920854
10744	0.31118778095676
10745	0.595377244113254
10746	0.296340270775614
10747	0.241534538222737
10748	-0.950297631522824
10749	0.385114535024781
1075	-0.0684405769409384
10750	-0.679482399149686
10752	0.194461230959006
10753	0.125112932815405
10755	135742764088411
10758	-0.206469032265314
10761	0.203029069328864
10762	-0.0149822179582146
10763	0.685176416178815
10765	0.295258182757816
10766	-0.0258675535971598
10767	0.199714836122197
10768	-0.543010203807826
10769	0.140243808654631
10771	0.588402252245596
10772	0.556447713594144
10773	0.560703941574727
10775	-0.972525823182493
10776	-0.0629420813342098
10777	-0.0392280038845344
10778	0.122522264111887
10780	-0.35233075738328
10781	0.0789376447819846
10782	-0.0361778539872315
10783	0.0843306954235095
10785	0.833489837450654
10786	-0.0239207277216936
10787	0.0699863381018166
10788	-0.19726836272942
10791	0.11462624953311
10793	-1166472988707
10794	-0.146561896681061
10795	0.0939009800683687
10797	-0.1140033500671855
10798	-0.126663157674517
107984035	0.3687859269958113
107984399	0.0995401240233909
107984974	-0.629003097448105
107985946	0.381016021378187
107986046	0.254432986920843
107986810	-0.0757934370013041
107986827	121936059029711
107987020	-0.0620134835515539
10799	-0.892780725237177
108	-0.0241880367647031
1080	0.0622108587839899
10800	-0.419241154451259
10802	-0.738968987762455
10803	0.0924989358518557
10804	0.260611316053968
10806	-0.307512016246489
10807	0.186107506505687
10808	0.151956417756201
10809	-0.191003884500546
1081	0.0953899733368222
10810	0.240296476780538
10811	0.320629069804924
10813	0.215719553347519
10814	0.296357502608619
10815	0.0696059081888836
10816	0.0627249674390144
10817	-0.27976934000577
10818	-135323771567372
10819	-0.8960488689949155
1082	-0.007507436552138
10820	0.141019872139598
10824	-0.377336014530691
10825	-0.41181023055503
10826	-0.323881426724704
10827	0.529173471997722
10838	-0.761545024981326
1084	0.196982555355918
10840	0.354275456416478
10841	0.327722077365824
10842	0.202563921219343
10844	0.319967407642458
10845	10897306512847
10846	-139295770101413
10848	-0.140324631222858
10850	0.34534517602976
10855	0.104731392317337
10856	0.581767167163173
10857	-0.465607035846493
10858	0.0659754504264003
10859	0.150823967786664
10861	0.153404791893643
10863	0.352553040763846
10864	0.190126810172447
10865	0.0909051219503532
10866	0.0645787383863856
10867	0.180863201511202
10868	0.504303761299403
10869	0.517960630715082
1087	0.341039302823367
10870	0.874417400546614
10871	0.0482875504542994
10873	0.256465086618893
10874	0.367133674344886
10875	0.606707679961363
10876	0.0909399337051885
10877	0.33306830715494384
10878	0.201740938795534
10879	0.0502547141803338
1088	-0.449642854502302
10880	-0.0667461738360556
10881	0.420021620484078
10882	0.838073213862666
10884	0.359595745688002
10885	0.0975755230671517
10886	0.11013987809779
10887	-0.152247626410859
10888	0.0642409195201111
1089	0.361124921266729
10890	-0.499518998916143
10891	0.311929422853637
10892	0.0681667285171175
10893	0.1946202212975
10894	-0.682771914592181
10895	0.0730554082578199
10897	-0.150872366106996
10898	-0.707534455973353
10899	0.788739088023924
109	-0.317228252922736
10900	-0.136171379223451
10901	-0.0227672641872097
10902	-0.0381757604325474
10903	0.028088138135539
10904	0.38739395234203
10905	-0.167658141087572
10906	-0.622601132252062
10907	-0.970168900954967
10908	0.481423323321651
10910	0.932783205607217
10911	-0.064981703654596
10912	0.109055614832191
10913	0.264074802362259
10914	-0.656139184885959
10915	-0.207358878268193
10916	0.990951039228974
10917	0.249048325753975
10919	-0.0029193043150993
10920	0.185537399308305
10921	-0.0156131220557457
10922	0.606180406033963
10923	0.668228073452483
10924	-0.128162974400304
10926	0.296487327660866
10927	-132294771554544
10928	0.564408519865842
109286553	0.433049076571718
10929	-0.510802298768823
10930	0.170567036445937
10933	0.143998507665574
10935	0.625142191095242
10938	0.0838474139345182
10939	114623909733232
10940	0.10163239021619824
10942	-0.119642013130766
10943	-0.116961140504421
10944	0.8295203906154776
10945	0.207882174829292
10946	-0.70344621185042
10947	0.252284176446231
10948	-0.273058191045018
10949	0.024066570946803
10950	0.238105305721933
10951	0.0346665387296302
10952	0.282446405896345
10953	-129671737215855
10954	-0.104385384188497
10955	-0.684795133417186
10956	0.355019096050548
10957	0.621571315833988
10959	-0.352095458612273
10960	-131725769836614
10961	0.412553257986818
10962	-137773674476082
10963	-0.156961483991018
10964	-102770788130281
10965	0.813800260196009
10966	0.388471341889683
10969	-0.215471374478131
10970	0.341571175474423
10971	-0.762005856714378
10972	-0.863491076521017
10973	0.069173226822474
10974	0.331890311261155
10975	-0.0574842883107882
10978	0.300513117782706
10979	0.0521800627528167
10980	-0.0760029322842458
10981	0.235410346528041
10982	-0.467081376343467
10983	-0.0522597487927117
10985	0.0050504204288119
10987	0.42861586300161
10988	0.677395532146714
10989	0.162610921412148
10990	0.290270496116357
10991	0.208106882007566
10992	106018610201707
10993	0.342724461737767
10994	0.785173705747594
10998	-0.057253868123537
10999	-0.236869742002716
11000	111391046031227
11001	-0.195000915700896
11004	0.258786757220575
11005	0.0307777927884245
11006	-0.182314916665692
11007	0.627232767307382
11009	0.400842157671642
1101	-0.053602829544278
11010	-0.486176789936363
11011	-0.163396602450155
11012	0.26816554609646
11013	0.0271155143170134
11014	-0.36800225088743
11015	-0.487621308383923
11016	-0.870138219958422
11017	-0.709469090094899
11018	110999948553833
11019	-0.871494062583822
1102	0.572688886234379
11020	0.902825091741073
11021	-0.288554528626875
11022	-0.261531745318602
11023	0.692972150217616
11024	-0.355561823462042
11026	-0.0188310233941815
11027	-0.359570819930123
1103	0.172227048114566
11030	-127240694232612
11031	-0.54442183720791
11033	-0.0185166583251745
11034	-0.159221275477594
11035	0.16287597457405
11036	0.287186330584728
1104	0.568168216737551
11040	-0.254480846743381
11041	0.591913512917443
11043	0.323768295801288
11044	-0.971784393143008
11045	0.0960892826613614
11046	0.142977985157066
11047	-0.382204583541135
1105	0.197671686059636
11051	0.0674431600139095
11052	0.543806111271189
11054	0.955080575103343
11055	0.139689342865374
11056	-0.432829229790553
11057	-0.421048983230609
11059	-0.717260310740413
1106	-0.0102468632972127
11060	-0.0793671338444284
11061	0.0837367489284925
11062	-0.128881185854605
11063	0.272547833795795
11064	0.355565057548116
11065	0.260481603445712
11066	0.411452246107579
11067	0.658197982370571
11068	0.146630173713524
11069	0.0034207317995206
1107	0.280184999252382
11070	-0.388425176943939
11072	-0.564137530040329
11073	-0.247208065992791
11074	0.07402802926123085
11075	0.323379042051855
11076	0.275638957834548
11077	0.353794037831902
11078	-0.261188278108621
11079	0.984670884869326
1108	0.192756030505151
11080	0.56318341178129006
11081	0.365220526097409
11082	0.0991317603202894
11083	-0.171399173101514
11085	0.104633073070435
11086	0.399861452788525
1109	-0.0289824979032932
11091	0.173123029152926
11092	-0.0341749493119141
11093	0.165461255715077
11094	0.184784834089952
11095	0.455161373056495
11096	-0.0767896283574227
11098	0.172307289802246
11099	0.136306224168901
111	-0.238119965858899
11100	-131418178787795
11101	0.108857526770172
11102	0.031423145607433
11103	-0.592893528775649
11104	-0.817298545553244
11105	0.347203803864396
111064646	0.0995109400748317
11107	0.166759520599395
11108	-100779491623671
1111	-0.113029100955255
11112	0.465182142377881
11113	-0.44107776980323
11117	0.598743742242178
11118	0.166239202489141
111188157	0.151496355682133
11119	-0.325682100703266
1112	-118379320995843
11120	0.375144897234073
11122	0.0264802433992772
11123	-0.576109147071557
11124	-0.258024655803175
11126	0.235817384153262
11127	0.19231093584407
11128	-0.207723368406517
11129	0.340619593588496
1113	0.154931177863276
11130	0.292488444662706
11131	-0.0394067244149178
11133	0.435200160165742
11135	0.472650624897673
11136	0.302765056890521
11137	0.624652580045926
11138	-0.0887010765093158
1114	-0.125970261579438
11140	0.378078499475826
11141	0.104705931270476
11142	-0.182695637984508
11143	-0.679540516077274
11144	0.107408533360249
11146	-0.233254625801635
11147	-105027742472194
11148	-0.471961043571146
11149	0.35703301145977
11151	-0.220694060740537
11152	0.274719429565884
11153	-0.686150560856199
11154	-0.128097765164154
11155	0.127956844525405
11156	-0.392792109877345
11157	-0.642909718902029
11158	1.20548e+16
1116	0.219468491577158
11160	0.217417156202534
11161	-118356363317929
11162	-0.789669006162517
11163	-0.343541350699809
11164	-0.893050286311538
11166	0.557819104585145
11167	0.208553637265953
11168	0.045316993843482145
11169	0.108750697590212
1117	0.0474196593376004
11170	0.36101868545453
11171	0.553303083685754
11172	0.148195898638583
11173	0.166815506490297
11174	0.0048222593979697
11176	-119192912209772
11177	-0.439307854232089
11178	0.370344417147567
11179	-0.09266326380998349
1118	0.160087645512391
11180	0.640184602430283
11181	0.0333666579941664
11182	0.450985817175979
11183	-0.336236616614831
11184	-0.536284808095008
11185	0.294989229325938
11186	0.244425557140003
11187	0.450751608596887
11188	0.525786464865081
11189	0.14870814201527
1119	-0.174065705381696
11190	0.356175603755249
11191	-0.525686575145911
11193	0.296514181625488
11194	0.019435251104122805
11196	0.761298575040062
11197	0.169621555195444
11198	0.817825144348078
11199	0.0686992595129352
112	0.002236027363007
11200	0.514196984910765
11201	-0.104411463963594
11202	0.345794466514197
11209	0.303957276317189
1121	-0.981425376412656
11211	0.166194279874859
11212	-0.246994161026125
11213	-0.508707312970166
11214	0.177504533913944
11215	-0.179887715232488
11216	0.393178677252383
11218	-0.525075752734401
11219	-0.07212701159582055
1122	0.0193643057650597
11221	-0.668708717712881
11222	0.690274119565059
11223	0.276332296288437
11224	-0.174483200255666
11226	-0.0746302933383904
11227	0.262957189302611
11228	0.270229389657699
1123	-0.259762982559573
11230	0.0189829287318943
11231	0.342804776270819
11232	0.947068677792298
11234	0.445071823100765
11235	0.534971438918176
11236	0.540504425034933
11237	-0.454419278556909
11238	-0.253714370639453
112398	0.584758824061246
112399	0.0695728613486555
1124	0.268991015171302
11240	-0.162475053910625
112401	0.260400622143917
11243	-0.0949646351783491
11244	-144225100958157
11245	-0.0589723359705029
112464	0.0983411163598495
11247	0.73196952834025
112476	0.192409175638575
112479	-0.0021902110941384
11248	0.37044770002194
112483	0.647941334443712
112487	-107450484971588
11249	0.392781363463816
112495	-117408695471451
11250	0.144975784112702
11251	0.324355908872783
11252	-0.0128330576850757
11253	0.542053787879448
11254	0.204787843389826
11255	0.491097029445333
11257	-0.204343685567064
112574	0.0711158938654204
11258	0.458597542544486
11259	-0.385306097802741
112597	-0.7528239397051125
11260	-0.0119798834357463
112609	-0.0329692104256972
11261	-0.714159789991286
112611	0.429169070400809
112616	0.0064232812427714
11262	-0.280891420892792
11264	-0.599667161457055
11266	0.327703005823711
11267	0.357857888767476
11269	0.499574940723966
11270	-0.7363847325965345
112714	0.662775229130768
11272	-0.788554819975076
112724	0.265370093235246
11273	-0.632243921396597
11274	-115251885966344
112744	-0.054392325328512
11275	0.374476208763204
112752	-0.279896118383072
112755	0.431285644827122
11276	-0.876207668050001
112770	0.333053418725291
11278	0.296042481683787
11279	0.0994493781303172
1128	0.255589183022625
11280	0.125481734680713
112802	0.116642378671132
11281	-0.166479098691503
112812	0.125241011170928
112817	0.330665379680269
11282	0.370143924537029
11283	-0.0778307093076187
11284	-0.542686976342776
112840	0.174882473138374
112849	-10061664416614
11285	-0.573280414146388
112858	0.544105880847592
112869	-0.153278417874116
112885	0.138732017672699
1129	0.176295160230455
112936	-0.574098468083021
112937	0.274107133451165
112939	-116407814082495
112942	0.322560330552382
112950	-0.489465307166058
112970	0.0856164202631504
113	0.597727375247805
1130	0.457228756504437
113000	0.369864848201281
113026	-0.224665011268768
11309	0.247121585286322
113091	0.561278805578997
1131	0.101442825112743
11311	-0.29492042286186
113115	-0.232969657041324
11313	0.274385155094459
113130	-0.464417937014801
11314	0.0177427222385779
113146	0.0387962903447711
11315	0.143511691019834
11316	-0.528802344829397
11317	0.625294670768076
113174	0.465094997545938
113177	0.253524583236425
113178	0.0938844479333886
113179	0.19857978301456
11318	0.1684065247496881
113189	0.162660234571585
11319	-120471321721176
1132	-0.200660814489149
11320	-0.274197734494311
11321	109928712793384
11322	0.122768460328198
113220	0.249166587545741
113235	0.121021342657466
113246	-0.072899070843328
11325	1.53e+16
113251	-0.199298080007981
11326	-0.0262258029480859
113263	-0.626281071770693
113277	-0.9335749978163255
113278	0.0021189072400353
11328	0.0653568841111907
11329	-0.564846870702929
1133	0.059192781296204
11330	0.141718322080284
11331	0.0585322413004158
11332	0.176125564375671
11333	0.504631203049403
11334	-0.162439811099568
11335	0.691415210886932
11336	0.358517790968766
11337	-134461478979261
11338	-0.367451464241585
11339	-0.442351073798337
1134	0.339036688568552
11340	-0.922529802472057
113402	0.503888445090837
11341	0.0127756529623819
113419	-0.45188521526034
11342	0.158211647841595
11343	0.0820160920915402
11344	-0.138206941543569
113444	-0.628749812520719
11345	-0.781600640370445
113451	0.513794134100869
113452	0.175556754321224
113457	0.187597023754383
11346	0.30713159563087
1135	0.175956734562695
113510	-0.728493232470336
1136	0.118780844404306
113612	0.65402430746071
113622	-0.0769746655597152
113655	-0.429161552512791
113675	-0.513989899016302
113691	-0.0316814824865081
1137	0.376860855950447
113730	0.39229739887805
113746	0.343885661391127
113791	0.752145150915764
1138	-0.504850571526199
113802	140781527266017
113828	0.150803078152163
113829	-0.422767210335507
113835	-0.1953459072748855
113878	0.717371803194131
1139	0.0556659823215059
114	0.23630406757627
1140	-0.0102822949231295
114026	0.348775179030904
114034	-0.930244365919765
114036	-0.673321063854781
114038	0.268331321831905
114041	0.0365697447631461
114042	0.562017859153265
114043	0.321110095833664
114044	-0.62270259274533
114049	0.19711236158029
114088	0.27065081579144
1141	-0.062561891708899
114112	0.200079468372865
114131	0.0511924925341312
114132	-0.108619469849991
114134	-0.220336658619437
1142	0.191267586072965
114294	0.0745607647605836
1143	0.433841891635702
114327	0.26336786781299
114336	2166029513893
1144	0.0966838459014984
1145	0.421817309487881
114548	0.165692034542076
114569	0.105096463005974
114571	0.472005670862895
114599	0.729800980677909
1146	0.153086055899246
114609	-0.75876710644493
114614	0.188912643644441
114625	-0.0150816354847559
114659	-146155429492256
1147	0.232080496804191
114757	0.233237155445635
114758	0.0720650300492366
114769	0.355876077396911
114770	-0.0795184112990815
114771	0.494775145591486
114780	-0.16404066752044
114781	0.478368075551615
114783	0.359361074119926
114784	0.11391522440999
114785	-0.610047741231663
114786	0.0526239941473544
114787	0.147421649275728
114788	0.183351652675252
114789	0.0677951232189296
114790	0.599127000704814
114791	-0.434323069250081
114792	0.0661572718089741
114793	0.205554333275995
114794	-0.0662030911541171
114795	0.195251401585692
114798	0.374641415145908
114799	0.0793890963655243
114800	0.268133283028328
114801	-0.18894676722661
114803	-0.196380119446561
114804	-0.77002917325897
114805	0.0109438937660661
114814	0.145406342727008
114815	0.290281524458215
114817	-0.06535008803573734
114818	0.164742971033238
114819	0.140052906280425
114822	0.28366926695783
114823	-0.377643981793771
114824	0.316531428142981
114825	-0.091839794018572
114826	0.173657449986522
114827	0.0824243422641661
114836	-135288660287816
114876	-0.259613466063219
114879	-0.130398874588328
114880	-106306361626767
114881	0.039695888659501
114882	-0.17510637716126
114883	-0.256682889574703
114884	0.215426505549795
114885	-0.394400489917899
114897	0.328573897754726
114898	0.434636852132846
114899	-0.648557972131149
1149	0.241206511996551
114900	0.396291261411302
114902	0.3222593232276766
114904	-0.0969028690676778
114905	0.314056843891509
114907	-0.24113828349994
114908	0.0649819391961764
114915	107568048868205
114926	-0.67245241768945
114928	0.544492889717321
114932	0.0192186708453759
114960	0.283932298336876
114971	0.401603832108936
114984	-0.361344192002007
114987	0.242779261596193
114990	-0.0622802965771224
114991	0.3788261536137925
115	-0.137245791562338
115004	0.224259197780331
115019	0.0491706234916836
115024	0.193640516305301
115098	-131747633580851
115106	-155874215837625
115196	0.874888341600917
1152	-0.913371332787164
115201	0.111280535995241
115207	0.0101167460523972
115209	0.554191954341769
115265	0.298997191059409
115273	-0.132022534056422
115286	0.299340191464821
115290	0.3411757867716045
115294	-0.06642463586431765
1153	0.728204952429692
115330	-0.376552318496683
115350	0.0318896148079739
115352	0.228880104272253
115353	-0.0821079540461192
115361	-0.587762985302055
115362	0.383587151367922
115399	0.468025670878764
1154	0.190309074221381
115416	-117026126033859
115426	0.0228101155680652
1155	-0.459274545819245
115509	0.0959471620546823
115548	-0.439429270890974
115557	0.170578319429319
115560	-0.193815241165178
115572	0.351467373121265
115584	0.0101913908942377
115650	0.159774276471706
115653	0.389488501370026
115677	-0.153676427804083
115701	0.183150333215311
115703	0.335372125795466
115704	-0.168731091799576
115708	0.376299123641176
115727	-0.682061757694965
115749	0.111735158787982
115752	0.101089047703036
115761	-0.999527126418922
115795	0.210798208733154
1158	0.446684150286439
115811	-0.0973524381443079
115817	0.447258908414099
115825	0.416581520909103
115827	-0.276670151153666
115861	0.263674188918476
1159	0.150329746368433
115908	0.288123159759134
115939	158704804989889
115950	-0.010906513654996
115992	-0.252083603931075
116	0.349225609818722
1160	0.0717592825719832
116028	-0.184751008031998
116039	0.387543735942531
116064	-108728619583102
116068	-0.508870705676192
116071	-0.0579464076796472
116085	0.0376897862638943
116092	-0.998642209913705
116093	0.258467901043375
1161	-0.299578713106548
116113	-0.7739142820455
116115	-0.173024127840118
116123	-0.0328457722709208
116135	-0.0574620595694818
116138	-0.149028910757171
116150	0.0858661593229861
116151	0.202305191001316
116154	0.0122794701878001
116159	0.318938580327782
116173	-0.488745539845829
116179	0.0320887124660232
116211	0.165279143989508
116225	0.335236428908328
116228	-0.324733680184112
116236	0.224497093141502
116238	-0.653792593245031
116254	-0.626789686972458
116255	0.361635364440327
116285	0.27329548204646
1163	-1029805650311280
116328	0.103778783441968
116337	-0.147664892477311
116349	0.962311415681315
116362	0.161609478278193
116369	-0.0901315060865139
116372	0.34797100669604
116379	-0.0764016465101613
1164	-0.981925608355353
116412	0.0970122488117518
116441	0.0163953240693581
116442	0.0806426697253985
116443	0.102220468459868
116444	-0.0885582630420171
116447	-0.0805168932177918
116448	0.361057018318573
116449	-0.318679532098193
116461	-0.757257273051703
116511	0.318947566629021
116512	-0.162801871758104
116519	0.151062469295775
116534	0.51110249692214
116535	0.38938150295525
116540	-0.975748116309369
116541	0.56579678345527
116729	0.432643023932239
116832	0.336078447560158
116835	0.295289701492781
116840	0.227897020363337
116841	-0.306733900753544
116842	0.0071529793989684
116843	0.488345676046553
116844	-0.167942621582575
116931	-105978718978657
116937	0.834881012202529
116938	0.0493857377839651
116966	-0.212930293820893
116969	0.789366921331762
116983	0.537314502152632
116984	-0.117476083526263
116985	0.88618421502693
116986	-0.0175724513080147
116987	0.521274130891704
116988	0.339338103659967
117	0.292579533635006
117143	0.903540054205302
117144	0.247076069737234
117145	0.199576503205902
117154	-0.0110678918062063
117155	-0.240139468837883
117156	0.0547640760477682
117157	0.0837567636531148
117159	0.0804282001548628
117166	0.12026911910381
117177	0.255099766088256
117178	-0.149853823331269
117194	0.0797520185121849
117195	0.134633469531039
117196	0.137075967043372
117246	0.999840618451838
117247	-0.146911463360064
117248	-0.0827041523203446
117283	0.0439598883646326
117285	0.0713888109849305
117286	0.188323207023734
117289	-0.370570952055786
1173	-0.312754140110002
1174	-0.011042144002319
1175	117010844591257
117531	0.162894145208792
117532	0.130267028807253
117579	0.2667860171015965
117581	0.486174763779892
117583	0.19634602203657
117584	-0.584017439267516
1176	-0.51029760578397
117608	-103253857908058
1178	-131850011531698
117854	-0.459431874592964
1179	0.184522907482777
118	0.791459996471797
1180	-0.0293444567613331
1181	-0.070053269336995
1182	0.81648962806966
1183	0.143756984988349
1184	-0.359668706684288
118421	0.226584884114844
118424	0.822552657341397
118425	-0.115926177638557
118426	-0.345420687932084
118427	0.34865893030897
118429	-0.158426147868227
118430	0.119896421168577
118442	0.617088389233662
118460	0.227157453246735
118461	0.310452910869339
118471	0.653909445419895
118472	0.38071837049525
118487	-0.381464615337451
118490	0.0094330264557238
118491	0.231488657103758
1185	-0.126627785553112
1186	0.462893520287025
118611	0.0692338273851688
118663	0.216188983538853
118670	-0.0730102880479377
118672	0.0693219967163079
1187	0.266085950797518
118738	0.244285463491147
118788	-0.151012087344714
1188	0.0552550995976355
118812	0.143344170217477
118813	0.308252035829985
118856	0.252076524252377
118881	0.066373062071897
118924	0.469209788555631
118932	0.402348198304362
118980	-0.471548067354597
118987	0.0525863430270956
119	0.120129403933867
119032	0.590759263238798
1191	0.240702644315465
119180	0.276286993644637
1192	0.038882897278914974
1193	0.0457316683336523
119369	0.0541600236208885
119385	0.249951455242779
119391	0.112769959332407
119392	-154517561927665
119395	0.348785297006189
119437	0.257258376768616
119467	0.391640142207868
1195	-0.0545069477741998
119504	102795599280323
119548	0.154422813963928
119559	0.228637484242394
119587	0.0811356934212947
1196	-0.30085501728835
119678	0.137186026137001
119679	0.0592519082645299
119682	-0.0436824123324464
119687	-0.0240488633255115
119692	0.241934458072981
119694	0.155150261689423
119695	0.371525059163648
1197	-0.545569827501358
119749	0.13434595940230223
119764	0.539495783968151
119765	0.228717167407503
119772	0.443779143493151
119774	-0.290946586757776
1198	-0.392438287637162
12	0.32983826907617
120	0.187405100478307
1200	-0.460246024676576
120065	0.0817659874370722
120066	0.348218456276272
120071	0.218956345116352
1201	0.38183005947364
120103	0.538658382032301
120114	0.183928803946507
120146	-0.0398177183614174
120224	0.511932467325986
120227	0.311390258975234
120237	0.261576786240648
1203	-107576570429504
120379	-0.521915966550461
120400	-0.0113657701286376
120406	-0.0971774440842915
120425	0.735951592399234
120526	-0.394794558385273
120534	-0.0723234107906795
120586	0.123226014701964
1207	-154065904376986
120775	-0.0569143339423568
120776	0.121277778104938
120787	-0.077130708747215
120793	-0.0896623109948381
120796	-0.0133894229527289
1208	0.162385282663379
120863	-108736796910761
120892	0.209886206090018
1209	-0.636441732887926
120935	0.251139922465018
120939	-0.264303405125846
121006	0.203430672732691
1211	-0.158161552756995
121129	0.41069108772236
121130	0.232823400627187
1212	-0.200794804534008
121214	0.0560265779871426
121227	0.194095129114229
121256	0.166607052791652
121260	-0.286502797493926
[truncated: 17,401 more rows]
