# Supplementary material for: Occupational exposure and its mechanistic link to allergic asthma and lung function decline; a data-driven approach coupled to mining of adverse outcome pathway signatures
Source: Front Toxicol. 2025 Sep 8;7:1589380. doi: 10.3389/ftox.2025.1589380 (PMC12450882; doi:10.3389/ftox.2025.1589380)
Supplement: Supplementary file 8 [file DataSheet1.xlsx]

## Sheet: list of AOPs
Data Sheet 1: List of MIE, KEs and AOs derived from AOP wiki, linked to asthma, COPD and lung function decline
As: Asthma; LF: Lung function; COPD: Chronic obstructive pulmonary disease
AOP no	Title	Type	Event ID	Title	Adverse Outcomes (AO)	Linked to adverse outcome
39	Covalent Binding of Low Molecular Weight Organic Chemicals to Proteins leads to Sensitisation (Sensitization) of the Respiratory Tract	MIE	396	Covalent Binding, Protein	Covalent Binding, Protein	As
148	EGFR Activation Leading to Decreased Lung Function	MIE	941	Activation, EGFR	Activation, EGFR	LF; AS; COPD
196	Volatile Organic Chemicals Activate TRPA1 Receptor to Induce Sensory Pulmonary Irritation	MIE	1215	TRPA1 activation, TRPA1 Receptor	TRPA1 activation, TRPA1 Receptor	As; COPD
302	Lung surfactant function inhibition leading to decreased lung function	MIE	1672	Inhibition of lung surfactant function	Inhibition of LS function.	LF; AS; COPD
411	Oxidative stress Leading to Decreased Lung Function	MIE	1392	Oxidative Stress	Oxidative Stress	LF; AS; COPD
424	Oxidative stress Leading to Decreased Lung Function via CFTR dysfunction	MIE	1392	Oxidative Stress	Oxidative Stress	LF; AS; COPD
425	Oxidative Stress Leading to Decreased Lung Function via Decreased FOXJ1	MIE	1392	Oxidative Stress	Oxidative Stress	LF; AS; COPD
39	Covalent Binding of Low Molecular Weight Organic Chemicals to Proteins leads to Sensitisation (Sensitization) of the Respiratory Tract	KE	1496	Increased, secretion of proinflammatory mediators	Increased proinflammatory mediators	As
39	Covalent Binding of Low Molecular Weight Organic Chemicals to Proteins leads to Sensitisation (Sensitization) of the Respiratory Tract	KE	398	Activation, Dendritic Cells	Activation, Dendritic Cells	As
39	Covalent Binding of Low Molecular Weight Organic Chemicals to Proteins leads to Sensitisation (Sensitization) of the Respiratory Tract	KE	272	Activation/Proliferation, T-cells	Activation/Proliferation, T-cells	As
148	EGFR Activation Leading to Decreased Lung Function	KE	914	Decrease, Apoptosis of ciliated epithelial cells	Decreased ciliated cell apoptosis	LF; AS; COPD
148	EGFR Activation Leading to Decreased Lung Function	KE	920	Occurrence, Metaplasia of goblet cells	Goblet cell metaplasia	LF; AS; COPD
148	EGFR Activation Leading to Decreased Lung Function	KE	921	Occurrence, Hyperplasia of goblet cells	Goblet cell hyperplasia	LF; AS; COPD
148	EGFR Activation Leading to Decreased Lung Function	KE	923	Increase, Proliferation of goblet cells	Increased goblet cell proliferation	LF; AS; COPD
148	EGFR Activation Leading to Decreased Lung Function	KE	962	Increase, Mucin production	Increase, Mucin production	LF; AS; COPD
148	EGFR Activation Leading to Decreased Lung Function	KE	1251	Chronic, Mucus hypersecretion	Chronic, Mucus hypersecretion	LF; AS; COPD
196	Volatile Organic Chemicals Activate TRPA1 Receptor to Induce Sensory Pulmonary Irritation	KE	1218	Opening of calcium channel, Calcium influx	Opening of calcium channel, Calcium influx	As; COPD
196	Volatile Organic Chemicals Activate TRPA1 Receptor to Induce Sensory Pulmonary Irritation	KE	1220	Trigeminal nerve activation	Excitation, Trigeminal nerve excitation	As; COPD
196	Volatile Organic Chemicals Activate TRPA1 Receptor to Induce Sensory Pulmonary Irritation	KE	1222	SP (Substance P) release, Local increase of SP	SP (Substance P) release, Local increase of SP	As; COPD
196	Volatile Organic Chemicals Activate TRPA1 Receptor to Induce Sensory Pulmonary Irritation	KE	1433	Increased CGRP, neuronal release of CGRP	Increased CGRP	As; COPD
196	Volatile Organic Chemicals Activate TRPA1 Receptor to Induce Sensory Pulmonary Irritation	KE	1435	Increased neurokinin A (NKA) by neuronal cells	Increased NKA	As; COPD
302	Lung surfactant function inhibition leading to decreased lung function	KE	1498	Loss of alveolar capillary membrane integrity	Loss of alveolar capillary membrane integrity	LF; AS; COPD
302	Lung surfactant function inhibition leading to decreased lung function	KE	1673	Alveolar collapse	Alveolar collapse	LF; AS; COPD
302	Lung surfactant function inhibition leading to decreased lung function	KE	1677	Reduced tidal volume	Reduced tidal volume	LF; AS; COPD
411	Oxidative stress Leading to Decreased Lung Function	KE	1908	Cilia Beat Frequency, Decreased	CBF, Decreased	LF; AS; COPD
411	Oxidative stress Leading to Decreased Lung Function	KE	1909	Mucociliary Clearance, Decreased	MCC, Decreased	LF; AS; COPD
424	Oxidative stress Leading to Decreased Lung Function via CFTR dysfunction	KE	1906	Cystic Fibrosis Transmembrane Regulator Function, Decreased	CFTR Function, Decreased	LF; AS; COPD
424	Oxidative stress Leading to Decreased Lung Function via CFTR dysfunction	KE	1907	Airway Surface Liquid Height, Decreased	ASL Height, Decreased	LF; AS; COPD
424	Oxidative stress Leading to Decreased Lung Function via CFTR dysfunction	KE	1908	Cilia Beat Frequency, Decreased	CBF, Decreased	LF; AS; COPD
424	Oxidative stress Leading to Decreased Lung Function via CFTR dysfunction	KE	1909	Mucociliary Clearance, Decreased	MCC, Decreased	LF; AS; COPD
425	Oxidative Stress Leading to Decreased Lung Function via Decreased FOXJ1	KE	1908	Cilia Beat Frequency, Decreased	CBF, Decreased	LF; AS; COPD
425	Oxidative Stress Leading to Decreased Lung Function via Decreased FOXJ1	KE	1909	Mucociliary Clearance, Decreased	MCC, Decreased	LF; AS; COPD
425	Oxidative Stress Leading to Decreased Lung Function via Decreased FOXJ1	KE	1911	FOXJ1 Protein, Decreased	FOXJ1 Protein, Decreased	LF; AS; COPD
425	Oxidative Stress Leading to Decreased Lung Function via Decreased FOXJ1	KE	1912	Motile Cilia Number/Length, Decreased	Motile Cilia Number/Length, Decreased	LF; AS; COPD
419	Aryl hydrocarbon receptor activation leading to impaired lung function through P53 toxicity pathway	KE	18	Activation, AhR	Activation, AhR	LF
419	Aryl hydrocarbon receptor activation leading to impaired lung function through P53 toxicity pathway	KE	1923	Altered gene expression, P53 dependent apoptosis pathway	Altered expression of P53 pathway-dependent genes	LF
419	Aryl hydrocarbon receptor activation leading to impaired lung function through P53 toxicity pathway	KE	1262	Apoptosis	Apoptosis	LF
39	Covalent Binding of Low Molecular Weight Organic Chemicals to Proteins leads to Sensitisation (Sensitization) of the Respiratory Tract	AO	313	Increase, Allergic Respiratory Hypersensitivity Response	Increase, Allergic Respiratory Hypersensitivity Response	As
148	EGFR Activation Leading to Decreased Lung Function	AO	1250	Decrease, Lung function	Decreased lung function	LF; AS; COPD
196	Volatile Organic Chemicals Activate TRPA1 Receptor to Induce Sensory Pulmonary Irritation	AO	1223	Trigeminal and/or vagal nerve excitation causes Airway Hyper-responsiveness,Cough, Dyspnea	Increased Airway Hyper-responsiveness,Cough, Dyspnea	As; COPD
196	Volatile Organic Chemicals Activate TRPA1 Receptor to Induce Sensory Pulmonary Irritation	AO	1226	Increased Respiratory irritability and Chronic Cough,	Respiratory irritability	As; COPD
196	Volatile Organic Chemicals Activate TRPA1 Receptor to Induce Sensory Pulmonary Irritation	AO	1434	Irritation of nasal mucosa inducing sneeze reflex	Irritation induced sneezing	As; COPD
302	Lung surfactant function inhibition leading to decreased lung function	AO	1250	Decrease, Lung function	Decreased lung function	LF; AS; COPD
411	Oxidative stress Leading to Decreased Lung Function	AO	1250	Decrease, Lung function	Decreased lung function	LF; AS; COPD
424	Oxidative stress Leading to Decreased Lung Function via CFTR dysfunction	AO	1250	Decrease, Lung function	Decreased lung function	LF; AS; COPD
425	Oxidative Stress Leading to Decreased Lung Function via Decreased FOXJ1	AO	1250	Decrease, Lung function	Decreased lung function	LF; AS; COPD
419	Aryl hydrocarbon receptor activation leading to impaired lung function through P53 toxicity pathway	AO	1250	Decrease, Lung function	Decreased lung function	LF

## Sheet: AOP event to QUICK GO
Event type	Event ID	Title	QUICK GO			Genecard (in case only mentions about single gene)
MIE	1392	Oxidative Stress	response to oxidative stress	GO:0006979	https://www.ebi.ac.uk/QuickGO/term/GO:0006979
			Child Term		Relationship to GO
			GO:0000302	response to reactive oxygen species	is_a
			GO:0033194	response to hydroperoxide	is_a
			GO:0034599	cellular response to oxidative stress	is_a
			GO:0070994	detection of oxidative stress	is_a
			GO:0080183	response to photooxidative stress	is_a
			GO:1902883	negative regulation of response to oxidative stress	negatively_regulates
			GO:2000815	regulation of mRNA stability involved in response to oxidative stress	part_of
			GO:1902884	positive regulation of response to oxidative stress	positively_regulates
			GO:1902882	regulation of response to oxidative stress	regulates
MIE	941	Activation, EGFR	response to epidermal growth factor	GO:0070849	https://www.ebi.ac.uk/QuickGO/term/GO:0070849
			Child Term		Relationship to GO
			GO:0071364	cellular response to epidermal growth factor stimulus	is_a
MIE	1215	TRPA1 activation, TRPA1 Receptor	ion transport	GO:0006811	https://www.ebi.ac.uk/QuickGO/term/GO:0006811
						Gene Ontology (GO) - Molecular Function for TRPA1 Gene
			Child Term		Relationship to GO	https://www.genecards.org/cgi-bin/carddisp.pl?gene=TRPA1
			GO:0043270	positive regulation of ion transport	positively_regulates	GO ID	Qualified GO term	Evidence	PubMed IDs
			GO:0034220	ion transmembrane transport	is_a	GO:0005216	ion channel activity	IEA
			GO:0043269	regulation of ion transport	regulates	GO:0005262	enables calcium channel activity	TAS
			GO:0006812	cation transport	is_a	GO:0005515	protein binding	IEA
			GO:0006820	anion transport	is_a	GO:0015267	enables channel activity	TAS, IEA	10066796
			GO:0043271	negative regulation of ion transport	negatively_regulates	GO:0015278	enables calcium-release channel activity	IDA, IMP	25855297
			cation channel activity	GO:0005261	https://www.ebi.ac.uk/QuickGO/term/GO:0005261
MIE	1672	Inhibition of lung surfactant function	protein binding	GO:0005515	https://www.ebi.ac.uk/QuickGO/term/GO:0005515	Gene Ontology (GO) - Molecular Function for SFTPD Gene
						https://www.genecards.org/cgi-bin/carddisp.pl?gene=SFTPD
MIE	396	Covalent Binding, Protein	Child Term		Relationship to GO	GO ID	Qualified GO term	Evidence	PubMed IDs
			GO:0070678	preprotein binding	is_a	GO:0005515	enables protein binding	IPI	12884308
			GO:0097602	cullin family protein binding	is_a	GO:0030246	enables carbohydrate binding	TAS	10485905
			GO:0055100	adiponectin binding	is_a	GO:0042802	enables identical protein binding	IEA
			GO:0045152	antisigma factor binding	is_a
			GO:0061770	translation elongation factor binding	is_a
			GO:1990935	splicing factor binding	is_a
			GO:0044548	S100 protein binding	is_a
			GO:0046977	TAP binding	is_a
			GO:0061676	importin-alpha family protein binding	is_a
			GO:0002039	p53 binding	is_a
KE	1496	Increased, secretion of proinflammatory mediators	cytokine production involved in inflammatory response	GO:0002534	https://www.ebi.ac.uk/QuickGO/term/GO:0002534
			Child Term		Relationship to GO
			GO:1900015	regulation of cytokine production involved in inflammatory response	regulates
			GO:1900017	positive regulation of cytokine production involved in inflammatory response	positively_regulates
			GO:1900016	negative regulation of cytokine production involved in inflammatory response	negatively_regulates
KE	914	Decrease, Apoptosis of ciliated epithelial cells	apoptotic process	GO:0006915	https://www.ebi.ac.uk/QuickGO/term/GO:0006915
			Child Term		Relationship to GO
			GO:1902742	apoptotic process involved in development	is_a
			GO:0071839	apoptotic process in bone marrow cell	is_a
			GO:1990009	retinal cell apoptotic process	is_a
			GO:0019051	induction by virus of host apoptotic process	positively_regulates
			GO:0052151	positive regulation by symbiont of host apoptotic process	positively_regulates
			GO:0043065	positive regulation of apoptotic process	positively_regulates
			GO:0043066	negative regulation of apoptotic process	negatively_regulates
			GO:0016505	peptidase activator activity involved in apoptotic process	part_of
			GO:0006925	inflammatory cell apoptotic process	is_a
			GO:1904606	fat cell apoptotic process	is_a
KE	398	Activation, Dendritic Cells	cell activation	GO:0001775	https://www.ebi.ac.uk/QuickGO/term/GO:0001775
			Child Term		Relationship to GO
			GO:0071892	thrombocyte activation	is_a
			GO:0045321	leukocyte activation	is_a
			GO:0002263	cell activation involved in immune response	is_a
			GO:0061900	glial cell activation	is_a
			GO:0014719	skeletal muscle satellite cell activation	is_a
			GO:0002266	follicular dendritic cell activation	is_a
			GO:0042118	endothelial cell activation	is_a
			GO:0072537	fibroblast activation	is_a
			GO:0044566	chondrocyte activation	is_a
			GO:0007407	neuroblast activation	is_a
			GO:0030168	platelet activation	is_a
			GO:0032980	keratinocyte activation	is_a
			GO:0007343	egg activation	is_a
			GO:0050866	negative regulation of cell activation	negatively_regulates
			GO:0050867	positive regulation of cell activation	positively_regulates
			GO:0050865	regulation of cell activation	regulates
			MHC protein complex assembly	GO:0002396	https://www.ebi.ac.uk/QuickGO/term/GO:0002396
			Child Term		Relationship to GO
			GO:0002501	peptide antigen assembly with MHC protein complex	part_of
			GO:0002399	MHC class II protein complex assembly	is_a
			GO:0002397	MHC class I protein complex assembly	is_a
			GO:0002398	MHC class Ib protein complex assembly	is_a
KE	272	Activation/Proliferation, T-cells	T cell activation	GO:0042110	https://www.ebi.ac.uk/QuickGO/term/GO:0042110
			Child Term		Relationship to GO
			GO:0046629	gamma-delta T cell activation	is_a
			GO:0035709	memory T cell activation	is_a
			GO:0030217	T cell differentiation	is_a
			GO:0042098	T cell proliferation	is_a
			GO:0002286	T cell activation involved in immune response	is_a
			GO:0046631	alpha-beta T cell activation	is_a
			GO:0050868	negative regulation of T cell activation	negatively_regulates
			GO:0001768	establishment of T cell polarity	part_of
			GO:0050870	positive regulation of T cell activation	positively_regulates
			GO:0050863	regulation of T cell activation	regulates
			cell population proliferation	GO:0008283	https://www.ebi.ac.uk/QuickGO/term/GO:0008283
			Child Term		Relationship to GO
			GO:0060722	cell proliferation involved in embryonic placenta development	is_a
			GO:0061351	neural precursor cell proliferation	is_a
			GO:0014009	glial cell proliferation	is_a
			GO:0035726	common myeloid progenitor cell proliferation	is_a
			GO:0072089	stem cell proliferation	is_a
			GO:0070341	fat cell proliferation	is_a
			GO:0051450	myoblast proliferation	is_a
			GO:0050673	epithelial cell proliferation	is_a
			GO:0048134	germ-line cyst formation	is_a
			GO:0071335	hair follicle cell proliferation	is_a
			GO:0160024	Leydig cell proliferation	is_a
			GO:0033002	muscle cell proliferation	is_a
			GO:0061323	cell proliferation involved in heart morphogenesis	is_a
			GO:0002174	mammary stem cell proliferation	is_a
			GO:0001834	trophectodermal cell proliferation	is_a
			GO:0001833	inner cell mass cell proliferation	is_a
			GO:0072111	cell proliferation involved in kidney development	is_a
			GO:0070661	leukocyte proliferation	is_a
			GO:0036093	germ cell proliferation	is_a
			GO:0035172	hemocyte proliferation	is_a
			GO:0035736	cell proliferation involved in compound eye morphogenesis	is_a
			GO:0071838	cell proliferation in bone marrow	is_a
			GO:1990654	sebum secreting cell proliferation	is_a
			GO:0003419	growth plate cartilage chondrocyte proliferation	is_a
			GO:0035988	chondrocyte proliferation	is_a
			GO:0010463	mesenchymal cell proliferation	is_a
			GO:0090255	cell proliferation involved in imaginal disc-derived wing morphogenesis	is_a
			GO:0048144	fibroblast proliferation	is_a
			GO:0033687	osteoblast proliferation	is_a
			GO:0097360	chorionic trophoblast cell proliferation	is_a
			GO:2000793	cell proliferation involved in heart valve development	is_a
			GO:0008285	negative regulation of cell population proliferation	negatively_regulates
			GO:0044340	canonical Wnt signaling pathway involved in regulation of cell proliferation	part_of
			GO:0008284	positive regulation of cell population proliferation	positively_regulates
			GO:0038091	positive regulation of cell proliferation by VEGF-activated platelet derived growth factor receptor signaling pathway	positively_regulates
			GO:0042127	regulation of cell population proliferation	regulates
KE	920	Occurrence, Metaplasia of goblet cells	NO GO mapped
			metaplastic ossification	GO:0036074	https://www.ebi.ac.uk/QuickGO/term/GO:0036074
KE	921	Occurrence, Hyperplasia of goblet cells	NO GO mapped
KE	923	Increase, Proliferation of goblet cells	cell population proliferation	GO:0008283	https://www.ebi.ac.uk/QuickGO/term/GO:0008283
			Child Term		Relationship to GO
			GO:0060722	cell proliferation involved in embryonic placenta development	is_a
			GO:0014009	glial cell proliferation	is_a
			GO:0072089	stem cell proliferation	is_a
			GO:0050673	epithelial cell proliferation	is_a
			GO:0070341	fat cell proliferation	is_a
			GO:0035172	hemocyte proliferation	is_a
			GO:2000793	cell proliferation involved in heart valve development	is_a
			GO:0033687	osteoblast proliferation	is_a
			GO:0035726	common myeloid progenitor cell proliferation	is_a
			GO:0048144	fibroblast proliferation	is_a
			GO:0061351	neural precursor cell proliferation	is_a
			GO:0036093	germ cell proliferation	is_a
			GO:0002174	mammary stem cell proliferation	is_a
			GO:0001834	trophectodermal cell proliferation	is_a
			GO:0071838	cell proliferation in bone marrow	is_a
			GO:0001833	inner cell mass cell proliferation	is_a
			GO:0072111	cell proliferation involved in kidney development	is_a
			GO:0061323	cell proliferation involved in heart morphogenesis	is_a
			GO:0160024	Leydig cell proliferation	is_a
			GO:0071335	hair follicle cell proliferation	is_a
			GO:1990654	sebum secreting cell proliferation	is_a
			GO:0010463	mesenchymal cell proliferation	is_a
			GO:0097360	chorionic trophoblast cell proliferation	is_a
			GO:0003419	growth plate cartilage chondrocyte proliferation	is_a
			GO:0051450	myoblast proliferation	is_a
			GO:0090255	cell proliferation involved in imaginal disc-derived wing morphogenesis	is_a
			GO:0033002	muscle cell proliferation	is_a
			GO:0035988	chondrocyte proliferation	is_a
			GO:0035736	cell proliferation involved in compound eye morphogenesis	is_a
			GO:0070661	leukocyte proliferation	is_a
			GO:0048134	germ-line cyst formation	is_a
			GO:0008285	negative regulation of cell population proliferation	negatively_regulates
			GO:0044340	canonical Wnt signaling pathway involved in regulation of cell proliferation	part_of
			GO:0038091	positive regulation of cell proliferation by VEGF-activated platelet derived growth factor receptor signaling pathway	positively_regulates
			GO:0008284	positive regulation of cell population proliferation	positively_regulates
			GO:0042127	regulation of cell population proliferation	regulates
KE	962	Increase, Mucin production	gene expression	GO:0010467	https://www.ebi.ac.uk/QuickGO/term/GO:0010467
			translation	GO:0006412	https://www.ebi.ac.uk/QuickGO/term/GO:0006412
KE	1251	Chronic, Mucus hypersecretion	mucus secretion	GO:0070254	https://www.ebi.ac.uk/QuickGO/term/GO:0070254
			Child Term		Relationship to GO
			GO:0070255	regulation of mucus secretion	regulates
			GO:0070257	positive regulation of mucus secretion	positively_regulates
			GO:0070256	negative regulation of mucus secretion	negatively_regulates
KE	1218	Opening of calcium channel, Calcium influx	calcium ion transport	GO:0006816	https://www.ebi.ac.uk/QuickGO/term/GO:0006816
			Child Term		Relationship to GO
			GO:0070296	sarcoplasmic reticulum calcium ion transport	is_a
			GO:1901660	calcium ion export	is_a
			GO:0002115	store-operated calcium entry	is_a
			GO:0070588	calcium ion transmembrane transport	is_a
			GO:1902656	calcium ion import into cytosol	is_a
			GO:0032472	Golgi calcium ion transport	is_a
			GO:0070509	calcium ion import	is_a
			GO:0051926	negative regulation of calcium ion transport	negatively_regulates
			GO:0051928	positive regulation of calcium ion transport	positively_regulates
			GO:0051924	regulation of calcium ion transport	regulates
KE	1220	Trigeminal nerve activation	rhythmic excitation	GO:0043179	https://www.ebi.ac.uk/QuickGO/term/GO:0043179
KE	1222	SP (Substance P) release, Local increase of SP	neuropeptide hormone activity	GO:0005184	https://www.ebi.ac.uk/QuickGO/term/GO:0005184
			Child Term		Relationship to GO
			GO:0018445	prothoracicotrophic hormone activity	is_a
			GO:0008031	eclosion hormone activity	is_a
			GO:0008255	ecdysis-triggering hormone activity	is_a
			GO:0005185	neurohypophyseal hormone activity	is_a
			GO:0016087	ecdysiostatic hormone activity	is_a
KE	1433	Increased CGRP, neuronal release of CGRP	neuropeptide hormone activity	GO:0005184	https://www.ebi.ac.uk/QuickGO/term/GO:0005184
			Child Term		Relationship to GO
			GO:0018445	prothoracicotrophic hormone activity	is_a
			GO:0008031	eclosion hormone activity	is_a
			GO:0008255	ecdysis-triggering hormone activity	is_a
			GO:0005185	neurohypophyseal hormone activity	is_a
			GO:0016087	ecdysiostatic hormone activity	is_a
KE	1435	Increased neurokinin A (NKA) by neuronal cells	neuropeptide hormone activity	GO:0005184	https://www.ebi.ac.uk/QuickGO/term/GO:0005184
KE	1908	Cilia Beat Frequency, Decreased	motile cilium	GO:0031514	https://www.ebi.ac.uk/QuickGO/term/GO:0031514
			Child Term		Relationship to GO
			GO:0097729	9+2 motile cilium	is_a
			GO:0097728	9+0 motile cilium	is_a
			GO:0097741	mastigoneme	part_of
KE	1906	Cystic Fibrosis Transmembrane Regulator Function, Decreased	chloride channel activity	GO:0005254	https://www.ebi.ac.uk/QuickGO/term/GO:0005254
			Child Term		Relationship to GO
			GO:0005247	voltage-gated chloride channel activity	is_a
			GO:0005260	intracellularly ATP-gated chloride channel activity	is_a
			GO:0008068	extracellularly glutamate-gated chloride channel activity	is_a
			GO:0016934	extracellularly glycine-gated chloride channel activity	is_a
			GO:0017081	chloride channel regulator activity	regulates
			GO:0019182	histamine-gated chloride channel activity	is_a
			GO:0019869	chloride channel inhibitor activity	negatively_regulates
			GO:0022851	GABA-gated chloride ion channel activity	is_a
			GO:0022852	glycine-gated chloride ion channel activity	is_a
			GO:0034707	chloride channel complex	capable_of
			GO:0061778	intracellular chloride channel activity	is_a
			GO:0061797	pH-gated chloride channel activity	is_a
			GO:0070089	chloride-activated potassium channel activity	is_a
			GO:0072320	volume-sensitive chloride channel activity	is_a
			GO:0160039	serotonin-gated chloride channel activity	is_a
						https://www.genecards.org/cgi-bin/carddisp.pl?gene=FOXJ1
						GO ID	Qualified GO term	Evidence	PubMed IDs
KE	1911	FOXJ1 Protein, Decreased	transcription cis-regulatory region binding	GO:0000976	https://www.ebi.ac.uk/QuickGO/term/GO:0000976	GO:0000976	enables transcription cis-regulatory region binding	IDA	9096351
						GO:0000978	enables RNA polymerase II cis-regulatory region sequence-specific DNA binding	IBA	21873635
			enables RNA polymerase II cis-regulatory region sequence-specific DNA binding	GO:0000978	https://www.ebi.ac.uk/QuickGO/term/GO:0000978	GO:0000981	enables DNA-binding transcription factor activity, RNA polymerase II-specific	ISA, IBA
			enables DNA-binding transcription factor activity, RNA polymerase II-specific	GO:0000981	https://www.ebi.ac.uk/QuickGO/term/GO:0000981	GO:0001228	enables DNA-binding transcription activator activity, RNA polymerase II-specific	ISS
			enables DNA-binding transcription activator activity, RNA polymerase II-specific	GO:0001228	https://www.ebi.ac.uk/QuickGO/term/GO:0001228	GO:0003677	enables DNA binding	NAS	9073514
			enables DNA binding	GO:0003677	https://www.ebi.ac.uk/QuickGO/term/GO:0003677
KE	1912	Motile Cilia Number/Length, Decreased	motile cilium	GO:0031514	https://www.ebi.ac.uk/QuickGO/term/GO:0031514
			Child Term		Relationship to GO
			GO:0097729	9+2 motile cilium	is_a
			GO:0097728	9+0 motile cilium	is_a
			GO:0097741	mastigoneme	part_of
KE	18	Activation, AhR	Activation, AhR	GO:0004874	https://www.ebi.ac.uk/QuickGO/term/GO:0004874
KE	1262	Apoptosis	Apoptosis	GO:0006915	https://www.ebi.ac.uk/QuickGO/term/GO:0006915
			Child Term		Relationship to GO
			GO:0019050	suppression by virus of host apoptotic process	negatively_regulates
			GO:1902109	negative regulation of mitochondrial membrane permeability involved in apoptotic process	part_of
			GO:0052151	positive regulation by symbiont of host apoptotic process	positively_regulates
			GO:0097152	mesenchymal cell apoptotic process	is_a
			GO:1902108	regulation of mitochondrial membrane permeability involved in apoptotic process	part_of
			GO:1990009	retinal cell apoptotic process	is_a
			GO:0071839	apoptotic process in bone marrow cell	is_a
			GO:0043065	positive regulation of apoptotic process	positively_regulates
			GO:0052150	modulation by symbiont of host apoptotic process	regulates
			GO:0010657	muscle cell apoptotic process	is_a

## Sheet: Final list of GO
GO (for KE/MIE)	Child GO temrs	Final list of 166 GO terms
GO:0000976	GO:2000815	GO:0000302
GO:0000978	GO:2000793	GO:0000976
GO:0000981	GO:2000793	GO:0000978
GO:0001228	GO:1990935	GO:0000981
GO:0001775	GO:1990654	GO:0001228
GO:0002396	GO:1990654	GO:0001768
GO:0002534	GO:1990009	GO:0001775
GO:0003677	GO:1904606	GO:0001833
GO:0005184	GO:1902884	GO:0001834
GO:0005184	GO:1902883	GO:0002039
GO:0005184	GO:1902882	GO:0002115
GO:0005254	GO:1902742	GO:0002174
GO:0005261	GO:1902656	GO:0002263
GO:0005515	GO:1901660	GO:0002266
GO:0006412	GO:1900017	GO:0002286
GO:0006811	GO:1900016	GO:0002396
GO:0006816	GO:1900015	GO:0002397
GO:0006915	GO:0160039	GO:0002398
GO:0006979	GO:0160024	GO:0002399
GO:0008283	GO:0160024	GO:0002501
GO:0008283	GO:0097741	GO:0002534
GO:0010467	GO:0097741	GO:0003419
GO:0031514	GO:0097729	GO:0003677
GO:0031514	GO:0097729	GO:0005184
GO:0036074	GO:0097728	GO:0005185
GO:0042110	GO:0097728	GO:0005247
GO:0043179	GO:0097602	GO:0005254
GO:0070254	GO:0097360	GO:0005260
GO:0070849	GO:0097360	GO:0005261
	GO:0090255	GO:0005515
	GO:0090255	GO:0006412
	GO:0080183	GO:0006811
	GO:0072537	GO:0006812
	GO:0072320	GO:0006816
	GO:0072111	GO:0006820
	GO:0072111	GO:0006915
	GO:0072089	GO:0006925
	GO:0072089	GO:0006979
	GO:0071892	GO:0007343
	GO:0071839	GO:0007407
	GO:0071838	GO:0008031
	GO:0071838	GO:0008068
	GO:0071364	GO:0008255
	GO:0071335	GO:0008283
	GO:0071335	GO:0008284
	GO:0070994	GO:0008285
	GO:0070678	GO:0010463
	GO:0070661	GO:0010467
	GO:0070661	GO:0014009
	GO:0070588	GO:0014719
	GO:0070509	GO:0016087
	GO:0070341	GO:0016505
	GO:0070341	GO:0016934
	GO:0070296	GO:0017081
	GO:0070257	GO:0018445
	GO:0070256	GO:0019051
	GO:0070255	GO:0019182
	GO:0070089	GO:0019869
	GO:0061900	GO:0022851
	GO:0061797	GO:0022852
	GO:0061778	GO:0030168
	GO:0061770	GO:0030217
	GO:0061676	GO:0031514
	GO:0061351	GO:0032472
	GO:0061351	GO:0032980
	GO:0061323	GO:0033002
	GO:0061323	GO:0033194
	GO:0060722	GO:0033687
	GO:0060722	GO:0034220
	GO:0055100	GO:0034599
	GO:0052151	GO:0034707
	GO:0051928	GO:0035172
	GO:0051926	GO:0035709
	GO:0051924	GO:0035726
	GO:0051450	GO:0035736
	GO:0051450	GO:0035988
	GO:0050870	GO:0036074
	GO:0050868	GO:0036093
	GO:0050867	GO:0038091
	GO:0050866	GO:0042098
	GO:0050865	GO:0042110
	GO:0050863	GO:0042118
	GO:0050673	GO:0042127
	GO:0050673	GO:0043065
	GO:0048144	GO:0043066
	GO:0048144	GO:0043179
	GO:0048134	GO:0043269
	GO:0048134	GO:0043270
	GO:0046977	GO:0043271
	GO:0046631	GO:0044340
	GO:0046629	GO:0044548
	GO:0045321	GO:0044566
	GO:0045152	GO:0045152
	GO:0044566	GO:0045321
	GO:0044548	GO:0046629
	GO:0044340	GO:0046631
	GO:0044340	GO:0046977
	GO:0043271	GO:0048134
	GO:0043270	GO:0048144
	GO:0043269	GO:0050673
	GO:0043066	GO:0050863
	GO:0043065	GO:0050865
	GO:0042127	GO:0050866
	GO:0042127	GO:0050867
	GO:0042118	GO:0050868
	GO:0042098	GO:0050870
	GO:0038091	GO:0051450
	GO:0038091	GO:0051924
	GO:0036093	GO:0051926
	GO:0036093	GO:0051928
	GO:0035988	GO:0052151
	GO:0035988	GO:0055100
	GO:0035736	GO:0060722
	GO:0035736	GO:0061323
	GO:0035726	GO:0061351
	GO:0035726	GO:0061676
	GO:0035709	GO:0061770
	GO:0035172	GO:0061778
	GO:0035172	GO:0061797
	GO:0034707	GO:0061900
	GO:0034599	GO:0070089
	GO:0034220	GO:0070254
	GO:0033687	GO:0070255
	GO:0033687	GO:0070256
	GO:0033194	GO:0070257
	GO:0033002	GO:0070296
	GO:0033002	GO:0070341
	GO:0032980	GO:0070509
	GO:0032472	GO:0070588
	GO:0030217	GO:0070661
	GO:0030168	GO:0070678
	GO:0022852	GO:0070849
	GO:0022851	GO:0070994
	GO:0019869	GO:0071335
	GO:0019182	GO:0071364
	GO:0019051	GO:0071838
	GO:0018445	GO:0071839
	GO:0018445	GO:0071892
	GO:0017081	GO:0072089
	GO:0016934	GO:0072111
	GO:0016505	GO:0072320
	GO:0016087	GO:0072537
	GO:0016087	GO:0080183
	GO:0014719	GO:0090255
	GO:0014009	GO:0097360
	GO:0014009	GO:0097602
	GO:0010463	GO:0097728
	GO:0010463	GO:0097729
	GO:0008285	GO:0097741
	GO:0008285	GO:0160024
	GO:0008284	GO:0160039
	GO:0008284	GO:1900015
	GO:0008255	GO:1900016
	GO:0008255	GO:1900017
	GO:0008068	GO:1901660
	GO:0008031	GO:1902656
	GO:0008031	GO:1902742
	GO:0007407	GO:1902882
	GO:0007343	GO:1902883
	GO:0006925	GO:1902884
	GO:0006820	GO:1904606
	GO:0006812	GO:1990009
	GO:0005260	GO:1990654
	GO:0005247	GO:1990935
	GO:0005185	GO:2000793
	GO:0005185	GO:2000815
	GO:0003419
	GO:0003419
	GO:0002501
	GO:0002399
	GO:0002398
	GO:0002397
	GO:0002286
	GO:0002266
	GO:0002263
	GO:0002174
	GO:0002174
	GO:0002115
	GO:0002039
	GO:0001834
	GO:0001834
	GO:0001833
	GO:0001833
	GO:0001768
	GO:0000302
