# Supplementary material for: Occupational exposure and its mechanistic link to allergic asthma and lung function decline; a data-driven approach coupled to mining of adverse outcome pathway signatures
Source: Front Toxicol. 2025 Sep 8;7:1589380. doi: 10.3389/ftox.2025.1589380 (PMC12450882; doi:10.3389/ftox.2025.1589380)
Supplement: Supplementary file 9 [file DataSheet2.xlsx]

## Sheet: All GO processes rel to AA
Disgenet	GO:0001660
	GO:0070427
	GO:0048289
	GO:0035747
	GO:0002874
	GO:0060559
	GO:2000521
	GO:1990839
	GO:2000229
	GO:1990268
	GO:1990267
	GO:1904999
	GO:1904635
	GO:1904633
	GO:1903974
	GO:1903971
	GO:0034478
	GO:0002876
	GO:1902943
	GO:1902941
	GO:0019547
	GO:0003169
	GO:0060557
	GO:0002248
	GO:2000340
	GO:0002678
	GO:0002296
	GO:2001027
	GO:2000520
	GO:2000255
	GO:1905937
	GO:1904997
	GO:0014805
	GO:0002246
	GO:0045064
	GO:0002826
	GO:0060558
	GO:0002676
	GO:0002652
	GO:0060374
	GO:0060318
	GO:0034021
	GO:0002439
	GO:0002408
	GO:0071727
	GO:0071725
	GO:2001189
	GO:2000635
	GO:2000634
	GO:0002295
	GO:0071663
	GO:0071661
	GO:0038172
	GO:0060024
	GO:2000485
	GO:0032761
	GO:0032754
	GO:2000412
	GO:0090594
	GO:0070961
	GO:0070960
	GO:0032681
	GO:2000338
	GO:0051771
	GO:0033092
	GO:0033091
	GO:0048294
	GO:0070101
	GO:0043309
	GO:1904783
	GO:0030886
	GO:0035684
	GO:0097709
	GO:1904466
	GO:1903797
	GO:0060948
	GO:0010693
	GO:1903660
	GO:0042092
	GO:0003192
	GO:0002363
	GO:2000556
	GO:2000554
	GO:0032674
	GO:0002830
	GO:0002677
	GO:0045590
	GO:0071655
	GO:0002085
	GO:0032667
	GO:0071351
	GO:0033031
	GO:1900425
	GO:0043373
	GO:0035655
	GO:0061044
	GO:0045063
	GO:0002827
	GO:0045630
	GO:0032747
	GO:0032713
	GO:0071224
	GO:0070673
	GO:0031649
	GO:0048293
	GO:0010573
	GO:0072540
	GO:2000553
	GO:0071225
	GO:0043369
	GO:0002828
	GO:2000551
	GO:0032736
	GO:0032700
	GO:0042088
	GO:0002825
	GO:0002294
	GO:0042093
	GO:0032656
	GO:0002829
	GO:0072538
	GO:0034165
	GO:0034134
	GO:0010193
	GO:0002293
	GO:0002287
	GO:0071650
	GO:2000503
	GO:2000254
	GO:0006032
	GO:0006030
	GO:1901256
	GO:0042482
	GO:0072539
	GO:0003100
	GO:2000981
	GO:0046136
	GO:0034124
	GO:0002551
	GO:0045632
	GO:0045608
	GO:0060319
	GO:2001200
	GO:1902566
	GO:0071726
	GO:0071724
	GO:0002317
	GO:0006663
	GO:0006642
	GO:0071657
	GO:2000566
	GO:2000564
	GO:2000552
	GO:0038157
	GO:2000501
	GO:2000439
	GO:2000410
	GO:0032714
	GO:0032701
	GO:0070949
	GO:2000330
	GO:1901687
	GO:1901685
	GO:0090403
	GO:0090400
	GO:0140213
	GO:1901529
	GO:0044245
	GO:1901258
	GO:0043622
	GO:0048295
	GO:0035771
	GO:0030730
	GO:0015911
	GO:1900127
	GO:1903845
	GO:0010748
	GO:0010716
	GO:0060979
	GO:0014826
	GO:0002838
	GO:0002835
	GO:0002784
	GO:0097029
	GO:0060585
	GO:0060584
	GO:0002544
	GO:0097398
	GO:0002360
	GO:0045628
	GO:0071803
	GO:0071223
	GO:0070391
	GO:0002292
	GO:0032733
	GO:0032495
	GO:0002407
	GO:0070431
	GO:0097400
	GO:0002840
	GO:0002503
	GO:0002399
	GO:0048143
	GO:0031663
	GO:0001774
	GO:0032653
	GO:0032693
	GO:0051769
	GO:0002606
	GO:1902565
	GO:0002225
	GO:0032831
	GO:0032829
	GO:0032696
	GO:2000328
	GO:0045066
	GO:1905936
	GO:0032494
	GO:0120040
	GO:0048246
	GO:0097396
	GO:0010536
	GO:0002925
	GO:0060556
	GO:0032735
	GO:0043380
	GO:0061900
	GO:1900017
	GO:0032703
	GO:0045622
	GO:0034154
	GO:0002579
	GO:0002501
	GO:0007386
	GO:0002396
	GO:2000660
	GO:0045348
	GO:2000437
	GO:0032725
	GO:1902219
	GO:0033080
	GO:0033079
	GO:0033034
	GO:2000110
	GO:0006196
	GO:2000109
	GO:1905563
	GO:1990051
	GO:1904995
	GO:0036336
	GO:0030885
	GO:0042695
	GO:0061737
	GO:1900098
	GO:0061419
	GO:0010523
	GO:0060751
	GO:0060744
	GO:0060729
	GO:0042045
	GO:0045917
	GO:1902951
	GO:0045829
	GO:1903377
	GO:0043367
	GO:0002269
	GO:0032645
	GO:0051770
	GO:0072677
	GO:0032661
	GO:0033084
	GO:0033083
	GO:0035810
	GO:0002863
	GO:0032673
	GO:0032722
	GO:0150076
	GO:0002679
	GO:0038089
	GO:0032741
	GO:2000321
	GO:0033029
	GO:0090324
	GO:2000192
	GO:0032071
	GO:1900125
	GO:0031077
	GO:1904417
	GO:1904415
	GO:0002760
	GO:0045058
	GO:0043032
	GO:0043368
	GO:0002604
	GO:0034105
	GO:0045624
	GO:0033632
	GO:0002922
	GO:0002759
	GO:0097012
	GO:0097011
	GO:0002725
	GO:0070233
	GO:0071801
	GO:0032308
	GO:0002903
	GO:0048245
	GO:0046632
	GO:0002643
	GO:0032655
	GO:0032689
	GO:0032642
	GO:0002726
	GO:0043370
	GO:0035710
	GO:2000319
	GO:0032305
	GO:1905517
	GO:0002902
	GO:0045792
	GO:0060353
	GO:0060333
	GO:0007252
	GO:0002314
	GO:0032909
	GO:0071649
	GO:0060056
	GO:0032817
	GO:0006527
	GO:0032753
	GO:2000074
	GO:0032306
	GO:0090051
	GO:0075294
	GO:0098792
	GO:0031620
	GO:1901072
	GO:0051122
	GO:0051121
	GO:0035815
	GO:0043382
	GO:1905278
	GO:1905276
	GO:0035739
	GO:1900222
	GO:0010936
	GO:0062043
	GO:0150078
	GO:0010692
	GO:0046598
	GO:0010533
	GO:0003376
	GO:0032663
	GO:0032649
	GO:0070229
	GO:0043372
	GO:0032757
	GO:2000514
	GO:0032729
	GO:0032660
	GO:0010759
	GO:0002724
	GO:0045589
	GO:0002719
	GO:0090520
	GO:0048266
	GO:0010575
	GO:0002674
	GO:0002664
	GO:0002638
	GO:0045672
	GO:0002437
	GO:2000562
	GO:0032755
	GO:2000561
	GO:0032303
	GO:0010574
	GO:2000516
	GO:0034115
	GO:0045625
	GO:0046085
	GO:0002467
	GO:0045346
	GO:2000563
	GO:1901856
	GO:2000425
	GO:0033197
	GO:0001542
	GO:2000343
	GO:0070587
	GO:0032070
	GO:0051142
	GO:0070244
	GO:0048304
	GO:0098543
	GO:1900424
	GO:0070099
	GO:0062042
	GO:0030277
	GO:0030225
	GO:0014745
	GO:0002701
	GO:2000341
	GO:0016045
	GO:0045591
	GO:0032682
	GO:1904894
	GO:0046637
	GO:0032677
	GO:0032647
	GO:0002548
	GO:0071639
	GO:0033005
	GO:0051547
	GO:0070423
	GO:0048302
	GO:0070141
	GO:1900426
	GO:0060732
	GO:0002837
	GO:0043537
	GO:1901224
	GO:0002639
	GO:0002381
	GO:0032770
	GO:0042531
	GO:0032727
	GO:2000193
	GO:0045623
	GO:0032695
	GO:1903557
	GO:0046641
	GO:0046634
	GO:0002286
	GO:0034163
	GO:1903054
	GO:0001783
	GO:0033210
	GO:0071492
	GO:2000320
	GO:0048505
	GO:0051152
	GO:0051140
	GO:0051135
	GO:0051000
	GO:0043371
	GO:1903671
	GO:0002834
	GO:0061043
	GO:2000107
	GO:0046640
	GO:0071622
	GO:0050927
	GO:0032760
	GO:0034116
	GO:0050930
	GO:1901201
	GO:0035872
	GO:0042116
	GO:0046631
	GO:2000191
	GO:0071621
	GO:1900221
	GO:0002204
	GO:0045190
	GO:0032732
	GO:0048247
	GO:0050926
	GO:1905523
	GO:2000108
	GO:2000515
	GO:0014002
	GO:0070232
	GO:0002861
	GO:1902895
	GO:0032768
	GO:0002637
	GO:0045662
	GO:0071624
	GO:0032740
	GO:0046427
	GO:0034145
	GO:0034135
	GO:0034114
	GO:2001198
	GO:0002320
	GO:0071637
	GO:0071636
	GO:0032743
	GO:2000317
	GO:1901503
	GO:0032490
	GO:0040034
	GO:0051549
	GO:0031650
	GO:0043276
	GO:0036005
	GO:0030656
	GO:0030593
	GO:0060965
	GO:0046638
	GO:0061308
	GO:0061307
	GO:0034393
	GO:0002711
	GO:0002532
	GO:0002495
	GO:0010919
	GO:0010820
	GO:1903799
	GO:0046642
	GO:0046635
	GO:0002824
	GO:2000630
	GO:0097530
	GO:0070098
	GO:0032675
	GO:0033032
	GO:0090022
	GO:1990869
	GO:1990868
	GO:0002821
	GO:0034123
	GO:0048265
	GO:0043030
	GO:0010758
	GO:0001773
	GO:0090023
	GO:0098581
	GO:0051043
	GO:0030595
	GO:0060907
	GO:0046209
	GO:0006953
	GO:0002577
	GO:0006809
	GO:0060149
	GO:2001026
	GO:1900369
	GO:0036092
	GO:0043011
	GO:0010888
	GO:0060967
	GO:0002891
	GO:0002714
	GO:0070228
	GO:0050999
	GO:0042509
	GO:0010935
	GO:0071674
	GO:0002709
	GO:0002504
	GO:1903140
	GO:1901550
	GO:0051044
	GO:0010819
	GO:0003184
	GO:1905953
	GO:2000106
	GO:1904994
	GO:0019886
	GO:0042130
	GO:0045429
	GO:0031294
	GO:0071222
	GO:0042102
	GO:0019430
	GO:0001878
	GO:1902337
	GO:0032819
	GO:0002024
	GO:0051133
	GO:1904748
	GO:0042832
	GO:1903961
	GO:1904322
	GO:1904321
	GO:0046639
	GO:1902947
	GO:0097529
	GO:0032731
	GO:1900015
	GO:0003085
	GO:0140131
	GO:0044062
	GO:0035809
	GO:0045599
	GO:1903555
	GO:2000316
	GO:1903038
	GO:0002673
	GO:0002763
	GO:0002675
	GO:0060252
	GO:0002313
	GO:2001057
	GO:0002208
	GO:0001562
	GO:1901623
	GO:0032354
	GO:0050729
	GO:0035728
	GO:0042753
	GO:0030728
	GO:0043117
	GO:0042104
	GO:0002710
	GO:0002702
	GO:1904407
	GO:0046636
	GO:0032680
	GO:0071219
	GO:0050868
	GO:0042129
	GO:0070665
	GO:1901222
	GO:0002822
	GO:0032728
	GO:0031295
	GO:0003081
	GO:0002227
	GO:0032891
	GO:1990266
	GO:0090026
	GO:1904996
	GO:0035162
	GO:0002920
	GO:0034391
	GO:0002819
	GO:0048708
	GO:0051353
	GO:0002718
	GO:0002274
	GO:0050671
	GO:1903793
	GO:0072676
	GO:0045683
	GO:0045605
	GO:0046007
	GO:0002312
	GO:0001816
	GO:0060100
	GO:1901857
	GO:1905155
	GO:0047484
	GO:0010838
	GO:0046633
	GO:0002862
	GO:0046348
	GO:0050870
	GO:0032720
	GO:0045581
	GO:0032946
	GO:0007259
	GO:0002285
	GO:0034142
	GO:0002483
	GO:2001185
	GO:0071677
	GO:0032717
	GO:0045191
	GO:1902176
	GO:0070230
	GO:0035813
	GO:0030224
	GO:0003215
	GO:0002823
	GO:1903039
	GO:0002690
	GO:0046006
	GO:0007249
	GO:0060326
	GO:0042311
	GO:0097696
	GO:0010596
	GO:0045576
	GO:0070231
	GO:0010800
	GO:0042119
	GO:0070663
	GO:1903556
	GO:0002700
	GO:0002021
	GO:0010633
	GO:0034405
	GO:0071634
	GO:0070664
	GO:0043536
	GO:0071216
	GO:0045428
	GO:0002708
	GO:0002889
	GO:0002712
	GO:0032652
	GO:1903037
	GO:0002507
	GO:0060389
	GO:1902624
	GO:0002478
	GO:0033598
	GO:1902563
	GO:0032930
	GO:0002279
	GO:0014065
	GO:0071451
	GO:0071450
	GO:0033008
	GO:1902004
	GO:0032369
	GO:0051481
	GO:0043508
	GO:0070243
	GO:0043306
	GO:0043303
	GO:0036151
	GO:1904706
	GO:1903902
	GO:0010818
	GO:0150077
	GO:0010669
	GO:0010522
	GO:1903409
	GO:0002755
	GO:0001819
	GO:0050863
	GO:0050670
	GO:0043535
	GO:0002720
	GO:0032890
	GO:0002687
	GO:0050900
	GO:0030890
	GO:0030217
	GO:0002562
	GO:0032944
	GO:0016444
	GO:0002688
	GO:1903203
	GO:0048002
	GO:0016447
	GO:0002820
	GO:0098586
	GO:0002705
	GO:0006954
	GO:2000679
	GO:0048714
	GO:0035994
	GO:0043302
	GO:1902993
	GO:0071675
	GO:1902622
	GO:2000273
	GO:0030888
	GO:0050672
	GO:0002706
	GO:0019370
	GO:0001516
	GO:1903672
	GO:0046457
	GO:0002888
	GO:0003177
	GO:1902893
	GO:0001990
	GO:1903670
	GO:0032945
	GO:0048662
	GO:0051341
	GO:0060443
	GO:0060334
	GO:0060330
	GO:0001963
	GO:0001780
	GO:0060099
	GO:0032892
	GO:0006525
	GO:0001659
	GO:0045187
	GO:1901741
	GO:2000318
	GO:0070234
	GO:0000272
	GO:1905153
	GO:0043129
	GO:0010763
	GO:0010715
	GO:0002839
	GO:0002836
	GO:0002730
	GO:0007567
	GO:0003180
	GO:0080164
	GO:0002698
	GO:0071346
	GO:0002224
	GO:0002366
	GO:0001937
	GO:1904892
	GO:0062149
	GO:0022409
	GO:0022408
	GO:0045580
	GO:0051931
	GO:0051930
	GO:0090049
	GO:0097028
	GO:0033628
	GO:0032715
	GO:0043457
	GO:0030857
	GO:0050921
	GO:0002263
	GO:0071548
	GO:0044321
	GO:1905521
	GO:0002335
	GO:0001818
	GO:0070741
	GO:0070670
	GO:0098801
	GO:0036230
	GO:0034694
	GO:0060603
	GO:0042098
	GO:0019221
	GO:0045582
	GO:0009595
	GO:0032651
	GO:0032496
	GO:0002448
	GO:0051354
	GO:0070168
	GO:0031342
	GO:0002753
	GO:0002707
	GO:0045830
	GO:0050691
	GO:2001267
	GO:0002230
	GO:0060055
	GO:0048661
	GO:0050872
	GO:0070227
	GO:1900034
	GO:0016202
	GO:0019885
	GO:1903587
	GO:0002704
	GO:0048660
	GO:2000628
	GO:0045620
	GO:1902107
	GO:1903708
	GO:0050727
	GO:0032481
	GO:0070555
	GO:0045747
	GO:0060444
	GO:0032928
	GO:1902254
	GO:2000310
	GO:0071295
	GO:0090335
	GO:0062208
	GO:0010718
	GO:0042100
	GO:0110150
	GO:0043388
	GO:1903959
	GO:0002685
	GO:0002699
	GO:0002237
	GO:0071347
	GO:0002573
	GO:0045670
	GO:2000406
	GO:0061081
	GO:0046651
	GO:0051250
	GO:1905314
	GO:0003044
	GO:0002703
	GO:0045639
	GO:0044070
	GO:0045621
	GO:0050728
	GO:0022407
	GO:0003071
	GO:0045619
	GO:0045601
	GO:2001240
	GO:0001953
	GO:2000773
	GO:0002251
	GO:1901889
	GO:0038084
	GO:0014015
	GO:0071354
	GO:0071353
	GO:0033033
	GO:0048875
	GO:0044320
	GO:0050965
	GO:1901099
	GO:0043491
	GO:0000303
	GO:0036119
	GO:0010958
	GO:0042481
	GO:0010829
	GO:0010744
	GO:1903789
	GO:0060977
	GO:0035067
	GO:1904037
	GO:0045987
	GO:1902916
	GO:0002693
	GO:0070661
	GO:0032943
	GO:0031341
	GO:0050777
	GO:0031640
	GO:0002200
	GO:0003179
	GO:0042110
	GO:0043114
	GO:0019884
	GO:0071356
	GO:0045687
	GO:2000403
	GO:0045123
	GO:1903426
	GO:0003176
	GO:0034341
	GO:0001916
	GO:0090312
	GO:0090025
	GO:0010743
	GO:1903715
	GO:0048015
	GO:0045730
	GO:1905562
	GO:0031065
	GO:0010883
	GO:1903792
	GO:0034695
	GO:1903523
	GO:0061045
	GO:0071887
	GO:0016445
	GO:0001817
	GO:0031349
	GO:0061180
	GO:0002526
	GO:0001936
	GO:0002697
	GO:0045655
	GO:2000811
	GO:0002281
	GO:1902170
	GO:0045061
	GO:2000269
	GO:0032026
	GO:0000305
	GO:0030889
	GO:0002923
	GO:0045953
	GO:0046330
	GO:0002696
	GO:0070374
	GO:0002385
	GO:0045766
	GO:1904018
	GO:0051955
	GO:0033003
	GO:0035924
	GO:0007254
	GO:0032648
	GO:1902105
	GO:0002460
	GO:0002695
	GO:0006693
	GO:0006692
	GO:0050995
	GO:0010875
	GO:1903798
	GO:0030279
	GO:0019883
	GO:1902932
	GO:0034612
	GO:0048017
	GO:0001912
	GO:0050867
	GO:0042269
	GO:0046425
	GO:0031343
	GO:0042044
	GO:0034121
	GO:0031098
	GO:0043029
	GO:0051251
	GO:0010595
	GO:0001910
	GO:0050920
	GO:0060317
	GO:0070920
	GO:0050886
	GO:0050866
	GO:0015909
	GO:0010594
	GO:0006940
	GO:0002886
	GO:0002761
	GO:0072678
	GO:0034103
	GO:0033555
	GO:0045913
	GO:0051897
	GO:0030098
	GO:0001914
	GO:0071470
	GO:1900744
	GO:0032370
	GO:0050852
	GO:0070371
	GO:0050731
	GO:2000401
	GO:0009620
	GO:0007162
	GO:0019233
	GO:0051403
	GO:0061844
	GO:0010632
	GO:0006801
	GO:0032874
	GO:0071549
	GO:0043903
	GO:1900745
	GO:0055023
	GO:0010830
	GO:0042307
	GO:0061436
	GO:0010614
	GO:0007566
	GO:0045776
	GO:0060251
	GO:0006691
	GO:2000404
	GO:0048730
	GO:0032103
	GO:0042310
	GO:0014823
	GO:0002686
	GO:0002694
	GO:0022612
	GO:0002221
	GO:1903035
	GO:1903131
	GO:0045598
	GO:1903706
	GO:0002260
	GO:0070304
	GO:0060760
	GO:0051249
	GO:0045744
	GO:2000351
	GO:0043300
	GO:0046456
	GO:0002715
	GO:0045321
	GO:0045785
	GO:0010634
	GO:0045765
	GO:0038061
	GO:0050869
	GO:0003170
	GO:0002683
	GO:1902175
	GO:0070633
	GO:0043407
	GO:0042759
	GO:0034698
	GO:0002521
	GO:0014068
	GO:0007204
	GO:0016525
	GO:1903201
	GO:1901342
	GO:0043542
	GO:0010827
	GO:0032368
	GO:0048713
	GO:0010799
	GO:2000181
	GO:0046328
	GO:0002444
	GO:0031348
	GO:0031347
	GO:1905954
	GO:0022600
	GO:0014911
	GO:1901343
	GO:0050830
	GO:0001938
	GO:0050865
	GO:0006939
	GO:0002474
	GO:0001782
	GO:0001776
	GO:0032814
	GO:2000352
	GO:0032309
	GO:0043506
	GO:0042417
	GO:0010812
	GO:0097421
	GO:0045940
	GO:0014741
	GO:0071345
	GO:2001237
	GO:0097746
	GO:0035296
	GO:1905952
	GO:0071260
	GO:0032376
	GO:0032373
	GO:0050766
	GO:0046329
	GO:0002275
	GO:0050922
	GO:1904705
	GO:0035150
	GO:1900407
	GO:2001239
	GO:2000772
	GO:0030195
	GO:0001775
	GO:0003073
	GO:0051896
	GO:0048873
	GO:0090322
	GO:0031069
	GO:0070372
	GO:2000379
	GO:0030193
	GO:0051092
	GO:0043299
	GO:0043154
	GO:0045920
	GO:1903202
	GO:0120163
	GO:1900047
	GO:0045778
	GO:0046324
	GO:0033077
	GO:0046649
	GO:0032872
	GO:0008593
	GO:0034097
	GO:0032479
	GO:1903707
	GO:0051384
	GO:0000302
	GO:0032102
	GO:0007159
	GO:0043331
	GO:0045668
	GO:0045637
	GO:1902041
	GO:1904646
	GO:1900046
	GO:0019882
	GO:0045933
	GO:1902930
	GO:0007589
	GO:0060421
	GO:0060416
	GO:0110110
	GO:0033561
	GO:1902253
	GO:0050892
	GO:0043304
	GO:0070302
	GO:0030155
	GO:0021782
	GO:0050764
	GO:1900182
	GO:0048524
	GO:0061041
	GO:0001961
	GO:0060759
	GO:0120161
	GO:0007173
	GO:0032873
	GO:0120162
	GO:0070303
	GO:0043330
	GO:1904645
	GO:0035094
	GO:1904035
	GO:0060412
	GO:0033002
	GO:0006935
	GO:1902106
	GO:0002252
	GO:0045577
	GO:0033198
	GO:0048566
	GO:0042755
	GO:0014910
	GO:0010517
	GO:0061028
	GO:0042330
	GO:0019722
	GO:0050832
	GO:0031960
	GO:0050819
	GO:0050818
	GO:0015908
	GO:0045807
	GO:0003151
	GO:0043406
	GO:0050829
	GO:0051898
	GO:0043507
	GO:0060964
	GO:0002684
	GO:0050688
	GO:1901216
	GO:0032101
	GO:0097191
	GO:2000377
	GO:0038034
	GO:1901797
	GO:0033006
	GO:0031670
	GO:0097192
	GO:0006968
	GO:0048771
	GO:0010631
	GO:1903034
	GO:1902882
	GO:0050778
	GO:0045661
	GO:0040011
	GO:1901654
	GO:0051281
	GO:0051155
	GO:0010828
	GO:0046622
	GO:0010507
	GO:1902991
	GO:0097009
	GO:0051091
	GO:0051209
	GO:0062207
	GO:0042113
	GO:0050730
	GO:0030278
	GO:0016064
	GO:0008217
	GO:0050810
	GO:0050680
	GO:0016242
	GO:0090132
	GO:0043405
	GO:0060761
	GO:0001952
	GO:0071396
	GO:0060191
	GO:2000378
	GO:1900368
	GO:0010837
	GO:0030183
	GO:0010717
	GO:1901655
	GO:0051283
	GO:0010676
	GO:0038127
	GO:0030335
	GO:0019932
	GO:0010001
	GO:0019724
	GO:0097237
	GO:0001959
	GO:0030856
	GO:0032885
	GO:0014066
	GO:1902003
	GO:0006026
	GO:0035850
	GO:1904707
	GO:0043255
	GO:0043243
	GO:0034614
	GO:1903580
	GO:0019730
	GO:0046326
	GO:0007586
	GO:0060147
	GO:0050856
	GO:0032088
	GO:0042789
	GO:0031063
	GO:0030501
	GO:0045840
	GO:2000117
	GO:0002831
	GO:0040017
	GO:0002443
	GO:0032374
	GO:0032371
	GO:0050891
	GO:0051149
	GO:0046824
	GO:2000147
	GO:0009615
	GO:0010950
	GO:2000677
	GO:0052372
	GO:0033138
	GO:0050776
	GO:0070169
	GO:0010518
	GO:0014013
	GO:0006584
	GO:0009712
	GO:1990090
	GO:0060966
	GO:0001906
	GO:0006919
	GO:0051153
	GO:0034122
	GO:0045685
	GO:0033144
	GO:0031929
	GO:1905332
	GO:0009119
	GO:0010874
	GO:0050708
	GO:0044703
	GO:0098869
	GO:0110151
	GO:1903053
	GO:0090130
	GO:0030879
	GO:0010628
	GO:0001960
	GO:1901861
	GO:1900544
	GO:0045981
	GO:0051047
	GO:0050714
	GO:0030099
	GO:0002833
	GO:0043281
	GO:0042063
	GO:0050678
	GO:1903900
	GO:0045746
	GO:0045616
	GO:0071715
	GO:0070328
	GO:0055090
	GO:0071901
	GO:0043123
	GO:0051101
	GO:0001666
	GO:0046889
	GO:0060193
	GO:0031100
	GO:0048546
	GO:1990089
	GO:0009395
	GO:0046596
	GO:0045604
	GO:0045069
	GO:0036293
	GO:0050871
	GO:0010508
	GO:0006636
	GO:0060043
	GO:0032570
	GO:0044706
	GO:0006952
	GO:0009617
	GO:0014074
	GO:0062013
	GO:0051241
	GO:1990748
	GO:0002040
	GO:2001056
	GO:0002682
	GO:0043410
	GO:0002449
	GO:1901652
	GO:0009612
	GO:0043280
	GO:0050679
	GO:2001234
	GO:2000116
	GO:0006641
	GO:0033273
	GO:0090398
	GO:0031648
	GO:0042752
	GO:0048013
	GO:0046850
	GO:0030104
	GO:0003208
	GO:0051240
	GO:0033993
	GO:0070167
	GO:0062197
	GO:0050864
	GO:1903532
	GO:0010952
	GO:1903170
	GO:0009299
	GO:0033135
	GO:0007565
	GO:2001236
	GO:0003018
	GO:0006959
	GO:0045911
	GO:0002250
	GO:0110149
	GO:0009408
	GO:0030097
	GO:0090311
	GO:0042306
	GO:0006955
	GO:1903307
	GO:0003281
	GO:0045088
	GO:0051048
	GO:2000146
	GO:0036294
	GO:0019229
	GO:0072593
	GO:0003014
	GO:0006690
	GO:0051924
	GO:0040013
	GO:1901985
	GO:0051496
	GO:0030316
	GO:0010543
	GO:0070482
	GO:0007584
	GO:0002520
	GO:0051893
	GO:0071456
	GO:0090109
	GO:0051282
	GO:0030336
	GO:0048872
	GO:0016239
	GO:0002790
	GO:0048534
	GO:0034605
	GO:0010611
	GO:0007585
	GO:1901653
	GO:0045682
	GO:1901214
	GO:0050795
	GO:0048864
	GO:0045921
	GO:0019218
	GO:0006638
	GO:0015833
	GO:0043523
	GO:0050792
	GO:0043065
	GO:0043122
	GO:0008285
	GO:2001243
	GO:0071560
	GO:0070301
	GO:0043525
	GO:0043467
	GO:0031279
	GO:0055021
	GO:0019935
	GO:0030101
	GO:0003158
	GO:0097305
	GO:0071902
	GO:0051707
	GO:0043207
	GO:0006109
	GO:0097553
	GO:0006970
	GO:0043270
	GO:0051926
	GO:0001667
	GO:0048844
	GO:0048871
	GO:0032835
	GO:0071385
	GO:0048260
	GO:0010332
	GO:0043068
	GO:0034764
	GO:0002440
	GO:0009607
	GO:0016477
	GO:0040014
	GO:1900076
	GO:0048545
	GO:0050878
	GO:0030522
	GO:0043408
	GO:0006749
	GO:0001755
	GO:1990849
	GO:0071320
	GO:0045071
	GO:0032418
	GO:0002832
	GO:0014743
	GO:0045860
	GO:2001259
	GO:0001837
	GO:0010942
	GO:0033559
	GO:0042542
	GO:0071559
	GO:0051607
	GO:0150116
	GO:1901701
	GO:0051090
	GO:0046890
	GO:0080134
	GO:0140546
	GO:1905477
	GO:1903169
	GO:0014032
	GO:0071326
	GO:0030500
	GO:0008284
	GO:0000165
	GO:0045761
	GO:0001954
	GO:1904036
	GO:0046879
	GO:0034767
	GO:0008015
	GO:0060411
	GO:0002764
	GO:0001934
	GO:0044419
	GO:0002377
	GO:0048639
	GO:0051279
	GO:0052548
	GO:0032147
	GO:1900180
	GO:0042742
	GO:0071453
	GO:0090497
	GO:0055008
	GO:0045471
	GO:0034763
	GO:0051881
	GO:0050796
	GO:0045834
	GO:0045446
	GO:0098542
	GO:0009266
	GO:0010629
	GO:0060840
	GO:0051928
	GO:0045638
	GO:0110148
	GO:1903078
	GO:0060135
	GO:0051785
	GO:0045089
	GO:0090303
	GO:0048565
	GO:0046718
	GO:0046683
	GO:0030072
	GO:0030334
	GO:0051099
	GO:0000018
	GO:0006633
	GO:0043434
	GO:0001525
	GO:0006639
	GO:0043409
	GO:2000242
	GO:0010810
	GO:0006469
	GO:0030858
	GO:1904064
	GO:0044409
	GO:2000026
	GO:0031644
	GO:0051952
	GO:0043066
	GO:0001676
	GO:0034599
	GO:0098754
	GO:0051147
	GO:0002376
	GO:0060420
	GO:0050709
	GO:0045087
	GO:0003013
	GO:0051093
	GO:0045165
	GO:0007623
	GO:0052547
	GO:0050851
	GO:0071417
	GO:0043069
	GO:0032233
	GO:0003231
	GO:0040012
	GO:0035265
	GO:0008277
	GO:0051339
	GO:0051222
	GO:0045824
	GO:0070848
	GO:2000145
	GO:0042127
	GO:0042327
	GO:1901983
	GO:0006576
	GO:0044106
	GO:0042632
	GO:0051046
	GO:0009914
	GO:0045596
	GO:0010506
	GO:0032414
	GO:0033674
	GO:1902533
	GO:0045597
	GO:0071310
	GO:0010562
	GO:0045937
	GO:0033673
	GO:0071333
	GO:0034284
	GO:0055092
	GO:0009636
	GO:0071363
	GO:0001894
	GO:0043524
	GO:0043271
	GO:0030307
	GO:0031334
	GO:1901215
	GO:0018958
	GO:0006937
	GO:2001233
	GO:0090288
	GO:1900542
	GO:0055123
	GO:0046434
	GO:0045927
	GO:0071900
	GO:1901700
	GO:0071214
	GO:0104004
	GO:0010951
	GO:0010721
	GO:1903531
	GO:0001889
	GO:0014070
	GO:0048762
	GO:0048514
	GO:0071331
	GO:0048709
	GO:0010675
	GO:0071407
	GO:0002262
	GO:0007219
	GO:0048870
	GO:0051781
	GO:0071322
	GO:0051591
	GO:0045862
	GO:0043502
	GO:1904951
	GO:0016241
	GO:1901699
	GO:0045859
	GO:0003279
	GO:0051094
	GO:0042593
	GO:0061008
	GO:0031401
	GO:0051347
	GO:0014033
	GO:1904427
	GO:0010243
	GO:0060548
	GO:0033500
	GO:0045833
	GO:0010466
	GO:0051961
	GO:0006979
	GO:0009410
	GO:1902117
	GO:0071229
	GO:0072073
	GO:0048754
	GO:0007179
	GO:0001890
	GO:0061138
	GO:0003206
	GO:1901698
	GO:1903530
	GO:0072330
	GO:0070585
	GO:0051098
	GO:0071870
	GO:0071868
	GO:0006140
	GO:0009605
	GO:0090257
	GO:0070887
	GO:0009743
	GO:0051050
	GO:1903522
	GO:0001932
	GO:0032411
	GO:0046822
	GO:0009308
	GO:0030324
	GO:0097306
	GO:0051345
	GO:0051051
	GO:0048863
	GO:0048638
	GO:0008360
	GO:0045667
	GO:0042981
	GO:0043200
	GO:0001568
	GO:0031331
	GO:0051239
	GO:0071375
	GO:0044057
	GO:0042886
	GO:0009725
	GO:0001101
	GO:0046887
	GO:0046883
	GO:0002253
	GO:0006898
	GO:0035051
	GO:0043067
	GO:0009967
	GO:0071869
	GO:0071867
	GO:0030323
	GO:0010921
	GO:0043393
	GO:0022037
	GO:0001944
	GO:0090276
	GO:0010212
	GO:0050768
	GO:0019216
	GO:0034250
	GO:0007200
	GO:0060249
	GO:0001678
	GO:0015718
	GO:0048584
	GO:0006816
	GO:0051348
	GO:0043433
	GO:0045595
	GO:0048732
	GO:0001763
	GO:0009746
	GO:0008361
	GO:0002791
	GO:0010033
	GO:0010959
	GO:0008283
	GO:0010469
	GO:0048585
	GO:0090087
	GO:0043549
	GO:0010035
	GO:0032092
	GO:0048145
	GO:0046620
	GO:1901796
	GO:0030100
	GO:0002429
	GO:0002757
	GO:0009611
	GO:1903305
	GO:1903829
	GO:0043085
	GO:0002768
	GO:0021549
	GO:0060079
	GO:0002065
	GO:0034766
	GO:0019751
	GO:0034440
	GO:0010647
	GO:0090066
	GO:0010941
	GO:0097190
	GO:0023056
	GO:0006874
	GO:0080135
	GO:0051346
	GO:0072009
	GO:0031667
	GO:0006915
	GO:0051223
	GO:0032868
	GO:0009719
	GO:0031058
	GO:0007166
	GO:0060627
	GO:0012501
	GO:1904062
	GO:0042060
	GO:0050769
	GO:0022603
	GO:0010720
	GO:0042325
	GO:0044000
	GO:0050673
	GO:0051247
	GO:1901888
	GO:0071695
	GO:0017157
	GO:0003007
	GO:0044093
	GO:0009991
	GO:0035239
	GO:0003012
	GO:0009749
	GO:0030308
	GO:0009063
	GO:0035295
	GO:0008219
	GO:0060541
	GO:0062012
	GO:0060485
	GO:0051336
	GO:0043086
	GO:0070201
	GO:0046903
	GO:0055074
	GO:0061387
	GO:1902905
	GO:0009628
	GO:0060284
	GO:0009896
	GO:0043269
	GO:0001933
	GO:0010811
	GO:0019220
	GO:0007218
	GO:0051702
	GO:0051174
	GO:0019058
	GO:1902532
	GO:0055088
	GO:2001235
	GO:0035270
	GO:0071496
	GO:0019827
	GO:0044403
	GO:0070588
	GO:0051338
	GO:0006631
	GO:0071241
	GO:0120254
	GO:0045926
	GO:0034762
	GO:0030162
	GO:0071495
	GO:0006950
	GO:0071466
	GO:2001242
	GO:0006805
	GO:0009411
	GO:0048469
	GO:0003205
	GO:0008016
	GO:0098727
	GO:1902531
	GO:0050806
	GO:0035303
	GO:0040008
	GO:0050767
	GO:0048511
	GO:0061448
	GO:0001558
	GO:0035556
	GO:0045861
	GO:0045055
	GO:0021700
	GO:0050793
	GO:0031330
	GO:0007596
	GO:0051701
	GO:0002064
	GO:0042592
	GO:0042326
	GO:0007568
	GO:2000241
	GO:0051962
	GO:0050817
	GO:1901136
	GO:1903322
	GO:0050807
	GO:0031399
	GO:0045936
	GO:0010563
	GO:0060562
	GO:0006936
	GO:1903844
	GO:0090316
	GO:0007599
	GO:0072503
	GO:0051054
	GO:0050803
	GO:0072507
	GO:0009895
	GO:0015849
	GO:0046394
	GO:0071248
	GO:0010817
	GO:0034765
	GO:0045727
	GO:0016053
	GO:0023061
	GO:0007610
	GO:0007169
	GO:0032388
	GO:0042221
	GO:0090287
	GO:0018108
	GO:0031329
	GO:0032940
	GO:0006366
	GO:0009968
	GO:0051049
	GO:0010638
	GO:0044092
	GO:0018212
	GO:0051302
	GO:0048583
	GO:0044242
	GO:0050790
	GO:0016032
	GO:0010648
	GO:1901615
	GO:0023057
	GO:0048878
	GO:0045664
	GO:0051495
	GO:0045732
	GO:1905475
	GO:0032870
	GO:0032535
	GO:0051960
	GO:0009966
	GO:0045944
	GO:0006887
	GO:0072359
	GO:0001822
	GO:0032409
	GO:0002009
	GO:0006468
	GO:0046578
	GO:0044089
	GO:0009913
	GO:0007626
	GO:0010604
	GO:0022898
	GO:0010038
	GO:0032879
	GO:0032880
	GO:0051130
	GO:0032787
	GO:0044283
	GO:0009314
	GO:0046942
	GO:0043547
	GO:0015711
	GO:0072001
[truncated: 346 more rows]

## Sheet: All GO processes rel to AA wo d
Disgenet	GO:0001660			2321 unique values
	GO:0070427			according to Venny 2282
	GO:0048289
	GO:0035747
	GO:0002874
	GO:0060559
	GO:2000521
	GO:1990839
	GO:2000229
	GO:1990268
	GO:1990267
	GO:1904999
	GO:1904635
	GO:1904633
	GO:1903974
	GO:1903971
	GO:0034478
	GO:0002876
	GO:1902943
	GO:1902941
	GO:0019547
	GO:0003169
	GO:0060557
	GO:0002248
	GO:2000340
	GO:0002678
	GO:0002296
	GO:2001027
	GO:2000520
	GO:2000255
	GO:1905937
	GO:1904997
	GO:0014805
	GO:0002246
	GO:0045064
	GO:0002826
	GO:0060558
	GO:0002676
	GO:0002652
	GO:0060374
	GO:0060318
	GO:0034021
	GO:0002439
	GO:0002408
	GO:0071727
	GO:0071725
	GO:2001189
	GO:2000635
	GO:2000634
	GO:0002295
	GO:0071663
	GO:0071661
	GO:0038172
	GO:0060024
	GO:2000485
	GO:0032761
	GO:0032754
	GO:2000412
	GO:0090594
	GO:0070961
	GO:0070960
	GO:0032681
	GO:2000338
	GO:0051771
	GO:0033092
	GO:0033091
	GO:0048294
	GO:0070101
	GO:0043309
	GO:1904783
	GO:0030886
	GO:0035684
	GO:0097709
	GO:1904466
	GO:1903797
	GO:0060948
	GO:0010693
	GO:1903660
	GO:0042092
	GO:0003192
	GO:0002363
	GO:2000556
	GO:2000554
	GO:0032674
	GO:0002830
	GO:0002677
	GO:0045590
	GO:0071655
	GO:0002085
	GO:0032667
	GO:0071351
	GO:0033031
	GO:1900425
	GO:0043373
	GO:0035655
	GO:0061044
	GO:0045063
	GO:0002827
	GO:0045630
	GO:0032747
	GO:0032713
	GO:0071224
	GO:0070673
	GO:0031649
	GO:0048293
	GO:0010573
	GO:0072540
	GO:2000553
	GO:0071225
	GO:0043369
	GO:0002828
	GO:2000551
	GO:0032736
	GO:0032700
	GO:0042088
	GO:0002825
	GO:0002294
	GO:0042093
	GO:0032656
	GO:0002829
	GO:0072538
	GO:0034165
	GO:0034134
	GO:0010193
	GO:0002293
	GO:0002287
	GO:0071650
	GO:2000503
	GO:2000254
	GO:0006032
	GO:0006030
	GO:1901256
	GO:0042482
	GO:0072539
	GO:0003100
	GO:2000981
	GO:0046136
	GO:0034124
	GO:0002551
	GO:0045632
	GO:0045608
	GO:0060319
	GO:2001200
	GO:1902566
	GO:0071726
	GO:0071724
	GO:0002317
	GO:0006663
	GO:0006642
	GO:0071657
	GO:2000566
	GO:2000564
	GO:2000552
	GO:0038157
	GO:2000501
	GO:2000439
	GO:2000410
	GO:0032714
	GO:0032701
	GO:0070949
	GO:2000330
	GO:1901687
	GO:1901685
	GO:0090403
	GO:0090400
	GO:0140213
	GO:1901529
	GO:0044245
	GO:1901258
	GO:0043622
	GO:0048295
	GO:0035771
	GO:0030730
	GO:0015911
	GO:1900127
	GO:1903845
	GO:0010748
	GO:0010716
	GO:0060979
	GO:0014826
	GO:0002838
	GO:0002835
	GO:0002784
	GO:0097029
	GO:0060585
	GO:0060584
	GO:0002544
	GO:0097398
	GO:0002360
	GO:0045628
	GO:0071803
	GO:0071223
	GO:0070391
	GO:0002292
	GO:0032733
	GO:0032495
	GO:0002407
	GO:0070431
	GO:0097400
	GO:0002840
	GO:0002503
	GO:0002399
	GO:0048143
	GO:0031663
	GO:0001774
	GO:0032653
	GO:0032693
	GO:0051769
	GO:0002606
	GO:1902565
	GO:0002225
	GO:0032831
	GO:0032829
	GO:0032696
	GO:2000328
	GO:0045066
	GO:1905936
	GO:0032494
	GO:0120040
	GO:0048246
	GO:0097396
	GO:0010536
	GO:0002925
	GO:0060556
	GO:0032735
	GO:0043380
	GO:0061900
	GO:1900017
	GO:0032703
	GO:0045622
	GO:0034154
	GO:0002579
	GO:0002501
	GO:0007386
	GO:0002396
	GO:2000660
	GO:0045348
	GO:2000437
	GO:0032725
	GO:1902219
	GO:0033080
	GO:0033079
	GO:0033034
	GO:2000110
	GO:0006196
	GO:2000109
	GO:1905563
	GO:1990051
	GO:1904995
	GO:0036336
	GO:0030885
	GO:0042695
	GO:0061737
	GO:1900098
	GO:0061419
	GO:0010523
	GO:0060751
	GO:0060744
	GO:0060729
	GO:0042045
	GO:0045917
	GO:1902951
	GO:0045829
	GO:1903377
	GO:0043367
	GO:0002269
	GO:0032645
	GO:0051770
	GO:0072677
	GO:0032661
	GO:0033084
	GO:0033083
	GO:0035810
	GO:0002863
	GO:0032673
	GO:0032722
	GO:0150076
	GO:0002679
	GO:0038089
	GO:0032741
	GO:2000321
	GO:0033029
	GO:0090324
	GO:2000192
	GO:0032071
	GO:1900125
	GO:0031077
	GO:1904417
	GO:1904415
	GO:0002760
	GO:0045058
	GO:0043032
	GO:0043368
	GO:0002604
	GO:0034105
	GO:0045624
	GO:0033632
	GO:0002922
	GO:0002759
	GO:0097012
	GO:0097011
	GO:0002725
	GO:0070233
	GO:0071801
	GO:0032308
	GO:0002903
	GO:0048245
	GO:0046632
	GO:0002643
	GO:0032655
	GO:0032689
	GO:0032642
	GO:0002726
	GO:0043370
	GO:0035710
	GO:2000319
	GO:0032305
	GO:1905517
	GO:0002902
	GO:0045792
	GO:0060353
	GO:0060333
	GO:0007252
	GO:0002314
	GO:0032909
	GO:0071649
	GO:0060056
	GO:0032817
	GO:0006527
	GO:0032753
	GO:2000074
	GO:0032306
	GO:0090051
	GO:0075294
	GO:0098792
	GO:0031620
	GO:1901072
	GO:0051122
	GO:0051121
	GO:0035815
	GO:0043382
	GO:1905278
	GO:1905276
	GO:0035739
	GO:1900222
	GO:0010936
	GO:0062043
	GO:0150078
	GO:0010692
	GO:0046598
	GO:0010533
	GO:0003376
	GO:0032663
	GO:0032649
	GO:0070229
	GO:0043372
	GO:0032757
	GO:2000514
	GO:0032729
	GO:0032660
	GO:0010759
	GO:0002724
	GO:0045589
	GO:0002719
	GO:0090520
	GO:0048266
	GO:0010575
	GO:0002674
	GO:0002664
	GO:0002638
	GO:0045672
	GO:0002437
	GO:2000562
	GO:0032755
	GO:2000561
	GO:0032303
	GO:0010574
	GO:2000516
	GO:0034115
	GO:0045625
	GO:0046085
	GO:0002467
	GO:0045346
	GO:2000563
	GO:1901856
	GO:2000425
	GO:0033197
	GO:0001542
	GO:2000343
	GO:0070587
	GO:0032070
	GO:0051142
	GO:0070244
	GO:0048304
	GO:0098543
	GO:1900424
	GO:0070099
	GO:0062042
	GO:0030277
	GO:0030225
	GO:0014745
	GO:0002701
	GO:2000341
	GO:0016045
	GO:0045591
	GO:0032682
	GO:1904894
	GO:0046637
	GO:0032677
	GO:0032647
	GO:0002548
	GO:0071639
	GO:0033005
	GO:0051547
	GO:0070423
	GO:0048302
	GO:0070141
	GO:1900426
	GO:0060732
	GO:0002837
	GO:0043537
	GO:1901224
	GO:0002639
	GO:0002381
	GO:0032770
	GO:0042531
	GO:0032727
	GO:2000193
	GO:0045623
	GO:0032695
	GO:1903557
	GO:0046641
	GO:0046634
	GO:0002286
	GO:0034163
	GO:1903054
	GO:0001783
	GO:0033210
	GO:0071492
	GO:2000320
	GO:0048505
	GO:0051152
	GO:0051140
	GO:0051135
	GO:0051000
	GO:0043371
	GO:1903671
	GO:0002834
	GO:0061043
	GO:2000107
	GO:0046640
	GO:0071622
	GO:0050927
	GO:0032760
	GO:0034116
	GO:0050930
	GO:1901201
	GO:0035872
	GO:0042116
	GO:0046631
	GO:2000191
	GO:0071621
	GO:1900221
	GO:0002204
	GO:0045190
	GO:0032732
	GO:0048247
	GO:0050926
	GO:1905523
	GO:2000108
	GO:2000515
	GO:0014002
	GO:0070232
	GO:0002861
	GO:1902895
	GO:0032768
	GO:0002637
	GO:0045662
	GO:0071624
	GO:0032740
	GO:0046427
	GO:0034145
	GO:0034135
	GO:0034114
	GO:2001198
	GO:0002320
	GO:0071637
	GO:0071636
	GO:0032743
	GO:2000317
	GO:1901503
	GO:0032490
	GO:0040034
	GO:0051549
	GO:0031650
	GO:0043276
	GO:0036005
	GO:0030656
	GO:0030593
	GO:0060965
	GO:0046638
	GO:0061308
	GO:0061307
	GO:0034393
	GO:0002711
	GO:0002532
	GO:0002495
	GO:0010919
	GO:0010820
	GO:1903799
	GO:0046642
	GO:0046635
	GO:0002824
	GO:2000630
	GO:0097530
	GO:0070098
	GO:0032675
	GO:0033032
	GO:0090022
	GO:1990869
	GO:1990868
	GO:0002821
	GO:0034123
	GO:0048265
	GO:0043030
	GO:0010758
	GO:0001773
	GO:0090023
	GO:0098581
	GO:0051043
	GO:0030595
	GO:0060907
	GO:0046209
	GO:0006953
	GO:0002577
	GO:0006809
	GO:0060149
	GO:2001026
	GO:1900369
	GO:0036092
	GO:0043011
	GO:0010888
	GO:0060967
	GO:0002891
	GO:0002714
	GO:0070228
	GO:0050999
	GO:0042509
	GO:0010935
	GO:0071674
	GO:0002709
	GO:0002504
	GO:1903140
	GO:1901550
	GO:0051044
	GO:0010819
	GO:0003184
	GO:1905953
	GO:2000106
	GO:1904994
	GO:0019886
	GO:0042130
	GO:0045429
	GO:0031294
	GO:0071222
	GO:0042102
	GO:0019430
	GO:0001878
	GO:1902337
	GO:0032819
	GO:0002024
	GO:0051133
	GO:1904748
	GO:0042832
	GO:1903961
	GO:1904322
	GO:1904321
	GO:0046639
	GO:1902947
	GO:0097529
	GO:0032731
	GO:1900015
	GO:0003085
	GO:0140131
	GO:0044062
	GO:0035809
	GO:0045599
	GO:1903555
	GO:2000316
	GO:1903038
	GO:0002673
	GO:0002763
	GO:0002675
	GO:0060252
	GO:0002313
	GO:2001057
	GO:0002208
	GO:0001562
	GO:1901623
	GO:0032354
	GO:0050729
	GO:0035728
	GO:0042753
	GO:0030728
	GO:0043117
	GO:0042104
	GO:0002710
	GO:0002702
	GO:1904407
	GO:0046636
	GO:0032680
	GO:0071219
	GO:0050868
	GO:0042129
	GO:0070665
	GO:1901222
	GO:0002822
	GO:0032728
	GO:0031295
	GO:0003081
	GO:0002227
	GO:0032891
	GO:1990266
	GO:0090026
	GO:1904996
	GO:0035162
	GO:0002920
	GO:0034391
	GO:0002819
	GO:0048708
	GO:0051353
	GO:0002718
	GO:0002274
	GO:0050671
	GO:1903793
	GO:0072676
	GO:0045683
	GO:0045605
	GO:0046007
	GO:0002312
	GO:0001816
	GO:0060100
	GO:1901857
	GO:1905155
	GO:0047484
	GO:0010838
	GO:0046633
	GO:0002862
	GO:0046348
	GO:0050870
	GO:0032720
	GO:0045581
	GO:0032946
	GO:0007259
	GO:0002285
	GO:0034142
	GO:0002483
	GO:2001185
	GO:0071677
	GO:0032717
	GO:0045191
	GO:1902176
	GO:0070230
	GO:0035813
	GO:0030224
	GO:0003215
	GO:0002823
	GO:1903039
	GO:0002690
	GO:0046006
	GO:0007249
	GO:0060326
	GO:0042311
	GO:0097696
	GO:0010596
	GO:0045576
	GO:0070231
	GO:0010800
	GO:0042119
	GO:0070663
	GO:1903556
	GO:0002700
	GO:0002021
	GO:0010633
	GO:0034405
	GO:0071634
	GO:0070664
	GO:0043536
	GO:0071216
	GO:0045428
	GO:0002708
	GO:0002889
	GO:0002712
	GO:0032652
	GO:1903037
	GO:0002507
	GO:0060389
	GO:1902624
	GO:0002478
	GO:0033598
	GO:1902563
	GO:0032930
	GO:0002279
	GO:0014065
	GO:0071451
	GO:0071450
	GO:0033008
	GO:1902004
	GO:0032369
	GO:0051481
	GO:0043508
	GO:0070243
	GO:0043306
	GO:0043303
	GO:0036151
	GO:1904706
	GO:1903902
	GO:0010818
	GO:0150077
	GO:0010669
	GO:0010522
	GO:1903409
	GO:0002755
	GO:0001819
	GO:0050863
	GO:0050670
	GO:0043535
	GO:0002720
	GO:0032890
	GO:0002687
	GO:0050900
	GO:0030890
	GO:0030217
	GO:0002562
	GO:0032944
	GO:0016444
	GO:0002688
	GO:1903203
	GO:0048002
	GO:0016447
	GO:0002820
	GO:0098586
	GO:0002705
	GO:0006954
	GO:2000679
	GO:0048714
	GO:0035994
	GO:0043302
	GO:1902993
	GO:0071675
	GO:1902622
	GO:2000273
	GO:0030888
	GO:0050672
	GO:0002706
	GO:0019370
	GO:0001516
	GO:1903672
	GO:0046457
	GO:0002888
	GO:0003177
	GO:1902893
	GO:0001990
	GO:1903670
	GO:0032945
	GO:0048662
	GO:0051341
	GO:0060443
	GO:0060334
	GO:0060330
	GO:0001963
	GO:0001780
	GO:0060099
	GO:0032892
	GO:0006525
	GO:0001659
	GO:0045187
	GO:1901741
	GO:2000318
	GO:0070234
	GO:0000272
	GO:1905153
	GO:0043129
	GO:0010763
	GO:0010715
	GO:0002839
	GO:0002836
	GO:0002730
	GO:0007567
	GO:0003180
	GO:0080164
	GO:0002698
	GO:0071346
	GO:0002224
	GO:0002366
	GO:0001937
	GO:1904892
	GO:0062149
	GO:0022409
	GO:0022408
	GO:0045580
	GO:0051931
	GO:0051930
	GO:0090049
	GO:0097028
	GO:0033628
	GO:0032715
	GO:0043457
	GO:0030857
	GO:0050921
	GO:0002263
	GO:0071548
	GO:0044321
	GO:1905521
	GO:0002335
	GO:0001818
	GO:0070741
	GO:0070670
	GO:0098801
	GO:0036230
	GO:0034694
	GO:0060603
	GO:0042098
	GO:0019221
	GO:0045582
	GO:0009595
	GO:0032651
	GO:0032496
	GO:0002448
	GO:0051354
	GO:0070168
	GO:0031342
	GO:0002753
	GO:0002707
	GO:0045830
	GO:0050691
	GO:2001267
	GO:0002230
	GO:0060055
	GO:0048661
	GO:0050872
	GO:0070227
	GO:1900034
	GO:0016202
	GO:0019885
	GO:1903587
	GO:0002704
	GO:0048660
	GO:2000628
	GO:0045620
	GO:1902107
	GO:1903708
	GO:0050727
	GO:0032481
	GO:0070555
	GO:0045747
	GO:0060444
	GO:0032928
	GO:1902254
	GO:2000310
	GO:0071295
	GO:0090335
	GO:0062208
	GO:0010718
	GO:0042100
	GO:0110150
	GO:0043388
	GO:1903959
	GO:0002685
	GO:0002699
	GO:0002237
	GO:0071347
	GO:0002573
	GO:0045670
	GO:2000406
	GO:0061081
	GO:0046651
	GO:0051250
	GO:1905314
	GO:0003044
	GO:0002703
	GO:0045639
	GO:0044070
	GO:0045621
	GO:0050728
	GO:0022407
	GO:0003071
	GO:0045619
	GO:0045601
	GO:2001240
	GO:0001953
	GO:2000773
	GO:0002251
	GO:1901889
	GO:0038084
	GO:0014015
	GO:0071354
	GO:0071353
	GO:0033033
	GO:0048875
	GO:0044320
	GO:0050965
	GO:1901099
	GO:0043491
	GO:0000303
	GO:0036119
	GO:0010958
	GO:0042481
	GO:0010829
	GO:0010744
	GO:1903789
	GO:0060977
	GO:0035067
	GO:1904037
	GO:0045987
	GO:1902916
	GO:0002693
	GO:0070661
	GO:0032943
	GO:0031341
	GO:0050777
	GO:0031640
	GO:0002200
	GO:0003179
	GO:0042110
	GO:0043114
	GO:0019884
	GO:0071356
	GO:0045687
	GO:2000403
	GO:0045123
	GO:1903426
	GO:0003176
	GO:0034341
	GO:0001916
	GO:0090312
	GO:0090025
	GO:0010743
	GO:1903715
	GO:0048015
	GO:0045730
	GO:1905562
	GO:0031065
	GO:0010883
	GO:1903792
	GO:0034695
	GO:1903523
	GO:0061045
	GO:0071887
	GO:0016445
	GO:0001817
	GO:0031349
	GO:0061180
	GO:0002526
	GO:0001936
	GO:0002697
	GO:0045655
	GO:2000811
	GO:0002281
	GO:1902170
	GO:0045061
	GO:2000269
	GO:0032026
	GO:0000305
	GO:0030889
	GO:0002923
	GO:0045953
	GO:0046330
	GO:0002696
	GO:0070374
	GO:0002385
	GO:0045766
	GO:1904018
	GO:0051955
	GO:0033003
	GO:0035924
	GO:0007254
	GO:0032648
	GO:1902105
	GO:0002460
	GO:0002695
	GO:0006693
	GO:0006692
	GO:0050995
	GO:0010875
	GO:1903798
	GO:0030279
	GO:0019883
	GO:1902932
	GO:0034612
	GO:0048017
	GO:0001912
	GO:0050867
	GO:0042269
	GO:0046425
	GO:0031343
	GO:0042044
	GO:0034121
	GO:0031098
	GO:0043029
	GO:0051251
	GO:0010595
	GO:0001910
	GO:0050920
	GO:0060317
	GO:0070920
	GO:0050886
	GO:0050866
	GO:0015909
	GO:0010594
	GO:0006940
	GO:0002886
	GO:0002761
	GO:0072678
	GO:0034103
	GO:0033555
	GO:0045913
	GO:0051897
	GO:0030098
	GO:0001914
	GO:0071470
	GO:1900744
	GO:0032370
	GO:0050852
	GO:0070371
	GO:0050731
	GO:2000401
	GO:0009620
	GO:0007162
	GO:0019233
	GO:0051403
	GO:0061844
	GO:0010632
	GO:0006801
	GO:0032874
	GO:0071549
	GO:0043903
	GO:1900745
	GO:0055023
	GO:0010830
	GO:0042307
	GO:0061436
	GO:0010614
	GO:0007566
	GO:0045776
	GO:0060251
	GO:0006691
	GO:2000404
	GO:0048730
	GO:0032103
	GO:0042310
	GO:0014823
	GO:0002686
	GO:0002694
	GO:0022612
	GO:0002221
	GO:1903035
	GO:1903131
	GO:0045598
	GO:1903706
	GO:0002260
	GO:0070304
	GO:0060760
	GO:0051249
	GO:0045744
	GO:2000351
	GO:0043300
	GO:0046456
	GO:0002715
	GO:0045321
	GO:0045785
	GO:0010634
	GO:0045765
	GO:0038061
	GO:0050869
	GO:0003170
	GO:0002683
	GO:1902175
	GO:0070633
	GO:0043407
	GO:0042759
	GO:0034698
	GO:0002521
	GO:0014068
	GO:0007204
	GO:0016525
	GO:1903201
	GO:1901342
	GO:0043542
	GO:0010827
	GO:0032368
	GO:0048713
	GO:0010799
	GO:2000181
	GO:0046328
	GO:0002444
	GO:0031348
	GO:0031347
	GO:1905954
	GO:0022600
	GO:0014911
	GO:1901343
	GO:0050830
	GO:0001938
	GO:0050865
	GO:0006939
	GO:0002474
	GO:0001782
	GO:0001776
	GO:0032814
	GO:2000352
	GO:0032309
	GO:0043506
	GO:0042417
	GO:0010812
	GO:0097421
	GO:0045940
	GO:0014741
	GO:0071345
	GO:2001237
	GO:0097746
	GO:0035296
	GO:1905952
	GO:0071260
	GO:0032376
	GO:0032373
	GO:0050766
	GO:0046329
	GO:0002275
	GO:0050922
	GO:1904705
	GO:0035150
	GO:1900407
	GO:2001239
	GO:2000772
	GO:0030195
	GO:0001775
	GO:0003073
	GO:0051896
	GO:0048873
	GO:0090322
	GO:0031069
	GO:0070372
	GO:2000379
	GO:0030193
	GO:0051092
	GO:0043299
	GO:0043154
	GO:0045920
	GO:1903202
	GO:0120163
	GO:1900047
	GO:0045778
	GO:0046324
	GO:0033077
	GO:0046649
	GO:0032872
	GO:0008593
	GO:0034097
	GO:0032479
	GO:1903707
	GO:0051384
	GO:0000302
	GO:0032102
	GO:0007159
	GO:0043331
	GO:0045668
	GO:0045637
	GO:1902041
	GO:1904646
	GO:1900046
	GO:0019882
	GO:0045933
	GO:1902930
	GO:0007589
	GO:0060421
	GO:0060416
	GO:0110110
	GO:0033561
	GO:1902253
	GO:0050892
	GO:0043304
	GO:0070302
	GO:0030155
	GO:0021782
	GO:0050764
	GO:1900182
	GO:0048524
	GO:0061041
	GO:0001961
	GO:0060759
	GO:0120161
	GO:0007173
	GO:0032873
	GO:0120162
	GO:0070303
	GO:0043330
	GO:1904645
	GO:0035094
	GO:1904035
	GO:0060412
	GO:0033002
	GO:0006935
	GO:1902106
	GO:0002252
	GO:0045577
	GO:0033198
	GO:0048566
	GO:0042755
	GO:0014910
	GO:0010517
	GO:0061028
	GO:0042330
	GO:0019722
	GO:0050832
	GO:0031960
	GO:0050819
	GO:0050818
	GO:0015908
	GO:0045807
	GO:0003151
	GO:0043406
	GO:0050829
	GO:0051898
	GO:0043507
	GO:0060964
	GO:0002684
	GO:0050688
	GO:1901216
	GO:0032101
	GO:0097191
	GO:2000377
	GO:0038034
	GO:1901797
	GO:0033006
	GO:0031670
	GO:0097192
	GO:0006968
	GO:0048771
	GO:0010631
	GO:1903034
	GO:1902882
	GO:0050778
	GO:0045661
	GO:0040011
	GO:1901654
	GO:0051281
	GO:0051155
	GO:0010828
	GO:0046622
	GO:0010507
	GO:1902991
	GO:0097009
	GO:0051091
	GO:0051209
	GO:0062207
	GO:0042113
	GO:0050730
	GO:0030278
	GO:0016064
	GO:0008217
	GO:0050810
	GO:0050680
	GO:0016242
	GO:0090132
	GO:0043405
	GO:0060761
	GO:0001952
	GO:0071396
	GO:0060191
	GO:2000378
	GO:1900368
	GO:0010837
	GO:0030183
	GO:0010717
	GO:1901655
	GO:0051283
	GO:0010676
	GO:0038127
	GO:0030335
	GO:0019932
	GO:0010001
	GO:0019724
	GO:0097237
	GO:0001959
	GO:0030856
	GO:0032885
	GO:0014066
	GO:1902003
	GO:0006026
	GO:0035850
	GO:1904707
	GO:0043255
	GO:0043243
	GO:0034614
	GO:1903580
	GO:0019730
	GO:0046326
	GO:0007586
	GO:0060147
	GO:0050856
	GO:0032088
	GO:0042789
	GO:0031063
	GO:0030501
	GO:0045840
	GO:2000117
	GO:0002831
	GO:0040017
	GO:0002443
	GO:0032374
	GO:0032371
	GO:0050891
	GO:0051149
	GO:0046824
	GO:2000147
	GO:0009615
	GO:0010950
	GO:2000677
	GO:0052372
	GO:0033138
	GO:0050776
	GO:0070169
	GO:0010518
	GO:0014013
	GO:0006584
	GO:0009712
	GO:1990090
	GO:0060966
	GO:0001906
	GO:0006919
	GO:0051153
	GO:0034122
	GO:0045685
	GO:0033144
	GO:0031929
	GO:1905332
	GO:0009119
	GO:0010874
	GO:0050708
	GO:0044703
	GO:0098869
	GO:0110151
	GO:1903053
	GO:0090130
	GO:0030879
	GO:0010628
	GO:0001960
	GO:1901861
	GO:1900544
	GO:0045981
	GO:0051047
	GO:0050714
	GO:0030099
	GO:0002833
	GO:0043281
	GO:0042063
	GO:0050678
	GO:1903900
	GO:0045746
	GO:0045616
	GO:0071715
	GO:0070328
	GO:0055090
	GO:0071901
	GO:0043123
	GO:0051101
	GO:0001666
	GO:0046889
	GO:0060193
	GO:0031100
	GO:0048546
	GO:1990089
	GO:0009395
	GO:0046596
	GO:0045604
	GO:0045069
	GO:0036293
	GO:0050871
	GO:0010508
	GO:0006636
	GO:0060043
	GO:0032570
	GO:0044706
	GO:0006952
	GO:0009617
	GO:0014074
	GO:0062013
	GO:0051241
	GO:1990748
	GO:0002040
	GO:2001056
	GO:0002682
	GO:0043410
	GO:0002449
	GO:1901652
	GO:0009612
	GO:0043280
	GO:0050679
	GO:2001234
	GO:2000116
	GO:0006641
	GO:0033273
	GO:0090398
	GO:0031648
	GO:0042752
	GO:0048013
	GO:0046850
	GO:0030104
	GO:0003208
	GO:0051240
	GO:0033993
	GO:0070167
	GO:0062197
	GO:0050864
	GO:1903532
	GO:0010952
	GO:1903170
	GO:0009299
	GO:0033135
	GO:0007565
	GO:2001236
	GO:0003018
	GO:0006959
	GO:0045911
	GO:0002250
	GO:0110149
	GO:0009408
	GO:0030097
	GO:0090311
	GO:0042306
	GO:0006955
	GO:1903307
	GO:0003281
	GO:0045088
	GO:0051048
	GO:2000146
	GO:0036294
	GO:0019229
	GO:0072593
	GO:0003014
	GO:0006690
	GO:0051924
	GO:0040013
	GO:1901985
	GO:0051496
	GO:0030316
	GO:0010543
	GO:0070482
	GO:0007584
	GO:0002520
	GO:0051893
	GO:0071456
	GO:0090109
	GO:0051282
	GO:0030336
	GO:0048872
	GO:0016239
	GO:0002790
	GO:0048534
	GO:0034605
	GO:0010611
	GO:0007585
	GO:1901653
	GO:0045682
	GO:1901214
	GO:0050795
	GO:0048864
	GO:0045921
	GO:0019218
	GO:0006638
	GO:0015833
	GO:0043523
	GO:0050792
	GO:0043065
	GO:0043122
	GO:0008285
	GO:2001243
	GO:0071560
	GO:0070301
	GO:0043525
	GO:0043467
	GO:0031279
	GO:0055021
	GO:0019935
	GO:0030101
	GO:0003158
	GO:0097305
	GO:0071902
	GO:0051707
	GO:0043207
	GO:0006109
	GO:0097553
	GO:0006970
	GO:0043270
	GO:0051926
	GO:0001667
	GO:0048844
	GO:0048871
	GO:0032835
	GO:0071385
	GO:0048260
	GO:0010332
	GO:0043068
	GO:0034764
	GO:0002440
	GO:0009607
	GO:0016477
	GO:0040014
	GO:1900076
	GO:0048545
	GO:0050878
	GO:0030522
	GO:0043408
	GO:0006749
	GO:0001755
	GO:1990849
	GO:0071320
	GO:0045071
	GO:0032418
	GO:0002832
	GO:0014743
	GO:0045860
	GO:2001259
	GO:0001837
	GO:0010942
	GO:0033559
	GO:0042542
	GO:0071559
	GO:0051607
	GO:0150116
	GO:1901701
	GO:0051090
	GO:0046890
	GO:0080134
	GO:0140546
	GO:1905477
	GO:1903169
	GO:0014032
	GO:0071326
	GO:0030500
	GO:0008284
	GO:0000165
	GO:0045761
	GO:0001954
	GO:1904036
	GO:0046879
	GO:0034767
	GO:0008015
	GO:0060411
	GO:0002764
	GO:0001934
	GO:0044419
	GO:0002377
	GO:0048639
	GO:0051279
	GO:0052548
	GO:0032147
	GO:1900180
	GO:0042742
	GO:0071453
	GO:0090497
	GO:0055008
	GO:0045471
	GO:0034763
	GO:0051881
	GO:0050796
	GO:0045834
	GO:0045446
	GO:0098542
	GO:0009266
	GO:0010629
	GO:0060840
	GO:0051928
	GO:0045638
	GO:0110148
	GO:1903078
	GO:0060135
	GO:0051785
	GO:0045089
	GO:0090303
	GO:0048565
	GO:0046718
	GO:0046683
	GO:0030072
	GO:0030334
	GO:0051099
	GO:0000018
	GO:0006633
	GO:0043434
	GO:0001525
	GO:0006639
	GO:0043409
	GO:2000242
	GO:0010810
	GO:0006469
	GO:0030858
	GO:1904064
	GO:0044409
	GO:2000026
	GO:0031644
	GO:0051952
	GO:0043066
	GO:0001676
	GO:0034599
	GO:0098754
	GO:0051147
	GO:0002376
	GO:0060420
	GO:0050709
	GO:0045087
	GO:0003013
	GO:0051093
	GO:0045165
	GO:0007623
	GO:0052547
	GO:0050851
	GO:0071417
	GO:0043069
	GO:0032233
	GO:0003231
	GO:0040012
	GO:0035265
	GO:0008277
	GO:0051339
	GO:0051222
	GO:0045824
	GO:0070848
	GO:2000145
	GO:0042127
	GO:0042327
	GO:1901983
	GO:0006576
	GO:0044106
	GO:0042632
	GO:0051046
	GO:0009914
	GO:0045596
	GO:0010506
	GO:0032414
	GO:0033674
	GO:1902533
	GO:0045597
	GO:0071310
	GO:0010562
	GO:0045937
	GO:0033673
	GO:0071333
	GO:0034284
	GO:0055092
	GO:0009636
	GO:0071363
	GO:0001894
	GO:0043524
	GO:0043271
	GO:0030307
	GO:0031334
	GO:1901215
	GO:0018958
	GO:0006937
	GO:2001233
	GO:0090288
	GO:1900542
	GO:0055123
	GO:0046434
	GO:0045927
	GO:0071900
	GO:1901700
	GO:0071214
	GO:0104004
	GO:0010951
	GO:0010721
	GO:1903531
	GO:0001889
	GO:0014070
	GO:0048762
	GO:0048514
	GO:0071331
	GO:0048709
	GO:0010675
	GO:0071407
	GO:0002262
	GO:0007219
	GO:0048870
	GO:0051781
	GO:0071322
	GO:0051591
	GO:0045862
	GO:0043502
	GO:1904951
	GO:0016241
	GO:1901699
	GO:0045859
	GO:0003279
	GO:0051094
	GO:0042593
	GO:0061008
	GO:0031401
	GO:0051347
	GO:0014033
	GO:1904427
	GO:0010243
	GO:0060548
	GO:0033500
	GO:0045833
	GO:0010466
	GO:0051961
	GO:0006979
	GO:0009410
	GO:1902117
	GO:0071229
	GO:0072073
	GO:0048754
	GO:0007179
	GO:0001890
	GO:0061138
	GO:0003206
	GO:1901698
	GO:1903530
	GO:0072330
	GO:0070585
	GO:0051098
	GO:0071870
	GO:0071868
	GO:0006140
	GO:0009605
	GO:0090257
	GO:0070887
	GO:0009743
	GO:0051050
	GO:1903522
	GO:0001932
	GO:0032411
	GO:0046822
	GO:0009308
	GO:0030324
	GO:0097306
	GO:0051345
	GO:0051051
	GO:0048863
	GO:0048638
	GO:0008360
	GO:0045667
	GO:0042981
	GO:0043200
	GO:0001568
	GO:0031331
	GO:0051239
	GO:0071375
	GO:0044057
	GO:0042886
	GO:0009725
	GO:0001101
	GO:0046887
	GO:0046883
	GO:0002253
	GO:0006898
	GO:0035051
	GO:0043067
	GO:0009967
	GO:0071869
	GO:0071867
	GO:0030323
	GO:0010921
	GO:0043393
	GO:0022037
	GO:0001944
	GO:0090276
	GO:0010212
	GO:0050768
	GO:0019216
	GO:0034250
	GO:0007200
	GO:0060249
	GO:0001678
	GO:0015718
	GO:0048584
	GO:0006816
	GO:0051348
	GO:0043433
	GO:0045595
	GO:0048732
	GO:0001763
	GO:0009746
	GO:0008361
	GO:0002791
	GO:0010033
	GO:0010959
	GO:0008283
	GO:0010469
	GO:0048585
	GO:0090087
	GO:0043549
	GO:0010035
	GO:0032092
	GO:0048145
	GO:0046620
	GO:1901796
	GO:0030100
	GO:0002429
	GO:0002757
	GO:0009611
	GO:1903305
	GO:1903829
	GO:0043085
	GO:0002768
	GO:0021549
	GO:0060079
	GO:0002065
	GO:0034766
	GO:0019751
	GO:0034440
	GO:0010647
	GO:0090066
	GO:0010941
	GO:0097190
	GO:0023056
	GO:0006874
	GO:0080135
	GO:0051346
	GO:0072009
	GO:0031667
	GO:0006915
	GO:0051223
	GO:0032868
	GO:0009719
	GO:0031058
	GO:0007166
	GO:0060627
	GO:0012501
	GO:1904062
	GO:0042060
	GO:0050769
	GO:0022603
	GO:0010720
	GO:0042325
	GO:0044000
	GO:0050673
	GO:0051247
	GO:1901888
	GO:0071695
	GO:0017157
	GO:0003007
	GO:0044093
	GO:0009991
	GO:0035239
	GO:0003012
	GO:0009749
	GO:0030308
	GO:0009063
	GO:0035295
	GO:0008219
	GO:0060541
	GO:0062012
	GO:0060485
	GO:0051336
	GO:0043086
	GO:0070201
	GO:0046903
	GO:0055074
	GO:0061387
	GO:1902905
	GO:0009628
	GO:0060284
	GO:0009896
	GO:0043269
	GO:0001933
	GO:0010811
	GO:0019220
	GO:0007218
	GO:0051702
	GO:0051174
	GO:0019058
	GO:1902532
	GO:0055088
	GO:2001235
	GO:0035270
	GO:0071496
	GO:0019827
	GO:0044403
	GO:0070588
	GO:0051338
	GO:0006631
	GO:0071241
	GO:0120254
	GO:0045926
	GO:0034762
	GO:0030162
	GO:0071495
	GO:0006950
	GO:0071466
	GO:2001242
	GO:0006805
	GO:0009411
	GO:0048469
	GO:0003205
	GO:0008016
	GO:0098727
	GO:1902531
	GO:0050806
	GO:0035303
	GO:0040008
	GO:0050767
	GO:0048511
	GO:0061448
	GO:0001558
	GO:0035556
	GO:0045861
	GO:0045055
	GO:0021700
	GO:0050793
	GO:0031330
	GO:0007596
	GO:0051701
	GO:0002064
	GO:0042592
	GO:0042326
	GO:0007568
	GO:2000241
	GO:0051962
	GO:0050817
	GO:1901136
	GO:1903322
	GO:0050807
	GO:0031399
	GO:0045936
	GO:0010563
	GO:0060562
	GO:0006936
	GO:1903844
	GO:0090316
	GO:0007599
	GO:0072503
	GO:0051054
	GO:0050803
	GO:0072507
	GO:0009895
	GO:0015849
	GO:0046394
	GO:0071248
	GO:0010817
	GO:0034765
	GO:0045727
	GO:0016053
	GO:0023061
	GO:0007610
	GO:0007169
	GO:0032388
	GO:0042221
	GO:0090287
	GO:0018108
	GO:0031329
	GO:0032940
	GO:0006366
	GO:0009968
	GO:0051049
	GO:0010638
	GO:0044092
	GO:0018212
	GO:0051302
	GO:0048583
	GO:0044242
	GO:0050790
	GO:0016032
	GO:0010648
	GO:1901615
	GO:0023057
	GO:0048878
	GO:0045664
	GO:0051495
	GO:0045732
	GO:1905475
	GO:0032870
	GO:0032535
	GO:0051960
	GO:0009966
	GO:0045944
	GO:0006887
	GO:0072359
	GO:0001822
	GO:0032409
	GO:0002009
	GO:0006468
	GO:0046578
	GO:0044089
	GO:0009913
	GO:0007626
	GO:0010604
	GO:0022898
	GO:0010038
	GO:0032879
	GO:0032880
	GO:0051130
	GO:0032787
	GO:0044283
	GO:0009314
	GO:0046942
	GO:0043547
	GO:0015711
	GO:0072001
[truncated: 321 more rows]

## Sheet: tight junction
GO Term ID	GO Term Name
GO:0070160	tight junction
GO:0005923	bicellular tight junction
GO:0044647	host-symbiont bicellular tight junction
GO:0005918	septate junction
GO:0005919	pleated septate junction
GO:0005920	smooth septate junction
GO:0061689	tricellular tight junction
GO:0120193	tight junction organization
GO:0120192	tight junction assembly
GO:0070830	bicellular tight junction assembly
GO:0019991	septate junction assembly
GO:1904274	tricellular tight junction assembly
GO:1905071	tight junction disassembly
GO:1905074	negative regulation of tight junction disassembly
GO:1905075	positive regulation of tight junction disassembly
GO:1905073	regulation of tight junction disassembly
GO:1904275	tricellular tight junction disassembly
	17

## Sheet: endocytosis
GO Term ID	Go Term Name
GO:0006898	receptor-mediated endocytosis
GO:0072583	clathrin-dependent endocytosis
GO:0160006	Fc receptor-mediated immune complex endocytosis
GO:0048261	negative regulation of receptor-mediated endocytosis
GO:0048260	positive regulation of receptor-mediated endocytosis
GO:0031623	receptor internalization
GO:0048259	regulation of receptor-mediated endocytosis
GO:0045807	positive regulation of endocytosis
GO:0030100	regulation of endocytosis
GO:0006911	phagocytosis, engulfment
GO:0006910	phagocytosis, recognition
GO:0006907	pinocytosis
GO:0070086	ubiquitin-dependent endocytosis
GO:0099051	vesicle scission involved in endocytosis
	14

## Sheet: sampling
GO Term ID	GO Term Name
GO:0002404	antigen sampling in mucosal-associated lymphoid tissue
GO:0002405	antigen sampling by dendritic cells in mucosal-associated lymphoid tissue
GO:0002406	antigen sampling by M cells in mucosal-associated lymphoid tissue
GO:0002468	dendritic cell antigen processing and presentation
GO:0002412	antigen transcytosis by M cells in mucosal-associated lymphoid tissue
	5

## Sheet: dendritic cell activation
GO Term ID	GO Term Name
GO:0001773	myeloid dendritic cell activation
GO:0002277	myeloid dendritic cell activation involved in immune response
GO:0043011	myeloid dendritic cell differentiation
GO:0030886	negative regulation of myeloid dendritic cell activation
GO:0030887	positive regulation of myeloid dendritic cell activation
GO:0030885	regulation of myeloid dendritic cell activation
GO:0002284	myeloid dendritic cell differentiation involved in immune response
GO:0061520	Langerhans cell differentiation
GO:0002266	follicular dendritic cell activation
GO:0002267	follicular dendritic cell activation involved in immune response
GO:0002268	follicular dendritic cell differentiation
	11

## Sheet: dendritic cell migration
GO Term ID	GO Term Name
GO:0036336	dendritic cell migration
GO:0002407	dendritic cell chemotaxis
GO:0002408	myeloid dendritic cell chemotaxis
GO:2000509	negative regulation of dendritic cell chemotaxis
GO:2000510	positive regulation of dendritic cell chemotaxis
GO:2000508	regulation of dendritic cell chemotaxis

## Sheet: T cell priming
GO Term ID	GO Term Name
GO:0031295	T cell costimulation
GO:0035783	CD4-positive, alpha-beta T cell costimulation
GO:2000524	negative regulation of T cell costimulation
GO:2000525	positive regulation of T cell costimulation
GO:2000523	regulation of T cell costimulation
GO:0042092	type 2 immune response
GO:0002829	negative regulation of type 2 immune response
GO:2000552	negative regulation of T-helper 2 cell cytokine production
GO:0045629	negative regulation of T-helper 2 cell differentiation
GO:0002830	positive regulation of type 2 immune response
GO:2000553	positive regulation of T-helper 2 cell cytokine production
GO:0045630	positive regulation of T-helper 2 cell differentiation
GO:0002828	regulation of type 2 immune response
GO:2000551	regulation of T-helper 2 cell cytokine production
GO:0045628	regulation of T-helper 2 cell differentiation
GO:0035745	T-helper 2 cell cytokine production
GO:0045064	T-helper 2 cell differentiation
GO:0002297	T-helper 2 cell lineage commitment
	18

## Sheet: isotype switching
GO Term ID	GO Term Name
GO:0048289	isotype switching to IgE isotypes
GO:0035708	interleukin-4-dependent isotype switching to IgE isotypes
GO:0048293	regulation of isotype switching to IgE isotypes
GO:2000571	regulation of interleukin-4-dependent isotype switching to IgE isotypes
GO:0048295	positive regulation of isotype switching to IgE isotypes
GO:2000572	positive regulation of interleukin-4-dependent isotype switching to IgE isotypes
GO:0048294	negative regulation of isotype switching to IgE isotypes
GO:0045191	regulation of isotype switching
GO:0045190	isotype switching
GO:0045830	positive regulation of isotype switching
GO:0045829	negative regulation of isotype switching
	11

## Sheet: B cell activation
GO Term ID	GO Term Name
GO:0042113	B cell activation
GO:0002312	B cell activation involved in immune response
GO:0030183	B cell differentiation
GO:0042100	B cell proliferation
GO:0001769	establishment of B cell polarity
GO:0050869	negative regulation of B cell activation
GO:0050871	positive regulation of B cell activation
GO:0050864	regulation of B cell activation
GO:0002313	mature B cell differentiation involved in immune response
GO:0002326	B cell lineage commitment
GO:0002339	B cell selection
GO:0002327	immature B cell differentiation
GO:0002335	mature B cell differentiation
GO:0045578	negative regulation of B cell differentiation
GO:0045579	positive regulation of B cell differentiation
GO:0045577	regulation of B cell differentiation
GO:0002339	B cell selection
GO:0002352	B cell negative selection
GO:0002346	B cell positive selection
GO:0002340	central B cell selection
GO:0002343	peripheral B cell selection
GO:0002354	central B cell negative selection
GO:0002356	peripheral B cell negative selection
GO:0002348	central B cell positive selection
GO:0002350	peripheral B cell positive selection
GO:0002341	central B cell anergy
GO:0002342	central B cell deletion
GO:0002344	B cell affinity maturation
GO:0002358	B cell homeostatic proliferation
GO:0002322	B cell proliferation involved in immune response
GO:0002359	B-1 B cell proliferation
GO:0030889	negative regulation of B cell proliferation
GO:0030890	positive regulation of B cell proliferation
GO:0030888	regulation of B cell proliferation
GO:0045829	negative regulation of isotype switching
GO:0031296	B cell costimulation
GO:0045830	positive regulation of isotype switching
GO:0050864	regulation of B cell activation
GO:0050869	negative regulation of B cell activation
GO:0050871	positive regulation of B cell activation
GO:0045577	regulation of B cell differentiation
GO:0030888	regulation of B cell proliferation
GO:0045191	regulation of isotype switching
	43

[truncated: 3 more sheets: type 2 immune response, hypersensitivity, Disgenet Allergic asthma]
